# Supplementary material for: PICALO: principal interaction component analysis for the identification of discrete technical, cell-type, and environmental factors that mediate eQTLs
Source: Genome Biol. 2024 Jan 22;25:29. doi: 10.1186/s13059-023-03151-0 (PMC10802033; doi:10.1186/s13059-023-03151-0)
Supplement: Supplementary file 2 — Additional file 2: Table S1. Number of interaction eQTLs per expression PC or PIC in blood and brain. [file 13059_2023_3151_MOESM2_ESM.xlsx]

## Sheet: info
Table S1. Number of interaction eQTL per expression PC or PIC in blood and brain
Number of interaction-eQTL (ieQTLs) per expression PC or PICS in blood and brain. Sheet blood: contains the results for the analysis in blood. Sheet brain: contains the results for the analysis in brain. Columns starting with PIC: number of ieQTLs with PICs. Columns starting with PC: number of ieQTLs with expression PCs. Columns ending with default: interaction analysis where each component is te…

## Sheet: blood
component	PIC - default	PIC - conditional	PC - default	PC - conditional
1	3426	3426	2670	2670
2	1128	1120	337	213
3	337	334	956	961
4	282	279	236	135
5	105	103	377	363
6	80	81	125	126
7	59	60	80	85
8	57	55	58	63
9	76	75	191	132
10	45	44	32	25
11	26	26	119	15
12	24	22	52	69
13	36	33	150	27
14	25	21	28	23
15	20	19	26	11
16	20	19	22	21
17	17	16	60	40
18	26	26	40	34
19	11	9	15	20
20	21	18	18	15
21	23	17	23	19
22	15	13	4	5
23	17	17	31	24
24	11	9	13	12
25	11	12	7	6
26	6	6	11	9
27	7	6	11	13
28	4	4	1	3
29	13	11	9	7
30	7	6	12	8
31	8	7	5	4

## Sheet: brain
component	PIC - default	PIC - conditional	PC - default	PC - conditional
1	2868	2868	1032	1032
2	898	896	308	314
3	522	520	1126	935
4	473	444	586	395
5	324	315	301	196
6	155	157	692	517
7	104	104	243	239
8	22	22	275	237
9	30	31	335	16
10	14	14	116	138
11	7	7	47	25
12	14	13	60	47
13	17	17	45	22
14	6	6	28	29
15	11	10	8	14
16	10	10	34	27
17	4	4	48	21
18	12	12	8	3
19	18	18	14	7
20	7	7	8	7
21	6	6	22	19
