# Supplementary material for: PICALO: principal interaction component analysis for the identification of discrete technical, cell-type, and environmental factors that mediate eQTLs
Source: Genome Biol. 2024 Jan 22;25:29. doi: 10.1186/s13059-023-03151-0 (PMC10802033; doi:10.1186/s13059-023-03151-0)
Supplement: Supplementary file 3 — Additional file 3: Table S2. Blood conditional PIC ieQTL summary statistics. [file 13059_2023_3151_MOESM3_ESM.xlsx]

## Sheet: Info
Table S2. Blood conditional PIC ieQTL summary statistics
Interaction eQTL summary statistics for blood using conditional analysis (i.e.: PIC1 is regressed out before evaluating PIC2 etc.). Sheet ‘SNPAndGeneAnnotation’ contains the eQTL annotation information. SNP: eQTL SNP. Alleles: SNP alleles. affect allele: the allele to which the betas are directed. MAF: the minor allele frequency HW p-value: the Hardy-Weinberg equilibrium p-value. gene: the ENSEMB…

## Sheet: SNPAndGeneAnnotation
SNP	allele	affect allele	MAF	HW p-value	gene	symbol	N
rs62147573	G/A	A	0.154502	0.137297	ENSG00000003137	CYP26B1	2932
rs11022589	C/T	T	0.211971	0.246028	ENSG00000251381	LINC00958	2932
rs964611	C/A	A	0.155355	0.573222	ENSG00000259235	AC066612.1	2932
rs12231872	G/C	C	0.263472	0.775257	ENSG00000172322	CLEC12A	2932
rs964611	C/A	A	0.155355	0.573222	ENSG00000074803	SLC12A1	2932
rs2634663	T/C	C	0.214188	0.187779	ENSG00000167528	ZNF641	2932
rs1872242	T/C	C	0.226296	0.206021	ENSG00000225690	TREML5P	2932
rs2432162	T/C	C	0.364427	0.0609703	ENSG00000145730	PAM	2932
rs9353559	C/G	G	0.415246	0.518155	ENSG00000234426	AL139042.1	2932
rs9928222	T/C	C	0.49676	0.941108	ENSG00000059122	FLYWCH1	2932
rs1554223	G/A	A	0.434686	0.32872	ENSG00000128973	CLN6	2932
rs968567	C/T	T	0.171726	0.023081	ENSG00000134824	FADS2	2932
rs1131017	C/G	G	0.432981	0.132413	ENSG00000197728	RPS26	2932
rs10899051	G/A	A	0.295873	0.5065	ENSG00000166435	XRRA1	2932
rs9353559	C/G	G	0.415246	0.518155	ENSG00000220267	ACTBP8	2932
rs1186222	C/T	T	0.473738	0.970454	ENSG00000127946	HIP1	2932
rs2910686	T/C	C	0.433834	0.850927	ENSG00000164308	ERAP2	2932
rs2350629	G/A	A	0.127046	0.559603	ENSG00000100376	FAM118A	2932
rs9890200	A/C	C	0.363233	0.23104	ENSG00000006282	SPATA20	2932
rs10797062	G/A	A	0.280696	0.234552	ENSG00000132681	ATP1A4	2932
rs12128955	C/T	T	0.489598	0.767534	ENSG00000198952	SMG5	2932
rs10474420	A/G	G	0.138472	0.642773	ENSG00000171617	ENC1	2932
rs6701440	A/G	G	0.489598	0.767534	ENSG00000198715	GLMP	2932
rs646586	A/G	G	0.304741	0.861675	ENSG00000132740	IGHMBP2	2932
rs10807256	G/A	A	0.228001	0.189671	ENSG00000184106	TREML3P	2932
rs12386672	C/G	G	0.176501	0.949327	ENSG00000226278	PSPHP1	2932
rs3793638	T/G	G	0.428888	0.274289	ENSG00000226752	CUTALP	2932
rs10843879	T/C	C	0.459584	0.527363	ENSG00000013573	DDX11	2932
rs133381	C/G	G	0.315825	0.248657	ENSG00000183172	SMDT1	2932
rs2732824	A/G	G	0.210607	0.182731	ENSG00000135953	MFSD9	2932
rs10214649	A/G	G	0.226296	0.206021	ENSG00000188056	TREML4	2932
rs7216371	C/T	T	0.087824	0.419566	ENSG00000173801	JUP	2932
rs6670841	C/G	G	0.378752	0.0916862	ENSG00000084072	PPIE	2932
rs12366	G/T	T	0.369884	0.606493	ENSG00000204792	LINC01291	2932
rs28718032	C/T	T	0.463165	0.334382	ENSG00000116688	MFN2	2932
rs2235911	A/G	G	0.380457	0.108256	ENSG00000117115	PADI2	2932
rs12253488	C/G	G	0.101978	0.105578	ENSG00000078114	NEBL	2932
rs11673364	C/A	A	0.42309	0.0754108	ENSG00000174652	ZNF266	2932
rs12063780	C/G	G	0.0632674	0.754409	ENSG00000123838	C4BPA	2932
rs1866689	A/C	C	0.332708	0.382639	ENSG00000170448	NFXL1	2932
rs12596141	C/T	T	0.289563	0.590124	ENSG00000133392	MYH11	2932
rs6948685	C/T	T	0.17633	0.279468	ENSG00000121716	PILRB	2932
rs1494813	C/T	T	0.343793	0.967365	ENSG00000236624	NA	2932
rs7522860	G/A	A	0.489427	0.684408	ENSG00000160781	PAQR6	2932
rs4761234	T/C	C	0.455321	0.456506	ENSG00000090382	LYZ	2932
rs2522420	A/C	C	0.325034	0.17796	ENSG00000138801	PAPSS1	2932
rs72794132	C/T	T	0.174284	0.48021	ENSG00000196743	GM2A	2932
rs4690196	A/G	G	0.435027	0.0983239	ENSG00000145214	DGKQ	2932
rs34436535	G/C	C	0.133015	0.936295	ENSG00000186470	BTN3A2	2932
rs35188965	T/C	C	0.412005	0.169957	ENSG00000113504	SLC12A7	2932
rs12366	G/T	T	0.369884	0.606493	ENSG00000236209	AC104135.1	2932
rs3826855	G/C	C	0.264666	0.296632	ENSG00000182013	PNMA8A	2932
rs62290601	T/A	A	0.377046	0.90614	ENSG00000196526	AFAP1	2932
rs4275	A/G	G	0.434004	0.547658	ENSG00000260065	NA	2932
rs10096524	A/G	G	0.433322	0.0836222	ENSG00000071894	CPSF1	2932
rs4878690	C/T	T	0.30457	0.694802	ENSG00000137106	GRHPR	2932
rs432206	G/C	C	0.366814	0.360658	ENSG00000250081	AC025176.1	2932
rs3793739	C/A	A	0.357265	0.935931	ENSG00000185736	ADARB2	2932
rs113522583	C/A	A	0.0973738	0.171942	ENSG00000214078	CPNE1	2932
rs1981760	T/C	C	0.252387	0.37829	ENSG00000167207	NOD2	2932
rs66817580	G/T	T	0.168997	1	ENSG00000183844	FAM3B	2932
rs2030137	C/G	G	0.484311	0.941053	ENSG00000005020	SKAP2	2932
rs2074038	G/T	T	0.0973738	0.600352	ENSG00000110455	ACCS	2932
rs1056008	T/C	C	0.267053	0.96237	ENSG00000139044	B4GALNT3	2932
rs2267989	G/A	A	0.447988	0.52565	ENSG00000140092	FBLN5	2932
rs365052	G/C	C	0.289462	0.647581	ENSG00000204644	ZFP57	2287
rs4297648	T/C	C	0.248977	0.166623	ENSG00000140400	MAN2C1	2932
rs6907751	C/T	T	0.475784	0.711203	ENSG00000124587	PEX6	2932
rs402645	C/G	G	0.366814	0.360658	ENSG00000123219	CENPK	2932
rs3751092	A/G	G	0.257674	0.530642	ENSG00000168961	LGALS9	2932
rs62085145	G/A	A	0.0840723	0.719265	ENSG00000182534	MXRA7	2932
rs10870177	C/T	T	0.409106	1	ENSG00000197355	UAP1L1	2932
rs10870177	C/T	T	0.409106	1	ENSG00000186193	SAPCD2	2932
rs10493821	C/T	T	0.31105	0.931318	ENSG00000117226	GBP3	2932
rs8019750	A/G	G	0.233117	0.352697	ENSG00000258289	CHURC1	2932
rs2276683	G/C	C	0.21487	0.125298	ENSG00000236682	MAP3K2-DT	2932
rs1059307	G/T	T	0.486187	0.6575	ENSG00000203875	SNHG5	2932
rs345781	A/G	G	0.233799	0.380753	ENSG00000248905	FMN1	2932
rs3795446	T/C	C	0.495907	0.482762	ENSG00000163050	COQ8A	2932
rs2097470	C/T	T	0.125	0.800511	ENSG00000100109	TFIP11	2932
rs11590349	A/G	G	0.410471	0.401331	ENSG00000176393	RNPEP	2932
rs8023040	G/T	T	0.235675	0.681704	ENSG00000071246	VASH1	2932
rs8049439	T/C	C	0.429911	0.821183	ENSG00000178952	TUFM	2932
rs79451787	C/T	T	0.0721351	1	ENSG00000233355	CHRM3-AS2	2932
rs1743440	G/A	A	0.458731	0.372242	ENSG00000026297	RNASET2	2932
rs6662767	T/C	C	0.375	0.752687	ENSG00000116299	KIAA1324	2932
rs1997164	C/A	A	0.0680423	0.5598	ENSG00000160991	ORAI2	2932
rs11243480	C/T	T	0.319407	0.350361	ENSG00000107263	RAPGEF1	2932
rs7063	A/T	T	0.306446	0.240754	ENSG00000164307	ERAP1	2932
rs12087583	C/T	T	0.191508	0.591521	ENSG00000184292	TACSTD2	2932
rs1124397	T/C	C	0.321965	0.472123	ENSG00000107731	UNC5B	2932
rs62234964	T/G	G	0.123124	0.931786	ENSG00000100034	PPM1F	2932
rs67822991	G/C	C	0.185027	0.668092	ENSG00000268362	AC092279.1	2932
rs36053285	T/C	C	0.419168	0.324349	ENSG00000270127	AC027020.2	2932
rs62119753	A/C	C	0.409959	0.0929938	ENSG00000130332	LSM7	2932
rs844872	A/G	G	0.0931105	0.381995	ENSG00000178726	THBD	2932
rs8521	T/C	C	0.220327	0.451971	ENSG00000149591	TAGLN	2932
rs4614003	G/A	A	0.269782	0.0546288	ENSG00000167034	NKX3-1	2932
rs12532845	G/A	A	0.258356	0.162466	ENSG00000228668	TRGV5P	2932
rs2883057	C/T	T	0.49028	0.767538	ENSG00000004534	RBM6	2932
rs9306156	T/C	C	0.305423	0.222871	ENSG00000160305	DIP2A	2932
rs17349675	G/T	T	0.189291	0.335852	ENSG00000127954	STEAP4	2932
rs11718493	C/T	T	0.391201	0.669906	ENSG00000180767	CHST13	2932
rs57336947	T/C	C	0.193554	0.375142	ENSG00000120451	SNX19	2932
rs41293277	C/T	T	0.322135	0.703494	ENSG00000117481	NSUN4	2932
rs420703	C/A	A	0.296044	0.595007	ENSG00000267174	AC011472.2	2932
rs76928766	C/A	A	0.215723	0.623285	ENSG00000260135	MMP2-AS1	2932
rs2532485	A/T	T	0.302353	0.895514	ENSG00000139190	VAMP1	2932
rs7241781	C/T	T	0.194577	0.0772501	ENSG00000017797	RALBP1	2932
rs10951792	A/G	G	0.212483	0.955987	ENSG00000136280	CCM2	2932
rs10889147	C/T	T	0.12193	0.342875	ENSG00000131238	PPT1	2932
rs3857302	G/C	C	0.247783	0.275889	ENSG00000248275	TRIM52-AS1	2932
rs79211262	T/G	G	0.0600273	0.869402	ENSG00000158161	EYA3	2932
rs594655	G/T	T	0.293656	0.823922	ENSG00000227242	NBPF13P	2932
rs6503804	G/A	A	0.454127	0.709509	ENSG00000198933	TBKBP1	2932
rs285205	C/A	A	0.164052	0.418912	ENSG00000101057	MYBL2	2932
rs10953338	C/G	G	0.495055	0.416377	ENSG00000160963	COL26A1	2932
rs13003421	A/T	T	0.146658	0.882691	ENSG00000124357	NAGK	2932
rs4802696	G/A	A	0.297749	0.507739	ENSG00000131401	NAPSB	2932
rs72660908	C/G	G	0.421726	0.570158	ENSG00000224183	SDHDP6	2932
rs34980052	A/G	G	0.265689	0.538389	ENSG00000256875	AC079031.2	2932
rs72660908	C/G	G	0.421726	0.570158	ENSG00000187010	RHD	2932
rs703769	T/G	G	0.199523	0.225081	ENSG00000166847	DCTN5	2932
rs7994556	C/T	T	0.222885	0.831108	ENSG00000130177	CDC16	2932
rs3745936	A/T	T	0.197476	0.381974	ENSG00000239736	CEACAMP3	2932
rs77127734	T/A	A	0.11852	0.723891	ENSG00000110237	ARHGEF17	2932
rs771466	A/G	G	0.186221	0.393409	ENSG00000223745	CCDC18-AS1	2932
rs1106369	A/C	C	0.437074	1	ENSG00000111450	STX2	2932
rs62480001	G/C	C	0.325375	0.354758	ENSG00000036448	MYOM2	2932
rs4951644	A/G	G	0.468793	0.656391	ENSG00000198468	FLVCR1-DT	2932
rs2030137	C/G	G	0.484311	0.941053	ENSG00000233429	HOTAIRM1	2932
rs1025288	C/A	A	0.38148	0.0717762	ENSG00000250155	AC008957.1	2932
rs393329	T/C	C	0.41354	0.223088	ENSG00000234719	NPIPB2	2932
rs72660908	C/G	G	0.421726	0.570158	ENSG00000261349	AL031432.2	2932
rs816933	T/G	G	0.192872	0.905599	ENSG00000130590	SAMD10	2932
rs7528102	A/G	G	0.193724	0.85924	ENSG00000143297	FCRL5	2932
rs1985329	C/T	T	0.467087	0.766628	ENSG00000234389	AC007278.1	2932
rs57635800	G/A	A	0.294338	0.689071	ENSG00000149084	HSD17B12	2932
rs499713	C/T	T	0.161835	0.307646	ENSG00000149577	SIDT2	2932
rs34076421	G/C	C	0.390689	1	ENSG00000183092	BEGAIN	2932
rs2914937	G/A	A	0.308322	0.140892	ENSG00000196352	CD55	2932
rs10749291	T/C	C	0.484482	0.103911	ENSG00000183605	SFXN4	2932
rs1865841	A/G	G	0.256992	0.561648	ENSG00000141698	NT5C3B	2932
rs2736332	G/C	C	0.284618	0.468056	ENSG00000154319	FAM167A	2932
rs3745936	A/T	T	0.197476	0.381974	ENSG00000007129	CEACAM21	2932
rs11032126	C/T	T	0.353513	0.419079	ENSG00000176148	TCP11L1	2932
rs1008491	G/T	T	0.369031	0.551936	ENSG00000121691	CAT	2932
rs2290562	G/A	A	0.271487	0.400981	ENSG00000067836	ROGDI	2932
rs6796490	G/T	T	0.343281	0.682097	ENSG00000164048	ZNF589	2932
rs7245624	G/A	A	0.363233	0.0205699	ENSG00000183617	MRPL54	2932
rs2236472	C/T	T	0.248465	0.882073	ENSG00000182871	COL18A1	2932
rs2275007	T/C	C	0.412858	0.760558	ENSG00000092094	OSGEP	2932
rs2739335	T/A	A	0.410812	0.620008	ENSG00000218537	MIF-AS1	2932
rs6138555	G/A	A	0.481753	0.171269	ENSG00000100994	PYGB	2932
rs1332329	A/C	C	0.337312	0.679517	ENSG00000107798	LIPA	2932
rs760401	G/A	A	0.302183	0.335287	ENSG00000198467	TPM2	2932
rs9967607	C/T	T	0.284277	0.855969	ENSG00000105352	CEACAM4	2932
rs10797062	G/A	A	0.280696	0.234552	ENSG00000143318	CASQ1	2932
rs1175550	A/G	G	0.231583	1	ENSG00000235169	SMIM1	2932
rs11144225	A/T	T	0.394441	0.17598	ENSG00000106733	NMRK1	2932
rs12537116	G/T	T	0.4103	0.268643	ENSG00000234585	CCT6P3	2932
rs367035	A/G	G	0.401774	0.317972	ENSG00000110628	SLC22A18	2932
rs2073684	C/T	T	0.41678	0.362022	ENSG00000166436	TRIM66	2932
rs415075	C/G	G	0.448499	0.204319	ENSG00000160410	SHKBP1	2932
rs4267886	T/C	C	0.156378	0.726637	ENSG00000153113	CAST	2932
rs4147592	G/A	A	0.456173	0.0126144	ENSG00000143198	MGST3	2932
rs11150882	G/A	A	0.249659	0.460011	ENSG00000187624	C17orf97	2932
rs2189586	A/G	G	0.377899	0.609799	ENSG00000089169	RPH3A	2932
rs35285321	G/A	A	0.332367	0.0671057	ENSG00000160213	CSTB	2932
rs12368209	G/A	A	0.224079	0.831951	ENSG00000111696	NT5DC3	2932
rs2139809	T/C	C	0.409106	0.491701	ENSG00000135968	GCC2	2932
rs2676403	G/A	A	0.408254	0.759757	ENSG00000172728	FUT10	2932
rs13140099	G/A	A	0.261937	0.19705	ENSG00000245954	LINC02273	2932
rs113189667	C/A	A	0.131139	0.746106	ENSG00000128944	KNSTRN	2932
rs4984872	C/A	A	0.411153	0.760259	ENSG00000103202	NME4	2932
rs11684486	G/A	A	0.357947	0.126743	ENSG00000240356	RPL23AP7	2932
rs226202	C/T	T	0.30133	0.53945	ENSG00000205464	ATP6AP1L	2932
rs71335276	G/T	T	0.247613	0.011418	ENSG00000197766	CFD	2932
rs2576187	A/G	G	0.43264	0.259078	ENSG00000239335	LLPH-DT	2932
rs72807569	G/C	C	0.178377	0.450117	ENSG00000187741	FANCA	2932
rs7294919	T/C	C	0.0898704	0.734906	ENSG00000174989	FBXW8	2932
rs10869799	G/C	C	0.24369	0.133135	ENSG00000106772	PRUNE2	2932
rs6762	T/C	C	0.231241	0.795261	ENSG00000177697	CD151	2932
rs10911473	A/G	G	0.4294	0.113401	ENSG00000198756	COLGALT2	2932
rs72660908	C/G	G	0.421726	0.570158	ENSG00000183726	TMEM50A	2932
rs4745101	A/T	T	0.258527	0.809694	ENSG00000154330	PGM5	2932
rs8066889	T/G	G	0.205491	0.909918	ENSG00000214087	ARL16	2932
rs67876192	A/C	C	0.32708	0.502009	ENSG00000268555	AC123912.4	2932
rs1511021	T/G	G	0.119714	0.661387	ENSG00000145390	USP53	2932
rs751558	G/A	A	0.213336	0.82586	ENSG00000092758	COL9A3	2932
rs8130507	T/C	C	0.428547	0.624098	ENSG00000237945	LINC00649	2932
rs41284471	G/A	A	0.185368	0.391723	ENSG00000237943	PRKCQ-AS1	2932
rs28719835	T/C	C	0.253922	0.883743	ENSG00000151552	QDPR	2932
rs12711915	G/C	C	0.215723	0.444867	ENSG00000019169	MARCO	2932
rs1793398	A/C	C	0.212995	0.868754	ENSG00000158555	GDPD5	2932
rs1332018	G/T	T	0.423431	0.384565	ENSG00000134202	GSTM3	2932
rs62136106	G/A	A	0.31105	0.0773952	ENSG00000011485	PPP5C	2932
rs1985329	C/T	T	0.467087	0.766628	ENSG00000115607	IL18RAP	2932
rs11870185	T/G	G	0.179059	0.258237	ENSG00000204345	CD300LD	2932
rs2739335	T/A	A	0.410812	0.620008	ENSG00000225282	AP000350.2	2932
rs344809	A/G	G	0.306276	0.486997	ENSG00000007047	MARK4	2932
rs7151941	C/G	G	0.471692	0.221422	ENSG00000169413	RNASE6	2932
rs2087658	T/C	C	0.215041	0.784551	ENSG00000140450	ARRDC4	2932
rs56243319	C/T	T	0.399386	0.78769	ENSG00000083444	PLOD1	2932
rs3842829	C/T	T	0.239427	0.722605	ENSG00000116260	QSOX1	2932
rs3026685	T/C	C	0.308492	0.828651	ENSG00000100151	PICK1	2932
rs1011183	T/C	C	0.387449	0.968962	ENSG00000165548	TMEM63C	2932
rs35273093	T/C	C	0.142053	0.93958	ENSG00000156110	ADK	2932
rs11084116	G/A	A	0.364427	0.247659	ENSG00000171049	FPR2	2932
rs2453176	C/T	T	0.119372	0.217999	ENSG00000161055	SCGB3A1	2932
rs9938494	G/A	A	0.251194	0.077277	ENSG00000125124	BBS2	2932
rs11078477	A/G	G	0.318554	0.18744	ENSG00000108405	P2RX1	2932
rs3748136	G/A	A	0.20515	0.533288	ENSG00000248538	AC022784.1	2932
rs10771578	T/C	C	0.374147	0.13398	ENSG00000133687	TMTC1	2932
rs1360879	G/A	A	0.120055	0.540143	ENSG00000204001	LCN8	2932
rs6464100	A/G	G	0.375341	0.0445311	ENSG00000002933	TMEM176A	2932
rs246105	T/C	C	0.225955	0.561804	ENSG00000249476	AC008467.1	2932
rs3809072	C/A	A	0.476467	0.630562	ENSG00000176485	PLAAT3	2932
rs1544652	C/G	G	0.32998	0.770002	ENSG00000152672	CLEC4F	2932
rs1065541	T/C	C	0.462824	0.0342241	ENSG00000171916	LGALS9C	2932
rs17018853	A/T	T	0.197306	0.0002902	ENSG00000066027	PPP2R5A	2932
rs2010648	A/C	C	0.173602	0.747501	ENSG00000092020	PPP2R3C	2932
rs11689112	T/G	G	0.327763	0.179994	ENSG00000144118	RALB	2932
rs844873	G/A	A	0.0931105	0.381995	ENSG00000125810	CD93	2932
rs11131799	A/G	G	0.366985	0.426659	ENSG00000038002	AGA	2932
rs6053166	G/T	T	0.489598	0.55438	ENSG00000101290	CDS2	2932
rs11047696	T/C	C	0.209072	0.65534	ENSG00000060982	BCAT1	2932
rs4514480	T/C	C	0.45208	0.433698	ENSG00000111788	AC009533.1	2932
rs949055	C/T	T	0.331685	0.676981	ENSG00000149403	GRIK4	2932
rs7909832	T/C	C	0.457708	0.551823	ENSG00000165985	C1QL3	2932
rs3754450	T/C	C	0.366132	0.524551	ENSG00000168765	GSTM4	2932
rs2241976	A/G	G	0.428888	0.706242	ENSG00000125637	PSD4	2932
rs547698	C/T	T	0.270464	0.0192111	ENSG00000226328	NUP50-DT	2932
rs5760219	G/T	T	0.370055	0.341745	ENSG00000099940	SNAP29	2932
rs1566523	C/G	G	0.443554	0.294861	ENSG00000142794	NBPF3	2932
rs57796768	C/T	T	0.14427	0.134824	ENSG00000107771	CCSER2	2932
rs4913450	T/C	C	0.34942	0.935269	ENSG00000251301	LINC02384	2932
rs7803072	T/C	C	0.441849	0.970137	ENSG00000211753	TRBV28	2932
rs3808538	T/G	G	0.265348	0.60237	ENSG00000176731	RBIS	2932
rs13233747	A/G	G	0.32384	0.473554	ENSG00000106077	ABHD11	2932
rs1860592	G/C	C	0.347033	0.838539	ENSG00000002549	LAP3	2932
rs9349050	T/C	C	0.468281	0.553027	ENSG00000112139	MDGA1	2932
rs7308881	T/C	C	0.317872	0.268375	ENSG00000171860	C3AR1	2932
rs2532496	A/G	G	0.299795	0.202227	ENSG00000139192	TAPBPL	2932
rs8629	C/T	T	0.23704	0.682877	ENSG00000165171	METTL27	2932
rs12936231	G/C	C	0.497101	0.79605	ENSG00000073605	GSDMB	2932
rs7806458	A/G	G	0.375	0.0404935	ENSG00000106565	TMEM176B	2932
rs2527915	A/C	C	0.394441	0.757255	ENSG00000146833	TRIM4	2932
rs113449797	A/G	G	0.149216	0.66312	ENSG00000168038	ULK4	2932
rs4390300	G/A	A	0.47766	0.111495	ENSG00000072401	UBE2D1	2932
rs3924486	T/G	G	0.495907	0.00100666	ENSG00000157978	LDLRAP1	2932
rs608047	T/G	G	0.486187	0.195713	ENSG00000135929	CYP27A1	2932
rs9657360	T/C	C	0.218111	0.357384	ENSG00000147813	NAPRT	2932
rs4075937	C/A	A	0.384891	0.198065	ENSG00000178381	ZFAND2A	2932
rs2070901	G/T	T	0.250512	0.767984	ENSG00000158869	FCER1G	2932
rs8050794	C/T	T	0.30116	0.0870036	ENSG00000126602	TRAP1	2932
rs56159502	G/A	A	0.138813	0.0441383	ENSG00000072694	FCGR2B	2932
rs4820988	G/A	A	0.481753	0.355283	ENSG00000241878	PISD	2932
rs10022431	A/C	C	0.465382	0.14774	ENSG00000013810	TACC3	2932
rs34563478	C/T	T	0.105389	0.695213	ENSG00000101158	NELFCD	2932
rs9744242	T/C	C	0.485675	0.529953	ENSG00000185043	CIB1	2932
rs639311	C/T	T	0.28837	0.892669	ENSG00000020922	MRE11	2932
rs1129013	C/G	G	0.497954	0.284072	ENSG00000172375	C2CD2L	2932
rs2234071	C/T	T	0.437585	0.880707	ENSG00000010030	ETV7	2932
rs5756738	G/C	C	0.401432	0.115202	ENSG00000100079	LGALS2	2932
rs624898	C/T	T	0.343452	0.176617	ENSG00000101558	VAPA	2932
rs28384491	C/T	T	0.105218	0.491774	ENSG00000188321	ZNF559	2932
rs12525110	A/G	G	0.25307	0.92216	ENSG00000234147	AL035446.1	2932
rs585849	G/A	A	0.220498	0.389937	ENSG00000254851	AP005018.2	2932
rs502272	T/A	A	0.313438	0.414869	ENSG00000037474	NSUN2	2932
rs36094343	G/A	A	0.115791	0.279668	ENSG00000103249	CLCN7	2932
rs7311510	A/C	C	0.281207	0.464808	ENSG00000111671	SPSB2	2932
rs12440601	G/T	T	0.395464	0.00771355	ENSG00000264109	NA	2932
rs12320925	T/G	G	0.103854	0.920951	ENSG00000135116	HRK	2932
rs4092881	G/C	C	0.239427	0.576951	ENSG00000187164	SHTN1	2932
rs1772143	T/A	A	0.427865	0.909932	ENSG00000162877	PM20D1	2932
rs6105631	G/C	C	0.143588	0.20159	ENSG00000089177	KIF16B	2932
rs7181167	C/G	G	0.268588	0.0599703	ENSG00000171763	SPATA5L1	2932
rs168415	G/A	A	0.109993	0.345396	ENSG00000078269	SYNJ2	2932
rs11219822	C/A	A	0.434175	0.05532	ENSG00000154134	ROBO3	2932
rs361725	T/C	C	0.356924	0.573273	ENSG00000025708	TYMP	2932
rs38486	C/T	T	0.202251	0.818919	ENSG00000196295	GARS-DT	2932
rs11801382	C/T	T	0.245225	0.424964	ENSG00000218510	LINC00339	2932
rs2631367	C/G	G	0.455321	0.911075	ENSG00000197375	SLC22A5	2932
rs1991401	A/G	G	0.329638	0.645946	ENSG00000108654	DDX5	2932
rs1757180	T/C	C	0.318895	0.2342	ENSG00000204110	LINC02520	2932
rs2874915	A/G	G	0.283595	0.0690123	ENSG00000133104	SPART	2932
rs706209	A/G	G	0.434686	0.229324	ENSG00000160200	CBS	2932
rs12268631	G/A	A	0.13779	0.350504	ENSG00000165730	STOX1	2932
rs11121349	G/C	C	0.423943	0.344518	ENSG00000049239	H6PD	2932
rs72839112	G/T	T	0.0835607	0.0106702	ENSG00000204584	FLJ45513	2932
rs4807996	C/T	T	0.443213	0.653491	ENSG00000267453	CLEC4O	2932
rs2712196	G/T	T	0.220498	0.147111	ENSG00000164597	COG5	2932
rs2320237	C/A	A	0.136596	0.875494	ENSG00000158825	CDA	2932
rs2037912	G/C	C	0.419679	0.197374	ENSG00000118898	PPL	2932
rs571449	T/C	C	0.491814	0.684432	ENSG00000167210	LOXHD1	2932
rs3769653	T/C	C	0.480559	0.0383974	ENSG00000115107	STEAP3	2932
rs11242808	C/T	T	0.328104	0.194431	ENSG00000124570	SERPINB6	2932
rs6558532	C/G	G	0.285641	0.135244	ENSG00000253982	AC100810.1	2932
rs4380630	A/G	G	0.469986	0.158895	ENSG00000164251	F2RL1	2932
rs1491961	T/C	C	0.290928	0.928721	ENSG00000163823	CCR1	2932
rs7923385	T/A	A	0.3044	0.541458	ENSG00000052749	RRP12	2932
rs2343813	C/T	T	0.0857776	0.813832	ENSG00000070614	NDST1	2932
rs12231872	G/C	C	0.263472	0.775257	ENSG00000225231	LINC02470	2932
rs60389450	A/C	C	0.271828	0.428094	ENSG00000130202	NECTIN2	2932
rs77651727	C/T	T	0.0750341	0.504619	ENSG00000185324	CDK10	2932
rs115332207	G/A	A	0.109652	0.0579301	ENSG00000127952	STYXL1	2932
rs1249785	A/T	T	0.478342	0.266968	ENSG00000137968	SLC44A5	2932
rs210142	C/T	T	0.279843	0.463433	ENSG00000030110	BAK1	2932
rs17787136	C/G	G	0.256821	0.383938	ENSG00000121653	MAPK8IP1	2932
rs3824729	G/A	A	0.478683	0.415625	ENSG00000107796	ACTA2	2932
rs1637530	T/C	C	0.247783	0.275889	ENSG00000106605	BLVRA	2932
rs6460216	A/G	G	0.411835	0.303341	ENSG00000213462	ERV3-1	2932
rs80225022	C/T	T	0.0881651	0.81792	ENSG00000255860	AP000812.2	2932
rs3783346	C/T	T	0.213677	0.621061	ENSG00000140105	WARS	2932
rs13427331	A/G	G	0.376194	0.581791	ENSG00000144567	RETREG2	2932
rs1677682	C/A	A	0.267224	0.257798	ENSG00000189127	ANKRD34B	2932
rs7947900	G/T	T	0.486528	0.00214897	ENSG00000142089	IFITM3	2932
rs9891962	T/C	C	0.417633	0.93948	ENSG00000176155	CCDC57	2932
rs35879291	T/C	C	0.36528	0.63288	ENSG00000102575	ACP5	2932
rs254292	C/T	T	0.135573	0.0975352	ENSG00000164403	SHROOM1	2932
rs9392465	C/A	A	0.341576	0.593487	ENSG00000137267	TUBB2A	2932
rs45495794	T/C	C	0.0596862	0.407703	ENSG00000132622	HSPA12B	2932
rs1866689	A/C	C	0.332708	0.382639	ENSG00000163293	NIPAL1	2932
rs59163041	T/G	G	0.143929	0.176819	ENSG00000101298	SNPH	2932
rs3782130	G/C	C	0.314802	0.931768	ENSG00000123427	EEF1AKMT3	2932
rs816933	T/G	G	0.192872	0.905599	ENSG00000196421	C20orf204	2932
rs5756822	T/C	C	0.460437	0.0310686	ENSG00000189060	H1F0	2932
rs2528284	A/G	G	0.381992	0.0719581	ENSG00000243566	UPK3B	2932
rs56340204	G/T	T	0.252387	0.405741	ENSG00000152219	ARL14EP	2932
rs152234	G/A	A	0.0937926	0.827671	ENSG00000197226	TBC1D9B	2932
rs11128927	G/C	C	0.40706	1	ENSG00000163576	EFHB	2932
rs2453663	C/G	G	0.42957	0.791938	ENSG00000104450	SPAG1	2932
rs12539860	C/T	T	0.315655	0.70042	ENSG00000127377	CRYGN	2932
rs61248772	A/T	T	0.155355	0.573222	ENSG00000104177	MYEF2	2932
rs9626391	C/T	T	0.422237	0.36362	ENSG00000188636	RTL6	2932
rs4872053	A/G	G	0.196623	0.815273	ENSG00000120889	TNFRSF10B	2932
rs56146525	A/C	C	0.379945	0.783795	ENSG00000180104	EXOC3	2932
rs6668576	T/C	C	0.490109	0.853426	ENSG00000162736	NCSTN	2932
rs10415881	G/A	A	0.113745	0.854481	ENSG00000104805	NUCB1	2932
rs3766236	A/G	G	0.251023	0.43188	ENSG00000079277	MKNK1	2932
rs601863	A/C	C	0.198499	0.352981	ENSG00000172543	CTSW	2932
rs9625066	C/A	A	0.245225	0.65339	ENSG00000225783	MIAT	2932
rs1638670	A/G	G	0.341746	0.150858	ENSG00000165650	PDZD8	2932
rs1651358	A/G	G	0.321453	0.397276	ENSG00000044115	CTNNA1	2932
rs10838738	A/G	G	0.336119	0.362827	ENSG00000172247	C1QTNF4	2932
rs7804955	T/C	C	0.490109	0.630978	ENSG00000213640	EEF1DP4	2932
rs11127152	G/C	C	0.29161	0.0668025	ENSG00000163803	PLB1	2932
rs13338700	C/T	T	0.220498	0.51909	ENSG00000103245	CIAO3	2932
rs28454132	C/A	A	0.197817	0.0269153	ENSG00000164111	ANXA5	2932
rs13053505	G/T	T	0.162005	0.586251	ENSG00000221890	NPTXR	2932
rs2887273	C/G	G	0.425819	0.545632	ENSG00000116198	CEP104	2932
rs8048206	T/C	C	0.13455	0.0570328	ENSG00000131634	TMEM204	2932
rs3860162	C/A	A	0.302865	0.630495	ENSG00000106868	SUSD1	2932
rs1776460	A/G	G	0.329468	0.132485	ENSG00000227920	AL353597.1	2932
rs59358210	G/A	A	0.105218	0.376747	ENSG00000092068	SLC7A8	2932
rs9903294	G/T	T	0.488404	0.112064	ENSG00000141030	COPS3	2932
rs7862404	A/G	G	0.420532	0.820141	ENSG00000119139	TJP2	2932
rs11682128	A/G	G	0.370396	0.500837	ENSG00000136717	BIN1	2932
rs55936726	T/C	C	0.354366	0.808778	ENSG00000035115	SH3YL1	2932
rs17251749	C/G	G	0.204468	0.495655	ENSG00000106392	C1GALT1	2932
rs6737094	A/G	G	0.185198	0.806631	ENSG00000237753	AC079922.2	2932
rs2887190	G/A	A	0.347885	0.838773	ENSG00000120539	MASTL	2932
rs1661162	G/A	A	0.202592	0.253095	ENSG00000230666	CEACAM22P	2932
rs59116864	C/A	A	0.225443	0.525816	ENSG00000231027	NA	2932
rs3812474	A/T	T	0.448329	0.736875	ENSG00000183665	TRMT12	2932
rs3829658	A/G	G	0.346692	0.253667	ENSG00000254521	SIGLEC12	2932
rs12197307	A/C	C	0.311392	0.0640199	ENSG00000060762	MPC1	2932
rs9891983	G/C	C	0.137278	1	ENSG00000169738	DCXR	2932
rs12532845	G/A	A	0.258356	0.162466	ENSG00000211697	TRGV5	2932
rs1155458	T/C	C	0.443383	0.477206	ENSG00000211745	TRBV4-2	2932
rs1956905	G/C	C	0.282742	0.362546	ENSG00000139899	CBLN3	2932
rs7835354	G/A	A	0.469986	1	ENSG00000147408	CSGALNACT1	2932
rs2165387	T/C	C	0.27251	0.00789767	ENSG00000250334	LINC00989	2932
rs2290371	A/G	G	0.311903	0.0389159	ENSG00000134014	ELP3	2932
rs4778	C/G	G	0.470668	0.578383	ENSG00000171444	MCC	2932
rs6135061	G/T	T	0.244202	0.688953	ENSG00000196209	SIRPB2	2932
rs922107	G/A	A	0.493179	0.301224	ENSG00000197147	LRRC8B	2932
rs1045599	C/T	T	0.409447	0.194103	ENSG00000214941	ZSWIM7	2932
rs79060451	A/G	G	0.284447	0.296653	ENSG00000066230	SLC9A3	2932
rs13003334	T/A	A	0.425477	0.364609	ENSG00000261338	AC021016.2	2932
rs117361304	T/G	G	0.110675	0.572994	ENSG00000188820	CALHM6	2932
rs62414240	T/C	C	0.488063	0.911734	ENSG00000112701	SENP6	2932
rs1535500	G/T	T	0.49352	0.853448	ENSG00000124780	KCNK17	2932
rs7909832	T/C	C	0.457708	0.551823	ENSG00000165983	PTER	2932
rs7257467	A/G	G	0.374488	0.430717	ENSG00000004777	ARHGAP33	2932
rs9306156	T/C	C	0.305423	0.222871	ENSG00000160310	PRMT2	2932
rs2177845	C/T	T	0.163711	0.736021	ENSG00000164530	PI16	2932
rs10868630	C/T	T	0.303377	0.238183	ENSG00000196730	DAPK1	2932
rs2912553	T/C	C	0.14734	0.462046	ENSG00000141179	PCTP	2932
rs8066241	T/C	C	0.0902115	0.366778	ENSG00000068097	HEATR6	2932
rs9306156	T/C	C	0.305423	0.222871	ENSG00000160307	S100B	2932
rs111985168	A/G	G	0.238745	0.760636	ENSG00000152359	POC5	2932
rs11761888	T/C	C	0.203615	0.138484	ENSG00000158525	CPA5	2932
rs4935734	A/G	G	0.498124	0.767614	ENSG00000231345	BEND3P1	2932
rs7679177	C/G	G	0.438779	0.73583	ENSG00000138744	NAAA	2932
rs2227551	T/G	G	0.297408	0.626892	ENSG00000122861	PLAU	2932
rs10211223	T/C	C	0.17633	0.309537	ENSG00000003393	ALS2	2932
rs1065541	T/C	C	0.462824	0.0342241	ENSG00000233327	USP32P2	2932
rs1708618	C/T	T	0.48073	0.482391	ENSG00000154803	FLCN	2932
rs2240101	C/G	G	0.443724	0.549573	ENSG00000259845	HERC2P10	2932
rs503250	T/C	C	0.461289	0.766292	ENSG00000173992	CCS	2932
rs1520195	A/G	G	0.494543	0.284008	ENSG00000114770	ABCC5	2932
rs17317669	T/C	C	0.273022	0.245007	ENSG00000079691	CARMIL1	2932
rs964611	C/A	A	0.155355	0.573222	ENSG00000128951	DUT	2932
rs62396340	A/C	C	0.102319	1	ENSG00000161912	ADCY10P1	2932
rs3815296	A/G	G	0.155866	0.725519	ENSG00000115687	PASK	2932
rs11693232	A/G	G	0.100784	0.0660142	ENSG00000168385	SEPTIN2	2932
rs11792305	T/C	C	0.416951	0.425255	ENSG00000155158	TTC39B	2932
rs1040803	C/T	T	0.464188	0.655943	ENSG00000111906	HDDC2	2932
rs2781668	C/T	T	0.17292	0.651589	ENSG00000118520	ARG1	2932
rs60205400	C/T	T	0.477319	0.604463	ENSG00000182179	UBA7	2932
rs226205	C/T	T	0.24369	0.725775	ENSG00000186468	RPS23	2932
rs58867683	T/A	A	0.392735	0.756858	ENSG00000141560	FN3KRP	2932
rs688386	A/T	T	0.451228	1	ENSG00000143126	CELSR2	2932
rs12420488	T/C	C	0.209584	0.867337	ENSG00000254789	AC073172.1	2932
rs12669596	T/C	C	0.410982	0.268604	ENSG00000226002	GTF2IP14	2932
rs4950928	G/C	C	0.193724	0.314755	ENSG00000133048	CHI3L1	2932
rs2061317	A/G	G	0.163881	0.459236	ENSG00000177406	AC021054.1	2932
rs62215189	A/G	G	0.2309	0.0770105	ENSG00000160284	SPATC1L	2932
rs10259453	G/C	C	0.24369	0.00363212	ENSG00000122642	FKBP9	2932
rs2876016	T/C	C	0.264666	0.506642	ENSG00000112799	LY86	2932
rs663015	T/C	C	0.342599	0.234382	ENSG00000214530	STARD10	2932
rs1894644	C/T	T	0.150921	0.829149	ENSG00000100116	GCAT	2932
rs2034244	T/C	C	0.22766	0.462245	ENSG00000155542	SETD9	2932
rs3751325	A/T	T	0.332708	0.739323	ENSG00000166896	ATP23	2932
rs1042266	C/G	G	0.183492	0.498346	ENSG00000258398	NA	2932
rs964611	C/A	A	0.155355	0.573222	ENSG00000259488	AC023355.1	2932
rs8067378	G/A	A	0.497613	0.824672	ENSG00000172057	ORMDL3	2932
rs10952250	T/C	C	0.256139	0.24484	ENSG00000127399	LRRC61	2932
rs1541533	A/G	G	0.0745225	0.225846	ENSG00000201784	NA	2932
rs2185152	C/T	T	0.306105	0.31762	ENSG00000117054	ACADM	2932
rs1882973	A/G	G	0.268759	0.672584	ENSG00000188313	PLSCR1	2932
rs10758321	A/G	G	0.420191	0.544206	ENSG00000070610	GBA2	2932
rs35233100	C/T	T	0.0656548	0.450988	ENSG00000110514	MADD	2932
rs846808	C/T	T	0.404673	0.645766	ENSG00000117595	IRF6	2932
rs4475342	T/C	C	0.480559	0.578954	ENSG00000118514	ALDH8A1	2932
rs7695	C/T	T	0.384379	0.507054	ENSG00000196189	SEMA4A	2932
rs10746563	C/T	T	0.473226	0.335461	ENSG00000130653	PNPLA7	2932
rs4943441	A/G	G	0.0997613	0.304557	ENSG00000102710	SUPT20H	2932
rs7538512	G/A	A	0.322135	0.865751	ENSG00000163485	ADORA1	2932
rs78768736	T/C	C	0.0982265	0.677391	ENSG00000162598	C1orf87	2932
rs11039199	G/C	C	0.300648	0.692653	ENSG00000134571	MYBPC3	2932
rs656080	A/G	G	0.266371	0.813229	ENSG00000170486	KRT72	2932
rs74003635	G/T	T	0.177524	0.800438	ENSG00000161981	SNRNP25	2932
rs7608938	C/T	T	0.378922	0.209383	ENSG00000135951	TSGA10	2932
rs62414336	T/C	C	0.40399	1	ENSG00000215190	LINC00680	2932
rs6556887	A/G	G	0.291951	0.928818	ENSG00000173221	GLRX	2932
rs13415770	A/G	G	0.172749	0.272028	ENSG00000152117	AC073869.1	2932
rs2068152	C/A	A	0.394782	0.262374	ENSG00000116857	TMEM9	2932
rs1152579	A/G	G	0.440484	0.0721228	ENSG00000140009	ESR2	2932
rs2321966	C/T	T	0.465041	0.738324	ENSG00000248810	LINC02432	2932
rs10509554	C/T	T	0.311903	0.28203	ENSG00000204020	LIPN	2932
rs7460890	G/T	T	0.476467	0.795663	ENSG00000104763	ASAH1	2932
rs12577375	G/T	T	0.141201	0.147842	ENSG00000166394	CYB5R2	2932
rs3782235	G/A	A	0.492326	0.506022	ENSG00000076067	RBMS2	2932
rs1872164	G/A	A	0.408083	0.301982	ENSG00000114650	SCAP	2932
rs7527271	G/A	A	0.350102	0.903105	ENSG00000158748	HTR6	2932
rs10515199	C/T	T	0.114427	0.315485	ENSG00000164346	NSA2	2932
rs4634868	G/A	A	0.224591	0.595925	ENSG00000183386	FHL3	2932
rs9692553	C/T	T	0.438097	0.970089	ENSG00000251060	NA	2932
rs57534561	C/G	G	0.308492	0.761885	ENSG00000151498	ACAD8	2932
rs3822262	T/G	G	0.212653	0.508019	ENSG00000163993	S100P	2932
rs55725458	T/C	C	0.284447	0.340653	ENSG00000184385	UMODL1-AS1	2932
rs16832854	G/A	A	0.0760573	1	ENSG00000143252	SDHC	2932
rs1757180	T/C	C	0.318895	0.2342	ENSG00000198937	CCDC167	2932
rs479777	T/C	C	0.382674	0.273806	ENSG00000236935	AP003774.2	2932
rs73350106	C/T	T	0.0847544	0.340378	ENSG00000138829	FBN2	2932
rs71391580	C/G	G	0.184516	0.0974113	ENSG00000158865	SLC5A11	2932
rs441346	G/C	C	0.457367	0.233877	ENSG00000100979	PLTP	2932
rs367070	A/G	G	0.200716	0.119912	ENSG00000170866	NA	2932
rs7538696	G/A	A	0.447988	0.681322	ENSG00000143847	PPFIA4	2932
rs2254522	A/G	G	0.19219	0.372117	ENSG00000160285	LSS	2932
rs4950928	G/C	C	0.193724	0.314755	ENSG00000133055	MYBPH	2932
rs67017730	G/T	T	0.439802	0.409919	ENSG00000054219	LY75	2932
rs11065647	A/G	G	0.370566	0.406057	ENSG00000111231	GPN3	2932
rs1545837	T/C	C	0.380969	0.505818	ENSG00000147439	BIN3	2932
rs3743034	C/T	T	0.363233	0.129239	ENSG00000166140	ZFYVE19	2932
rs4072859	G/C	C	0.377046	0.270994	ENSG00000178252	WDR6	2932
rs2136600	C/T	T	0.221862	0.363091	ENSG00000240344	PPIL3	2932
rs13041190	T/C	C	0.166951	0.38876	ENSG00000125885	MCM8	2932
rs74576495	G/A	A	0.171896	0.47582	ENSG00000259065	AC005520.2	2932
rs55672020	T/C	C	0.336289	0.934053	ENSG00000149089	APIP	2932
rs4630126	A/G	G	0.134209	0.0800633	ENSG00000198799	LRIG2	2932
rs2254194	T/A	A	0.214359	0.622091	ENSG00000101307	SIRPB1	2932
rs33931897	G/C	C	0.388302	0.312364	ENSG00000260787	NA	2932
rs62377898	G/A	A	0.216746	0.2112	ENSG00000113273	ARSB	2932
rs859752	C/T	T	0.164951	0.00373113	ENSG00000211630	NA	2040
rs72640756	G/A	A	0.145805	0.235689	ENSG00000171729	TMEM51	2932
rs1786270	T/C	C	0.3941	0.757076	ENSG00000101639	CEP192	2932
rs777590	C/G	G	0.391542	0.0745549	ENSG00000173209	AHSA2P	2932
rs2420936	G/A	A	0.489427	0.0219653	ENSG00000066468	FGFR2	2932
rs8071429	A/T	T	0.342599	0.682023	ENSG00000172992	DCAKD	2932
rs2296262	C/T	T	0.383527	0.109284	ENSG00000095397	WHRN	2932
rs4710255	A/C	C	0.476808	0.0498732	ENSG00000146166	LGSN	2932
rs3820124	T/C	C	0.239086	0.542408	ENSG00000135778	NTPCR	2932
rs11127	C/T	T	0.378581	0.753632	ENSG00000203363	AC012454.1	2932
rs79559717	G/A	A	0.157275	0.265871	ENSG00000203485	INF2	2591
rs7304105	G/A	A	0.203104	0.458354	ENSG00000135679	MDM2	2932
rs2791681	G/C	C	0.317019	0.326987	ENSG00000125247	TMTC4	2932
rs10865952	A/G	G	0.386426	0.349951	ENSG00000213672	NCKIPSD	2932
rs7182574	A/C	C	0.435198	0.310439	ENSG00000129007	CALML4	2932
rs10971957	T/C	C	0.403138	0.265898	ENSG00000164978	NUDT2	2932
rs1465789	G/A	A	0.491303	0.911776	ENSG00000131849	ZNF132	2932
rs12354075	T/C	C	0.463847	0.206804	ENSG00000261000	AC244034.2	2932
rs6151429	C/T	T	0.0944748	0.281081	ENSG00000100299	ARSA	2932
rs1045599	C/T	T	0.409447	0.194103	ENSG00000170425	ADORA2B	2932
rs60204587	G/A	A	0.435198	0.430175	ENSG00000167608	TMC4	2932
rs2281777	C/G	G	0.249318	0.805121	ENSG00000120675	DNAJC15	2932
rs34862781	A/G	G	0.423772	0.0411149	ENSG00000133794	ARNTL	2932
rs2436340	G/A	A	0.372101	0.782055	ENSG00000176049	JAKMIP2	2932
rs7944926	G/A	A	0.266542	0.962324	ENSG00000254682	AP002387.2	2932
rs78107697	C/T	T	0.103513	0.61826	ENSG00000176022	B3GALT6	2932
rs3809260	G/T	T	0.389666	0.938138	ENSG00000111666	CHPT1	2932
rs11137167	C/T	T	0.149557	0.827617	ENSG00000181090	EHMT1	2932
rs6686632	T/C	C	0.0908936	0.180607	ENSG00000117862	TXNDC12	2932
rs4846083	G/T	T	0.350784	0.935366	ENSG00000116685	KIAA2013	2932
rs940010	A/T	T	0.321112	0.61136	ENSG00000141068	KSR1	2932
rs17046778	T/G	G	0.160812	0.73265	ENSG00000162994	CLHC1	2932
rs2273695	A/G	G	0.222715	0.7897	ENSG00000166135	HIF1AN	2932
rs141376327	A/G	G	0.0784447	0.0537038	ENSG00000079337	RAPGEF3	2932
rs12218402	T/G	G	0.479025	0.853262	ENSG00000197142	ACSL5	2932
rs548516	T/C	C	0.423261	0.120894	ENSG00000115159	GPD2	2932
rs2430707	A/T	T	0.380116	0.783981	ENSG00000139055	ERP27	2932
rs703265	C/T	T	0.49045	0.149553	ENSG00000156113	KCNMA1	2932
rs74298903	C/T	T	0.0547408	0.27964	ENSG00000177409	SAMD9L	2932
rs9963424	T/C	C	0.489086	0.416293	ENSG00000101577	LPIN2	2932
rs12451180	A/G	G	0.186733	0.113967	ENSG00000267452	LINC02073	2932
rs4804209	G/C	C	0.226808	0.126747	ENSG00000105612	DNASE2	2932
rs272827	T/C	C	0.313438	0.965773	ENSG00000116871	MAP7D1	2932
rs3814500	C/T	T	0.28206	0.185955	ENSG00000238268	NA	2932
rs55931045	T/A	A	0.197988	0.0712173	ENSG00000254184	NA	2932
rs4470203	A/G	G	0.24693	0.0369475	ENSG00000161905	ALOX15	2932
rs1113577	T/C	C	0.3941	0.230642	ENSG00000197013	ZNF429	2932
rs807666	C/T	T	0.370737	0.143013	ENSG00000070371	CLTCL1	2932
rs3751903	G/C	C	0.179059	0.232458	ENSG00000131771	PPP1R1B	2932
rs751163	A/C	C	0.232947	0.756642	ENSG00000168874	ATOH8	2932
rs5749105	G/T	T	0.40075	0.644539	ENSG00000100012	SEC14L3	2932
rs2276182	C/G	G	0.39427	0.699013	ENSG00000101751	POLI	2932
rs1127888	C/T	T	0.24693	0.585186	ENSG00000167670	CHAF1A	2932
rs9610669	C/A	A	0.485164	0.882509	ENSG00000133466	C1QTNF6	2932
rs6453217	C/T	T	0.471692	0.373898	ENSG00000145703	IQGAP2	2932
rs2003790	G/C	C	0.437244	0.153817	ENSG00000211710	TRBV4-1	2932
rs11772895	G/C	C	0.29485	0.248221	ENSG00000159840	ZYX	2932
rs331502	T/C	C	0.318383	0.268851	ENSG00000225101	OR52K3P	2932
rs2839581	C/A	A	0.302183	0.114841	ENSG00000160191	PDE9A	2932
rs8021296	C/T	T	0.22442	0.957726	ENSG00000092036	HAUS4	2932
rs9986382	C/T	T	0.435709	0.430567	ENSG00000182952	HMGN4	2932
rs7261003	C/T	T	0.412517	1	ENSG00000054793	ATP9A	2932
rs10173049	C/T	T	0.472203	0.0379787	ENSG00000144136	SLC20A1	2932
rs2210913	C/T	T	0.446623	0.178632	ENSG00000160856	FCRL3	2932
rs1242331	A/G	G	0.356753	0.260162	ENSG00000121310	ECHDC2	2932
rs11699077	A/G	G	0.1441	1	ENSG00000215305	VPS16	2932
rs6963832	C/T	T	0.111698	0.26333	ENSG00000260997	AC004847.1	2932
rs7990581	A/G	G	0.495566	0.02205	ENSG00000136108	CKAP2	2932
rs76510925	G/C	C	0.486528	0.139404	ENSG00000146859	TMEM140	2932
rs452089	G/T	T	0.281719	0.681561	ENSG00000106683	LIMK1	2932
rs1883617	A/G	G	0.344304	1	ENSG00000112303	VNN2	2932
rs3796278	A/G	G	0.079809	0.705948	ENSG00000144815	NXPE3	2932
rs2577495	A/G	G	0.365962	0.00415106	ENSG00000066583	ISOC1	2932
rs138616686	G/A	A	0.330321	0.0726196	ENSG00000124588	NQO2	2932
rs357627	G/A	A	0.388813	0.641142	ENSG00000123643	SLC36A1	2932
rs10469365	A/G	G	0.107606	0.289931	ENSG00000104774	MAN2B1	2932
rs10773003	G/A	A	0.0857776	0.723516	ENSG00000111328	CDK2AP1	2932
rs1861661	C/T	T	0.287517	0.528093	ENSG00000155393	HEATR3	2932
rs2273514	T/C	C	0.20515	0.0108356	ENSG00000119632	IFI27L2	2932
rs7503199	C/T	T	0.285471	0.389747	ENSG00000269928	NA	2932
rs4753126	C/T	T	0.499488	0.395735	ENSG00000110218	PANX1	2932
rs9296127	C/G	G	0.32708	0.502009	ENSG00000065060	UHRF1BP1	2932
rs2881373	G/A	A	0.159447	0.012964	ENSG00000164124	TMEM144	2932
rs12608504	A/G	G	0.357947	0.334843	ENSG00000130518	IQCN	2932
rs2253685	G/A	A	0.450716	0.478798	ENSG00000163933	RFT1	2932
rs10845835	C/A	A	0.41013	0.00755535	ENSG00000198178	CLEC4C	2932
rs72967801	A/G	G	0.410471	0.422916	ENSG00000180011	ZADH2	2932
rs1027746	G/A	A	0.0985675	0.298216	ENSG00000174132	FAM174A	2932
rs12206850	T/C	C	0.388643	0.61346	ENSG00000135541	AHI1	2932
rs36110240	C/T	T	0.149045	0.715745	ENSG00000128039	SRD5A3	2932
rs8177637	G/A	A	0.492326	0.554421	ENSG00000134470	IL15RA	2932
rs3231	C/T	T	0.363404	0.174927	ENSG00000070476	ZXDC	2932
rs28509371	C/T	T	0.314802	0.157938	ENSG00000100031	GGT1	2932
rs2376879	C/G	G	0.309175	0.109617	ENSG00000204991	SPIRE2	2932
rs303208	C/T	T	0.245055	0.369192	ENSG00000152778	IFIT5	2932
rs56084453	A/G	G	0.224932	0.832324	ENSG00000196653	ZNF502	2932
rs76933614	T/C	C	0.0755457	0.595763	ENSG00000135597	REPS1	2932
rs6227	C/T	T	0.337995	0.38615	ENSG00000182511	FES	2932
rs2233921	C/A	A	0.473056	0.656864	ENSG00000123415	SMUG1	2932
rs1889018	G/A	A	0.359652	0.117839	ENSG00000072310	SREBF1	2932
rs55953527	G/A	A	0.157913	0.578724	ENSG00000229358	DPY19L1P1	2932
rs4689486	C/T	T	0.170873	0.64838	ENSG00000013288	MAN2B2	2932
rs245883	G/A	A	0.445771	0.525431	ENSG00000106066	CPVL	2932
rs28382637	T/C	C	0.0866303	0.482924	ENSG00000122678	POLM	2932
rs2490037	T/C	C	0.11528	0.856172	ENSG00000145945	FAM50B	2932
rs10229383	A/G	G	0.244714	0.617326	ENSG00000211698	TRGV4	2932
rs258736	T/C	C	0.159447	0.78288	ENSG00000129596	CDO1	2932
rs26254	A/G	G	0.319577	0.419836	ENSG00000145725	PPIP5K2	2932
rs6953538	A/G	G	0.351808	0.517097	ENSG00000229043	AC091729.3	2932
rs2292912	C/G	G	0.186221	0.951456	ENSG00000121671	CRY2	2932
rs28642700	A/C	C	0.242497	0.392793	ENSG00000170390	DCLK2	2932
rs56388170	G/T	T	0.290246	0.394381	ENSG00000146592	CREB5	2932
rs2273694	G/T	T	0.223056	0.749177	ENSG00000075826	SEC31B	2932
rs7568458	A/T	T	0.452592	0.391561	ENSG00000115486	GGCX	2932
rs12897338	T/C	C	0.498636	0.00973379	ENSG00000176473	WDR25	2932
rs62305366	G/A	A	0.216576	1	ENSG00000151806	GUF1	2932
rs10804111	T/C	C	0.388813	0.845946	ENSG00000064012	CASP8	2932
rs9948693	C/T	T	0.391712	0.140868	ENSG00000263753	LINC00667	2932
rs3821747	A/G	G	0.257844	0.209649	ENSG00000163584	RPL22L1	2932
rs2384572	T/G	G	0.379945	0.666348	ENSG00000138030	KHK	2932
rs114378220	C/T	T	0.0682128	0.662399	ENSG00000152495	CAMK4	2932
rs56240803	C/G	G	0.0813438	0.622309	ENSG00000174791	RIN1	2932
rs734725	G/T	T	0.0970327	0.598062	ENSG00000174950	CD164L2	2932
rs680695	A/G	G	0.289222	0.8575	ENSG00000255893	AP000786.1	2932
rs2270363	G/A	A	0.257162	0.0531708	ENSG00000153406	NMRAL1	2932
rs34064273	G/A	A	0.197476	0.180044	ENSG00000106603	COA1	2932
rs36010241	T/C	C	0.430593	0.734804	ENSG00000103064	SLC7A6	2932
rs2235338	G/A	A	0.401432	0.15516	ENSG00000128283	CDC42EP1	2932
rs10894149	G/A	A	0.126364	0.676546	ENSG00000151715	TMEM45B	2932
rs1293303	G/C	C	0.42957	0.909987	ENSG00000164733	CTSB	2932
rs4821544	T/C	C	0.28854	0.685575	ENSG00000100362	PVALB	2932
rs10849480	G/C	C	0.481583	0.505701	ENSG00000010292	NCAPD2	2932
rs6501820	C/G	G	0.0879945	0.730091	ENSG00000182173	TSEN54	2932
rs2233921	C/A	A	0.473056	0.656864	ENSG00000257534	AC023794.5	2932
rs7628889	A/G	G	0.142053	0.820113	ENSG00000144895	EIF2A	2932
rs9986766	A/C	C	0.241814	0.391921	ENSG00000010270	STARD3NL	2932
rs34354460	G/T	T	0.133186	0.810447	ENSG00000119862	LGALSL	2932
rs112097663	C/T	T	0.165075	0.840851	ENSG00000041802	LSG1	2932
rs434371	T/C	C	0.456173	0.970306	ENSG00000105499	PLA2G4C	2932
rs9633712	G/C	C	0.0837312	0.0293294	ENSG00000076685	NT5C2	2932
rs10106060	G/A	A	0.347715	0.1926	ENSG00000104714	ERICH1	2932
rs62241220	G/A	A	0.42002	0.93959	ENSG00000196576	PLXNB2	2932
rs1057254	A/G	G	0.441849	0.50036	ENSG00000138617	PARP16	2932
rs62052485	G/A	A	0.378922	0.504755	ENSG00000196696	NA	2932
rs34294852	T/C	C	0.234311	0.796947	ENSG00000211445	GPX3	2932
rs10732706	C/T	T	0.336971	0.649409	ENSG00000180549	FUT7	2932
rs9627800	T/C	C	0.1956	0.518422	ENSG00000184164	CRELD2	2932
rs59109628	A/C	C	0.135232	1	ENSG00000135709	KIAA0513	2932
rs10009670	T/C	C	0.465382	0.882025	ENSG00000211553	NA	2932
rs10774398	T/C	C	0.338677	0.68024	ENSG00000010278	CD9	2932
rs61917955	C/T	T	0.494714	0.853539	ENSG00000139197	PEX5	2932
rs11987726	C/T	T	0.388984	0.509232	ENSG00000036565	SLC18A1	2932
rs2278043	G/A	A	0.467258	0.0637593	ENSG00000103168	TAF1C	2932
rs2287154	C/T	T	0.290757	0.822896	ENSG00000121380	BCL2L14	2932
rs12953029	C/T	T	0.335948	0.125627	ENSG00000154035	NA	2932
rs4897612	A/C	C	0.324864	0.423822	ENSG00000112299	VNN1	2932
rs10406480	G/A	A	0.232947	0.501629	ENSG00000161618	ALDH16A1	2932
rs2186344	C/T	T	0.42633	0.290505	ENSG00000157551	KCNJ15	2932
rs12452104	G/A	A	0.219134	0.30548	ENSG00000267731	AC005332.2	2932
rs11177008	C/T	T	0.321623	0.672261	ENSG00000255733	IFNG-AS1	2932
rs62583532	A/G	G	0.256651	0.357671	ENSG00000148411	NACC2	2932
rs2641800	G/A	A	0.268417	0.850923	ENSG00000065457	ADAT1	2932
rs2694557	T/C	C	0.337483	0.363651	ENSG00000134815	DHX34	2932
rs62116613	G/A	A	0.102149	1	ENSG00000204920	ZNF155	2932
rs113867238	A/G	G	0.311903	0.438919	ENSG00000138439	FAM117B	2932
rs12460	G/A	A	0.44236	0.880972	ENSG00000140471	LINS1	2932
rs2286585	A/G	G	0.486685	0.366027	ENSG00000070495	JMJD6	2591
rs529726	A/G	G	0.286494	0.651428	ENSG00000130770	ATP5IF1	2932
rs36053285	T/C	C	0.419168	0.324349	ENSG00000259205	PRKXP1	2932
rs28864981	C/T	T	0.203445	0.689934	ENSG00000103723	AP3B2	2932
rs4756428	C/T	T	0.353513	0.419079	ENSG00000213713	PIGCP1	2932
rs2065039	C/T	T	0.211289	0.267698	ENSG00000204930	FAM221B	2932
rs11059507	C/T	T	0.398533	0.537631	ENSG00000256249	AC026333.3	2932
rs737550	T/C	C	0.416951	0.543339	ENSG00000183473	NA	2932
rs35328001	C/T	T	0.181787	0.214235	ENSG00000163521	GLB1L	2932
rs6085283	C/T	T	0.459925	0.280969	ENSG00000172070	NA	2932
rs10063135	T/G	G	0.331514	0.104093	ENSG00000165810	BTNL9	2932
rs10180252	C/T	T	0.0572988	0.0836162	ENSG00000179818	PCBP1-AS1	2932
rs1864367	T/C	C	0.450546	0.433409	ENSG00000242142	SERBP1P3	2932
rs56001837	G/T	T	0.332879	0.360337	ENSG00000259959	AC107068.1	2932
rs760462	T/C	C	0.183322	0.711348	ENSG00000160255	ITGB2	2932
rs4987353	G/A	A	0.305082	0.138652	ENSG00000188404	SELL	2932
rs2277621	C/G	G	0.179229	0.38005	ENSG00000108771	DHX58	2932
rs4619875	C/T	T	0.3941	0.439328	ENSG00000164144	ARFIP1	2932
rs16893265	C/G	G	0.21487	0.826801	ENSG00000153317	ASAP1	2932
rs80042954	C/A	A	0.0709413	0.888688	ENSG00000138463	SLC49A4	2932
rs2742628	T/A	A	0.262278	0.293641	ENSG00000100373	UPK3A	2932
rs2729382	T/C	C	0.421896	0.519868	ENSG00000214872	SMTNL1	2932
rs7186669	T/C	C	0.344645	0.967388	ENSG00000162076	FLYWCH2	2932
rs12587742	G/A	A	0.19867	0.0366554	ENSG00000119599	DCAF4	2932
rs672908	G/C	C	0.217087	0.78585	ENSG00000110074	FOXRED1	2932
rs6985508	G/A	A	0.364939	0.300219	ENSG00000022567	SLC45A4	2932
rs12476888	T/C	C	0.416098	0.594642	ENSG00000135919	SERPINE2	2932
rs7293130	A/G	G	0.266883	0.422536	ENSG00000211638	IGLV8-61	2932
rs11090313	G/A	A	0.369202	0.606486	ENSG00000223553	SMPD4P1	2932
rs1371729	A/G	G	0.331855	0.317591	ENSG00000198515	CNGA1	2932
rs17854357	G/C	C	0.163029	0.946088	ENSG00000172803	SNX32	2932
rs8046164	G/A	A	0.435539	0.573138	ENSG00000005001	PRSS22	2932
rs79456825	G/A	A	0.138472	0.103542	ENSG00000161692	DBF4B	2932
rs900835	C/T	T	0.183151	0.26671	ENSG00000227533	SLC2A1-AS1	2932
rs2276528	G/A	A	0.157231	0.577287	ENSG00000160209	PDXK	2932
rs2974929	T/C	C	0.487551	0.0062404	ENSG00000160766	GBAP1	2932
rs34231814	T/A	A	0.251023	0.491628	ENSG00000270120	AC007728.3	2932
rs7404095	T/C	C	0.435027	0.38757	ENSG00000166501	PRKCB	2932
rs4435292	T/C	C	0.311733	0.143427	ENSG00000180901	KCTD2	2932
rs57848713	G/A	A	0.363574	0.110363	ENSG00000160013	PTGIR	2932
rs116914202	T/G	G	0.0905525	0.0242703	ENSG00000170638	TRABD	2932
rs12668458	C/T	T	0.45498	0.479255	ENSG00000105993	DNAJB6	2932
rs860781	C/T	T	0.415075	0.648309	ENSG00000163563	MNDA	2932
rs12954962	C/T	T	0.266201	0.813286	ENSG00000264745	TTC39C-AS1	2932
rs7616240	T/C	C	0.334754	0.74009	ENSG00000174007	CEP19	2932
rs3782924	C/T	T	0.333731	0.0342583	ENSG00000139194	RBP5	2932
rs7198545	A/T	T	0.380798	0.327509	ENSG00000162069	BICDL2	2932
rs7944798	C/T	T	0.321112	0.329926	ENSG00000196167	COLCA1	2932
rs9610690	G/A	A	0.123465	0.932062	ENSG00000100038	TOP3B	2932
rs2074038	G/T	T	0.0973738	0.600352	ENSG00000151348	EXT2	2932
rs2292426	G/A	A	0.315143	0.466973	ENSG00000145476	CYP4V2	2932
rs657259	G/A	A	0.266201	0.0121838	ENSG00000167766	ZNF83	2932
rs34599497	C/T	T	0.183834	0.902077	ENSG00000228315	NA	2932
rs2708491	G/T	T	0.475784	0.394657	ENSG00000260943	LINC02555	2932
rs74252015	A/C	C	0.111016	0.639664	ENSG00000073536	NLE1	2932
rs1108185	A/G	G	0.247271	0.921029	ENSG00000162461	SLC25A34	2932
rs17623400	C/T	T	0.0700887	0.2002	ENSG00000104325	DECR1	2932
rs965951	G/A	A	0.114256	0.715663	ENSG00000156261	CCT8	2932
rs12327638	C/G	G	0.32708	0.502009	ENSG00000268433	MTDHP3	2932
rs8012	A/G	G	0.436903	0.970076	ENSG00000105607	GCDH	2932
rs74812563	C/T	T	0.0987381	0.17764	ENSG00000241157	AC104763.1	2932
rs151228	A/G	G	0.444918	0.0788805	ENSG00000176476	SGF29	2932
rs12447002	G/T	T	0.374151	0.0692639	ENSG00000170540	ARL6IP1	2209
rs767593	G/T	T	0.201398	0.0850015	ENSG00000167074	TEF	2932
rs7680823	T/G	G	0.286835	0.821415	ENSG00000138738	PRDM5	2932
rs10802475	C/T	T	0.458902	0.970343	ENSG00000227671	AL390728.4	2932
rs17552047	A/G	G	0.282231	0.784467	ENSG00000102837	OLFM4	2932
rs735955	A/G	G	0.395975	0.846999	ENSG00000130595	TNNT3	2932
rs7731626	G/A	A	0.376364	0.968619	ENSG00000164512	ANKRD55	2932
rs1866689	A/C	C	0.332708	0.382639	ENSG00000145244	CORIN	2932
rs12903381	C/T	T	0.395464	0.00771355	ENSG00000259715	NA	2932
rs2145166	G/A	A	0.127899	0.362457	ENSG00000125534	PPDPF	2932
rs7613744	G/C	C	0.339188	0.149303	ENSG00000168028	RPSA	2932
rs3893728	A/G	G	0.324523	0.673564	ENSG00000160961	ZNF333	2932
rs578327	A/G	G	0.228513	0.346083	ENSG00000254396	AL355432.1	2932
rs62116961	G/C	C	0.383186	0.506727	ENSG00000104783	KCNN4	2932
rs2016392	A/G	G	0.187074	0.362718	ENSG00000100462	PRMT5	2932
rs12362334	G/A	A	0.202933	0.230913	ENSG00000166341	DCHS1	2932
rs9607841	G/A	A	0.173431	0.699423	ENSG00000167077	MEI1	2932
rs13235365	C/T	T	0.264325	0.254385	ENSG00000164535	DAGLB	2932
rs12710029	T/C	C	0.223568	0.0553111	ENSG00000221946	FXYD7	2932
rs11121529	C/G	G	0.129093	0.86941	ENSG00000054523	KIF1B	2932
rs591486	A/G	G	0.453956	0.332957	ENSG00000175611	LINC00476	2932
rs12717	G/C	C	0.406719	0.319912	ENSG00000008018	PSMB1	2932
rs715185	T/C	C	0.18895	0.507871	ENSG00000065413	ANKRD44	2932
rs1659493	T/C	C	0.409447	0.251899	ENSG00000102858	MGRN1	2932
rs6564093	G/A	A	0.260744	0.0845644	ENSG00000153786	ZDHHC7	2932
rs2254972	A/G	G	0.446965	0.627347	ENSG00000162704	ARPC5	2932
rs10819317	A/G	G	0.148874	0.0680224	ENSG00000160408	ST6GALNAC6	2932
rs9697210	G/A	A	0.138643	0.877321	ENSG00000160447	PKN3	2932
rs11626562	A/C	C	0.265007	0.217737	ENSG00000075413	MARK3	2932
rs760077	A/T	T	0.399386	0.123559	ENSG00000169231	THBS3	2932
rs11868348	C/T	T	0.379263	0.753676	ENSG00000108395	TRIM37	2932
rs1327118	G/C	C	0.464018	0.435575	ENSG00000213625	LEPROT	2932
rs113627959	C/A	A	0.14724	0.211435	ENSG00000108599	AKAP10	2591
rs12473033	C/T	T	0.385914	0.507979	ENSG00000152527	PLEKHH2	2932
rs8129634	G/A	A	0.361016	0.575462	ENSG00000159267	HLCS	2932
rs4645771	A/G	G	0.133697	0.0666324	ENSG00000100297	MCM5	2932
rs9299216	A/T	T	0.404332	0.219938	ENSG00000229314	ORM1	2932
rs34955138	T/G	G	0.406889	0.0321152	ENSG00000095485	CWF19L1	2932
rs3825511	C/A	A	0.250682	0.65813	ENSG00000133106	EPSTI1	2932
rs4951774	G/A	A	0.290587	0.244081	ENSG00000116497	S100PBP	2932
rs1009181	T/C	C	0.378752	0.054615	ENSG00000158373	HIST1H2BD	2932
rs2160664	G/A	A	0.329638	0.42748	ENSG00000258602	LINC01629	2932
rs1789507	A/C	C	0.368008	0.499679	ENSG00000134759	ELP2	2932
rs2290019	C/A	A	0.209413	0.132357	ENSG00000104731	KLHDC4	2932
rs12800998	C/T	T	0.353172	0.182417	ENSG00000110665	C11orf21	2932
rs2278089	G/T	T	0.399386	0.0902586	ENSG00000123610	TNFAIP6	2932
rs9966459	A/T	T	0.215211	1	ENSG00000242550	SERPINB10	2932
rs1831105	A/G	G	0.218281	0.0741698	ENSG00000136816	TOR1B	2932
rs11110281	C/T	T	0.0728172	0.272203	ENSG00000257696	AC010203.2	2932
rs11070867	A/T	T	0.402626	0.26554	ENSG00000128872	TMOD2	2932
rs4471699	G/T	T	0.483799	0.604808	ENSG00000183604	SMG1P5	2932
rs12809549	T/C	C	0.284789	0.026282	ENSG00000123338	NCKAP1L	2932
rs138785	A/C	C	0.37824	0.0594328	ENSG00000100284	TOM1	2932
rs6734385	C/A	A	0.158765	0.628682	ENSG00000144115	THNSL2	2932
rs281436	G/A	A	0.280525	0.647265	ENSG00000090339	ICAM1	2932
rs6858813	A/T	T	0.318383	0.187076	ENSG00000250673	REELD1	2932
rs12116650	C/A	A	0.101296	0.416939	ENSG00000171806	METTL18	2932
rs823167	G/A	A	0.392394	0.938261	ENSG00000162946	DISC1	2932
rs12443169	T/C	C	0.0888472	0.90911	ENSG00000166831	RBPMS2	2932
rs7258249	G/A	A	0.499147	0.0762102	ENSG00000090661	CERS4	2932
rs3758833	G/A	A	0.193724	0.952862	ENSG00000109861	CTSC	2932
rs811912	G/C	C	0.464188	0.393295	ENSG00000148484	RSU1	2932
rs1044569	A/G	G	0.38455	0.75493	ENSG00000006744	ELAC2	2932
rs374486	C/T	T	0.273192	0.744892	ENSG00000089199	CHGB	2932
rs3971191	G/A	A	0.207367	0.285618	ENSG00000181631	P2RY13	2932
rs4873805	C/T	T	0.168486	0.644377	ENSG00000204839	MROH6	2932
rs61792256	A/G	G	0.148192	0.0567758	ENSG00000250312	ZNF718	2932
rs1788570	C/G	G	0.274045	0.48622	ENSG00000166347	CYB5A	2932
rs36060503	G/A	A	0.127729	0.245321	ENSG00000133454	MYO18B	2932
rs7046875	G/A	A	0.409618	1	ENSG00000197958	RPL12	2932
rs3742819	C/T	T	0.388472	0.00164204	ENSG00000177465	ACOT4	2932
rs36138515	G/T	T	0.271317	0.815435	ENSG00000176720	BOK	2932
rs5412	G/A	A	0.172408	0.846019	ENSG00000006047	YBX2	2932
rs2351845	C/T	T	0.44867	0.654314	ENSG00000213079	SCAF8	2932
rs2156785	T/C	C	0.468793	0.852927	ENSG00000246174	KCTD21-AS1	2932
rs111370985	T/C	C	0.231307	0.63827	ENSG00000214425	LRRC37A4P	2287
rs10778643	A/T	T	0.11852	0.377362	ENSG00000136003	ISCU	2932
rs314360	T/G	G	0.450716	0.85215	ENSG00000196411	EPHB4	2932
rs756583	C/T	T	0.380628	0.239947	ENSG00000211972	IGHV3-66	2932
rs6506476	G/A	A	0.447476	0.0111251	ENSG00000132199	ENOSF1	2932
rs7350833	G/C	C	0.290075	0.0883029	ENSG00000064270	ATP2C2	2932
rs13387566	G/A	A	0.147169	0.941339	ENSG00000225476	MTCO3P5	2932
rs4718330	A/G	G	0.372101	0.607413	ENSG00000169902	TPST1	2932
rs1977177	G/C	C	0.481412	0.529635	ENSG00000089063	TMEM230	2932
rs6433294	T/C	C	0.362722	0.230713	ENSG00000071967	CYBRD1	2932
rs552653	C/T	T	0.31088	0.931322	ENSG00000161944	ASGR2	2932
rs5015342	A/G	G	0.260744	0.0393715	ENSG00000205821	NA	2932
rs12429692	T/A	A	0.26603	0.507919	ENSG00000132965	ALOX5AP	2932
rs8051710	T/C	C	0.461801	0.911254	ENSG00000140931	CMTM3	2932
rs10150472	C/T	T	0.0521828	0.45149	ENSG00000063761	ADCK1	2932
rs891187	C/T	T	0.163029	0.416591	ENSG00000105048	TNNT1	2932
rs17764256	T/C	C	0.223226	0.365177	ENSG00000175985	PLEKHD1	2932
rs308033	T/C	C	0.266883	0.0529344	ENSG00000088256	GNA11	2932
rs133076	T/C	C	0.401091	0.465403	ENSG00000128285	MCHR1	2932
rs1985157	T/C	C	0.411835	0.542012	ENSG00000175489	LRRC25	2932
rs2843560	C/G	G	0.478172	0.911614	ENSG00000138293	NA	2932
rs4319878	C/T	T	0.428377	0.47367	ENSG00000197020	ZNF100	2932
rs2248886	A/T	T	0.409618	0.236527	ENSG00000247982	LINC00926	2932
rs2245344	T/C	C	0.482094	0.0240817	ENSG00000115750	TAF1B	2932
rs11655934	G/A	A	0.153308	0.618788	ENSG00000069188	SDK2	2932
rs2814192	T/C	C	0.357947	0.904125	ENSG00000165752	STK32C	2932
rs10224038	G/A	A	0.319918	0.0138596	ENSG00000164880	INTS1	2932
rs1628806	C/T	T	0.0803206	0.209841	ENSG00000105447	GRWD1	2932
rs28377995	A/C	C	0.085266	0.636876	ENSG00000198363	ASPH	2932
rs16989485	T/C	C	0.31719	0.932064	ENSG00000101104	PABPC1L	2932
rs4374375	G/A	A	0.479877	0.853239	ENSG00000132305	IMMT	2932
rs948636	G/C	C	0.270805	1	ENSG00000134779	TPGS2	2932
rs34722692	G/A	A	0.129487	0.162708	ENSG00000179855	GIPC3	2591
rs221061	C/G	G	0.248636	0.0835216	ENSG00000142632	ARHGEF19	2932
rs57066660	G/A	A	0.451228	0.709293	ENSG00000165066	NKX6-3	2932
rs57203936	A/G	G	0.129434	0.118768	ENSG00000035687	ADSS	2932
rs1478785	A/G	G	0.232606	1	ENSG00000125450	NUP85	2932
rs11653308	G/C	C	0.1956	0.95319	ENSG00000141028	CDRT15P1	2932
rs1181898	T/C	C	0.446794	0.191011	ENSG00000186088	GSAP	2932
rs2732469	T/A	A	0.440996	0.940309	ENSG00000258273	AC024257.2	2932
rs13428882	C/T	T	0.414222	0.789927	ENSG00000231682	LINC01891	2932
rs2339046	T/C	C	0.158765	0.0969499	ENSG00000166912	MTMR10	2932
rs11595788	T/A	A	0.138131	0.0198733	ENSG00000171798	KNDC1	2932
rs11076625	A/G	G	0.317019	0.442635	ENSG00000158805	ZNF276	2932
rs73001522	A/G	G	0.225443	0.87396	ENSG00000104883	PEX11G	2932
rs7970524	T/C	C	0.262619	0.364843	ENSG00000257878	AC007298.2	2932
rs2741159	A/C	C	0.435539	0.735318	ENSG00000167768	KRT1	2932
rs72759285	A/G	G	0.214529	0.124949	ENSG00000119408	NEK6	2932
rs58451591	A/T	T	0.130286	0.514015	ENSG00000131558	EXOC4	2932
rs2239854	G/A	A	0.31105	0.635785	ENSG00000198734	F5	2932
rs589157	T/G	G	0.432073	0.100883	ENSG00000189068	VSTM1	2591
rs6691985	C/T	T	0.292804	0.37255	ENSG00000058453	CROCC	2932
rs144891400	C/T	T	0.0784447	0.0537038	ENSG00000257433	AC004241.1	2932
rs79018535	G/A	A	0.202251	0.456965	ENSG00000140395	WDR61	2932
rs4782867	C/T	T	0.331003	0.77035	ENSG00000140961	OSGIN1	2932
rs4932144	T/C	C	0.269441	0.851155	ENSG00000157823	AP3S2	2932
rs8071286	G/A	A	0.413711	0.159011	ENSG00000161921	CXCL16	2932
rs3743558	T/C	C	0.229366	0.834655	ENSG00000103005	USB1	2932
rs75785507	G/A	A	0.325375	0.705015	ENSG00000233621	LINC01137	2932
rs13513	T/C	C	0.118179	0.722765	ENSG00000171680	PLEKHG5	2932
rs11686534	A/G	G	0.438438	0.499595	ENSG00000144026	ZNF514	2932
rs4718430	G/T	T	0.244884	0.368661	ENSG00000232546	AC027644.1	2932
rs7528650	C/T	T	0.391201	0.485216	ENSG00000230124	ACBD6	2932
rs12278461	T/C	C	0.266371	0.850138	ENSG00000172890	NADSYN1	2932
rs872914	A/G	G	0.275239	0.81695	ENSG00000109272	PF4V1	2932
rs11246269	C/T	T	0.161323	0.68266	ENSG00000177042	TMEM80	2932
rs1464569	G/A	A	0.278308	0.434413	ENSG00000145020	AMT	2932
rs144396788	T/C	C	0.156719	0.00633384	ENSG00000246228	CASC8	2932
rs9934565	A/T	T	0.446623	0.970201	ENSG00000260671	AC010536.2	2932
rs16989481	G/A	A	0.27251	0.376479	ENSG00000166913	YWHAB	2932
rs62038694	G/A	A	0.395464	0.374538	ENSG00000198417	MT1F	2932
rs1242331	A/G	G	0.356753	0.260162	ENSG00000116171	SCP2	2932
rs716008	G/A	A	0.30116	0.334475	ENSG00000173566	NA	2932
rs2373567	T/C	C	0.202251	0.529104	ENSG00000120860	WASHC3	2932
rs6480676	C/T	T	0.0699181	0.57173	ENSG00000166321	NUDT13	2932
rs2366050	A/G	G	0.444065	0.851637	ENSG00000089876	DHX32	2932
rs583104	T/G	G	0.235675	0.918333	ENSG00000134222	PSRC1	2932
rs12883370	G/A	A	0.324864	0.292621	ENSG00000183648	NDUFB1	2932
rs1936951	G/A	A	0.0758868	0.511805	ENSG00000100056	ESS2	2932
rs62365035	G/A	A	0.106241	0.0972421	ENSG00000247572	CKMT2-AS1	2932
rs3751972	A/C	C	0.261426	0.0621465	ENSG00000007171	NOS2	2932
rs6864309	G/T	T	0.173943	0.404087	ENSG00000145817	YIPF5	2932
rs11680338	C/G	G	0.462483	0.940817	ENSG00000184898	RBM43	2932
rs11746090	A/G	G	0.285982	0.892145	ENSG00000132842	AP3B1	2932
rs2294920	T/C	C	0.104536	0.374219	ENSG00000100347	SAMM50	2932
rs290997	G/A	A	0.443724	0.851624	ENSG00000165025	SYK	2932
rs35424717	G/T	T	0.368861	0.691678	ENSG00000166016	ABTB2	2932
rs4758633	A/G	G	0.443554	0.0300007	ENSG00000177951	BET1L	2932
rs10241208	G/C	C	0.357265	0.494185	ENSG00000230658	KLHL7-DT	2932
rs10879922	A/G	G	0.415757	0.70384	ENSG00000257497	AC121761.1	2932
rs16868313	C/T	T	0.292974	0.755194	ENSG00000109667	SLC2A9	2932
rs9973651	T/C	C	0.440484	0.388874	ENSG00000136731	UGGT1	2932
rs1430410	C/A	A	0.366644	0.499005	ENSG00000240875	LINC00886	2932
rs34952347	T/C	C	0.449352	0.0930472	ENSG00000188322	SBK1	2932
rs3814922	G/C	C	0.393929	0.278964	ENSG00000223648	IGHV3-64	2932
rs4849181	A/G	G	0.350784	0.310885	ENSG00000189223	PAX8-AS1	2932
rs3818147	C/G	G	0.301842	0.860957	ENSG00000167895	TMC8	2932
rs7104488	C/T	T	0.436903	0.329087	ENSG00000184350	MRGPRE	2932
rs7104488	C/T	T	0.436903	0.329087	ENSG00000224513	AC109309.1	2932
rs12710562	A/G	G	0.173943	0.139599	ENSG00000100092	SH3BP1	2932
rs2345436	C/A	A	0.30764	0.60291	ENSG00000116791	CRYZ	2932
rs1640271	C/T	T	0.297578	0.0771227	ENSG00000172006	ZNF554	2932
rs6519245	C/A	A	0.406889	0.0783763	ENSG00000223350	IGLV9-49	2932
rs2234197	G/A	A	0.214359	0.297952	ENSG00000025772	TOMM34	2932
rs12416687	T/C	C	0.244543	0.250227	ENSG00000166275	BORCS7	2932
rs6510693	A/G	G	0.217258	0.302159	ENSG00000176533	GNG7	2932
rs72640777	G/T	T	0.107435	1	ENSG00000145241	CENPC	2932
rs1867780	C/G	G	0.274216	1	ENSG00000140368	PSTPIP1	2932
rs4123223	G/A	A	0.355048	0.0193019	ENSG00000162643	WDR63	2932
rs3735656	T/C	C	0.472203	0.504825	ENSG00000164855	TMEM184A	2932
rs3751972	A/C	C	0.261426	0.0621465	ENSG00000232859	LYRM9	2932
rs9876026	A/C	C	0.413199	0.675439	ENSG00000144559	TAMM41	2932
rs9348724	G/C	C	0.187926	0.951764	ENSG00000153157	SYCP2L	2932
rs55797991	C/T	T	0.14427	0.600597	ENSG00000164031	DNAJB14	2932
rs7760949	A/C	C	0.371419	0.579774	ENSG00000180537	RNF182	2932
rs7209621	C/T	T	0.332538	0.532566	ENSG00000169710	FASN	2932
rs4290529	C/T	T	0.16661	0.506315	ENSG00000182224	CYB5D1	2932
rs72762860	A/T	T	0.162347	0.308079	ENSG00000180185	FAHD1	2932
rs751558	G/A	A	0.213336	0.82586	ENSG00000101190	TCFL5	2932
rs10828871	A/G	G	0.380969	0.170717	ENSG00000240291	AL450384.2	2932
rs62507489	G/C	C	0.386426	0.640262	ENSG00000197362	ZNF786	2932
rs5757573	C/T	T	0.371248	0.220015	ENSG00000100311	PDGFB	2932
rs12123609	C/T	T	0.103854	0.275417	ENSG00000043514	TRIT1	2932
rs140522	T/C	C	0.331685	0.617142	ENSG00000177989	ODF3B	2932
rs573905	A/G	G	0.429059	0.521783	ENSG00000255422	AP002954.1	2932
rs10426049	C/G	G	0.358629	0.630181	ENSG00000142025	DMRTC2	2932
rs10452329	T/C	C	0.307299	0.696301	ENSG00000185619	PCGF3	2932
rs2071271	T/C	C	0.26927	0.925217	ENSG00000135124	P2RX4	2932
rs363241	T/C	C	0.315996	0.199907	ENSG00000165646	SLC18A2	2932
rs2864922	G/A	A	0.22766	0.713214	ENSG00000105509	HAS1	2932
rs11764817	T/C	C	0.19884	0.685049	ENSG00000146540	C7orf50	2932
rs11185932	G/A	A	0.325205	0.400274	ENSG00000226659	AC021028.1	2932
rs507380	G/A	A	0.281548	0.522823	ENSG00000122420	PTGFR	2932
rs11137389	G/A	A	0.468963	0.00266791	ENSG00000159247	TUBBP5	2932
rs1640843	G/A	A	0.38148	0.754206	ENSG00000187554	TLR5	2932
rs4281039	C/T	T	0.413199	0.909088	ENSG00000171130	ATP6V0E2	2932
rs7751376	G/C	C	0.44614	0.0834379	ENSG00000232629	HLA-DQB2	1671
rs2178731	T/A	A	0.221862	0.914878	ENSG00000123213	NLN	2932
rs3823114	G/T	T	0.369884	0.936887	ENSG00000146085	MMUT	2932
rs4926412	A/G	G	0.173943	0.699691	ENSG00000143401	ANP32E	2932
rs11712625	C/T	T	0.187756	0.431053	ENSG00000136059	VILL	2932
rs1807295	A/G	G	0.373465	0.968523	ENSG00000110203	FOLR3	2932
rs79562159	C/T	T	0.0762278	0.792587	ENSG00000148450	MSRB2	2932
rs7524403	A/C	C	0.202933	0.303946	ENSG00000117592	PRDX6	2932
rs1106846	C/T	T	0.0762278	1	ENSG00000133597	ADCK2	2932
rs2290647	G/A	A	0.297578	0.757308	ENSG00000089351	GRAMD1A	2932
rs13382133	C/T	T	0.488745	0.0351655	ENSG00000130475	FCHO1	2932
rs3826138	C/G	G	0.293315	0.858664	ENSG00000140943	MBTPS1	2932
rs9366675	C/T	T	0.130798	0.745428	ENSG00000261584	AL513548.1	2932
rs6138455	G/C	C	0.115109	0.46768	ENSG00000101474	APMAP	2932
rs2305795	A/G	G	0.467769	0.504354	ENSG00000130811	EIF3G	2932
rs2305743	G/A	A	0.220839	0.16303	ENSG00000096996	IL12RB1	2932
rs8024713	C/G	G	0.381992	0.291007	ENSG00000180953	AC015871.1	2932
rs1389308	G/T	T	0.377387	0.366297	ENSG00000175857	GAPT	2932
rs17734799	T/C	C	0.167462	0.289923	ENSG00000197992	CLEC9A	2932
rs73351675	T/C	C	0.439802	0.134053	ENSG00000136449	MYCBPAP	2932
rs7077538	T/G	G	0.331173	0.707646	ENSG00000180817	PPA1	2932
rs2269733	G/A	A	0.251876	0.0696765	ENSG00000005801	ZNF195	2932
rs34848020	A/G	G	0.426842	0.762802	ENSG00000168653	NDUFS5	2932
rs4714762	C/T	T	0.109141	0.776105	ENSG00000137216	TMEM63B	2932
rs8046164	G/A	A	0.435539	0.573138	ENSG00000172460	PRSS30P	2932
rs7296859	C/G	G	0.32384	0.899354	ENSG00000250510	GPR162	2932
rs4745101	A/T	T	0.258527	0.809694	ENSG00000181778	TMEM252	2932
rs4805123	A/T	T	0.265689	0.218567	ENSG00000185897	FFAR3	2932
rs113968946	C/A	A	0.127899	0.804034	ENSG00000173890	GPR160	2932
rs1776460	A/G	G	0.329468	0.132485	ENSG00000229559	AL353597.2	2932
rs4963156	C/T	T	0.465211	0.265472	ENSG00000177236	NA	2932
rs3797638	G/T	T	0.351808	0.715574	ENSG00000113231	PDE8B	2932
rs7324188	G/C	C	0.29485	0.859008	ENSG00000121742	GJB6	2932
rs17774171	A/G	G	0.424113	0.241232	ENSG00000141294	LRRC46	2932
rs9895848	C/T	T	0.338336	0.149095	ENSG00000141503	MINK1	2932
rs12550442	C/T	T	0.0934516	0.827371	ENSG00000168672	LRATD2	2932
rs7130280	G/A	A	0.423261	0.185495	ENSG00000231680	LINC02723	2932
rs1136956	T/C	C	0.245055	0.211962	ENSG00000182472	CAPN12	2932
rs2688030	A/G	G	0.369202	0.842959	ENSG00000176974	SHMT1	2932
rs114540413	G/A	A	0.102149	0.0200248	ENSG00000011021	CLCN6	2932
rs1888612	G/A	A	0.322476	0.703716	ENSG00000146278	PNRC1	2932
rs11669230	C/G	G	0.151603	0.131429	ENSG00000167645	YIF1B	2932
rs12450028	C/T	T	0.325375	0.555954	ENSG00000167720	SRR	2932
rs3802651	C/T	T	0.138472	1	ENSG00000232229	LINC00865	2932
rs1564880	C/T	T	0.1603	0.784072	ENSG00000150625	GPM6A	2932
rs2303260	C/G	G	0.431105	0.0650405	ENSG00000135698	MPHOSPH6	2932
rs12578859	C/T	T	0.191166	1	ENSG00000135426	TESPA1	2932
rs10743188	G/C	C	0.439291	0.0244755	ENSG00000139714	MORN3	2932
rs9840445	C/T	T	0.322817	0.291165	ENSG00000056736	IL17RB	2932
rs7503161	A/C	C	0.438267	1	ENSG00000132507	EIF5A	2932
rs10843390	C/T	T	0.273874	0.178092	ENSG00000257176	AC009318.1	2932
rs12201260	A/G	G	0.055764	0.215319	ENSG00000137185	ZSCAN9	2932
rs28678404	G/A	A	0.135402	0.429785	ENSG00000179979	NA	2932
rs3813609	G/C	C	0.39103	0.560798	ENSG00000158773	USF1	2932
rs9846072	T/A	A	0.25324	0.0970212	ENSG00000170248	PDCD6IP	2932
rs2153533	C/T	T	0.38148	0.844955	ENSG00000078618	NRDC	2932
rs832881	T/C	C	0.497101	0.60506	ENSG00000241839	PLEKHO2	2932
rs10495545	C/T	T	0.0922578	1	ENSG00000225964	NRIR	2932
rs2255166	T/C	C	0.469645	0.738752	ENSG00000224877	NDUFAF8	2932
rs12328794	T/C	C	0.489939	0.711755	ENSG00000073737	DHRS9	2932
rs2252482	T/C	C	0.11528	0.716977	ENSG00000064886	CHI3L2	2932
rs10775327	C/A	A	0.294679	0.2306	ENSG00000262714	AC007342.5	2932
rs10815290	G/A	A	0.126194	0.866905	ENSG00000099219	ERMP1	2932
rs11125915	A/C	C	0.346521	0.838432	ENSG00000170340	B3GNT2	2932
rs12787511	G/C	C	0.294509	0.0829987	ENSG00000231793	DOC2GP	2932
rs4641971	G/T	T	0.365962	0.403594	ENSG00000171853	TRAPPC12	2932
rs7609559	T/C	C	0.286664	0.278534	ENSG00000152642	GPD1L	2932
rs1572434	T/C	C	0.0707708	1	ENSG00000112531	QKI	2932
rs7503199	C/T	T	0.285471	0.389747	ENSG00000178971	CTC1	2932
rs33931897	G/C	C	0.388302	0.312364	ENSG00000259652	NA	2932
rs10958704	A/G	G	0.402967	0.249813	ENSG00000077782	FGFR1	2932
rs36053285	T/C	C	0.419168	0.324349	ENSG00000251819	RNU6-322P	2932
rs3750259	C/A	A	0.385402	0.435567	ENSG00000034239	EFCAB1	2932
rs74252015	A/C	C	0.111016	0.639664	ENSG00000141161	UNC45B	2932
rs10878073	A/C	C	0.18912	0.18512	ENSG00000177990	DPY19L2	2932
rs3753754	C/T	T	0.475273	0.970465	ENSG00000116157	GPX7	2932
rs6004417	A/G	G	0.215382	0.352872	ENSG00000197077	KIAA1671	2932
rs4992353	G/C	C	0.162347	0.277728	ENSG00000227827	AC138969.2	2932
rs2412464	G/A	A	0.450716	0.681785	ENSG00000128829	EIF2AK4	2932
rs11084384	T/G	G	0.467258	0.316513	ENSG00000160439	RDH13	2932
rs12241517	A/G	G	0.3397	0.303393	ENSG00000214435	AS3MT	2932
rs1800781	G/A	A	0.151262	0.942658	ENSG00000164867	NOS3	2932
rs8062041	C/T	T	0.351637	0.516944	ENSG00000257017	HP	2932
rs2847773	C/T	T	0.154167	0.0268589	ENSG00000240834	NA	2040
rs5743604	A/G	G	0.250171	0.153538	ENSG00000174125	TLR1	2932
rs9372462	T/A	A	0.338165	0.433075	ENSG00000111817	DSE	2932
rs11083840	T/G	G	0.404332	0.645529	ENSG00000167414	GNG8	2932
rs11656575	C/T	T	0.318724	0.328124	ENSG00000108604	SMARCD2	2932
rs28027	C/T	T	0.268076	0.23968	ENSG00000228716	DHFR	2932
rs603950	G/A	A	0.396146	0.846945	ENSG00000175567	UCP2	2932
rs2555568	G/A	A	0.459072	0.577022	ENSG00000147576	ADHFE1	2932
rs2070074	A/G	G	0.100784	0.126086	ENSG00000137070	IL11RA	2932
rs72699905	T/C	C	0.299113	0.134284	ENSG00000170113	NIPA1	2932
rs2242565	G/A	A	0.267224	0.157155	ENSG00000206013	IFITM5	2932
rs7018981	C/T	T	0.470157	0.766948	ENSG00000136874	STX17	2932
rs2266977	T/C	C	0.124318	0.798941	ENSG00000228050	TOP3BP1	2932
rs1000675	T/C	C	0.222885	0.749025	ENSG00000224635	AL391095.1	2932
rs12990103	G/A	A	0.124318	0.611692	ENSG00000115902	SLC1A4	2932
rs6578152	T/C	C	0.45515	0.479329	ENSG00000253210	AC040970.1	2932
rs7184016	G/T	T	0.224079	0.67128	ENSG00000166147	FBN1	2932
rs3800461	G/C	C	0.124488	0.0751827	ENSG00000196821	ILRUN	2932
rs2289511	A/G	G	0.414905	0.18323	ENSG00000140030	GPR65	2932
rs11021562	A/G	G	0.140689	0.878569	ENSG00000149231	CCDC82	2932
rs11150584	C/A	A	0.473568	0.103117	ENSG00000090238	YPEL3	2932
rs114586219	C/A	A	0.071794	0.578697	ENSG00000188659	SAXO2	2932
rs2860185	C/T	T	0.460778	0.794816	ENSG00000181240	SLC25A41	2932
rs61732720	A/G	G	0.123124	0.230829	ENSG00000065268	WDR18	2932
rs2158799	G/C	C	0.379775	0.906393	ENSG00000153814	JAZF1	2932
rs550057	C/T	T	0.271658	0.304625	ENSG00000175164	ABO	2932
rs4924840	G/A	A	0.396146	0.877367	ENSG00000091542	ALKBH5	2932
rs17268	G/A	A	0.258868	0.335725	ENSG00000237254	TRBV30	2932
rs2295273	T/G	G	0.106924	0.771533	ENSG00000148814	LRRC27	2932
rs1618339	T/C	C	0.390859	0.669677	ENSG00000136243	NUP42	2932
rs12359362	G/C	C	0.345327	0.438045	ENSG00000026103	FAS	2932
rs11063749	C/T	T	0.289563	0.686336	ENSG00000256020	AC006205.2	2932
rs2954658	T/C	C	0.485846	0.529707	ENSG00000161016	RPL8	2932
rs12327638	C/G	G	0.32708	0.502009	ENSG00000268240	AC123912.2	2932
rs12568280	C/T	T	0.360164	0.279299	ENSG00000143549	TPM3	2932
rs644854	G/A	A	0.482265	0.120404	ENSG00000254918	NA	2932
rs4903229	T/C	C	0.164734	0.28266	ENSG00000259005	AC005479.1	2932
rs2392376	C/T	T	0.497783	0.88254	ENSG00000122557	HERPUD2	2932
rs2250205	G/A	A	0.247271	0.518894	ENSG00000261582	NA	2932
rs7304105	G/A	A	0.203104	0.458354	ENSG00000175782	SLC35E3	2932
rs10084480	G/A	A	0.082367	0.220309	ENSG00000230006	ANKRD36BP2	2932
rs1180943	C/G	G	0.449011	0.793874	ENSG00000162396	PARS2	2932
rs8132535	A/G	G	0.459584	0.315455	ENSG00000142188	TMEM50B	2932
rs307207	A/G	G	0.145464	1	ENSG00000148925	BTBD10	2932
rs12539300	C/T	T	0.398192	0.938578	ENSG00000170265	ZNF282	2932
rs3748450	G/A	A	0.128752	0.322745	ENSG00000101310	SEC23B	2932
rs10823096	G/A	A	0.340894	0.681071	ENSG00000096717	SIRT1	2932
rs4473948	T/A	A	0.277456	0.580398	ENSG00000161036	LRWD1	2932
rs1475447	C/T	T	0.232776	0.214577	ENSG00000123201	GUCY1B2	2932
rs2074585	G/A	A	0.483458	0.579145	ENSG00000140575	IQGAP1	2932
rs2066500	C/T	T	0.23704	0.759298	ENSG00000163918	RFC4	2932
rs12666349	T/C	C	0.178377	0.185523	ENSG00000106341	PPP1R17	2932
rs9888408	T/A	A	0.342428	0.594083	ENSG00000110799	VWF	2932
rs4700961	G/A	A	0.119543	0.113964	ENSG00000113300	CNOT6	2932
rs10180760	G/T	T	0.35573	0.013948	ENSG00000171055	FEZ2	2932
rs1047586	T/G	G	0.258868	0.123414	ENSG00000261305	AC005586.2	2932
rs7670269	C/T	T	0.469816	0.970427	ENSG00000170801	HTRA3	2932
rs4463232	T/G	G	0.14427	0.549549	ENSG00000135318	NT5E	2932
rs3796622	C/T	T	0.378922	0.753669	ENSG00000145217	SLC26A1	2932
rs11597056	C/A	A	0.199523	0.0730729	ENSG00000107819	SFXN3	2932
rs1063964	G/A	A	0.341235	0.109171	ENSG00000075142	SRI	2932
rs9323063	G/A	A	0.241814	0.0438187	ENSG00000256379	TRAV8-5	2932
rs12116935	G/A	A	0.398363	0.537717	ENSG00000116883	NA	2932
rs34262244	G/A	A	0.292121	0.211435	ENSG00000179913	B3GNT3	2932
rs1491823	T/G	G	0.343111	0.176303	ENSG00000149054	ZNF215	2932
rs2024561	A/T	T	0.334243	0.245215	ENSG00000230910	AL391807.1	2932
rs6867695	T/C	C	0.467428	0.170152	ENSG00000145868	FBXO38	2932
rs2301707	T/C	C	0.358458	0.778756	ENSG00000135956	TMEM127	2932
rs12403036	G/A	A	0.222885	0.220581	ENSG00000159214	CCDC24	2932
rs4959753	G/A	A	0.241473	0.72421	ENSG00000261015	NA	2932
rs12692216	C/T	T	0.365621	0.0670867	ENSG00000168427	KLHL30	2932
rs12704822	A/G	G	0.166269	0.257181	ENSG00000135205	CCDC146	2932
rs2232853	A/G	G	0.307469	0.0753202	ENSG00000159348	CYB5R1	2932
rs6731793	C/G	G	0.1794	0.010107	ENSG00000217702	AC073263.1	2932
rs750831	C/T	T	0.422749	0.256439	ENSG00000162302	RPS6KA4	2932
rs3810548	G/A	A	0.0658254	1	ENSG00000130702	LAMA5	2932
rs9286597	T/C	C	0.371248	0.905526	ENSG00000055211	GINM1	2932
rs6847248	A/G	G	0.3206	0.351077	ENSG00000164096	C4orf3	2932
rs12628403	A/C	C	0.0789563	0.251052	ENSG00000128383	APOBEC3A	2932
rs113349196	A/G	G	0.122613	0.00768739	ENSG00000254415	SIGLEC14	2932
rs34724660	G/A	A	0.142906	1	ENSG00000256612	CYP2B7P	2932
rs11538922	C/T	T	0.254434	0.188845	ENSG00000188707	ZBED6CL	2932
rs273508	A/G	G	0.449523	0.433367	ENSG00000099308	MAST3	2932
rs10780178	C/A	A	0.149386	0.82735	ENSG00000197070	ARRDC1	2932
rs58688462	C/T	T	0.447476	0.654196	ENSG00000129515	SNX6	2932
rs1366836	T/G	G	0.371078	0.0629992	ENSG00000231621	AC013264.1	2932
rs3746331	A/C	C	0.229195	0.129408	ENSG00000154930	ACSS1	2932
rs62204301	C/T	T	0.125853	0.866849	ENSG00000124256	ZBP1	2932
rs12858289	A/C	C	0.206003	0.214177	ENSG00000230633	NA	2932
rs4687626	G/A	A	0.457708	0.413257	ENSG00000168268	NT5DC2	2932
rs68022885	G/A	A	0.0719645	0.0184836	ENSG00000163359	COL6A3	2932
rs10803327	A/C	C	0.312415	0.229035	ENSG00000189337	KAZN	2932
rs4968162	C/T	T	0.233117	0.796183	ENSG00000141252	VPS53	2932
rs13241865	A/G	G	0.38779	0.64074	ENSG00000106610	STAG3L4	2932
rs34196120	C/T	T	0.465723	0.353538	ENSG00000080573	COL5A3	2932
rs507506	A/G	G	0.409447	0.400798	ENSG00000072778	ACADVL	2932
rs858239	G/A	A	0.403649	0.758922	ENSG00000136235	GPNMB	2932
rs12936816	C/T	T	0.338677	0.231823	ENSG00000198496	NBR2	2932
rs10117389	C/T	T	0.303035	0.125887	ENSG00000204136	GGTA1P	2932
rs7548075	A/C	C	0.106583	0.144899	ENSG00000162415	ZSWIM5	2932
rs10797090	A/G	G	0.488915	0.630985	ENSG00000189171	S100A13	2932
rs2248907	A/G	G	0.197988	0.103461	ENSG00000162366	PDZK1IP1	2932
rs12938013	G/A	A	0.347374	0.328277	ENSG00000129673	AANAT	2932
rs12989425	G/A	A	0.178547	0.284463	ENSG00000173272	MZT2A	2932
rs6487849	A/G	G	0.334413	0.0201649	ENSG00000256967	AC018653.3	2932
rs2024229	G/T	T	0.307981	0.241999	ENSG00000099968	BCL2L13	2932
rs11032367	G/T	T	0.355559	0.125613	ENSG00000085063	CD59	2932
rs72794132	C/T	T	0.174284	0.48021	ENSG00000198624	CCDC69	2932
rs1991310	G/A	A	0.478513	0.266997	ENSG00000151136	BTBD11	2932
rs34095041	A/G	G	0.210607	0.404687	ENSG00000267149	NA	2932
rs7098313	G/A	A	0.454127	0.179881	ENSG00000241058	NSUN6	2932
rs34316179	G/A	A	0.317701	0.733305	ENSG00000169223	LMAN2	2932
rs7519937	A/C	C	0.370396	0.342133	ENSG00000143184	XCL1	2932
rs12120833	C/G	G	0.133015	0.149126	ENSG00000142937	RPS8	2932
rs16826443	C/G	G	0.322174	0.762238	ENSG00000150556	LYPD6B	2061
rs1893592	A/C	C	0.295703	0.287339	ENSG00000160185	UBASH3A	2932
rs9893663	G/T	T	0.0821965	0.325703	ENSG00000170412	GPRC5C	2932
rs4942836	C/T	T	0.463336	0.169506	ENSG00000136147	PHF11	2932
rs34653836	T/C	C	0.162688	0.68415	ENSG00000180398	MCFD2	2932
rs11784599	C/A	A	0.181105	0.900981	ENSG00000253616	AC107959.3	2932
rs4668	C/T	T	0.405355	0.730352	ENSG00000109047	RCVRN	2932
rs5769126	A/C	C	0.483117	0.355271	ENSG00000100422	CERK	2932
rs34367342	G/A	A	0.288881	0.686071	ENSG00000131037	EPS8L1	2932
rs61844237	C/G	G	0.478854	0.0887791	ENSG00000203666	EFCAB2	2932
rs8012170	G/T	T	0.276774	0.139774	ENSG00000119686	FLVCR2	2932
rs4805759	G/A	A	0.162005	0.683122	ENSG00000178904	DPY19L3	2932
rs11203377	G/A	A	0.342087	0.65174	ENSG00000256049	NA	2932
rs8182102	A/G	G	0.478683	0.767224	ENSG00000153048	CARHSP1	2932
rs7802883	G/A	A	0.336289	0.0978801	ENSG00000234456	MAGI2-AS3	2932
rs4963156	C/T	T	0.465211	0.265472	ENSG00000255284	AP006621.3	2932
rs12882830	G/A	A	0.17633	0.703088	ENSG00000080815	PSEN1	2932
rs628383	C/T	T	0.271487	0.674318	ENSG00000243273	AC020636.1	2932
rs832410	C/T	T	0.462995	0.823659	ENSG00000159202	UBE2Z	2932
rs6745037	A/G	G	0.110164	0.509545	ENSG00000018280	SLC11A1	2932
rs72651389	G/C	C	0.2853	0.526024	ENSG00000159189	C1QC	2932
rs4783352	A/G	G	0.194577	0.12565	ENSG00000248124	RRN3P1	2932
rs10821804	A/T	T	0.290075	0.193707	ENSG00000151150	ANK3	2932
rs372579	A/G	G	0.354025	0.492561	ENSG00000183628	DGCR6	2932
rs17783630	A/C	C	0.443042	0.00243891	ENSG00000140090	SLC24A4	2932
rs7240182	C/T	T	0.488063	0.195899	ENSG00000267702	AP005131.6	2932
rs41285310	C/A	A	0.456685	0.527088	ENSG00000164483	SAMD3	2932
rs2273312	T/G	G	0.210266	0.201292	ENSG00000237276	ANO7L1	2932
rs6693202	A/G	G	0.142565	0.289839	ENSG00000231581	NA	2932
rs6701746	A/G	G	0.4103	0.423117	ENSG00000234678	ELF3-AS1	2932
rs223490	G/T	T	0.385061	0.61234	ENSG00000248971	KRT8P46	2932
rs61955196	C/G	G	0.292292	0.0494293	ENSG00000150967	ABCB9	2932
rs1035695	A/G	G	0.486016	0.195945	ENSG00000122783	CYREN	2932
rs7251137	C/A	A	0.371078	0.20542	ENSG00000171051	FPR1	2932
rs62255532	G/A	A	0.253922	0.157371	ENSG00000265992	ESRG	2932
rs7560311	G/A	A	0.455662	0.205571	ENSG00000130508	PXDN	2932
rs1877623	G/C	C	0.23721	0.168123	ENSG00000226029	LINC01772	2932
rs4804036	G/A	A	0.328786	0.0719315	ENSG00000257704	INAFM1	2932
rs10149195	G/C	C	0.421044	0.790945	ENSG00000165501	LRR1	2932
rs10183417	A/G	G	0.328956	0.451651	ENSG00000237803	LINC00211	2932
rs55776024	T/C	C	0.110164	0.220925	ENSG00000125871	MGME1	2932
rs10857631	A/G	G	0.0624147	0.20514	ENSG00000128815	WDFY4	2932
rs2143919	G/C	C	0.452251	0.628136	ENSG00000128274	A4GALT	2932
rs2645303	G/T	T	0.423772	0.79132	ENSG00000116874	WARS2	2932
rs1895807	G/A	A	0.454127	0.11766	ENSG00000129295	LRRC6	2932
rs9639894	C/T	T	0.11545	0.469395	ENSG00000196204	RNF216P1	2932
rs3087961	T/C	C	0.479025	0.149087	ENSG00000228506	AL513550.1	2932
rs3739890	A/G	G	0.488915	0.941089	ENSG00000148296	SURF6	2932
rs35675666	G/T	T	0.181617	0.263155	ENSG00000116288	PARK7	2932
rs2534590	T/C	C	0.308834	0.634428	ENSG00000211699	TRGV3	2932
rs744592	T/C	C	0.485334	0.3185	ENSG00000101197	BIRC7	2932
rs111916968	T/A	A	0.108799	0.126594	ENSG00000242372	EIF6	2932
rs4547554	G/C	C	0.211971	0.868446	ENSG00000163016	ALMS1P1	2932
rs10460586	G/A	A	0.4647	0.29888	ENSG00000042445	RETSAT	2932
rs12122217	C/T	T	0.321112	0.30946	ENSG00000116698	SMG7	2932
rs71414642	G/A	A	0.181958	0.80409	ENSG00000169629	RGPD8	2932
rs7210700	G/A	A	0.231753	0.500228	ENSG00000108384	RAD51C	2932
rs4891557	C/T	T	0.216235	0.548885	ENSG00000133313	CNDP2	2932
rs7029002	T/C	C	0.346862	0.902724	ENSG00000107201	DDX58	2932
rs888836	T/C	C	0.429911	0.428858	ENSG00000105321	CCDC9	2932
rs8098075	C/T	T	0.254775	0.119647	ENSG00000261126	RBFADN	2932
rs10146759	T/C	C	0.135232	0.342927	ENSG00000100441	KHNYN	2932
rs8178576	A/T	T	0.188438	0.506453	ENSG00000142166	IFNAR1	2932
rs7161799	C/T	T	0.0741814	0.106911	ENSG00000166035	LIPC	2932
rs10204098	A/G	G	0.25972	0.81036	ENSG00000162882	HAAO	2932
rs36033780	G/T	T	0.055191	0.851719	ENSG00000100124	ANKRD54	2591
rs1877365	C/T	T	0.120225	0.189798	ENSG00000247373	TMED2-DT	2932
rs819591	T/C	C	0.239086	0.0421913	ENSG00000164331	ANKRA2	2932
rs72741065	G/C	C	0.0649727	0.168837	ENSG00000127084	FGD3	2932
rs1662955	T/C	C	0.226978	0.268952	ENSG00000172954	LCLAT1	2932
rs1045693	A/G	G	0.469475	0.629821	ENSG00000103174	NAGPA	2932
rs17312971	T/C	C	0.247783	0.399632	ENSG00000162604	TM2D1	2932
rs4431000	C/A	A	0.48073	0.882366	ENSG00000125510	OPRL1	2932
rs1244422	C/T	T	0.417462	0.00877688	ENSG00000151655	ITIH2	2932
rs41313315	C/T	T	0.258356	0.228589	ENSG00000106789	CORO2A	2932
rs7245571	A/G	G	0.454638	0.794319	ENSG00000268081	AC123912.1	2932
rs3826061	T/C	C	0.322306	0.0572504	ENSG00000167515	TRAPPC2L	2932
rs8084598	C/A	A	0.445771	0.0927675	ENSG00000266312	LINC01927	2932
rs294180	A/C	C	0.362551	0.719178	ENSG00000173369	C1QB	2932
rs2578679	A/G	G	0.242326	0.159362	ENSG00000144791	LIMD1	2932
rs61235167	G/A	A	0.239086	0.760692	ENSG00000151468	CCDC3	2932
rs2016580	C/T	T	0.192701	0.122659	ENSG00000106153	CHCHD2	2932
rs6461162	A/G	G	0.43588	0.792639	ENSG00000187546	AGMO	2932
rs12151742	C/T	T	0.242326	0.546524	ENSG00000115523	GNLY	2932
rs9927842	C/T	T	0.152285	0.519775	ENSG00000188599	NPIPP1	2932
rs58073039	A/G	G	0.306105	0.164098	ENSG00000198189	HSD17B11	2932
rs233322	T/C	C	0.298261	0.0193327	ENSG00000235890	TSPEAR-AS1	2932
rs459130	G/C	C	0.284106	1	ENSG00000211676	IGLJ2	2932
rs12327638	C/G	G	0.32708	0.502009	ENSG00000196268	ZNF493	2932
rs13202592	C/T	T	0.0927694	0.58255	ENSG00000112343	TRIM38	2932
rs28385572	C/A	A	0.130969	0.167236	ENSG00000159256	MORC3	2932
rs8056611	A/G	G	0.481583	0.604706	ENSG00000261644	AC007728.2	2932
rs7823363	C/T	T	0.0917462	0.150359	ENSG00000261655	AC100803.3	2932
rs2776	T/C	C	0.488745	0.482635	ENSG00000188959	C9orf152	2932
rs625817	T/C	C	0.499147	0.237199	ENSG00000154889	MPPE1	2932
rs8008743	C/G	G	0.481412	0.355294	ENSG00000197249	SERPINA1	2932
rs8140862	A/G	G	0.339529	0.773164	ENSG00000237517	DGCR5	2932
rs113844087	C/A	A	0.496078	0.139495	ENSG00000111846	GCNT2	2932
rs237787	A/G	G	0.337824	0.20095	ENSG00000154429	CCSAP	2932
rs10817474	T/G	G	0.282913	0.202396	ENSG00000176386	CDC26	2932
rs4802322	G/A	A	0.245737	0.13522	ENSG00000105287	PRKD2	2932
rs774267	T/C	C	0.484482	0.970507	ENSG00000105997	HOXA3	2932
rs2428176	A/G	G	0.241132	0.17313	ENSG00000004809	SLC22A16	2932
rs34951138	G/C	C	0.271999	0.0843758	ENSG00000239697	TNFSF12	2932
rs2007413	C/T	T	0.161664	0.495475	ENSG00000091262	ABCC6	2932
rs2845402	T/C	C	0.273022	0.456609	ENSG00000237438	CECR7	2932
rs35592422	G/C	C	0.261426	0.125885	ENSG00000184986	TMEM121	2932
rs11190457	G/A	A	0.0649727	0.878616	ENSG00000107593	PKD2L1	2932
rs35241263	A/G	G	0.272851	0.641837	ENSG00000198912	C1orf174	2932
rs11635469	A/G	G	0.418315	0.0368337	ENSG00000166825	ANPEP	2932
rs1207944	G/T	T	0.449693	0.100667	ENSG00000212293	NA	2932
rs6051550	T/C	C	0.430252	0.821189	ENSG00000101255	TRIB3	2932
rs62134736	G/A	A	0.260573	0.250313	ENSG00000250565	ATP6V1E2	2932
rs74451704	T/C	C	0.19543	0.906505	ENSG00000109819	PPARGC1A	2932
rs2030137	C/G	G	0.484311	0.941053	ENSG00000105991	HOXA1	2932
rs10987639	G/A	A	0.2147	0.249899	ENSG00000136856	SLC2A8	2932
rs2158799	G/C	C	0.379775	0.906393	ENSG00000234336	JAZF1-AS1	2932
rs4908384	A/G	G	0.338336	0.248043	ENSG00000158156	XKR8	2932
rs7636054	T/C	C	0.200034	0.0735179	ENSG00000231770	TMEM44-AS1	2932
rs4903231	G/A	A	0.402456	0.701036	ENSG00000165898	ISCA2	2932
rs6075349	T/C	C	0.196112	0.682204	ENSG00000125821	DTD1	2932
rs73113314	C/T	T	0.0854366	1	ENSG00000132824	SERINC3	2932
rs4338012	A/T	T	0.405866	0.358203	ENSG00000257335	MGAM	2932
rs9562915	T/C	C	0.260744	0.810688	ENSG00000123179	EBPL	2932
rs8064449	G/C	C	0.358935	0.522085	ENSG00000220205	VAMP2	2591
rs237738	T/C	C	0.16678	1	ENSG00000177410	ZFAS1	2932
rs8106256	A/G	G	0.30457	0.239117	ENSG00000176593	AC008969.1	2932
rs111557465	C/T	T	0.0939632	0.514254	ENSG00000214113	LYRM4	2932
rs76722925	A/G	G	0.0885061	0.491279	ENSG00000175445	LPL	2932
rs12977172	T/C	C	0.33015	0.19577	ENSG00000204653	ASPDH	2932
rs74561615	G/A	A	0.13148	0.935604	ENSG00000163516	ANKZF1	2932
rs1204504	T/C	C	0.480048	0.882353	ENSG00000242612	DECR2	2932
rs4128858	A/G	G	0.405014	0.0289231	ENSG00000176834	VSIG10	2932
rs7400769	A/T	T	0.383697	0.482097	ENSG00000119698	PPP4R4	2932
rs1130741	A/G	G	0.424966	1	ENSG00000140497	SCAMP2	2932
rs667350	C/G	G	0.138302	0.140376	ENSG00000021300	PLEKHB1	2932
rs4128858	A/G	G	0.405014	0.0289231	ENSG00000176871	WSB2	2932
rs1874883	G/T	T	0.306617	0.00151286	ENSG00000182923	CEP63	2932
rs12746483	A/G	G	0.282913	0.554388	ENSG00000217801	AL390719.1	2932
rs8024177	T/G	G	0.339359	0.869131	ENSG00000103647	CORO2B	2932
rs6510093	C/T	T	0.371419	0.635065	ENSG00000269343	ZNF587B	2932
rs7270326	T/C	C	0.121248	0.298574	ENSG00000100991	TRPC4AP	2932
rs4365394	C/T	T	0.262619	0.215323	ENSG00000232871	SEC1P	2932
rs12655465	T/C	C	0.374318	0.167671	ENSG00000131507	NDFIP1	2932
rs2570972	A/G	G	0.465382	0.710632	ENSG00000181754	AMIGO1	2932
rs1055138	C/G	G	0.488574	0.103961	ENSG00000109794	FAM149A	2932
rs9911086	C/T	T	0.0937926	0.157677	ENSG00000167525	PROCA1	2932
rs35979828	C/T	T	0.066678	0.656416	ENSG00000123405	NFE2	2932
rs2731694	G/A	A	0.357606	0.212721	ENSG00000174705	SH3PXD2B	2932
rs1737362	T/C	C	0.38472	0.507232	ENSG00000011007	ELOA	2932
rs737550	T/C	C	0.416951	0.543339	ENSG00000226233	Z82188.1	2932
rs11669594	G/C	C	0.159447	0.679331	ENSG00000261770	AC006504.1	2932
rs620635	G/A	A	0.344816	0.838163	ENSG00000132205	EMILIN2	2932
rs72826045	A/C	C	0.48397	0.970515	ENSG00000233547	AL158212.2	2932
rs6442323	G/A	A	0.472885	0.128987	ENSG00000233252	CRIP1P1	2932
rs148934833	A/T	T	0.115109	0.46768	ENSG00000077984	CST7	2932
rs10184866	T/G	G	0.289734	0.753424	ENSG00000228389	NA	2932
rs8063	A/G	G	0.299454	0.860257	ENSG00000007516	BAIAP3	2932
rs2406370	A/G	G	0.456855	0.79449	ENSG00000213949	ITGA1	2932
rs7225710	T/C	C	0.0603683	0.255492	ENSG00000172716	SLFN11	2932
rs3953797	A/C	C	0.295703	0.307837	ENSG00000254614	AP003068.2	2932
rs645279	T/C	C	0.288199	0.928267	ENSG00000124564	SLC17A3	2932
rs5757123	G/A	A	0.438608	0.276762	ENSG00000211639	IGLV4-60	2932
rs2052083	C/T	T	0.295873	0.964676	ENSG00000229590	NA	2932
rs2267041	C/T	T	0.113404	0.197574	ENSG00000099956	SMARCB1	2932
rs8136533	T/C	C	0.40075	0.672364	ENSG00000093072	ADA2	2932
rs1429535	T/G	G	0.240962	0.480068	ENSG00000157240	FZD1	2932
rs71471583	G/A	A	0.232776	0.351963	ENSG00000081014	AP4E1	2932
rs920295	C/T	T	0.0949864	0.830231	ENSG00000152229	PSTPIP2	2932
rs58726213	A/G	G	0.375171	0.813152	ENSG00000103496	STX4	2932
rs1345098	G/T	T	0.443724	0.524798	ENSG00000206190	ATP10A	2932
rs424185	C/T	T	0.458731	0.372242	ENSG00000227598	Z94721.1	2932
rs745379	A/G	G	0.492838	0.395457	ENSG00000154328	NEIL2	2932
rs2289702	C/T	T	0.117326	0.325996	ENSG00000103811	CTSH	2932
rs1108016	C/A	A	0.418145	0.7614	ENSG00000127507	ADGRE2	2932
rs56214742	G/A	A	0.292633	0.561939	ENSG00000113971	NPHP3	2932
rs7290824	C/T	T	0.271487	0.0195883	ENSG00000093000	NUP50	2932
rs1473901	C/T	T	0.396828	0.589107	ENSG00000127838	PNKD	2932
rs79814954	C/A	A	0.152456	0.943012	ENSG00000258831	AC103996.2	2932
rs433686	G/A	A	0.343793	0.594807	ENSG00000230989	HSBP1	2932
rs2867973	T/C	C	0.208049	0.0286778	ENSG00000167555	ZNF528	2932
rs7129528	A/G	G	0.435368	0.763784	ENSG00000254838	GVINP1	2932
rs13183077	G/A	A	0.274557	0.780953	ENSG00000164587	RPS14	2932
rs118107491	C/T	T	0.0753752	0.145991	ENSG00000127511	SIN3B	2932
rs2280160	A/G	G	0.441508	0.851529	ENSG00000239653	PSMD6-AS2	2932
rs2254177	G/A	A	0.292121	0.858356	ENSG00000251179	TMEM92-AS1	2932
rs28834970	T/C	C	0.388643	0.755887	ENSG00000120899	PTK2B	2932
rs166013	C/T	T	0.35266	0.466528	ENSG00000261783	AC009054.2	2932
rs143122285	T/C	C	0.143417	0.259068	ENSG00000008083	JARID2	2932
rs7302925	A/G	G	0.203956	1	ENSG00000176422	SPRYD4	2932
rs3814095	C/T	T	0.226296	0.874266	ENSG00000050344	NFE2L3	2932
rs4665434	G/A	A	0.381992	0.84498	ENSG00000213639	PPP1CB	2932
rs2155218	T/C	C	0.482094	0.941039	ENSG00000236304	AP001189.1	2932
rs4787491	A/G	G	0.462312	0.193766	ENSG00000169592	INO80E	2932
rs4789769	C/T	T	0.225102	0.832296	ENSG00000181396	OGFOD3	2932
rs7894027	T/C	C	0.342599	0.594011	ENSG00000175470	PPP2R2D	2932
rs4880192	A/G	G	0.253411	0.283146	ENSG00000107331	ABCA2	2932
rs1112001	A/C	C	0.355048	0.545495	ENSG00000114544	SLC41A3	2932
rs4802995	G/C	C	0.49028	0.00216349	ENSG00000189190	ZNF600	2932
rs36077346	G/A	A	0.0649727	0.4447	ENSG00000168005	SPINDOC	2932
rs2449504	A/C	C	0.153649	0.72242	ENSG00000104341	LAPTM4B	2932
rs482670	A/C	C	0.424966	0.384946	ENSG00000160271	RALGDS	2932
rs12033317	G/A	A	0.106924	0.922893	ENSG00000163221	S100A12	2932
rs4463820	A/G	G	0.39734	0.563015	ENSG00000129083	COPB1	2932
rs1046747	G/A	A	0.396658	0.877376	ENSG00000079332	SAR1A	2932
rs4402303	C/T	T	0.193383	0.407059	ENSG00000255455	AP003486.1	2932
rs2795067	G/A	A	0.450887	0.654636	ENSG00000122218	COPA	2932
rs170663	T/G	G	0.341576	0.218291	ENSG00000092108	SCFD1	2932
rs11606262	G/C	C	0.162858	0.684313	ENSG00000166002	SMCO4	2932
rs7014597	G/C	C	0.17633	0.898897	ENSG00000164929	BAALC	2932
rs68150913	C/T	T	0.491644	0.76755	ENSG00000164366	CCDC127	2932
rs11848754	G/A	A	0.0767394	0.238568	ENSG00000211825	TRDJ1	2932
rs62086795	G/A	A	0.0784447	0.898453	ENSG00000267065	LINC02080	2932
rs2359363	A/G	G	0.367497	0.474684	ENSG00000128656	CHN1	2932
rs62002090	C/T	T	0.33322	0.0508816	ENSG00000260814	NA	2932
rs6598041	C/T	T	0.270293	0.134264	ENSG00000255328	AC136475.5	2932
rs11088337	A/G	G	0.386767	0.968961	ENSG00000159231	CBR3	2932
rs1168672	G/T	T	0.177694	0.205966	ENSG00000212694	LINC01089	2932
rs1132360	T/C	C	0.26296	0.391032	ENSG00000138381	ASNSD1	2932
rs76771366	C/T	T	0.0697476	0.394635	ENSG00000183207	RUVBL2	2932
rs649446	C/T	T	0.187415	0.395966	ENSG00000187726	DNAJB13	2932
rs34538474	A/G	G	0.390177	0.907324	ENSG00000067057	PFKP	2932
rs12905371	C/T	T	0.270634	0.607109	ENSG00000137764	MAP2K5	2932
rs10775327	C/A	A	0.294679	0.2306	ENSG00000261804	AC007342.4	2932
rs12913296	G/A	A	0.457367	0.940693	ENSG00000128891	CCDC32	2932
rs2276751	T/C	C	0.0917462	0.579703	ENSG00000206560	ANKRD28	2932
rs11554674	G/A	A	0.262108	0.316081	ENSG00000184389	A3GALT2	2932
rs11083252	G/A	A	0.248636	0.0116723	ENSG00000170558	CDH2	2932
rs1220795	G/A	A	0.478854	0.630508	ENSG00000204054	LINC00963	2932
rs7588754	T/G	G	0.308492	0.665234	ENSG00000130414	NDUFA10	2932
rs11145995	G/A	A	0.394611	0.536254	ENSG00000177239	MAN1B1	2932
rs3119773	G/A	A	0.136085	0.694293	ENSG00000269970	AL162424.1	2932
rs72781032	A/C	C	0.211801	0.319327	ENSG00000189067	LITAF	2932
rs7302472	C/A	A	0.340382	0.869321	ENSG00000256069	A2MP1	2932
rs4681477	G/A	A	0.300307	0.538449	ENSG00000163754	GYG1	2932
rs13194064	T/C	C	0.128922	0.805413	ENSG00000112234	FBXL4	2932
rs62443297	T/A	A	0.101637	0.545005	ENSG00000227191	TRGC2	2932
rs7139573	C/T	T	0.470327	0.50462	ENSG00000133105	RXFP2	2932
rs7042968	T/C	C	0.164563	0.0804503	ENSG00000138835	RGS3	2932
rs8110252	T/A	A	0.199352	0.953874	ENSG00000268658	LINC00664	2932
rs4674328	C/T	T	0.486357	0.183254	ENSG00000135912	TTLL4	2932
rs12206472	A/G	G	0.339359	0.934344	ENSG00000111885	MAN1A1	2932
rs5747330	G/A	A	0.49676	0.941108	ENSG00000015475	BID	2932
rs740233	A/G	G	0.454809	0.248444	ENSG00000185339	TCN2	2932
rs12596141	C/T	T	0.289563	0.590124	ENSG00000072864	NDE1	2932
rs2427586	C/A	A	0.193383	0.95283	ENSG00000101161	PRPF6	2932
rs12766862	G/C	C	0.262449	0.848692	ENSG00000119922	IFIT2	2932
rs4796532	G/A	A	0.186221	0.714585	ENSG00000261996	AC004706.1	2932
rs11180511	T/C	C	0.409106	0.702462	ENSG00000180481	GLIPR1L2	2932
rs4849181	A/G	G	0.350784	0.310885	ENSG00000125618	PAX8	2932
rs9306156	T/C	C	0.305423	0.222871	ENSG00000160299	PCNT	2932
rs420458	C/T	T	0.302865	1	ENSG00000105519	CAPS	2932
rs17217758	C/T	T	0.141883	0.879412	ENSG00000095002	MSH2	2932
rs62037803	C/T	T	0.131992	0.029169	ENSG00000103351	CLUAP1	2932
rs4832257	T/C	C	0.120566	0.861681	ENSG00000068615	REEP1	2932
rs4726606	T/C	C	0.406207	0.908591	ENSG00000188037	CLCN1	2932
rs241776	C/T	T	0.414222	0.731959	ENSG00000109084	TMEM97	2932
rs2651823	A/G	G	0.420362	0.160804	ENSG00000183734	ASCL2	2932
rs4698119	A/G	G	0.302183	0.0285079	ENSG00000214846	AC114744.1	2932
rs2314339	C/T	T	0.117156	0.592786	ENSG00000126351	THRA	2932
rs7520844	C/G	G	0.253922	0.961125	ENSG00000169504	CLIC4	2932
rs6140309	T/C	C	0.232776	0.0150015	ENSG00000251390	NA	2932
rs3766398	G/A	A	0.37193	0.52705	ENSG00000130775	THEMIS2	2932
rs235374	G/C	C	0.430082	0.521909	ENSG00000183255	PTTG1IP	2932
rs4390300	G/A	A	0.47766	0.111495	ENSG00000108064	TFAM	2932
rs11559147	C/G	G	0.295873	0.690201	ENSG00000136247	ZDHHC4	2932
rs10794308	T/C	C	0.314461	0.112952	ENSG00000251661	AC136475.1	2932
rs59483310	C/T	T	0.154843	0.778174	ENSG00000227603	NA	2932
rs9427094	C/T	T	0.496248	1	ENSG00000160710	ADAR	2932
rs13298567	G/A	A	0.170532	0.434049	ENSG00000187764	SEMA4D	2932
rs12886066	C/T	T	0.175477	0.749549	ENSG00000165861	ZFYVE1	2932
rs361361	C/T	T	0.274898	0.88952	ENSG00000211714	TRBV7-3	2932
rs470646	G/T	T	0.292804	0.75493	ENSG00000256581	NLRP9P1	2932
rs2003727	T/C	C	0.44884	0.218246	ENSG00000203797	DDO	2932
rs999886	A/G	G	0.423943	0.939735	ENSG00000221838	AP4M1	2932
rs834227	T/C	C	0.370907	0.606954	ENSG00000187145	NA	2932
rs12043622	G/A	A	0.380798	0.783969	ENSG00000116991	SIPA1L2	2932
rs10251228	G/A	A	0.460266	0.480006	ENSG00000136250	AOAH	2932
rs141745012	G/A	A	0.0636085	0.643712	ENSG00000152240	HAUS1	2932
rs1130045	G/A	A	0.223568	0.63223	ENSG00000264247	LINC00909	2932
rs3809849	G/C	C	0.229195	0.229175	ENSG00000132382	MYBBP1A	2932
rs3110799	T/A	A	0.43912	0.431129	ENSG00000164707	SLC13A4	2932
rs4291985	C/T	T	0.49693	0.554672	ENSG00000186496	ZNF396	2932
rs10800313	T/C	C	0.495907	0.605215	ENSG00000233411	AL359962.1	2932
rs2289640	C/T	T	0.393417	0.53585	ENSG00000198920	KIAA0753	2932
rs17849036	T/C	C	0.223226	0.456205	ENSG00000103154	NECAB2	2932
rs1188358	C/A	A	0.229366	1	ENSG00000264773	MIR4420	2932
rs798759	A/G	G	0.465382	0.14774	ENSG00000163950	SLBP	2932
rs10163410	G/C	C	0.338165	0.283538	ENSG00000175643	RMI2	2932
rs1580833	C/A	A	0.284618	0.525474	ENSG00000125148	MT2A	2932
rs13334621	T/C	C	0.0856071	0.637426	ENSG00000140743	CDR2	2932
rs61041959	A/G	G	0.136426	0.388677	ENSG00000139053	PDE6H	2932
rs62180089	A/T	T	0.283765	0.585824	ENSG00000170035	UBE2E3	2932
rs1150967	A/G	G	0.116985	0.244405	ENSG00000188375	H3F3C	2932
rs4926167	T/G	G	0.246589	0.619421	ENSG00000104979	C19orf53	2932
rs9842017	C/T	T	0.255286	0.108829	ENSG00000169359	SLC33A1	2932
rs1144107	T/C	C	0.317531	0.898346	ENSG00000114354	TFG	2932
rs6985649	C/A	A	0.113745	0.0669338	ENSG00000137574	TGS1	2932
rs8192013	T/C	C	0.16337	0.500002	ENSG00000085871	MGST2	2932
rs11149813	G/A	A	0.218452	0.357924	ENSG00000153774	CFDP1	2932
rs698423	T/C	C	0.370396	0.178346	ENSG00000100075	SLC25A1	2932
rs254415	G/T	T	0.301842	0.148076	ENSG00000171530	TBCA	2932
rs1885393	A/G	G	0.3206	0.671688	ENSG00000107611	CUBN	2932
rs1535786	C/G	G	0.399386	0.78769	ENSG00000186184	POLR1D	2932
rs8101703	G/A	A	0.249488	0.921438	ENSG00000142002	DPP9	2932
rs215379	C/T	T	0.459754	0.881783	ENSG00000179715	PCED1B	2932
rs73537449	G/A	A	0.133015	0.87267	ENSG00000064490	RFXANK	2932
rs7668240	C/T	T	0.117838	1	ENSG00000251442	LINC01094	2932
rs6537825	G/A	A	0.0659959	0.13136	ENSG00000175984	DENND2C	2932
rs651774	G/A	A	0.179059	0.571858	ENSG00000130167	TSPAN16	2932
rs2460970	A/G	G	0.0995907	0.409851	ENSG00000177570	SAMD12	2932
rs670712	G/A	A	0.401091	0.700664	ENSG00000197798	FAM118B	2932
rs35374520	A/G	G	0.155525	0.0572798	ENSG00000215012	RTL10	2932
rs6962912	A/C	C	0.385061	0.274835	ENSG00000070882	OSBPL3	2932
rs2306589	T/C	C	0.490791	0.195916	ENSG00000108278	NA	2932
rs9883363	G/A	A	0.25648	0.734743	ENSG00000241889	AC079944.2	2932
rs6737791	C/T	T	0.478854	0.0349183	ENSG00000233806	LINC01237	2932
rs507369	G/T	T	0.255116	0.263863	ENSG00000145979	TBC1D7	2932
rs2043970	A/C	C	0.0811733	0.804998	ENSG00000133216	EPHB2	2932
rs12608953	T/C	C	0.0820259	0.902465	ENSG00000178297	TMPRSS9	2932
rs514438	T/C	C	0.210607	0.0958581	ENSG00000140265	ZSCAN29	2932
rs4278932	G/A	A	0.230389	0.251747	ENSG00000153208	MERTK	2932
rs11543305	C/T	T	0.104877	0.767625	ENSG00000184967	NOC4L	2932
rs55931953	G/A	A	0.290246	0.686647	ENSG00000175518	UBQLNL	2932
rs55795647	G/A	A	0.119714	0.219828	ENSG00000188785	ZNF548	2932
rs62462533	G/A	A	0.255969	0.528436	ENSG00000155530	LRGUK	2932
rs10227172	T/G	G	0.304741	0.0208627	ENSG00000133612	AGAP3	2932
rs6738255	A/G	G	0.380286	0.695295	ENSG00000184182	UBE2F	2932
rs2272300	T/G	G	0.0753752	1	ENSG00000139626	ITGB7	2932
rs6756567	C/A	A	0.271317	0.262261	ENSG00000243491	AC082651.3	2932
rs4610379	T/C	C	0.325375	0.736505	ENSG00000151725	CENPU	2932
rs865483	C/A	A	0.365791	0.873537	ENSG00000161326	NA	2932
rs2233859	C/A	A	0.43281	0.0600679	ENSG00000136315	AL355922.1	2932
rs11579366	G/C	C	0.329809	0.0449519	ENSG00000198483	ANKRD35	2932
rs721131	T/C	C	0.300136	0.454815	ENSG00000239688	NA	2932
rs9852881	C/A	A	0.355048	0.0173933	ENSG00000144635	DYNC1LI1	2932
rs2306386	T/C	C	0.495907	0.55468	ENSG00000160959	LRRC14	2932
rs7803682	T/C	C	0.208731	0.288513	ENSG00000155849	ELMO1	2932
rs6437595	G/A	A	0.292462	0.396719	ENSG00000170017	ALCAM	2932
rs79161254	C/G	G	0.0919168	0.740448	ENSG00000224597	SVIL-AS1	2932
rs1140711	T/C	C	0.466405	0.823837	ENSG00000245573	BDNF-AS	2932
rs2296804	C/G	G	0.434345	0.652186	ENSG00000124713	GNMT	2932
rs7542	C/G	G	0.444918	0.12531	ENSG00000102886	GDPD3	2932
rs75434942	G/A	A	0.391542	0.393807	ENSG00000263072	ZNF213-AS1	2932
rs4513161	C/T	T	0.292292	0.561809	ENSG00000169683	LRRC45	2932
rs1065483	G/A	A	0.389154	0.726628	ENSG00000029725	RABEP1	2932
rs55943056	T/C	C	0.212995	0.321536	ENSG00000100504	PYGL	2932
rs55776099	A/G	G	0.350784	0.330461	ENSG00000196917	HCAR1	2932
rs3810451	C/G	G	0.172749	0.0277843	ENSG00000167595	PROSER3	2932
rs644616	T/G	G	0.305252	0.695124	ENSG00000185085	INTS5	2932
rs10406857	G/A	A	0.29792	0.50779	ENSG00000197128	ZNF772	2932
rs3176861	C/T	T	0.235675	0.137099	ENSG00000162692	VCAM1	2932
rs4820581	A/G	G	0.0675307	0.882911	ENSG00000099998	GGT5	2932
rs10005866	T/G	G	0.483799	0.17127	ENSG00000053900	ANAPC4	2932
rs4964677	T/C	C	0.395805	0.757448	ENSG00000174600	CMKLR1	2932
rs179271	G/A	A	0.439973	0.680308	ENSG00000112167	SAYSD1	2932
rs1659563	A/G	G	0.462824	0.970371	ENSG00000140320	BAHD1	2932
rs33931897	G/C	C	0.388302	0.312364	ENSG00000269951	AC090181.2	2932
rs56330650	C/T	T	0.0639495	0.278689	ENSG00000110906	KCTD10	2932
rs1004030	C/T	T	0.42633	0.650553	ENSG00000172590	MRPL52	2932
rs12450199	A/C	C	0.392053	0.130993	ENSG00000171298	GAA	2932
rs60161668	A/C	C	0.0919168	0.120176	ENSG00000131873	CHSY1	2932
rs1894651	A/G	G	0.181105	0.533898	ENSG00000023892	DEF6	2932
rs12976931	C/T	T	0.463336	0.682977	ENSG00000261754	AC008555.1	2932
rs12496260	C/T	T	0.387449	0.508305	ENSG00000138468	SENP7	2932
rs10760164	T/C	C	0.472033	0.853029	ENSG00000148180	GSN	2932
rs3013306	A/G	G	0.353342	1	ENSG00000237886	NALT1	2932
rs2770150	A/G	G	0.272681	0.192481	ENSG00000136869	TLR4	2932
rs309125	C/T	T	0.251023	0.623271	ENSG00000076003	MCM6	2932
rs2219143	A/G	G	0.410471	0.731269	ENSG00000147852	VLDLR	2932
rs9930691	A/G	G	0.19081	0.581689	ENSG00000226942	IL9RP3	2209
rs186803	T/C	C	0.466064	0.158547	ENSG00000184840	TMED9	2932
rs117461525	C/T	T	0.0960095	0.915338	ENSG00000197599	CCDC154	2932
rs8141807	G/C	C	0.412176	0.542243	ENSG00000188511	C22orf34	2932
rs198462	G/A	A	0.462483	0.823746	ENSG00000124920	MYRF	2932
rs11789196	T/C	C	0.331514	0.834956	ENSG00000119509	INVS	2932
rs12439619	T/G	G	0.316337	0.898088	ENSG00000259785	NA	2932
rs13031794	G/A	A	0.255286	0.922653	ENSG00000123600	METTL8	2932
rs12121387	T/G	G	0.4103	0.221939	ENSG00000179163	FUCA1	2932
rs113948862	C/T	T	0.107947	0.847966	ENSG00000103326	CAPN15	2932
rs10747468	C/T	T	0.0927694	0.124389	ENSG00000122481	RWDD3	2932
rs2393593	T/C	C	0.474591	0.578621	ENSG00000158406	HIST1H4H	2932
rs2847224	C/A	A	0.432469	0.0217298	ENSG00000160223	ICOSLG	2932
rs10107388	T/C	C	0.351978	0.0626162	ENSG00000178209	PLEC	2932
rs10258826	A/G	G	0.476978	0.505431	ENSG00000187257	RSBN1L	2932
rs10859998	A/G	G	0.228342	0.529396	ENSG00000084110	HAL	2932
rs3136247	G/A	A	0.179741	0.167925	ENSG00000116062	MSH6	2932
rs2306751	G/C	C	0.42633	0.16243	ENSG00000146425	DYNLT1	2932
rs13091934	G/A	A	0.418486	1	ENSG00000183662	TAFA1	2932
rs7260218	A/T	T	0.315484	0.266227	ENSG00000197841	ZNF181	2932
rs73572791	A/G	G	0.138131	0.876654	ENSG00000170209	ANKK1	2932
rs1934482	C/T	T	0.382503	0.557594	ENSG00000184677	ZBTB40	2932
rs111759027	A/C	C	0.0605389	0.143542	ENSG00000135074	ADAM19	2932
rs3764640	G/T	T	0.19587	1	ENSG00000118046	STK11	2591
rs2041459	C/T	T	0.456173	0.02107	ENSG00000011295	TTC19	2932
rs10157047	A/C	C	0.409106	0.646666	ENSG00000162783	IER5	2932
rs4758267	C/T	T	0.286323	0.856606	ENSG00000175390	EIF3F	2932
rs12931265	C/T	T	0.264836	0.0462712	ENSG00000262488	AC133065.2	2932
rs112111290	C/T	T	0.180764	0.0806425	ENSG00000182500	NA	2932
rs58191584	G/A	A	0.223738	0.749678	ENSG00000101181	MTG2	2932
rs7966820	C/T	T	0.476467	0.767108	ENSG00000139433	GLTP	2932
rs6431556	A/G	G	0.256821	1	ENSG00000124831	LRRFIP1	2932
rs2369280	T/G	G	0.238404	0.610994	ENSG00000073614	KDM5A	2932
rs117524664	T/G	G	0.09294	0.512574	ENSG00000183309	ZNF623	2932
rs10876566	T/C	C	0.282742	0.254997	ENSG00000123360	PDE1B	2932
rs62286936	T/C	C	0.0552524	0.475868	ENSG00000156931	VPS8	2932
rs2002243	G/A	A	0.0939632	0.0640386	ENSG00000245080	MIR3150BHG	2932
rs10807334	G/A	A	0.468793	0.414692	ENSG00000001561	ENPP4	2932
rs4965258	T/C	C	0.452251	0.248075	ENSG00000068305	MEF2A	2932
rs4729671	A/G	G	0.0837312	0.0155899	ENSG00000106404	CLDN15	2932
rs10899839	G/A	A	0.309175	0.965514	ENSG00000236114	AL450326.2	2932
rs6509874	G/A	A	0.290757	0.473721	ENSG00000267838	AC245884.8	2932
rs432936	A/G	G	0.435368	0.229321	ENSG00000197912	SPG7	2932
rs7740107	T/A	A	0.255628	0.770906	ENSG00000198945	L3MBTL3	2932
rs2072448	A/G	G	0.317701	0.286894	ENSG00000065970	FOXJ2	2932
rs555379	C/A	A	0.443895	0.822409	ENSG00000157782	CABP1	2932
rs821470	A/G	G	0.33646	0.709743	ENSG00000140853	NLRC5	2932
rs9435441	G/C	C	0.326057	0.501322	ENSG00000198890	PRMT6	2932
rs7967416	A/G	G	0.263643	0.446577	ENSG00000010295	IFFO1	2932
rs34681	G/A	A	0.125853	1	ENSG00000164175	SLC45A2	2932
rs17739675	C/A	A	0.133868	1	ENSG00000223935	LGALSL-DT	2932
rs12977498	A/G	G	0.282231	0.0447986	ENSG00000167600	CYP2S1	2932
rs62140208	G/A	A	0.417974	0.25499	ENSG00000143924	EML4	2932
rs626156	A/G	G	0.386767	0.483402	ENSG00000096433	ITPR3	2932
rs75446625	C/G	G	0.0702592	0.670297	ENSG00000140876	NUDT7	2932
rs2075626	T/C	C	0.24693	0.585186	ENSG00000110717	NDUFS8	2932
rs4670616	T/C	C	0.290075	0.419529	ENSG00000205221	VIT	2932
rs2188620	T/C	C	0.292121	0.893421	ENSG00000261731	NA	2932
rs7015812	C/G	G	0.38455	0.310337	ENSG00000186583	SPATC1	2932
rs62065492	C/T	T	0.470157	0.119699	ENSG00000176749	CDK5R1	2932
rs35165685	A/G	G	0.486106	0.408925	ENSG00000066735	KIF26A	2591
rs10078744	T/C	C	0.145123	0.940755	ENSG00000112874	NUDT12	2932
rs7969190	T/C	C	0.0608799	1	ENSG00000196668	LINC00173	2932
rs12602948	A/G	G	0.221351	0.555966	ENSG00000002919	SNX11	2932
rs56017827	G/C	C	0.213847	0.442142	ENSG00000136718	IMP4	2932
rs2957614	T/C	C	0.328445	0.769477	ENSG00000140386	SCAPER	2932
rs3118869	C/A	A	0.458731	0.315308	ENSG00000135047	CTSL	2932
rs4963156	C/T	T	0.465211	0.265472	ENSG00000255142	AP006621.2	2932
rs6692645	G/C	C	0.38131	0.108512	ENSG00000162714	ZNF496	2932
rs3860162	C/A	A	0.302865	0.630495	ENSG00000259953	AL138756.1	2932
rs6533610	A/G	G	0.283765	0.187542	ENSG00000251441	RTEL1P1	2932
rs47794	A/G	G	0.4294	0.497505	ENSG00000125779	PANK2	2932
rs4641971	G/T	T	0.365962	0.403594	ENSG00000225234	TRAPPC12-AS1	2932
rs1952092	G/C	C	0.488745	0.657473	ENSG00000198252	STYX	2932
rs2620725	T/C	C	0.465211	0.881973	ENSG00000223294	SNORD83	2932
rs7486703	A/G	G	0.445771	0.278698	ENSG00000139344	AMDHD1	2932
rs10863792	G/A	A	0.463677	0.281593	ENSG00000117597	UTP25	2932
rs28790585	C/T	T	0.287005	0.07098	ENSG00000137801	THBS1	2932
rs1834518	G/A	A	0.267224	0.962388	ENSG00000138756	BMP2K	2932
rs62021193	C/G	G	0.290075	0.262572	ENSG00000197696	NMB	2932
rs4985407	A/G	G	0.477149	0.684018	ENSG00000223496	EXOSC6	2932
rs4247595	G/C	C	0.206855	0.215539	ENSG00000242086	NA	2932
rs1027895	A/G	G	0.328104	0.402125	ENSG00000141293	SKAP1	2932
rs3809112	T/C	C	0.30457	0.0737894	ENSG00000254910	AC136475.2	2932
rs8014529	G/A	A	0.393076	0.314412	ENSG00000211973	IGHV1-69	2932
rs17743381	C/T	T	0.15058	0.219645	ENSG00000204710	SPDYC	2932
rs2810876	T/A	A	0.476808	0.684031	ENSG00000137944	KYAT3	2932
rs1479057	C/T	T	0.428547	0.546314	ENSG00000168546	GFRA2	2932
rs911119	T/C	C	0.211119	0.579183	ENSG00000101439	CST3	2932
rs2186376	A/G	G	0.396828	0.969242	ENSG00000100024	UPB1	2932
rs11086147	G/T	T	0.452251	0.737384	ENSG00000101194	SLC17A9	2932
rs1403294	G/A	A	0.283424	1	ENSG00000164930	FZD6	2932
rs35350834	G/A	A	0.353342	0.656635	ENSG00000072858	SIDT1	2932
rs16849597	T/C	C	0.0840723	1	ENSG00000115290	GRB14	2932
rs4813191	T/C	C	0.301842	0.965046	ENSG00000237914	SIRPG-AS1	2932
rs113919457	G/A	A	0.224761	0.671792	ENSG00000142082	SIRT3	2932
rs1952013	G/C	C	0.213847	0.510029	ENSG00000165502	RPL36AL	2932
rs781984	A/G	G	0.49369	0.00169505	ENSG00000112305	SMAP1	2932
rs10914262	C/A	A	0.23721	0.683129	ENSG00000162512	SDC3	2932
rs6934022	T/C	C	0.1603	0.681028	ENSG00000218713	AL512378.1	2932
rs79517895	G/T	T	0.135061	0.812468	ENSG00000181790	ADGRB1	2932
rs12898445	G/A	A	0.30116	0.895299	ENSG00000140563	MCTP2	2932
rs635299	A/C	C	0.496419	0.18356	ENSG00000104936	DMPK	2932
rs3761180	T/C	C	0.412858	0.675302	ENSG00000224397	SMIM25	2932
rs2572452	A/G	G	0.483458	0.505775	ENSG00000177710	SLC35G5	2932
rs76298426	T/C	C	0.145464	0.655789	ENSG00000115507	OTX1	2932
rs2570205	C/G	G	0.139738	0.0168589	ENSG00000236255	AC009404.1	1603
rs768705	A/G	G	0.253752	0.43519	ENSG00000247828	TMEM161B-AS1	2932
rs112465406	C/G	G	0.100614	0.539768	ENSG00000035862	TIMP2	2932
rs676750	A/G	G	0.355048	0.871849	ENSG00000054277	OPN3	2932
rs4434463	A/T	T	0.103854	0.275417	ENSG00000197903	HIST1H2BK	2932
rs56960757	C/T	T	0.178718	0.949873	ENSG00000142330	CAPN10	2932
rs1793149	A/G	G	0.498124	0.223024	ENSG00000160588	MPZL3	2932
rs2306992	A/C	C	0.216576	1	ENSG00000163281	GNPDA2	2932
rs7020310	A/G	G	0.316849	0.898168	ENSG00000164967	RPP25L	2932
rs33901	C/G	G	0.417804	0.138797	ENSG00000087116	ADAMTS2	2932
rs12648410	C/T	T	0.159447	0.012964	ENSG00000251429	AC098679.2	2932
rs4252424	G/A	A	0.191166	0.106588	ENSG00000165131	LLCFC1	2932
rs6462211	G/A	A	0.289052	0.261256	ENSG00000106113	CRHR2	2932
rs17092292	C/T	T	0.236357	0.306103	ENSG00000176438	SYNE3	2932
rs1134067	G/T	T	0.392735	0.698747	ENSG00000143452	HORMAD1	2932
rs4074989	C/T	T	0.44236	0.940319	ENSG00000182580	EPHB3	2932
rs62407790	C/G	G	0.175136	0.654724	ENSG00000131446	MGAT1	2932
rs10734713	T/C	C	0.186903	0.429504	ENSG00000226091	LINC00937	2932
rs28455065	G/A	A	0.103854	0.920951	ENSG00000232559	NA	2932
rs731045	T/C	C	0.414905	0.819464	ENSG00000122386	ZNF205	2932
rs2016392	A/G	G	0.187074	0.362718	ENSG00000257285	AL132780.1	2932
rs71625138	G/A	A	0.0695771	0.315567	ENSG00000213171	LINGO4	2932
rs3736461	G/C	C	0.203274	0.0979971	ENSG00000057608	GDI2	2932
rs8064882	C/T	T	0.309004	0.965509	ENSG00000166263	STXBP4	2932
rs3731626	G/A	A	0.296896	0.894445	ENSG00000198399	ITSN2	2932
rs1108431	C/T	T	0.370737	0.692329	ENSG00000260911	AC135050.3	2932
rs847990	A/G	G	0.0757162	0.357583	ENSG00000146530	VWDE	2932
rs844832	A/G	G	0.09294	0.382098	ENSG00000230492	AL049651.1	2932
rs11118196	C/T	T	0.177012	0.310305	ENSG00000236911	AL137789.1	2932
rs12789028	G/A	A	0.193213	0.593924	ENSG00000168056	LTBP3	2932
rs3218408	A/C	C	0.203782	0.505714	ENSG00000196584	XRCC2	2591
rs12443580	T/C	C	0.279332	0.155137	ENSG00000228695	CES1P1	2932
rs7584354	C/T	T	0.42002	0.068897	ENSG00000115310	RTN4	2932
rs17357621	C/T	T	0.319748	0.798928	ENSG00000117480	FAAH	2932
rs1311453	A/G	G	0.348226	0.870721	ENSG00000241666	AL031733.2	2932
rs11150614	A/G	G	0.319407	0.966116	ENSG00000140678	ITGAX	2932
rs590858	T/C	C	0.495907	0.824677	ENSG00000201451	Y_RNA	2932
rs2910186	G/A	A	0.351126	0.626725	ENSG00000164609	SLU7	2932
rs182366	C/G	G	0.47442	0.767069	ENSG00000162885	B3GALNT2	2932
rs329642	C/T	T	0.473568	0.129001	ENSG00000080854	IGSF9B	2932
rs113723279	C/T	T	0.131992	0.519114	ENSG00000174238	PITPNA	2932
rs9473663	A/C	C	0.340041	0.434311	ENSG00000096006	CRISP3	2932
rs7995647	T/C	C	0.369884	0.842961	ENSG00000133103	COG6	2932
rs67594352	T/C	C	0.143076	0.598085	ENSG00000185009	AP3M1	2932
rs1995304	G/C	C	0.227149	0.674179	ENSG00000163660	CCNL1	2932
rs12908251	G/A	A	0.331855	0.0502694	ENSG00000262728	AC123768.3	2932
rs12170331	G/A	A	0.272169	0.113149	ENSG00000183307	TMEM121B	2932
rs2450139	G/A	A	0.16013	0.337006	ENSG00000118369	USP35	2932
rs73582446	G/A	A	0.0683834	0.663669	ENSG00000142552	RCN3	2932
rs141078441	C/T	T	0.17616	0.61073	ENSG00000163931	TKT	2932
rs10957133	T/C	C	0.369543	0.905365	ENSG00000178538	CA8	2932
rs9610445	A/C	C	0.106583	0.698822	ENSG00000100336	APOL4	2932
rs77066151	A/T	T	0.108629	0.445065	ENSG00000153207	AHCTF1	2932
rs10079806	C/A	A	0.15382	0.177404	ENSG00000120708	TGFBI	2932
rs1184547	G/A	A	0.352319	0.224832	ENSG00000116641	DOCK7	2932
rs3006366	T/C	C	0.340041	0.118034	ENSG00000196793	ZNF239	2932
rs59774409	C/T	T	0.074352	0.421354	ENSG00000104870	FCGRT	2932
rs13332406	G/A	A	0.447135	0.331666	ENSG00000103479	RBL2	2932
rs11161476	G/A	A	0.269441	0.638986	ENSG00000171517	LPAR3	2932
rs9311674	G/C	C	0.211119	0.955826	ENSG00000168291	PDHB	2932
rs34799296	T/C	C	0.245737	0.517177	ENSG00000026652	AGPAT4	2932
rs2049788	G/A	A	0.338677	0.0354701	ENSG00000211778	TRAV4	2932
rs3770766	C/A	A	0.449181	0.411573	ENSG00000115825	PRKD3	2932
rs2839180	T/C	C	0.296555	0.268541	ENSG00000182362	YBEY	2932
rs62050500	G/A	A	0.0557071	0.840013	ENSG00000212719	LINC02693	2199
rs5997802	A/G	G	0.280014	0.646951	ENSG00000235989	MORC2-AS1	2932
rs45457991	A/G	G	0.0779332	0.796587	ENSG00000100726	TELO2	2932
rs10807172	C/G	G	0.367326	0.152535	ENSG00000255587	RAB44	2932
rs4975850	T/C	C	0.369543	0.428006	ENSG00000171421	MRPL36	2932
rs546662	T/A	A	0.171214	0.602582	ENSG00000182183	SHISAL2A	2932
rs233322	T/C	C	0.298261	0.0193327	ENSG00000182912	TSPEAR-AS2	2932
rs3817465	A/T	T	0.23721	0.959306	ENSG00000236525	AC007278.2	2932
rs3830	G/A	A	0.478172	0.941005	ENSG00000268230	NA	2932
rs11958585	A/T	T	0.228342	0.875139	ENSG00000188002	AC026412.1	2932
rs1253097	G/T	T	0.380286	0.75402	ENSG00000126790	L3HYPDH	2932
rs2573187	C/T	T	0.384209	0.15999	ENSG00000179299	NSUN7	2932
rs2274240	G/A	A	0.382162	0.584211	ENSG00000039068	CDH1	2932
rs233322	T/C	C	0.298261	0.0193327	ENSG00000175894	TSPEAR	2932
rs4982676	G/A	A	0.153479	0.355271	ENSG00000155465	SLC7A7	2932
rs207941	G/A	A	0.0661664	1	ENSG00000260804	LINC01963	2932
rs11240753	T/A	A	0.323158	0.735747	ENSG00000198625	MDM4	2932
rs4618656	T/A	A	0.389495	0.140018	ENSG00000255310	AF131215.5	2932
rs10844369	A/C	C	0.11545	0.277993	ENSG00000257027	AC010186.3	2932
rs2836998	C/T	T	0.302524	0.895548	ENSG00000182093	GET1	2932
rs152286	A/G	G	0.120396	0.93047	ENSG00000243806	RPL7P18	2932
rs17183356	G/A	A	0.214188	0.956257	ENSG00000211812	TRAV26-2	2932
rs4660314	T/C	C	0.301501	0.598769	ENSG00000234329	AL604028.2	2932
rs3744009	C/T	T	0.232606	0.569611	ENSG00000092929	UNC13D	2932
rs7514450	C/T	T	0.430252	0.62446	ENSG00000186205	MARC1	2932
rs72833202	T/C	C	0.135573	0.269569	ENSG00000129219	PLD2	2932
rs179145	G/A	A	0.351978	0.543653	ENSG00000258572	AL133467.1	2932
rs3764817	C/T	T	0.246248	0.727847	ENSG00000255306	AC004923.4	2932
rs6134836	C/G	G	0.139495	0.538277	ENSG00000101230	ISM1	2932
rs3815797	G/A	A	0.296555	0.121321	ENSG00000131153	GINS2	2932
rs13227497	T/A	A	0.146999	1	ENSG00000260054	NA	2932
rs11060939	G/A	A	0.258186	1	ENSG00000060709	RIMBP2	2932
rs13179981	G/A	A	0.105389	0.326734	ENSG00000146066	HIGD2A	2932
rs4809140	C/A	A	0.327422	0.585678	ENSG00000268119	AC010615.2	2932
rs784567	G/A	A	0.489427	0.767562	ENSG00000139625	MAP3K12	2932
rs1008982	T/C	C	0.35797	0.392844	ENSG00000170430	MGMT	2591
rs784602	C/A	A	0.437585	0.409134	ENSG00000116983	HPCAL4	2932
rs6906850	A/G	G	0.270293	0.925471	ENSG00000124785	NRN1	2932
rs60267183	A/G	G	0.287347	0.176377	ENSG00000126838	PZP	2932
rs28636608	A/G	G	0.390518	0.200394	ENSG00000169330	MINAR1	2932
rs6139109	T/C	C	0.134209	1	ENSG00000125826	RBCK1	2932
rs34134804	G/A	A	0.3206	0.351077	ENSG00000255837	TAS2R20	2932
rs4930384	G/A	A	0.229707	0.601686	ENSG00000174080	CTSF	2932
rs72891061	G/A	A	0.196965	0.040902	ENSG00000138434	ITPRID2	2932
rs1967328	G/T	T	0.306446	0.828028	ENSG00000133731	IMPA1	2932
rs10498238	C/T	T	0.0828786	0.331238	ENSG00000153823	PID1	2932
rs6910696	A/T	T	0.466235	0.128185	ENSG00000243587	NA	2932
rs113868265	C/G	G	0.0658254	0.652226	ENSG00000159720	ATP6V0D1	2932
rs62443295	G/A	A	0.101637	0.545005	ENSG00000211694	TRGV10	2932
rs880090	G/C	C	0.260744	0.0935526	ENSG00000064547	LPAR2	2932
rs452089	G/T	T	0.281719	0.681561	ENSG00000106682	EIF4H	2932
rs7161378	T/C	C	0.238574	0.285826	ENSG00000139998	RAB15	2932
rs889574	A/G	G	0.344304	0.390607	ENSG00000261253	AC137932.2	2932
rs77820836	A/G	G	0.146828	0.824894	ENSG00000205482	SPDYE18	2932
rs2518562	T/C	C	0.104536	0.489708	ENSG00000163565	IFI16	2932
rs11637927	C/A	A	0.0665075	0.656374	ENSG00000140463	BBS4	2932
rs7294478	A/G	G	0.429059	0.0417701	ENSG00000205885	C1RL-AS1	2932
rs7956725	C/T	T	0.340382	0.28487	ENSG00000170442	KRT86	2932
rs58388686	A/G	G	0.179059	0.900025	ENSG00000167264	DUS2	2932
rs7670291	A/G	G	0.395123	0.642902	ENSG00000078140	UBE2K	2932
rs159963	C/A	A	0.428206	0.85052	ENSG00000232912	RERE-AS1	2932
rs238135	T/C	C	0.287176	0.0018383	ENSG00000177426	TGIF1	2932
rs17671708	T/C	C	0.126535	0.738042	ENSG00000254667	NA	2932
rs16979477	T/C	C	0.109482	0.849786	ENSG00000267169	AC022098.1	2932
rs2658954	G/A	A	0.143588	0.940115	ENSG00000184613	NELL2	2932
rs6503875	T/C	C	0.13455	0.634249	ENSG00000141295	SCRN2	2932
rs35488977	T/G	G	0.187926	0.951764	ENSG00000244607	CCDC13	2932
rs12049914	C/G	G	0.354877	0.468023	ENSG00000149499	EML3	2932
rs10852636	T/C	C	0.316849	0.326503	ENSG00000213918	DNASE1	2932
rs777497	G/A	A	0.35897	0.185497	ENSG00000163885	CFAP100	2932
rs112020878	G/A	A	0.130969	0.00113685	ENSG00000178202	POGLUT3	2932
rs2335364	G/A	A	0.490791	0.554531	ENSG00000081665	ZNF506	2932
rs1968346	T/C	C	0.397851	0.335194	ENSG00000144580	CNOT9	2932
rs11636944	T/G	G	0.353683	0.686238	ENSG00000182253	SYNM	2932
rs66582670	T/C	C	0.314632	0.391991	ENSG00000178999	AURKB	2932
rs60553752	A/G	G	0.0980559	0.144258	ENSG00000130813	SHFL	2932
rs7636054	T/C	C	0.200034	0.0735179	ENSG00000145014	TMEM44	2932
rs7965038	G/A	A	0.1956	0.906646	ENSG00000120647	CCDC77	2932
rs7987863	C/T	T	0.066337	0.882225	ENSG00000188342	GTF2F2	2932
rs7188484	G/T	T	0.244202	0.193261	ENSG00000141012	GALNS	2932
rs7250872	C/T	T	0.296726	0.723541	ENSG00000130270	ATP8B3	2932
rs7136274	A/G	G	0.343622	0.967341	ENSG00000256427	AC010175.1	2932
rs58765732	A/C	C	0.310709	0.666495	ENSG00000100106	TRIOBP	2932
rs2855039	C/T	T	0.332879	0.771039	ENSG00000196565	HBG2	2932
rs2273193	G/C	C	0.254604	0.7334	ENSG00000112763	BTN2A1	2932
rs237731	C/T	T	0.298602	0.860037	ENSG00000158445	KCNB1	2932
rs9293525	A/G	G	0.142906	0.113034	ENSG00000157111	TMEM171	2932
rs72694956	G/C	C	0.164222	0.736563	ENSG00000250661	NA	2932
rs2085018	T/C	C	0.490109	0.82459	ENSG00000014164	ZC3H3	2932
rs4798075	C/A	A	0.175136	0.749412	ENSG00000101605	MYOM1	2932
rs3897583	C/T	T	0.32367	0.583403	ENSG00000149292	TTC12	2932
rs61995986	G/C	C	0.381992	0.638812	ENSG00000099814	CEP170B	2932
rs5995269	G/A	A	0.459413	0.352696	ENSG00000224086	AC245452.1	2932
rs60700976	A/G	G	0.127387	0.803188	ENSG00000108479	GALK1	2932
rs2475314	G/A	A	0.37176	0.635355	ENSG00000197771	MCMBP	2932
rs849225	G/A	A	0.143247	0.880471	ENSG00000116117	PARD3B	2932
rs2523174	T/C	C	0.244202	0.146812	ENSG00000188305	PEAK3	2932
rs7387891	A/G	G	0.331514	0.337836	ENSG00000171045	TSNARE1	2932
rs386915	T/C	C	0.295532	1	ENSG00000021355	SERPINB1	2932
rs6952002	G/C	C	0.346862	0.308388	ENSG00000106560	GIMAP2	2932
rs3820527	C/G	G	0.251705	0.659306	ENSG00000117016	RIMS3	2932
rs7525985	C/T	T	0.417974	0.939512	ENSG00000213516	RBMXL1	2932
rs4894	A/C	C	0.290075	0.822745	ENSG00000128272	ATF4	2932
rs12512345	G/A	A	0.328786	0.801811	ENSG00000077684	JADE1	2932
rs1013192	C/T	T	0.454297	0.970286	ENSG00000253269	AC008680.1	2932
rs2309225	A/G	G	0.113915	0.647381	ENSG00000141956	PRDM15	2932
rs2250174	C/T	T	0.216405	0.549087	ENSG00000158764	ITLN2	2932
rs80146221	T/C	C	0.167974	0.467989	ENSG00000175873	NA	2932
rs10000472	T/A	A	0.308834	0.19427	ENSG00000138639	ARHGAP24	2932
rs7414646	G/C	C	0.361016	0.689144	ENSG00000143653	SCCPDH	2932
rs4711078	T/C	C	0.218281	0.626589	ENSG00000168405	CMAHP	2932
rs7146599	G/A	A	0.493179	0.183777	ENSG00000100889	PCK2	2932
rs7010461	C/T	T	0.340894	0.651399	ENSG00000131203	IDO1	2932
rs12196247	G/A	A	0.29792	0.102292	ENSG00000146386	ABRACL	2932
rs17500199	G/A	A	0.322988	0.865872	ENSG00000172878	METAP1D	2932
rs7303869	A/G	G	0.0596862	0.743471	ENSG00000075415	SLC25A3	2932
rs9386904	C/A	A	0.240621	0.156934	ENSG00000260188	AC002464.1	2932
rs415168	C/G	G	0.486357	0.882454	ENSG00000176222	ZNF404	2932
rs1615833	A/T	T	0.156719	0.675028	ENSG00000246100	LINC00900	2932
rs968511	C/T	T	0.454297	0.351722	ENSG00000165716	DIPK1B	2932
rs849749	C/T	T	0.349591	0.393755	ENSG00000162910	MRPL55	2932
rs56195716	A/G	G	0.171896	0.0799905	ENSG00000015676	NUDCD3	2932
rs12363575	A/G	G	0.218281	0.417459	ENSG00000205531	NAP1L4	2932
rs1566523	C/G	G	0.443554	0.294861	ENSG00000227001	NBPF2P	2932
rs4804217	C/T	T	0.381992	0.695699	ENSG00000268204	AC008763.1	2932
rs12895359	G/A	A	0.30116	0.455791	ENSG00000156414	TDRD9	2932
rs1781719	T/C	C	0.489256	0.554378	ENSG00000124767	GLO1	2932
rs10170771	T/C	C	0.241473	0.480373	ENSG00000118961	LDAH	2932
rs224204	G/A	A	0.481071	0.739319	ENSG00000103313	MEFV	2932
rs6671362	G/A	A	0.447647	0.601074	ENSG00000143578	CREB3L4	2932
rs10151638	T/C	C	0.302183	0.0487943	ENSG00000185024	BRF1	2932
rs1641514	C/T	T	0.117497	0.422467	ENSG00000129244	ATP1B2	2932
rs2293294	G/C	C	0.346862	0.000387894	ENSG00000174611	KY	2932
rs41266811	T/C	C	0.0828786	0.088835	ENSG00000196966	NA	2932
rs12081471	C/G	G	0.171555	0.896781	ENSG00000116729	WLS	2932
rs6692745	A/G	G	0.327592	0.557244	ENSG00000116459	ATP5PB	2932
rs791357	C/T	T	0.275409	0.459175	ENSG00000113742	CPEB4	2932
rs9853018	C/T	T	0.482435	0.529615	ENSG00000177311	ZBTB38	2932
rs602001	C/G	G	0.16661	0.549332	ENSG00000178773	CPNE7	2932
rs508186	A/T	T	0.320771	0.445488	ENSG00000183780	SLC35F3	2932
rs1942	A/G	G	0.49352	0.337094	ENSG00000137815	RTF1	2932
rs28362645	A/T	T	0.0987381	0.467394	ENSG00000168026	TTC21A	2932
rs10761737	T/C	C	0.42616	0.879946	ENSG00000148572	NRBF2	2932
rs2300375	T/C	C	0.297578	0.171167	ENSG00000205726	ITSN1	2932
rs881150	T/A	A	0.255457	0.159088	ENSG00000253736	AC022217.3	2932
rs6557409	C/T	T	0.107947	0.565269	ENSG00000146426	TIAM2	2932
rs75817661	T/C	C	0.126023	0.55725	ENSG00000260077	AC104794.3	2932
rs7644746	T/C	C	0.445941	0.680983	ENSG00000175193	PARL	2932
rs10769795	T/C	C	0.379093	0.289528	ENSG00000183801	OLFML1	2932
rs75464758	C/G	G	0.114768	0.173319	ENSG00000180712	LINC02363	2932
rs7553340	T/C	C	0.174966	0.179382	ENSG00000159363	ATP13A2	2932
rs11986896	T/C	C	0.330662	0.358635	ENSG00000177335	C8orf31	2932
rs62054623	A/G	G	0.0598568	0.868954	ENSG00000003249	DBNDD1	2932
rs8079310	A/G	G	0.27234	0.709352	ENSG00000267080	ASB16-AS1	2932
rs55732162	G/A	A	0.179059	0.850554	ENSG00000100483	VCPKMT	2932
rs12158299	C/T	T	0.205662	0.309062	ENSG00000185651	UBE2L3	2932
rs9423591	A/G	G	0.365109	0.550235	ENSG00000224034	LINC02561	2932
rs3767732	A/G	G	0.0757162	0.184877	ENSG00000143753	DEGS1	2932
rs13338688	G/A	A	0.0734993	0.0569957	ENSG00000102890	ELMO3	2932
rs2038023	T/G	G	0.312926	0.49224	ENSG00000239670	AL355864.2	2932
rs6120704	G/A	A	0.153649	0.355567	ENSG00000101294	HM13	2932
rs842285	C/G	G	0.384038	0.127958	ENSG00000154814	OXNAD1	2932
rs8005908	T/C	C	0.180082	0.531889	ENSG00000165959	CLMN	2932
rs4736612	A/G	G	0.421385	0.272361	ENSG00000042832	TG	2932
rs3008634	C/T	T	0.108799	0.634313	ENSG00000197520	FAM177B	2932
rs34281454	A/C	C	0.295191	0.267304	ENSG00000014216	CAPN1	2932
rs72607174	A/T	T	0.285982	0.365722	ENSG00000106771	TMEM245	2932
rs30986	T/C	C	0.420532	0.909524	ENSG00000167967	E4F1	2932
rs2282640	G/T	T	0.289563	0.17807	ENSG00000174547	MRPL11	2932
rs62200158	C/T	T	0.22101	0.00620273	ENSG00000101191	DIDO1	2932
rs1079242	A/G	G	0.474591	0.767058	ENSG00000189129	PLAC9	2932
rs75633341	T/G	G	0.453956	0.940634	ENSG00000184381	PLA2G6	2932
rs9495146	T/C	C	0.252217	0.844744	ENSG00000225177	AL590617.2	2932
rs10832918	A/G	G	0.41337	0.469359	ENSG00000110768	GTF2H1	2932
rs1247000	C/T	T	0.119031	0.929798	ENSG00000219607	PPP1R3G	2932
rs2758350	A/G	G	0.215382	0.547805	ENSG00000237927	AL078604.2	2932
rs3756663	C/A	A	0.236528	0.112766	ENSG00000249572	AC034231.1	2932
rs9356478	T/C	C	0.269611	0.542076	ENSG00000198818	SFT2D1	2932
rs5769136	T/C	C	0.347885	0.207079	ENSG00000260708	AL118516.1	2932
rs267516	A/T	T	0.440996	0.261319	ENSG00000144668	ITGA9	2932
rs13447464	G/A	A	0.49352	0.63103	ENSG00000097046	CDC7	2932
rs7974410	A/G	G	0.3206	0.581569	ENSG00000258352	AC119044.1	2932
rs3799277	G/A	A	0.187585	0.430686	ENSG00000180113	TDRD6	2932
rs512493	G/C	C	0.26279	0.105001	ENSG00000130772	MED18	2932
rs7255035	A/G	G	0.475102	0.656815	ENSG00000186230	ZNF749	2932
rs903107	T/C	C	0.440314	0.0182533	ENSG00000133195	SLC39A11	2932
rs13421434	C/A	A	0.120225	0.189798	ENSG00000168899	VAMP5	2932
rs2377993	G/A	A	0.289393	0.150653	ENSG00000204161	TMEM273	2932
rs73503618	G/T	T	0.0723056	0.890121	ENSG00000142303	ADAMTS10	2932
rs9808290	C/G	G	0.28854	0.653037	ENSG00000225449	RAB6C-AS1	2932
rs2272983	T/G	G	0.191849	0.257794	ENSG00000116661	FBXO2	2932
rs1736895	G/A	A	0.401774	0.398119	ENSG00000197062	ZSCAN26	2932
rs12570201	C/T	T	0.481753	0.970505	ENSG00000243628	NA	2932
rs329275	C/T	T	0.482947	0.657251	ENSG00000173852	DPY19L1	2932
rs772174	A/G	G	0.312926	1	ENSG00000198885	ITPRIPL1	2932
rs76014269	G/A	A	0.136255	0.875442	ENSG00000232586	KIAA1614-AS1	2932
rs802035	C/T	T	0.283083	0.649172	ENSG00000182165	TP53TG1	2932
rs8082996	G/A	A	0.365621	0.473702	ENSG00000134758	RNF138	2932
rs55784091	T/C	C	0.349079	0.17986	ENSG00000189362	NEMP2	2932
rs7045796	G/C	C	0.22101	0.485528	ENSG00000230537	AL158071.3	2932
rs6135033	T/G	G	0.222544	0.26221	ENSG00000088833	NSFL1C	2932
rs2476319	C/T	T	0.206173	0.572534	ENSG00000126231	PROZ	2932
rs17108108	T/C	C	0.0881651	0.908749	ENSG00000135643	KCNMB4	2932
rs4886820	C/T	T	0.398874	0.298558	ENSG00000067221	STOML1	2932
rs34567185	G/A	A	0.404332	0.908435	ENSG00000211792	TRAV14DV4	2932
rs11830289	G/A	A	0.172067	0.846048	ENSG00000135472	FAIM2	2932
rs4466107	C/A	A	0.330662	0.559125	ENSG00000249763	AC114786.1	2932
rs2267423	A/G	G	0.260402	0.773579	ENSG00000225528	Z82206.1	2932
rs147609881	C/T	T	0.0741814	0.500378	ENSG00000247903	AC024896.1	2932
rs6540552	C/T	T	0.236016	0.50551	ENSG00000009790	TRAF3IP3	2932
rs13056784	T/A	A	0.47749	0.26684	ENSG00000099949	LZTR1	2932
rs11671403	C/A	A	0.142565	0.00146506	ENSG00000267751	AC009005.1	2932
rs2965071	T/A	A	0.31088	0.437934	ENSG00000146674	IGFBP3	2932
rs11172349	G/A	A	0.315143	0.86422	ENSG00000123297	TSFM	2932
rs3744231	T/C	C	0.310709	0.092578	ENSG00000125457	MIF4GD	2932
rs3748819	C/T	T	0.315996	0.608166	ENSG00000142606	MMEL1	2932
rs34323	G/A	A	0.404161	0.466297	ENSG00000178878	APOLD1	2932
rs9603126	G/A	A	0.460778	0.911256	ENSG00000120699	EXOSC8	2932
rs3752496	C/T	T	0.117667	0.153856	ENSG00000161996	WDR90	2932
rs6436124	C/A	A	0.400239	0.672365	ENSG00000213901	SLC23A3	2932
rs7665915	G/A	A	0.277456	0.747346	ENSG00000118564	FBXL5	2932
rs17776834	A/G	G	0.107094	0.499148	ENSG00000011590	ZBTB32	2932
rs644165	A/G	G	0.443895	0.68084	ENSG00000224478	AL356417.1	2932
rs11071720	T/C	C	0.289563	0.096741	ENSG00000140416	TPM1	2932
rs8037137	T/C	C	0.131821	0.169738	ENSG00000166965	RCCD1	2932
rs1570246	T/G	G	0.421555	0.449018	ENSG00000107185	RGP1	2932
rs79327883	G/A	A	0.106071	0.696547	ENSG00000253955	AC008663.2	2932
rs9896078	C/T	T	0.197988	0.200734	ENSG00000205309	NT5M	2932
rs1278601	C/T	T	0.482606	0.183125	ENSG00000196458	ZNF605	2932
rs2541164	G/A	A	0.290075	0.446222	ENSG00000095321	CRAT	2932
rs4812348	G/C	C	0.315825	0.732468	ENSG00000101452	DHX35	2932
rs249855	C/T	T	0.199523	0.225081	ENSG00000166851	PLK1	2932
rs1610041	T/C	C	0.359993	0.245103	ENSG00000158104	HPD	2932
rs2974314	T/C	C	0.408254	0.566621	ENSG00000168575	SLC20A2	2932
rs11804523	G/A	A	0.256139	0.771312	ENSG00000152332	UHMK1	2932
rs11082563	T/C	C	0.0820259	0.540278	ENSG00000167216	KATNAL2	2932
rs4868676	A/C	C	0.381651	0.0285025	ENSG00000048140	TSPAN17	2932
rs11110266	C/T	T	0.100784	0.360512	ENSG00000238105	GOLGA2P5	2932
rs194014	G/A	A	0.0910641	0.265245	ENSG00000128011	LRFN1	2932
rs2292404	G/A	A	0.416439	0.470441	ENSG00000155893	PXYLP1	2932
rs7334530	G/A	A	0.385402	1	ENSG00000260910	LINC00565	2932
rs2381277	G/A	A	0.373465	0.0364444	ENSG00000107020	PLGRKT	2932
rs2440452	G/T	T	0.140348	0.491706	ENSG00000246089	AC016065.1	2932
rs536482	A/G	G	0.238404	0.285922	ENSG00000120156	TEK	2932
rs2864700	C/T	T	0.39751	0.153683	ENSG00000197622	CDC42SE1	2932
rs2633082	G/C	C	0.19867	0.862022	ENSG00000134575	ACP2	2932
rs1010584	T/C	C	0.119202	0.660307	ENSG00000162408	NOL9	2932
rs35837769	C/T	T	0.473568	0.394462	ENSG00000144488	ESPNL	2932
rs4722244	T/C	C	0.459072	0.911183	ENSG00000234286	AC006026.3	2932
rs741923	G/A	A	0.453104	0.681887	ENSG00000167671	UBXN6	2932
rs1054471	T/A	A	0.33015	0.226189	ENSG00000196683	TOMM7	2932
rs1877318	G/A	A	0.361528	0.603002	ENSG00000108592	FTSJ3	2932
rs113300711	T/C	C	0.12193	0.0245581	ENSG00000211689	TRGC1	2932
rs9660442	C/A	A	0.491132	0.183622	ENSG00000143416	SELENBP1	2932
rs7858628	G/C	C	0.168827	0.843544	ENSG00000196358	NTNG2	2932
rs12371962	C/T	T	0.34942	0.0880703	ENSG00000003056	M6PR	2932
rs6860540	G/A	A	0.305764	0.930714	ENSG00000251405	AC016571.1	2932
rs73164919	C/T	T	0.116985	0.720717	ENSG00000185684	EP400P1	2932
rs6738215	C/T	T	0.400068	0.538306	ENSG00000123636	BAZ2B	2932
rs1290649	T/A	A	0.400921	0.729334	ENSG00000039650	PNKP	2932
rs62061437	T/G	G	0.351296	0.330813	ENSG00000186187	ZNRF1	2932
rs11153164	G/A	A	0.30781	0.728796	ENSG00000135535	CD164	2932
rs153311	C/A	A	0.248977	0.277174	ENSG00000181104	F2R	2932
rs11098036	A/G	G	0.314973	0.637884	ENSG00000005059	MCUB	2932
rs8071286	G/A	A	0.413711	0.159011	ENSG00000141497	ZMYND15	2932
rs6727484	G/A	A	0.149386	0.663064	ENSG00000153214	TMEM87B	2932
rs6985508	G/A	A	0.364939	0.300219	ENSG00000253595	LINC01300	2932
rs182447	T/C	C	0.498806	0.65759	ENSG00000085231	AK6	2932
rs10168696	T/C	C	0.141371	0.254137	ENSG00000151353	TMEM18	2932
rs2030137	C/G	G	0.484311	0.941053	ENSG00000106004	HOXA5	2932
rs7848928	T/C	C	0.468111	0.683393	ENSG00000107372	ZFAND5	2932
rs4618376	G/A	A	0.216746	0.827729	ENSG00000174780	SRP72	2932
rs4765830	T/G	G	0.260061	0.961723	ENSG00000111186	WNT5B	2932
rs1045911	A/C	C	0.130116	0.744062	ENSG00000111843	TMEM14C	2932
rs4287555	G/C	C	0.456003	0.352291	ENSG00000185669	SNAI3	2932
rs245100	A/G	G	0.249488	0.183139	ENSG00000113318	MSH3	2932
rs725131	C/G	G	0.117838	0.21278	ENSG00000166548	TK2	2932
rs17749202	T/C	C	0.360675	0.659623	ENSG00000085741	WNT11	2932
rs10419004	G/A	A	0.371419	0.635065	ENSG00000204514	ZNF814	2932
rs11644125	C/T	T	0.408595	0.818652	ENSG00000259922	AC023825.1	2932
rs67607986	G/A	A	0.0812428	0.429253	ENSG00000167702	KIFC2	2591
rs2222923	G/A	A	0.465382	0.683081	ENSG00000211795	TRAV8-6	2932
rs60476496	C/T	T	0.268929	0.0433205	ENSG00000171766	GATM	2932
rs2067419	A/G	G	0.254434	0.592551	ENSG00000151689	INPP1	2932
rs12667978	T/C	C	0.417974	0.25499	ENSG00000158457	TSPAN33	2932
rs3825697	C/T	T	0.198499	0.907599	ENSG00000013523	ANGEL1	2932
rs912758	T/G	G	0.382674	1	ENSG00000186283	TOR3A	2932
rs17780048	C/T	T	0.0649727	0.646717	ENSG00000237499	WAKMAR2	2932
rs9646748	A/G	G	0.40075	0.00270357	ENSG00000151690	MFSD6	2932
rs853858	G/A	A	0.412176	0.593864	ENSG00000215529	EFCAB8	2932
rs651774	G/A	A	0.179059	0.571858	ENSG00000187266	EPOR	2932
rs3795974	C/T	T	0.389836	0.174447	ENSG00000134324	LPIN1	2932
rs12153819	C/T	T	0.122442	0.0199136	ENSG00000083097	DOP1A	2932
rs10222901	T/G	G	0.13472	0.342615	ENSG00000138767	CNOT6L	2932
rs12537271	C/T	T	0.317701	0.327211	ENSG00000127947	PTPN12	2932
rs35821418	G/A	A	0.307469	0.72886	ENSG00000133706	LARS	2932
rs72810690	C/A	A	0.246248	0.213748	ENSG00000169131	ZNF354A	2932
rs1476522	C/G	G	0.486698	0.183277	ENSG00000105928	GSDME	2932
rs72851922	T/C	C	0.263472	0.567977	ENSG00000175711	B3GNTL1	2932
rs8957	T/G	G	0.298943	0.62791	ENSG00000125520	SLC2A4RG	2932
rs547915	C/T	T	0.0656548	0.176461	ENSG00000160789	LMNA	2932
rs2980083	C/A	A	0.472544	0.458699	ENSG00000226334	AL359182.1	2932
rs11135701	C/T	T	0.428547	0.546314	ENSG00000147443	DOK2	2932
rs76519356	A/G	G	0.0799795	0.614696	ENSG00000174233	ADCY6	2932
rs736993	T/C	C	0.466235	0.577841	ENSG00000175920	DOK7	2932
rs6992352	A/G	G	0.340723	1	ENSG00000157168	NRG1	2932
rs1264902	G/T	T	0.404673	0.969423	ENSG00000085465	OVGP1	2932
rs6542079	T/C	C	0.47101	0.041546	ENSG00000144130	NT5DC4	2932
rs4801977	T/G	G	0.394782	0.846779	ENSG00000213799	ZNF845	2932
rs1101811	A/G	G	0.330491	0.181883	ENSG00000258181	AC008083.3	2932
rs111867059	C/T	T	0.132333	0.687351	ENSG00000142046	TMEM91	2932
rs3739064	A/G	G	0.215723	0.229792	ENSG00000186235	LINC02610	2932
rs744638	G/A	A	0.399386	0.938629	ENSG00000162949	CAPN13	2932
rs7615751	A/C	C	0.485675	0.824462	ENSG00000118855	MFSD1	2932
rs4806969	C/A	A	0.241303	0.312958	ENSG00000099817	POLR2E	2932
rs204979	G/C	C	0.280014	0.714066	ENSG00000198894	CIPC	2932
rs17466257	C/A	A	0.389495	0.460737	ENSG00000140391	TSPAN3	2932
rs7823363	C/T	T	0.0917462	0.150359	ENSG00000204882	GPR20	2932
rs76407191	A/C	C	0.0639495	1	ENSG00000163389	POGLUT1	2932
rs75416802	C/T	T	0.0767394	0.602858	ENSG00000145016	RUBCN	2932
rs1980176	A/G	G	0.280355	0.854761	ENSG00000074695	LMAN1	2932
rs6901575	G/A	A	0.162347	0.174605	ENSG00000187626	ZKSCAN4	2932
rs11673222	G/A	A	0.19543	0.34744	ENSG00000099337	KCNK6	2932
rs682362	A/G	G	0.343622	0.0856301	ENSG00000189280	GJB5	2932
rs8041458	G/C	C	0.403649	0.591217	ENSG00000137877	SPTBN5	2932
rs8469	T/C	C	0.12193	0.143014	ENSG00000258821	NA	2932
rs7924631	A/G	G	0.479366	0.00187841	ENSG00000148926	ADM	2932
rs6933892	G/A	A	0.339359	0.592625	ENSG00000111863	ADTRP	2932
rs115718693	T/C	C	0.0680423	0.142465	ENSG00000137806	NDUFAF1	2932
rs2180311	T/C	C	0.479707	0.2835	ENSG00000231050	AL109917.1	2932
rs3740415	A/G	G	0.483288	0.88242	ENSG00000138111	MFSD13A	2932
rs502415	T/G	G	0.312244	0.168819	ENSG00000112031	MTRF1L	2932
rs1254183	C/T	T	0.112892	0.461457	ENSG00000120008	WDR11	2932
rs165624	C/T	T	0.155696	0.0413019	ENSG00000100285	NEFH	2932
rs6480445	T/C	C	0.461119	0.823572	ENSG00000156521	TYSND1	2932
rs8041394	T/C	C	0.336289	0.185472	ENSG00000140307	GTF2A2	2932
[truncated: 11,011 more rows]

## Sheet: PIC1
SNP	gene	beta-interaction	std-interaction	p-value	BH-FDR
rs62147573	ENSG00000003137	0.949239	0.0335958	1.61201e-155	2.09723e-151
rs11022589	ENSG00000251381	0.688243	0.0308245	4.16311e-102	2.70811e-98
rs964611	ENSG00000259235	0.746179	0.0355965	5.10893e-91	2.21557e-87
rs12231872	ENSG00000172322	0.557524	0.0287172	4.45027e-79	1.44745e-75
rs964611	ENSG00000074803	0.680593	0.0357577	3.01309e-76	7.84006e-73
rs2634663	ENSG00000167528	0.584444	0.0312016	4.95302e-74	1.07398e-70
rs1872242	ENSG00000225690	-0.563455	0.0301552	1.07157e-73	1.99158e-70
rs2432162	ENSG00000145730	0.436937	0.0259325	7.18999e-61	1.16927e-57
rs9353559	ENSG00000234426	-0.428204	0.0257983	3.35491e-59	4.84971e-56
rs9928222	ENSG00000059122	0.413163	0.0251506	4.45472e-58	5.79559e-55
rs1554223	ENSG00000128973	0.414859	0.0253805	1.53139e-57	1.81122e-54
rs968567	ENSG00000134824	0.557506	0.0346574	7.37389e-56	7.99453e-53
rs1131017	ENSG00000197728	-0.399939	0.0249975	2.67356e-55	2.67562e-52
rs10899051	ENSG00000166435	0.435461	0.0274028	1.31327e-54	1.2204e-51
rs9353559	ENSG00000220267	-0.408718	0.0258708	5.10627e-54	4.42884e-51
rs1186222	ENSG00000127946	-0.407777	0.0258382	6.49715e-54	5.28299e-51
rs2910686	ENSG00000164308	0.4016	0.0254935	9.90473e-54	7.58003e-51
rs2350629	ENSG00000100376	0.592602	0.0376683	1.34357e-53	9.71105e-51
rs9890200	ENSG00000006282	-0.404958	0.0257754	1.82667e-53	1.25078e-50
rs10797062	ENSG00000132681	-0.431428	0.0282732	1.20569e-50	7.84302e-48
rs12128955	ENSG00000198952	-0.374457	0.024746	7.29492e-50	4.51938e-47
rs10474420	ENSG00000171617	0.515695	0.0353934	1.76517e-46	1.04386e-43
rs6701440	ENSG00000198715	-0.359845	0.0247459	2.6134e-46	1.43886e-43
rs646586	ENSG00000132740	0.39523	0.0271814	2.65431e-46	1.43886e-43
rs10807256	ENSG00000184106	-0.445841	0.0307713	5.35617e-46	2.78735e-43
rs12386672	ENSG00000226278	0.473282	0.0331583	9.81075e-45	4.90915e-42
rs3793638	ENSG00000226752	0.360227	0.0252493	1.07128e-44	5.16199e-42
rs10843879	ENSG00000013573	-0.358706	0.0253184	4.02599e-44	1.87065e-41
rs133381	ENSG00000183172	0.37063	0.0262582	8.1447e-44	3.55214e-41
rs2732824	ENSG00000135953	0.440014	0.0311748	8.19094e-44	3.55214e-41
rs10214649	ENSG00000188056	-0.433005	0.0307612	1.35711e-43	5.69547e-41
rs7216371	ENSG00000173801	0.647695	0.0461758	2.61573e-43	1.06346e-40
rs6670841	ENSG00000084072	0.360232	0.0258273	7.40673e-43	2.92005e-40
rs12366	ENSG00000204792	0.380273	0.0272825	8.37796e-43	3.2058e-40
rs28718032	ENSG00000116688	-0.353006	0.0256423	7.90839e-42	2.93966e-39
rs2235911	ENSG00000117115	0.360913	0.0264399	3.56362e-41	1.28785e-38
rs12253488	ENSG00000078114	0.587406	0.0436258	3.85407e-40	1.35518e-37
rs11673364	ENSG00000174652	0.348413	0.0260105	9.33875e-40	3.19729e-37
rs12063780	ENSG00000123838	0.704185	0.0527167	1.49628e-39	4.99144e-37
rs1866689	ENSG00000170448	0.355221	0.0270203	2.13501e-38	6.94413e-36
rs12596141	ENSG00000133392	0.372018	0.0284021	3.89608e-38	1.23629e-35
rs6948685	ENSG00000121716	0.439578	0.0338315	1.43342e-37	4.44019e-35
rs1494813	ENSG00000236624	0.338869	0.0263267	6.39389e-37	1.93452e-34
rs7522860	ENSG00000160781	-0.31857	0.0250018	3.11492e-36	9.21026e-34
rs4761234	ENSG00000090382	-0.318046	0.0252002	1.34735e-35	3.89534e-33
rs2522420	ENSG00000138801	0.336109	0.0267083	2.08669e-35	5.90171e-33
rs72794132	ENSG00000196743	0.426202	0.0339079	2.49955e-35	6.91896e-33
rs4690196	ENSG00000145214	-0.319474	0.0254509	3.05874e-35	8.29047e-33
rs34436535	ENSG00000186470	-0.432728	0.0348911	1.83624e-34	4.8754e-32
rs35188965	ENSG00000113504	0.31906	0.0259943	8.32374e-34	2.16584e-31
rs12366	ENSG00000236209	0.337031	0.0275324	1.22566e-33	3.12664e-31
rs3826855	ENSG00000182013	0.352464	0.0288485	1.61347e-33	4.03679e-31
rs62290601	ENSG00000196526	0.325352	0.0266812	2.12808e-33	5.22382e-31
rs4275	ENSG00000260065	0.320419	0.0263381	2.96556e-33	7.1448e-31
rs10096524	ENSG00000071894	-0.322042	0.0265971	5.78649e-33	1.36877e-30
rs4878690	ENSG00000137106	0.330021	0.027368	1.02733e-32	2.3867e-30
rs432206	ENSG00000250081	-0.323324	0.0270207	2.99668e-32	6.83978e-30
rs3793739	ENSG00000185736	0.318172	0.026672	4.56457e-32	1.02388e-29
rs113522583	ENSG00000214078	-0.499909	0.0419659	5.5323e-32	1.21992e-29
rs1981760	ENSG00000167207	0.341298	0.02872	7.67532e-32	1.66426e-29
rs66817580	ENSG00000183844	0.389587	0.0338758	5.7195e-30	1.21985e-27
rs2030137	ENSG00000005020	0.293101	0.0255524	7.9595e-30	1.67021e-27
rs2074038	ENSG00000110455	0.484174	0.0427876	4.36555e-29	9.0152e-27
rs1056008	ENSG00000139044	0.332275	0.029387	4.81145e-29	9.78078e-27
rs2267989	ENSG00000140092	-0.290108	0.0259614	2.02342e-28	4.04996e-26
rs365052	ENSG00000204644	0.35428	0.0316788	2.63274e-28	5.18968e-26
rs4297648	ENSG00000140400	0.332016	0.0298288	3.24671e-28	6.30442e-26
rs6907751	ENSG00000124587	0.281498	0.0255695	1.19452e-27	2.2854e-25
rs402645	ENSG00000123219	-0.296466	0.0270612	2.11529e-27	3.98839e-25
rs3751092	ENSG00000168961	-0.326272	0.029892	3.24303e-27	6.02741e-25
rs62085145	ENSG00000182534	0.507043	0.046591	4.55623e-27	8.34881e-25
rs10870177	ENSG00000197355	-0.287099	0.0264915	7.35245e-27	1.32855e-24
rs10870177	ENSG00000186193	-0.285964	0.0264897	1.14311e-26	2.03724e-24
rs10493821	ENSG00000117226	-0.298619	0.0277841	1.87678e-26	3.29959e-24
rs8019750	ENSG00000258289	0.309706	0.028832	2.00028e-26	3.46982e-24
rs2276683	ENSG00000236682	-0.337938	0.0315031	2.32913e-26	3.98711e-24
rs1059307	ENSG00000203875	0.279062	0.0261577	4.28434e-26	7.16871e-24
rs345781	ENSG00000248905	0.331632	0.0310862	4.29792e-26	7.16871e-24
rs3795446	ENSG00000163050	0.269198	0.0252555	4.72515e-26	7.78154e-24
rs2097470	ENSG00000100109	-0.417545	0.0398683	3.18606e-25	5.18133e-23
rs11590349	ENSG00000176393	0.271453	0.0260219	4.85247e-25	7.79391e-23
rs8023040	ENSG00000071246	0.313169	0.0300686	5.74181e-25	9.10987e-23
rs8049439	ENSG00000178952	0.261719	0.0251677	6.76241e-25	1.05999e-22
rs79451787	ENSG00000233355	-0.503164	0.0485068	8.78668e-25	1.36089e-22
rs1743440	ENSG00000026297	-0.26696	0.0257997	1.1384e-24	1.74242e-22
rs6662767	ENSG00000116299	-0.26555	0.0258499	2.40786e-24	3.64259e-22
rs1997164	ENSG00000160991	-0.511003	0.0498498	2.99793e-24	4.48311e-22
rs11243480	ENSG00000107263	-0.285175	0.0278842	3.79974e-24	5.61757e-22
rs7063	ENSG00000164307	-0.272896	0.0267236	4.4254e-24	6.46904e-22
rs12087583	ENSG00000184292	0.332682	0.0327266	7.01134e-24	1.01353e-21
rs1124397	ENSG00000107731	0.276198	0.0274287	1.80487e-23	2.58038e-21
rs62234964	ENSG00000100034	-0.397904	0.0395205	1.82925e-23	2.5868e-21
rs67822991	ENSG00000268362	-0.331242	0.0329132	1.90644e-23	2.66697e-21
rs36053285	ENSG00000270127	-0.262504	0.0261623	2.56886e-23	3.55542e-21
rs62119753	ENSG00000130332	-0.259665	0.0259174	2.96689e-23	4.06308e-21
rs844872	ENSG00000178726	-0.424067	0.0426241	5.8695e-23	7.9544e-21
rs8521	ENSG00000149591	-0.305307	0.0306984	6.08049e-23	8.15538e-21
rs4614003	ENSG00000167034	0.284799	0.0286396	6.14729e-23	8.16084e-21
rs12532845	ENSG00000228668	0.300868	0.0303204	7.55633e-23	9.93008e-21
rs2883057	ENSG00000004534	-0.251705	0.0253839	8.08936e-23	1.05243e-20
rs9306156	ENSG00000160305	0.266636	0.0269237	9.134e-23	1.17657e-20
rs17349675	ENSG00000127954	-0.314754	0.0318693	1.186e-22	1.51273e-20
rs11718493	ENSG00000180767	0.268992	0.0272411	1.2078e-22	1.52558e-20
rs57336947	ENSG00000120451	0.333145	0.0337816	1.36603e-22	1.70885e-20
rs41293277	ENSG00000117481	0.271515	0.0275965	1.70444e-22	2.11188e-20
rs420703	ENSG00000267174	-0.276537	0.0281161	1.75764e-22	2.15725e-20
rs76928766	ENSG00000260135	0.303574	0.030895	1.92716e-22	2.3432e-20
rs2532485	ENSG00000139190	0.272146	0.0278662	3.41827e-22	4.11775e-20
rs7241781	ENSG00000017797	0.309187	0.0316643	3.4724e-22	4.14458e-20
rs10951792	ENSG00000136280	0.303137	0.0310561	3.59299e-22	4.24953e-20
rs10889147	ENSG00000131238	0.375445	0.0384882	3.81017e-22	4.4658e-20
rs3857302	ENSG00000248275	-0.286555	0.0298417	1.61343e-21	1.87417e-19
rs79211262	ENSG00000158161	0.523458	0.0545595	1.74348e-21	2.00732e-19
rs594655	ENSG00000227242	0.285762	0.0297897	1.77054e-21	2.02059e-19
rs6503804	ENSG00000198933	-0.24447	0.0255235	2.02691e-21	2.29305e-19
rs285205	ENSG00000101057	0.333086	0.0348268	2.31465e-21	2.596e-19
rs10953338	ENSG00000160963	-0.248498	0.0260752	3.18227e-21	3.53858e-19
rs13003421	ENSG00000124357	-0.35046	0.0368408	3.73823e-21	4.12156e-19
rs4802696	ENSG00000131401	-0.285483	0.0301328	5.35621e-21	5.85582e-19
rs72660908	ENSG00000224183	-0.259398	0.0273836	5.42778e-21	5.88461e-19
rs34980052	ENSG00000256875	0.285784	0.0302677	7.22865e-21	7.77229e-19
rs72660908	ENSG00000187010	-0.258077	0.027397	8.85643e-21	9.44444e-19
rs703769	ENSG00000166847	0.302713	0.0321947	1.03964e-20	1.09965e-18
rs7994556	ENSG00000130177	0.29839	0.0317389	1.05065e-20	1.10233e-18
rs3745936	ENSG00000239736	0.306103	0.0326059	1.18939e-20	1.23792e-18
rs77127734	ENSG00000110237	0.375183	0.0400358	1.38826e-20	1.43343e-18
rs771466	ENSG00000223745	0.316173	0.033828	1.74192e-20	1.78444e-18
rs1106369	ENSG00000111450	-0.242178	0.0259225	1.80883e-20	1.8385e-18
rs62480001	ENSG00000036448	0.264469	0.0283193	1.86866e-20	1.8846e-18
rs4951644	ENSG00000198468	-0.23827	0.0255285	1.96195e-20	1.96346e-18
rs2030137	ENSG00000233429	0.243395	0.0260951	2.07797e-20	2.06369e-18
rs1025288	ENSG00000250155	0.243716	0.0261929	2.55464e-20	2.51787e-18
rs393329	ENSG00000234719	-0.249746	0.0268701	2.80085e-20	2.71934e-18
rs72660908	ENSG00000261349	-0.254762	0.0274088	2.79323e-20	2.71934e-18
rs816933	ENSG00000130590	0.294526	0.0318221	4.00337e-20	3.85806e-18
rs7528102	ENSG00000143297	0.30993	0.0336526	6.06021e-20	5.7973e-18
rs1985329	ENSG00000234389	0.238827	0.025948	6.37684e-20	6.05567e-18
rs57635800	ENSG00000149084	-0.26577	0.0289939	8.9624e-20	8.44934e-18
rs499713	ENSG00000149577	-0.317495	0.0347491	1.17008e-19	1.09516e-17
rs34076421	ENSG00000183092	-0.240638	0.0264238	1.53035e-19	1.42213e-17
rs2914937	ENSG00000196352	0.242538	0.0267844	2.42892e-19	2.24115e-17
rs10749291	ENSG00000183605	0.240995	0.0266685	2.8623e-19	2.62244e-17
rs1865841	ENSG00000141698	0.259709	0.0288729	4.14961e-19	3.77527e-17
rs2736332	ENSG00000154319	0.25236	0.0280949	4.63408e-19	4.18676e-17
rs3745936	ENSG00000007129	-0.292335	0.0325705	4.92896e-19	4.42247e-17
rs11032126	ENSG00000176148	0.243183	0.0271454	5.7232e-19	5.09992e-17
rs1008491	ENSG00000121691	0.234697	0.0262281	6.26227e-19	5.54232e-17
rs2290562	ENSG00000067836	0.259733	0.0290859	7.36825e-19	6.47709e-17
rs6796490	ENSG00000164048	-0.247957	0.0279714	1.30528e-18	1.13971e-16
rs7245624	ENSG00000183617	0.233009	0.0263437	1.55002e-18	1.34438e-16
rs2236472	ENSG00000182871	-0.262074	0.0297827	2.3017e-18	1.98312e-16
rs2275007	ENSG00000092094	0.229323	0.0261291	2.80907e-18	2.40434e-16
rs2739335	ENSG00000218537	-0.232671	0.027172	1.7505e-17	1.4885e-15
rs6138555	ENSG00000100994	0.221985	0.0259938	2.12551e-17	1.79564e-15
rs1332329	ENSG00000107798	0.228338	0.0267433	2.1578e-17	1.81116e-15
rs760401	ENSG00000198467	-0.244103	0.0286447	2.47752e-17	2.06619e-15
rs9967607	ENSG00000105352	-0.244253	0.0288102	3.57906e-17	2.96583e-15
rs10797062	ENSG00000143318	-0.245522	0.029022	4.1656e-17	3.43003e-15
rs1175550	ENSG00000235169	0.260416	0.0308148	4.48677e-17	3.67125e-15
rs11144225	ENSG00000106733	-0.219169	0.0260812	6.67678e-17	5.42905e-15
rs12537116	ENSG00000234585	0.225531	0.0268496	6.8783e-17	5.55818e-15
rs367035	ENSG00000110628	-0.225182	0.0269395	9.66241e-17	7.75975e-15
rs2073684	ENSG00000166436	0.223532	0.0267532	9.94239e-17	7.93561e-15
rs415075	ENSG00000160410	0.218002	0.0260998	1.01661e-16	8.06465e-15
rs4267886	ENSG00000153113	0.29679	0.0355366	1.0251e-16	8.08279e-15
rs4147592	ENSG00000143198	-0.216159	0.0258855	1.03433e-16	8.10644e-15
rs11150882	ENSG00000187624	0.25769	0.0308791	1.08194e-16	8.42874e-15
rs2189586	ENSG00000089169	0.223357	0.0268055	1.20097e-16	9.30035e-15
rs35285321	ENSG00000160213	-0.227432	0.0273333	1.32355e-16	1.0189e-14
rs12368209	ENSG00000111696	0.260936	0.0314457	1.59574e-16	1.22121e-14
rs2139809	ENSG00000135968	0.214122	0.0258892	1.99655e-16	1.51018e-14
rs2676403	ENSG00000172728	0.219776	0.0265728	1.99623e-16	1.51018e-14
rs13140099	ENSG00000245954	-0.233291	0.0282801	2.37896e-16	1.78903e-14
rs113189667	ENSG00000128944	0.311672	0.0378061	2.48489e-16	1.85796e-14
rs4984872	ENSG00000103202	0.210609	0.0255566	2.54799e-16	1.89003e-14
rs11684486	ENSG00000240356	0.221901	0.0269282	2.55685e-16	1.89003e-14
rs226202	ENSG00000205464	-0.243266	0.0295828	2.94357e-16	2.16361e-14
rs71335276	ENSG00000197766	0.28495	0.0346915	3.17737e-16	2.32234e-14
rs2576187	ENSG00000239335	-0.213691	0.0261057	3.99699e-16	2.90507e-14
rs72807569	ENSG00000187741	-0.277101	0.0338958	4.35307e-16	3.13684e-14
rs7294919	ENSG00000174989	0.381697	0.0466921	4.36409e-16	3.13684e-14
rs10869799	ENSG00000106772	-0.242995	0.029765	4.77086e-16	3.41038e-14
rs6762	ENSG00000177697	-0.249591	0.0306228	5.31278e-16	3.77701e-14
rs10911473	ENSG00000198756	0.220111	0.0270572	6.02012e-16	4.25662e-14
rs72660908	ENSG00000183726	-0.222544	0.0274958	8.39431e-16	5.90324e-14
rs4745101	ENSG00000154330	0.262952	0.0324935	8.48054e-16	5.93182e-14
rs8066889	ENSG00000214087	-0.267173	0.0330778	9.59143e-16	6.67297e-14
rs67876192	ENSG00000268555	-0.226276	0.0280384	1.01385e-15	7.01606e-14
rs1511021	ENSG00000145390	0.319891	0.0396721	1.07072e-15	7.37043e-14
rs751558	ENSG00000092758	-0.26033	0.0323112	1.12701e-15	7.71703e-14
rs8130507	ENSG00000237945	0.211769	0.0263041	1.18421e-15	8.06626e-14
rs41284471	ENSG00000237943	-0.276041	0.0343131	1.24254e-15	8.4195e-14
rs28719835	ENSG00000151552	0.237754	0.0297661	1.96205e-15	1.32261e-13
rs12711915	ENSG00000019169	-0.256458	0.0321894	2.30367e-15	1.54488e-13
rs1793398	ENSG00000158555	-0.250287	0.031426	2.35572e-15	1.57169e-13
rs1332018	ENSG00000134202	0.209926	0.0263637	2.38648e-15	1.58408e-13
rs62136106	ENSG00000011485	0.22884	0.0287673	2.53871e-15	1.67658e-13
rs1985329	ENSG00000115607	0.207662	0.0261075	2.55382e-15	1.67804e-13
rs11870185	ENSG00000204345	0.260021	0.0327293	2.75337e-15	1.80007e-13
rs2739335	ENSG00000225282	-0.216297	0.027237	2.82607e-15	1.83836e-13
rs344809	ENSG00000007047	-0.224654	0.0283458	3.20145e-15	2.07218e-13
rs7151941	ENSG00000169413	-0.214034	0.0270583	3.61389e-15	2.32756e-13
rs2087658	ENSG00000140450	0.255507	0.0323085	3.66321e-15	2.3477e-13
rs56243319	ENSG00000083444	-0.207785	0.0263708	4.60014e-15	2.93372e-13
rs3842829	ENSG00000116260	-0.244047	0.0309836	4.69797e-15	2.98149e-13
rs3026685	ENSG00000100151	0.228295	0.0289997	4.86108e-15	3.07003e-13
rs1011183	ENSG00000165548	0.210001	0.0266943	5.07133e-15	3.18734e-13
rs35273093	ENSG00000156110	0.321593	0.0409249	5.43175e-15	3.39746e-13
rs11084116	ENSG00000171049	0.218465	0.0278383	5.89548e-15	3.66987e-13
rs2453176	ENSG00000161055	0.313693	0.0400604	6.73819e-15	4.17447e-13
rs9938494	ENSG00000125124	-0.229422	0.029312	6.92914e-15	4.27242e-13
rs11078477	ENSG00000108405	0.224489	0.0286985	7.1802e-15	4.40634e-13
rs3748136	ENSG00000248538	0.255693	0.0327004	7.35397e-15	4.49179e-13
rs10771578	ENSG00000133687	0.211821	0.0271024	7.56862e-15	4.6013e-13
rs1360879	ENSG00000204001	0.318294	0.0407327	7.64831e-15	4.62811e-13
rs6464100	ENSG00000002933	0.216677	0.0277563	8.12573e-15	4.89425e-13
rs246105	ENSG00000249476	-0.242305	0.0310553	8.38748e-15	5.02862e-13
rs3809072	ENSG00000176485	-0.207439	0.0266013	8.6707e-15	5.17458e-13
rs1544652	ENSG00000152672	0.217204	0.0278575	8.74559e-15	5.19544e-13
rs1065541	ENSG00000171916	-0.221126	0.0284023	9.56133e-15	5.65422e-13
rs17018853	ENSG00000066027	0.24562	0.0315707	9.97353e-15	5.87129e-13
rs2010648	ENSG00000092020	-0.271084	0.0349019	1.10284e-14	6.46302e-13
rs11689112	ENSG00000144118	-0.211135	0.0271996	1.14276e-14	6.66694e-13
rs844873	ENSG00000125810	-0.332193	0.0429014	1.32577e-14	7.70011e-13
rs11131799	ENSG00000038002	-0.207575	0.0268457	1.44337e-14	8.34589e-13
rs6053166	ENSG00000101290	-0.198745	0.0257281	1.52714e-14	8.7912e-13
rs11047696	ENSG00000060982	0.243773	0.0316517	1.82373e-14	1.04523e-12
rs4514480	ENSG00000111788	0.197979	0.025744	1.99101e-14	1.1361e-12
rs949055	ENSG00000149403	-0.2104	0.0273954	2.15201e-14	1.2226e-12
rs7909832	ENSG00000165985	0.200227	0.0261618	2.63921e-14	1.49287e-12
rs3754450	ENSG00000168765	-0.201883	0.0264295	2.95523e-14	1.66439e-12
rs2241976	ENSG00000125637	0.20104	0.0263577	3.21744e-14	1.80426e-12
rs547698	ENSG00000226328	-0.229971	0.0301824	3.4194e-14	1.90929e-12
rs5760219	ENSG00000099940	0.202797	0.0267433	4.50174e-14	2.50289e-12
rs1566523	ENSG00000142794	0.200741	0.0264878	4.65696e-14	2.57817e-12
rs57796768	ENSG00000107771	-0.2732	0.0361278	5.27745e-14	2.9093e-12
rs4913450	ENSG00000251301	0.200382	0.0265099	5.40955e-14	2.96955e-12
rs7803072	ENSG00000211753	0.196954	0.0261471	6.58872e-14	3.60165e-12
rs3808538	ENSG00000176731	-0.224695	0.0298824	7.27876e-14	3.96221e-12
rs13233747	ENSG00000106077	0.21201	0.0282172	7.60187e-14	4.12085e-12
rs1860592	ENSG00000002549	0.208018	0.0277018	7.85231e-14	4.23895e-12
rs9349050	ENSG00000112139	-0.197937	0.0264289	9.10536e-14	4.89507e-12
rs7308881	ENSG00000171860	0.217314	0.0290569	9.84861e-14	5.25124e-12
rs2532496	ENSG00000139192	0.204219	0.0273041	9.80886e-14	5.25124e-12
rs8629	ENSG00000165171	0.228748	0.0306178	1.04423e-13	5.54509e-12
rs12936231	ENSG00000073605	0.194505	0.0260477	1.07439e-13	5.68203e-12
rs7806458	ENSG00000106565	0.207107	0.0277469	1.09938e-13	5.79066e-12
rs2527915	ENSG00000146833	0.196751	0.0263633	1.10824e-13	5.8138e-12
rs113449797	ENSG00000168038	0.270411	0.0362788	1.18846e-13	6.20958e-12
rs4390300	ENSG00000072401	-0.198816	0.0268065	1.56378e-13	8.13794e-12
rs3924486	ENSG00000157978	0.206973	0.0279718	1.77869e-13	9.21942e-12
rs608047	ENSG00000135929	-0.198947	0.0268936	1.802e-13	9.30317e-12
rs9657360	ENSG00000147813	-0.235936	0.0319029	1.83052e-13	9.41309e-12
rs4075937	ENSG00000178381	-0.191311	0.0258845	1.89212e-13	9.69153e-12
rs2070901	ENSG00000158869	0.217773	0.0295048	2.03731e-13	1.03943e-11
rs8050794	ENSG00000126602	-0.211964	0.0287382	2.11808e-13	1.07223e-11
rs56159502	ENSG00000072694	0.285727	0.0387382	2.11513e-13	1.07223e-11
rs4820988	ENSG00000241878	0.190498	0.025859	2.26078e-13	1.14003e-11
rs10022431	ENSG00000013810	-0.199012	0.0270367	2.3625e-13	1.18672e-11
rs34563478	ENSG00000101158	-0.314296	0.042781	2.62272e-13	1.31237e-11
rs9744242	ENSG00000185043	0.188959	0.0257838	2.99364e-13	1.49223e-11
rs639311	ENSG00000020922	0.207049	0.0283208	3.40844e-13	1.69251e-11
rs1129013	ENSG00000172375	-0.19347	0.0264821	3.53948e-13	1.74708e-11
rs2234071	ENSG00000010030	-0.190428	0.0260666	3.54518e-13	1.74708e-11
rs5756738	ENSG00000100079	-0.190014	0.0260381	3.75622e-13	1.84409e-11
rs624898	ENSG00000101558	-0.205392	0.0281619	3.87568e-13	1.89558e-11
rs28384491	ENSG00000188321	-0.336915	0.0462117	3.94914e-13	1.92428e-11
rs12525110	ENSG00000234147	0.21938	0.0300953	3.98258e-13	1.93333e-11
rs585849	ENSG00000254851	-0.225266	0.0309253	4.14011e-13	2.00234e-11
rs502272	ENSG00000037474	0.206348	0.0283459	4.27916e-13	2.06192e-11
rs36094343	ENSG00000103249	-0.300389	0.0412722	4.32366e-13	2.07568e-11
rs7311510	ENSG00000111671	0.210686	0.0289737	4.53678e-13	2.16998e-11
rs12440601	ENSG00000264109	0.190562	0.0262626	5.08114e-13	2.42145e-11
rs12320925	ENSG00000135116	0.324495	0.0447422	5.21175e-13	2.47463e-11
rs4092881	ENSG00000187164	0.224194	0.0309941	5.98481e-13	2.83136e-11
rs1772143	ENSG00000162877	-0.191487	0.0264819	6.09751e-13	2.87423e-11
rs6105631	ENSG00000089177	-0.260533	0.0360885	6.62993e-13	3.11391e-11
rs7181167	ENSG00000171763	0.209052	0.0290317	7.57616e-13	3.54554e-11
rs168415	ENSG00000078269	0.301079	0.0418266	7.71597e-13	3.59802e-11
rs11219822	ENSG00000154134	-0.199464	0.0277204	7.8668e-13	3.65525e-11
rs361725	ENSG00000025708	0.199376	0.0277398	8.34635e-13	3.86427e-11
rs38486	ENSG00000196295	0.226714	0.0315686	8.69733e-13	4.01249e-11
rs11801382	ENSG00000218510	0.220564	0.0307252	8.88904e-13	4.08644e-11
rs2631367	ENSG00000197375	0.186509	0.0259937	9.1113e-13	4.17388e-11
rs1991401	ENSG00000108654	-0.200198	0.0279134	9.31232e-13	4.25099e-11
rs1757180	ENSG00000204110	-0.202226	0.0282246	9.80741e-13	4.46134e-11
rs2874915	ENSG00000133104	-0.206453	0.0288166	9.84311e-13	4.46198e-11
rs706209	ENSG00000160200	-0.185371	0.0258922	1.02058e-12	4.61035e-11
rs12268631	ENSG00000165730	0.272153	0.0380183	1.02687e-12	4.62271e-11
rs11121349	ENSG00000049239	-0.189331	0.0264591	1.04837e-12	4.70321e-11
rs72839112	ENSG00000204584	0.342753	0.0479442	1.09919e-12	4.91426e-11
rs4807996	ENSG00000267453	-0.183092	0.0256705	1.23759e-12	5.51407e-11
rs2712196	ENSG00000164597	0.220254	0.0308996	1.27667e-12	5.66876e-11
rs2320237	ENSG00000158825	0.269526	0.0378962	1.42914e-12	6.32419e-11
rs2037912	ENSG00000118898	0.189533	0.026655	1.44575e-12	6.376e-11
rs571449	ENSG00000167210	-0.184596	0.0259754	1.48778e-12	6.53919e-11
rs3769653	ENSG00000115107	0.180551	0.0254233	1.53967e-12	6.74448e-11
rs11242808	ENSG00000124570	-0.193605	0.0272762	1.58203e-12	6.90677e-11
rs6558532	ENSG00000253982	0.201302	0.0283652	1.595e-12	6.94014e-11
rs4380630	ENSG00000164251	0.1852	0.026099	1.60359e-12	6.95422e-11
rs1491961	ENSG00000163823	-0.199395	0.0281774	1.84342e-12	7.96773e-11
rs7923385	ENSG00000052749	0.201583	0.028513	1.93136e-12	8.32021e-11
rs2343813	ENSG00000070614	-0.334088	0.0473241	2.07703e-12	8.91821e-11
rs12231872	ENSG00000225231	0.21401	0.0303639	2.25164e-12	9.63612e-11
rs60389450	ENSG00000130202	0.203787	0.0289714	2.48698e-12	1.06084e-10
rs77651727	ENSG00000185324	-0.350481	0.049865	2.58501e-12	1.09905e-10
rs115332207	ENSG00000127952	0.284217	0.0404488	2.62174e-12	1.11104e-10
rs1249785	ENSG00000137968	-0.182063	0.0259361	2.75255e-12	1.16268e-10
rs210142	ENSG00000030110	0.209919	0.0299226	2.83615e-12	1.19412e-10
rs17787136	ENSG00000121653	0.210804	0.0301509	3.35174e-12	1.40665e-10
rs3824729	ENSG00000107796	0.17991	0.0257403	3.40334e-12	1.42371e-10
rs1637530	ENSG00000106605	0.207019	0.0296512	3.59125e-12	1.49751e-10
rs6460216	ENSG00000213462	0.187437	0.026856	3.65395e-12	1.51878e-10
rs80225022	ENSG00000255860	0.341991	0.0490244	3.74167e-12	1.55029e-10
rs3783346	ENSG00000140105	0.222438	0.0319154	3.91115e-12	1.61537e-10
rs13427331	ENSG00000144567	-0.186073	0.0267612	4.38896e-12	1.80697e-10
rs1677682	ENSG00000189127	-0.203216	0.02932	5.1204e-12	2.10147e-10
rs7947900	ENSG00000142089	-0.209104	0.0301982	5.36012e-12	2.19293e-10
rs9891962	ENSG00000176155	-0.180651	0.0260928	5.39749e-12	2.2013e-10
rs35879291	ENSG00000102575	0.187319	0.0270767	5.59969e-12	2.27663e-10
rs254292	ENSG00000164403	-0.292059	0.0422318	5.69675e-12	2.30887e-10
rs9392465	ENSG00000137267	-0.193557	0.0280008	5.81863e-12	2.35094e-10
rs45495794	ENSG00000132622	0.382205	0.0553063	5.89475e-12	2.37432e-10
rs1866689	ENSG00000163293	0.191134	0.0276976	6.31525e-12	2.53584e-10
rs59163041	ENSG00000101298	-0.253863	0.0368707	7.03108e-12	2.81459e-10
rs3782130	ENSG00000123427	0.19098	0.0277663	7.3864e-12	2.94776e-10
rs816933	ENSG00000196421	0.220152	0.0320142	7.4579e-12	2.96719e-10
rs5756822	ENSG00000189060	0.180515	0.0263119	8.33361e-12	3.30549e-10
rs2528284	ENSG00000243566	-0.181953	0.0265885	9.3895e-12	3.71299e-10
rs56340204	ENSG00000152219	-0.206199	0.030152	9.69395e-12	3.82177e-10
rs152234	ENSG00000197226	-0.317888	0.0465457	1.03144e-11	4.0541e-10
rs11128927	ENSG00000163576	0.18525	0.0271362	1.05232e-11	4.12371e-10
rs2453663	ENSG00000104450	-0.173377	0.0254222	1.1024e-11	4.30696e-10
rs12539860	ENSG00000127377	0.193535	0.0283857	1.11639e-11	4.34857e-10
rs61248772	ENSG00000104177	0.258256	0.0379205	1.17584e-11	4.56648e-10
rs9626391	ENSG00000188636	-0.175605	0.0257948	1.19776e-11	4.63777e-10
rs4872053	ENSG00000120889	0.224953	0.033085	1.26945e-11	4.90077e-10
rs56146525	ENSG00000180104	-0.183497	0.0269941	1.28316e-11	4.93903e-10
rs6668576	ENSG00000162736	0.178179	0.026222	1.30698e-11	5.01587e-10
rs10415881	ENSG00000104805	-0.283771	0.0417682	1.31637e-11	5.03704e-10
rs3766236	ENSG00000079277	0.20517	0.0302132	1.34548e-11	5.13336e-10
rs601863	ENSG00000172543	-0.228012	0.0335909	1.3717e-11	5.21807e-10
rs9625066	ENSG00000225783	0.205487	0.0302906	1.41028e-11	5.3492e-10
rs1638670	ENSG00000165650	0.187103	0.0276077	1.4757e-11	5.58108e-10
rs1651358	ENSG00000044115	0.188586	0.0278649	1.57245e-11	5.92972e-10
rs10838738	ENSG00000172247	-0.183984	0.0272	1.61318e-11	6.06576e-10
rs7804955	ENSG00000213640	-0.177637	0.0262679	1.63066e-11	6.1138e-10
rs11127152	ENSG00000163803	-0.201908	0.0298877	1.70986e-11	6.39231e-10
rs13338700	ENSG00000103245	0.219846	0.0326029	1.86022e-11	6.93452e-10
rs28454132	ENSG00000164111	0.218912	0.0325283	2.03479e-11	7.5636e-10
rs13053505	ENSG00000221890	0.232714	0.0346069	2.11066e-11	7.82326e-10
rs2887273	ENSG00000116198	0.17285	0.0257082	2.12392e-11	7.85006e-10
rs8048206	ENSG00000131634	0.269191	0.0400433	2.13906e-11	7.8836e-10
rs3860162	ENSG00000106868	-0.195588	0.0291064	2.17883e-11	8.00751e-10
rs1776460	ENSG00000227920	-0.188979	0.0281282	2.19759e-11	8.05371e-10
rs59358210	ENSG00000092068	0.314707	0.0468522	2.21968e-11	8.1118e-10
rs9903294	ENSG00000141030	-0.173015	0.0258068	2.4195e-11	8.81729e-10
rs7862404	ENSG00000119139	0.174077	0.0260489	2.79784e-11	1.01676e-09
rs11682128	ENSG00000136717	-0.179169	0.0268202	2.84113e-11	1.02961e-09
rs55936726	ENSG00000035115	-0.181878	0.0273196	3.31493e-11	1.19798e-09
rs17251749	ENSG00000106392	-0.20247	0.0304813	3.66449e-11	1.32064e-09
rs6737094	ENSG00000237753	0.223459	0.033664	3.77654e-11	1.35726e-09
rs2887190	ENSG00000120539	0.186332	0.0281253	4.11549e-11	1.475e-09
rs1661162	ENSG00000230666	0.229111	0.0346156	4.29257e-11	1.53424e-09
rs59116864	ENSG00000231027	0.203286	0.0307362	4.43278e-11	1.58001e-09
rs3812474	ENSG00000183665	0.17272	0.0261567	4.75677e-11	1.69086e-09
rs3829658	ENSG00000254521	0.178789	0.0270825	4.80923e-11	1.70485e-09
rs12197307	ENSG00000060762	-0.184895	0.0280959	5.521e-11	1.95185e-09
rs9891983	ENSG00000169738	0.255465	0.0388334	5.60897e-11	1.97758e-09
rs12532845	ENSG00000211697	0.200906	0.0305586	5.76054e-11	2.02553e-09
rs1155458	ENSG00000211745	-0.174004	0.0264925	6.0096e-11	2.10741e-09
rs1956905	ENSG00000139899	-0.189072	0.0287961	6.09644e-11	2.13211e-09
rs7835354	ENSG00000147408	-0.166816	0.025466	6.74726e-11	2.3534e-09
rs2165387	ENSG00000250334	-0.194494	0.0297599	7.45354e-11	2.5928e-09
rs2290371	ENSG00000134014	0.184777	0.0282947	7.70303e-11	2.67244e-09
rs4778	ENSG00000171444	-0.169342	0.0259652	8.14832e-11	2.81941e-09
rs6135061	ENSG00000196209	-0.196462	0.0301478	8.43565e-11	2.91108e-09
rs922107	ENSG00000197147	-0.17111	0.0262934	8.94426e-11	3.07843e-09
rs1045599	ENSG00000214941	0.171761	0.0264577	9.92076e-11	3.40552e-09
rs79060451	ENSG00000066230	0.185832	0.0286301	9.99222e-11	3.42102e-09
rs13003334	ENSG00000261338	0.168853	0.026022	1.01193e-10	3.45543e-09
rs117361304	ENSG00000188820	-0.262035	0.0404357	1.07025e-10	3.64398e-09
rs62414240	ENSG00000112701	0.164571	0.0253971	1.07275e-10	3.64398e-09
rs1535500	ENSG00000124780	-0.171647	0.0264999	1.09147e-10	3.69792e-09
rs7909832	ENSG00000165983	-0.16827	0.0260524	1.2304e-10	4.15779e-09
rs7257467	ENSG00000004777	-0.1763	0.0273256	1.28858e-10	4.3431e-09
rs9306156	ENSG00000160310	0.176408	0.0273541	1.3122e-10	4.41131e-09
rs2177845	ENSG00000164530	0.236636	0.0367281	1.36539e-10	4.57829e-09
rs10868630	ENSG00000196730	0.177368	0.0275394	1.38687e-10	4.63834e-09
rs2912553	ENSG00000141179	0.253955	0.0394462	1.4096e-10	4.69368e-09
rs8066241	ENSG00000068097	0.305021	0.047379	1.41063e-10	4.69368e-09
rs9306156	ENSG00000160307	0.175949	0.0273534	1.46164e-10	4.85099e-09
rs111985168	ENSG00000152359	0.192584	0.0299501	1.48326e-10	4.91022e-09
rs11761888	ENSG00000158525	0.211771	0.0329428	1.49979e-10	4.95236e-09
rs4935734	ENSG00000231345	0.165597	0.0257837	1.55824e-10	5.13232e-09
rs7679177	ENSG00000138744	0.16574	0.0258172	1.58685e-10	5.21336e-09
rs2227551	ENSG00000122861	0.187993	0.0293001	1.6247e-10	5.32426e-09
rs10211223	ENSG00000003393	-0.218933	0.0342092	1.80503e-10	5.90036e-09
rs1065541	ENSG00000233327	-0.182355	0.0285061	1.8377e-10	5.99208e-09
rs1708618	ENSG00000154803	-0.163638	0.0256003	1.89794e-10	6.17306e-09
rs2240101	ENSG00000259845	0.170214	0.0266527	1.96881e-10	6.38758e-09
rs503250	ENSG00000173992	-0.163289	0.0255935	2.04996e-10	6.63434e-09
rs1520195	ENSG00000114770	0.171597	0.0269086	2.09097e-10	6.73355e-09
rs17317669	ENSG00000079691	0.178756	0.0280304	2.08846e-10	6.73355e-09
rs964611	ENSG00000128951	0.241673	0.0379003	2.09734e-10	6.73738e-09
rs62396340	ENSG00000161912	0.276338	0.0433486	2.12135e-10	6.79773e-09
rs3815296	ENSG00000115687	-0.234078	0.0368212	2.37566e-10	7.59394e-09
rs11693232	ENSG00000168385	0.266547	0.0420815	2.7547e-10	8.78397e-09
rs11792305	ENSG00000155158	0.169592	0.0267777	2.76785e-10	8.80434e-09
rs1040803	ENSG00000111906	-0.166097	0.0262412	2.83422e-10	8.99347e-09
rs2781668	ENSG00000118520	-0.214142	0.0338993	3.07192e-10	9.724e-09
rs60205400	ENSG00000182179	-0.163794	0.0259508	3.1776e-10	1.00341e-08
rs226205	ENSG00000186468	0.19851	0.0314759	3.27987e-10	1.0332e-08
rs58867683	ENSG00000141560	-0.16768	0.0265918	3.30166e-10	1.03755e-08
rs688386	ENSG00000143126	-0.163305	0.0259142	3.38527e-10	1.06126e-08
rs12420488	ENSG00000254789	0.204177	0.0324028	3.39696e-10	1.06237e-08
rs12669596	ENSG00000226002	0.169663	0.0269276	3.40789e-10	1.06323e-08
rs4950928	ENSG00000133048	0.208627	0.0331151	3.42234e-10	1.06518e-08
rs2061317	ENSG00000177406	0.22353	0.0355064	3.52336e-10	1.09401e-08
rs62215189	ENSG00000160284	-0.192212	0.0305381	3.55297e-10	1.10058e-08
rs10259453	ENSG00000122642	-0.195289	0.0310434	3.62916e-10	1.12134e-08
rs2876016	ENSG00000112799	0.181648	0.0288766	3.63726e-10	1.12134e-08
rs663015	ENSG00000214530	0.16763	0.0266579	3.69121e-10	1.13529e-08
rs1894644	ENSG00000100116	0.23384	0.0372096	3.78051e-10	1.16001e-08
rs2034244	ENSG00000155542	-0.196197	0.0312317	3.83906e-10	1.1752e-08
rs3751325	ENSG00000166896	-0.172045	0.0273916	3.86507e-10	1.18039e-08
rs1042266	ENSG00000258398	-0.206904	0.0329707	4.00339e-10	1.21977e-08
rs964611	ENSG00000259488	0.237442	0.0379673	4.5878e-10	1.39456e-08
rs8067378	ENSG00000172057	0.163322	0.0261306	4.6946e-10	1.4237e-08
rs10952250	ENSG00000127399	0.187653	0.0300461	4.83626e-10	1.46325e-08
rs1541533	ENSG00000201784	0.306316	0.0491126	5.10239e-10	1.54019e-08
rs2185152	ENSG00000117054	0.175129	0.0281744	5.82938e-10	1.75556e-08
rs1882973	ENSG00000188313	0.18268	0.0294453	6.27854e-10	1.88646e-08
rs10758321	ENSG00000070610	-0.165117	0.0266275	6.39999e-10	1.91852e-08
rs35233100	ENSG00000110514	-0.359845	0.0583362	7.84464e-10	2.34618e-08
rs846808	ENSG00000117595	0.166928	0.0270819	8.07639e-10	2.40995e-08
rs4475342	ENSG00000118514	-0.160564	0.0260645	8.25695e-10	2.45819e-08
rs7695	ENSG00000196189	-0.166787	0.027118	8.77855e-10	2.60751e-08
rs10746563	ENSG00000130653	-0.176062	0.0286348	8.88178e-10	2.63216e-08
rs4943441	ENSG00000102710	0.264169	0.0429699	8.92456e-10	2.63883e-08
rs7538512	ENSG00000163485	-0.172024	0.0279892	9.01948e-10	2.66085e-08
rs78768736	ENSG00000162598	0.291532	0.0475126	9.60944e-10	2.82848e-08
rs11039199	ENSG00000134571	-0.170633	0.0279343	1.13959e-09	3.34673e-08
rs656080	ENSG00000170486	-0.181469	0.0297522	1.20494e-09	3.53069e-08
rs74003635	ENSG00000161981	-0.230842	0.0378646	1.22616e-09	3.58478e-08
rs7608938	ENSG00000135951	0.16088	0.026397	1.24058e-09	3.61882e-08
rs62414336	ENSG00000215190	0.167296	0.0274971	1.32356e-09	3.85223e-08
rs6556887	ENSG00000173221	0.174904	0.0287554	1.3369e-09	3.88237e-08
rs13415770	ENSG00000152117	-0.204578	0.0336498	1.36091e-09	3.9433e-08
rs2068152	ENSG00000116857	0.167255	0.0275611	1.45718e-09	4.21287e-08
rs1152579	ENSG00000140009	-0.156252	0.0257537	1.46894e-09	4.23746e-08
rs2321966	ENSG00000248810	-0.163825	0.0270324	1.53234e-09	4.41057e-08
rs10509554	ENSG00000204020	0.170846	0.0282056	1.56224e-09	4.48669e-08
rs7460890	ENSG00000104763	0.154446	0.0255237	1.62165e-09	4.64708e-08
rs12577375	ENSG00000166394	0.213821	0.0353961	1.727e-09	4.93807e-08
rs3782235	ENSG00000076067	-0.157302	0.0260418	1.73174e-09	4.94078e-08
rs1872164	ENSG00000114650	-0.157947	0.0261717	1.78912e-09	5.09331e-08
rs7527271	ENSG00000158748	0.169122	0.0280363	1.81994e-09	5.16973e-08
rs10515199	ENSG00000164346	0.234095	0.0388148	1.83286e-09	5.1951e-08
rs4634868	ENSG00000183386	0.191864	0.0318578	1.93137e-09	5.46243e-08
rs9692553	ENSG00000251060	0.158851	0.0263781	1.93661e-09	5.46537e-08
rs57534561	ENSG00000151498	-0.170354	0.0283058	1.98136e-09	5.57953e-08
rs3822262	ENSG00000163993	-0.18855	0.0313316	1.98654e-09	5.58205e-08
rs55725458	ENSG00000184385	0.175902	0.0292627	2.07028e-09	5.80483e-08
rs16832854	ENSG00000143252	-0.300534	0.0500126	2.09525e-09	5.86219e-08
rs1757180	ENSG00000198937	0.169445	0.0282374	2.20566e-09	6.15787e-08
rs479777	ENSG00000236935	0.166943	0.0278407	2.26475e-09	6.3093e-08
rs73350106	ENSG00000138829	0.278282	0.0465225	2.47643e-09	6.88426e-08
rs71391580	ENSG00000158865	0.210123	0.0351317	2.48654e-09	6.89762e-08
rs441346	ENSG00000100979	-0.160341	0.0268244	2.54089e-09	7.03127e-08
rs367070	ENSG00000170866	-0.18919	0.0316523	2.54553e-09	7.03127e-08
rs7538696	ENSG00000143847	0.156362	0.0261776	2.60824e-09	7.18925e-08
rs2254522	ENSG00000160285	-0.197229	0.0330384	2.66285e-09	7.32423e-08
rs4950928	ENSG00000133055	0.197672	0.0331423	2.75063e-09	7.54972e-08
rs67017730	ENSG00000054219	-0.154056	0.0258652	2.89065e-09	7.91733e-08
rs11065647	ENSG00000111231	-0.160889	0.0270258	2.94303e-09	8.04386e-08
rs1545837	ENSG00000147439	0.164202	0.0275849	2.95275e-09	8.05352e-08
rs3743034	ENSG00000166140	-0.160411	0.0269734	3.05457e-09	8.31379e-08
rs4072859	ENSG00000178252	-0.15928	0.0268282	3.24313e-09	8.79158e-08
rs2136600	ENSG00000240344	-0.186605	0.0314308	3.24363e-09	8.79158e-08
rs13041190	ENSG00000125885	-0.209996	0.0353789	3.27112e-09	8.84767e-08
rs74576495	ENSG00000259065	0.207297	0.034954	3.37212e-09	9.10194e-08
rs55672020	ENSG00000149089	0.162494	0.0274337	3.52573e-09	9.49683e-08
rs4630126	ENSG00000198799	-0.221034	0.0373247	3.55243e-09	9.54899e-08
rs2254194	ENSG00000101307	0.185139	0.0312722	3.58826e-09	9.62542e-08
rs33931897	ENSG00000260787	0.157383	0.0267026	4.20175e-09	1.12479e-07
rs62377898	ENSG00000113273	-0.18975	0.0322064	4.25792e-09	1.13749e-07
rs859752	ENSG00000211630	0.243983	0.0413829	4.35539e-09	1.15989e-07
rs72640756	ENSG00000171729	0.222108	0.0377238	4.3596e-09	1.15989e-07
rs1786270	ENSG00000101639	-0.156989	0.0266671	4.37901e-09	1.16267e-07
rs777590	ENSG00000173209	-0.159259	0.0270605	4.4243e-09	1.1723e-07
rs2420936	ENSG00000066468	-0.158548	0.0269432	4.44485e-09	1.17536e-07
rs8071429	ENSG00000172992	-0.164407	0.027953	4.52403e-09	1.19387e-07
rs2296262	ENSG00000095397	0.152134	0.0258754	4.5809e-09	1.20643e-07
rs4710255	ENSG00000146166	0.152159	0.0258815	4.59213e-09	1.20694e-07
rs3820124	ENSG00000135778	0.181281	0.0308462	4.65128e-09	1.22002e-07
rs11127	ENSG00000203363	-0.157485	0.0268104	4.73168e-09	1.23861e-07
rs79559717	ENSG00000203485	-0.232051	0.0395388	4.9462e-09	1.29217e-07
rs7304105	ENSG00000135679	-0.197428	0.0336714	5.04203e-09	1.31457e-07
rs2791681	ENSG00000125247	-0.162575	0.0277609	5.26017e-09	1.3687e-07
rs10865952	ENSG00000213672	0.156711	0.0267687	5.32303e-09	1.38229e-07
rs7182574	ENSG00000129007	0.153569	0.026271	5.60573e-09	1.4528e-07
rs10971957	ENSG00000164978	-0.156721	0.0268185	5.66519e-09	1.46529e-07
rs1465789	ENSG00000131849	-0.153784	0.026395	6.28546e-09	1.6225e-07
rs12354075	ENSG00000261000	0.149348	0.02565	6.4251e-09	1.65526e-07
rs6151429	ENSG00000100299	0.259008	0.0445524	6.77607e-09	1.74223e-07
rs1045599	ENSG00000170425	-0.153661	0.0264898	7.30823e-09	1.87535e-07
rs60204587	ENSG00000167608	-0.155374	0.0267931	7.38233e-09	1.89063e-07
rs2281777	ENSG00000120675	-0.172666	0.0297979	7.57947e-09	1.93731e-07
rs34862781	ENSG00000133794	0.1583	0.0273415	7.79829e-09	1.98933e-07
rs2436340	ENSG00000176049	0.162512	0.0280962	8.0584e-09	2.05166e-07
rs7944926	ENSG00000254682	-0.16865	0.0291736	8.21373e-09	2.08305e-07
rs78107697	ENSG00000176022	-0.249228	0.0431101	8.1999e-09	2.08305e-07
rs3809260	ENSG00000111666	0.154468	0.0267407	8.42759e-09	2.13313e-07
rs11137167	ENSG00000181090	0.215317	0.0372922	8.56422e-09	2.1635e-07
rs6686632	ENSG00000117862	-0.260525	0.0451274	8.59925e-09	2.16814e-07
rs4846083	ENSG00000116685	-0.155965	0.0270296	8.7493e-09	2.19322e-07
rs940010	ENSG00000141068	-0.164434	0.0284971	8.7465e-09	2.19322e-07
rs17046778	ENSG00000162994	0.220919	0.0382854	8.74053e-09	2.19322e-07
rs2273695	ENSG00000166135	-0.183457	0.0318007	8.81042e-09	2.2043e-07
rs141376327	ENSG00000079337	0.28211	0.0489156	8.89743e-09	2.2218e-07
rs12218402	ENSG00000197142	0.151975	0.0263666	9.07481e-09	2.26175e-07
rs548516	ENSG00000115159	0.147996	0.0256905	9.24552e-09	2.29989e-07
rs2430707	ENSG00000139055	-0.151634	0.0263386	9.44294e-09	2.34005e-07
rs703265	ENSG00000156113	-0.145892	0.0253398	9.42795e-09	2.34005e-07
rs74298903	ENSG00000177409	-0.323206	0.0562092	9.84192e-09	2.43428e-07
rs9963424	ENSG00000101577	0.156761	0.0272673	9.89998e-09	2.43937e-07
rs12451180	ENSG00000267452	0.191239	0.0332639	9.89379e-09	2.43937e-07
rs4804209	ENSG00000105612	-0.185419	0.0322553	9.93252e-09	2.44276e-07
rs272827	ENSG00000116871	-0.167639	0.0291873	1.02224e-08	2.50931e-07
rs3814500	ENSG00000238268	0.165852	0.0288866	1.03474e-08	2.53521e-07
rs55931045	ENSG00000254184	0.190344	0.0331604	1.04314e-08	2.55098e-07
rs4470203	ENSG00000161905	-0.173024	0.0301665	1.07059e-08	2.61321e-07
rs1113577	ENSG00000197013	-0.152782	0.0267061	1.16694e-08	2.84304e-07
rs807666	ENSG00000070371	-0.154415	0.0269965	1.17401e-08	2.85492e-07
rs3751903	ENSG00000131771	0.205345	0.0359048	1.17857e-08	2.86068e-07
rs751163	ENSG00000168874	0.174563	0.0305681	1.23854e-08	3.00064e-07
rs5749105	ENSG00000100012	-0.151891	0.0266081	1.25427e-08	3.03311e-07
rs2276182	ENSG00000101751	-0.15219	0.0266722	1.27281e-08	3.07223e-07
rs1127888	ENSG00000167670	-0.175585	0.0307742	1.27535e-08	3.07265e-07
rs9610669	ENSG00000133466	0.147	0.0257762	1.295e-08	3.11422e-07
rs6453217	ENSG00000145703	0.148608	0.0260622	1.30184e-08	3.1249e-07
rs2003790	ENSG00000211710	0.156072	0.027415	1.37248e-08	3.28839e-07
rs11772895	ENSG00000159840	-0.164461	0.0288966	1.38493e-08	3.31212e-07
rs331502	ENSG00000225101	-0.161021	0.0283071	1.40916e-08	3.36389e-07
rs2839581	ENSG00000160191	-0.162491	0.028573	1.42155e-08	3.38725e-07
rs8021296	ENSG00000092036	0.180327	0.0317131	1.42701e-08	3.39405e-07
rs9986382	ENSG00000182952	-0.149476	0.0263068	1.46201e-08	3.47093e-07
rs7261003	ENSG00000054793	-0.15083	0.0265663	1.50082e-08	3.5566e-07
rs10173049	ENSG00000144136	0.145904	0.0257117	1.52596e-08	3.60959e-07
rs2210913	ENSG00000160856	0.144848	0.0255305	1.53536e-08	3.62524e-07
rs1242331	ENSG00000121310	0.155553	0.0274426	1.58261e-08	3.73002e-07
rs11699077	ENSG00000215305	-0.207742	0.0366641	1.60302e-08	3.77131e-07
rs6963832	ENSG00000260997	0.240707	0.0425112	1.63936e-08	3.84982e-07
rs7990581	ENSG00000136108	-0.141834	0.0250645	1.67202e-08	3.91945e-07
rs76510925	ENSG00000146859	-0.147161	0.0260133	1.6876e-08	3.94885e-07
rs452089	ENSG00000106683	0.164673	0.0291125	1.69462e-08	3.95817e-07
rs1883617	ENSG00000112303	-0.159409	0.0281887	1.70787e-08	3.98198e-07
rs3796278	ENSG00000144815	-0.28284	0.0500391	1.73472e-08	4.03012e-07
rs2577495	ENSG00000066583	-0.149515	0.0264514	1.73416e-08	4.03012e-07
rs138616686	ENSG00000124588	0.167597	0.029669	1.76977e-08	4.10422e-07
rs357627	ENSG00000123643	0.155274	0.0275175	1.8338e-08	4.24516e-07
rs10469365	ENSG00000104774	-0.251193	0.0445202	1.83895e-08	4.2495e-07
rs10773003	ENSG00000111328	0.270835	0.0480456	1.89473e-08	4.37064e-07
rs1861661	ENSG00000155393	0.1632	0.0289643	1.92234e-08	4.42648e-07
rs2273514	ENSG00000119632	-0.187456	0.0333434	2.06559e-08	4.74794e-07
rs7503199	ENSG00000269928	-0.160213	0.0285037	2.07991e-08	4.77242e-07
rs4753126	ENSG00000110218	0.14396	0.0256658	2.2244e-08	5.09498e-07
rs9296127	ENSG00000065060	0.154833	0.0276147	2.25161e-08	5.14823e-07
rs2881373	ENSG00000164124	-0.201653	0.0360068	2.33649e-08	5.33293e-07
rs12608504	ENSG00000130518	-0.15234	0.0272156	2.37584e-08	5.41325e-07
rs2253685	ENSG00000163933	-0.149031	0.0266288	2.38783e-08	5.43106e-07
rs10845835	ENSG00000198178	0.15267	0.027287	2.41061e-08	5.46378e-07
rs72967801	ENSG00000180011	-0.150081	0.0268239	2.40935e-08	5.46378e-07
rs1027746	ENSG00000174132	-0.237978	0.0425691	2.47413e-08	5.59799e-07
rs12206850	ENSG00000135541	-0.151262	0.0270635	2.49185e-08	5.6283e-07
rs36110240	ENSG00000128039	0.213246	0.0381641	2.51364e-08	5.66767e-07
rs8177637	ENSG00000134470	0.144246	0.0258168	2.51804e-08	5.66777e-07
rs3231	ENSG00000070476	0.151344	0.0271446	2.69323e-08	6.05164e-07
rs28509371	ENSG00000100031	0.156529	0.0280844	2.72348e-08	6.10904e-07
rs2376879	ENSG00000204991	0.157991	0.0283566	2.754e-08	6.16688e-07
rs303208	ENSG00000152778	-0.162471	0.0291805	2.81373e-08	6.28981e-07
rs56084453	ENSG00000196653	0.172835	0.0310451	2.82265e-08	6.29892e-07
rs76933614	ENSG00000135597	0.280813	0.0505247	2.97537e-08	6.61702e-07
rs6227	ENSG00000182511	-0.155602	0.0279963	2.97505e-08	6.61702e-07
rs2233921	ENSG00000123415	-0.146826	0.0264262	3.00707e-08	6.6761e-07
rs1889018	ENSG00000072310	0.146087	0.0263016	3.03745e-08	6.73207e-07
rs55953527	ENSG00000229358	0.196142	0.0353254	3.06962e-08	6.79179e-07
rs4689486	ENSG00000013288	-0.18946	0.0341278	3.08598e-08	6.8164e-07
rs245883	ENSG00000106066	0.145002	0.0261284	3.11908e-08	6.87783e-07
rs28382637	ENSG00000122678	0.25863	0.0466357	3.1879e-08	7.0177e-07
rs2490037	ENSG00000145945	-0.22956	0.0414034	3.21063e-08	7.05578e-07
rs10229383	ENSG00000211698	-0.175795	0.0317127	3.23109e-08	7.08879e-07
rs258736	ENSG00000129596	0.208996	0.0377124	3.2589e-08	7.13776e-07
rs26254	ENSG00000145725	-0.14942	0.026988	3.358e-08	7.34245e-07
rs6953538	ENSG00000229043	-0.149486	0.0270352	3.49774e-08	7.63516e-07
rs2292912	ENSG00000121671	-0.187871	0.0339927	3.5478e-08	7.73148e-07
rs28642700	ENSG00000170390	0.169708	0.0307088	3.55686e-08	7.73824e-07
rs56388170	ENSG00000146592	-0.165245	0.0299299	3.6648e-08	7.95977e-07
rs2273694	ENSG00000075826	-0.174907	0.0316848	3.68204e-08	7.98388e-07
rs7568458	ENSG00000115486	-0.141105	0.0256344	4.02191e-08	8.70634e-07
rs12897338	ENSG00000176473	-0.142348	0.0258706	4.07238e-08	8.80093e-07
rs62305366	ENSG00000151806	-0.174039	0.0316481	4.144e-08	8.94086e-07
rs10804111	ENSG00000064012	-0.143105	0.0260286	4.17211e-08	8.98661e-07
rs9948693	ENSG00000263753	0.143625	0.0261257	4.18446e-08	8.99833e-07
rs3821747	ENSG00000163584	0.159128	0.0289496	4.20177e-08	9.02063e-07
rs2384572	ENSG00000138030	0.146237	0.0266356	4.35585e-08	9.33601e-07
rs114378220	ENSG00000152495	-0.314271	0.0572549	4.3884e-08	9.39032e-07
rs56240803	ENSG00000174791	-0.271385	0.0494848	4.50718e-08	9.62863e-07
rs734725	ENSG00000174950	0.247956	0.0452252	4.54544e-08	9.69446e-07
rs680695	ENSG00000255893	0.15602	0.0284668	4.59508e-08	9.78429e-07
rs2270363	ENSG00000153406	0.15751	0.0287444	4.62332e-08	9.82834e-07
rs34064273	ENSG00000106603	0.183387	0.0334818	4.68721e-08	9.94789e-07
rs36010241	ENSG00000103064	-0.142787	0.0260939	4.82482e-08	1.02233e-06
rs2235338	ENSG00000128283	-0.14047	0.0257437	5.2626e-08	1.11328e-06
rs10894149	ENSG00000151715	-0.222506	0.0408347	5.48757e-08	1.15898e-06
rs1293303	ENSG00000164733	-0.14661	0.0269419	5.71248e-08	1.20453e-06
rs4821544	ENSG00000100362	-0.157239	0.0288967	5.72225e-08	1.20464e-06
rs10849480	ENSG00000010292	-0.138438	0.025476	5.96145e-08	1.25296e-06
rs6501820	ENSG00000182173	0.248911	0.0458907	6.30309e-08	1.32263e-06
rs2233921	ENSG00000257534	0.143749	0.0265043	6.31615e-08	1.32324e-06
rs7628889	ENSG00000144895	-0.201599	0.0371834	6.38151e-08	1.33478e-06
rs9986766	ENSG00000010270	-0.165992	0.0306405	6.53714e-08	1.36514e-06
rs34354460	ENSG00000119862	0.220082	0.0406348	6.5845e-08	1.37283e-06
rs112097663	ENSG00000041802	0.193307	0.0357155	6.72004e-08	1.39884e-06
rs434371	ENSG00000105499	-0.150902	0.0279194	7.00436e-08	1.4557e-06
rs9633712	ENSG00000076685	0.250116	0.0462966	7.1002e-08	1.47326e-06
rs10106060	ENSG00000104714	0.151093	0.0279727	7.13999e-08	1.47916e-06
rs62241220	ENSG00000196576	-0.147902	0.0273983	7.26848e-08	1.50339e-06
rs1057254	ENSG00000138617	0.145572	0.0269703	7.29759e-08	1.50701e-06
rs62052485	ENSG00000196696	-0.151701	0.0281528	7.66934e-08	1.58127e-06
rs34294852	ENSG00000211445	0.162311	0.0301393	7.80212e-08	1.6061e-06
rs10732706	ENSG00000180549	-0.147959	0.0274837	7.88183e-08	1.61995e-06
rs9627800	ENSG00000184164	0.18547	0.0344723	8.02416e-08	1.6466e-06
rs59109628	ENSG00000135709	0.202825	0.0377076	8.08546e-08	1.65657e-06
rs10009670	ENSG00000211553	-0.139355	0.0259229	8.22578e-08	1.68266e-06
rs10774398	ENSG00000010278	-0.147771	0.0274905	8.24379e-08	1.6837e-06
rs61917955	ENSG00000139197	0.143709	0.0267404	8.29511e-08	1.69099e-06
rs11987726	ENSG00000036565	-0.140812	0.0262025	8.30548e-08	1.69099e-06
rs2278043	ENSG00000103168	-0.141883	0.0264243	8.51757e-08	1.73146e-06
rs2287154	ENSG00000121380	0.158737	0.0295757	8.6242e-08	1.7504e-06
rs12953029	ENSG00000154035	-0.15778	0.0294018	8.66278e-08	1.75276e-06
rs4897612	ENSG00000112299	0.146206	0.0272437	8.64934e-08	1.75276e-06
rs10406480	ENSG00000161618	0.168113	0.0313314	8.69639e-08	1.75683e-06
rs2186344	ENSG00000157551	0.138674	0.0258529	8.77696e-08	1.77036e-06
rs12452104	ENSG00000267731	-0.17458	0.0325651	8.92264e-08	1.79696e-06
rs11177008	ENSG00000255733	0.148401	0.0276893	8.9923e-08	1.80819e-06
rs62583532	ENSG00000148411	-0.168998	0.0315444	9.09387e-08	1.82579e-06
rs2641800	ENSG00000065457	0.158942	0.0296995	9.38769e-08	1.88188e-06
rs2694557	ENSG00000134815	0.149346	0.0279102	9.42395e-08	1.88624e-06
rs62116613	ENSG00000204920	-0.229416	0.0428773	9.44644e-08	1.88784e-06
rs113867238	ENSG00000138439	0.154991	0.0289799	9.56704e-08	1.90901e-06
rs12460	ENSG00000140471	-0.139547	0.0261161	9.82524e-08	1.95752e-06
rs2286585	ENSG00000070495	-0.147404	0.0276209	1.02872e-07	2.04644e-06
rs529726	ENSG00000130770	-0.155021	0.0290782	1.05005e-07	2.08567e-06
rs36053285	ENSG00000259205	-0.141422	0.0265529	1.07984e-07	2.14156e-06
rs28864981	ENSG00000103723	0.172682	0.0324314	1.0887e-07	2.15586e-06
rs4756428	ENSG00000213713	0.145707	0.0273682	1.09208e-07	2.15926e-06
rs2065039	ENSG00000204930	-0.168313	0.0316164	1.0944e-07	2.16057e-06
rs11059507	ENSG00000256249	-0.135525	0.0254756	1.11713e-07	2.20211e-06
rs737550	ENSG00000183473	0.137925	0.0259419	1.13623e-07	2.23636e-06
rs35328001	ENSG00000163521	-0.189576	0.0356911	1.16815e-07	2.29571e-06
rs6085283	ENSG00000172070	-0.134411	0.0253283	1.19936e-07	2.34995e-06
rs10063135	ENSG00000165810	-0.146948	0.0276894	1.19769e-07	2.34995e-06
rs10180252	ENSG00000179818	-0.276442	0.0520959	1.20157e-07	2.35074e-06
rs1864367	ENSG00000242142	0.141345	0.0266497	1.21859e-07	2.38046e-06
rs56001837	ENSG00000259959	0.146987	0.0277169	1.22291e-07	2.38531e-06
rs760462	ENSG00000160255	0.180197	0.0340138	1.25918e-07	2.45239e-06
rs4987353	ENSG00000188404	-0.149761	0.0282738	1.26566e-07	2.46133e-06
rs2277621	ENSG00000108771	-0.1802	0.034032	1.27811e-07	2.48182e-06
rs4619875	ENSG00000164144	0.13869	0.0262187	1.31517e-07	2.54998e-06
rs16893265	ENSG00000153317	-0.171023	0.0323376	1.32284e-07	2.56103e-06
rs80042954	ENSG00000138463	-0.261228	0.0494666	1.37955e-07	2.66686e-06
rs2742628	ENSG00000100373	-0.153939	0.0291517	1.38179e-07	2.66723e-06
rs2729382	ENSG00000214872	-0.140223	0.0265652	1.39795e-07	2.69044e-06
rs7186669	ENSG00000162076	0.14578	0.0276168	1.39622e-07	2.69044e-06
rs12587742	ENSG00000119599	0.171399	0.0325043	1.43884e-07	2.76503e-06
rs672908	ENSG00000110074	-0.163913	0.0310939	1.45121e-07	2.7847e-06
rs6985508	ENSG00000022567	-0.143821	0.0272895	1.46186e-07	2.801e-06
rs12476888	ENSG00000135919	0.135775	0.0257708	1.47467e-07	2.8214e-06
rs7293130	ENSG00000211638	0.161279	0.0306179	1.48339e-07	2.83139e-06
rs11090313	ENSG00000223553	0.142466	0.027047	1.48425e-07	2.83139e-06
rs1371729	ENSG00000198515	0.146556	0.0278322	1.49777e-07	2.85301e-06
rs17854357	ENSG00000172803	0.19322	0.0367046	1.50993e-07	2.87196e-06
rs8046164	ENSG00000005001	0.138045	0.0262538	1.56044e-07	2.96369e-06
rs79456825	ENSG00000161692	-0.203801	0.0387742	1.57714e-07	2.99105e-06
rs900835	ENSG00000227533	0.176374	0.0336134	1.65496e-07	3.13407e-06
rs2276528	ENSG00000160209	0.199243	0.0379758	1.66003e-07	3.1391e-06
rs2974929	ENSG00000160766	-0.133201	0.0253986	1.67948e-07	3.17126e-06
rs34231814	ENSG00000270120	0.155414	0.0296433	1.69408e-07	3.18958e-06
rs7404095	ENSG00000166501	0.138305	0.0263786	1.69166e-07	3.18958e-06
rs4435292	ENSG00000180901	0.145313	0.0277328	1.72191e-07	3.23728e-06
rs57848713	ENSG00000160013	-0.146812	0.028023	1.7291e-07	3.24612e-06
rs116914202	ENSG00000170638	-0.248213	0.0474046	1.75666e-07	3.2931e-06
rs12668458	ENSG00000105993	-0.144291	0.0275673	1.77464e-07	3.32203e-06
rs860781	ENSG00000163563	-0.13868	0.0265152	1.81234e-07	3.38773e-06
rs12954962	ENSG00000264745	-0.150342	0.0287532	1.82724e-07	3.41067e-06
rs7616240	ENSG00000174007	-0.144691	0.0276845	1.84965e-07	3.44755e-06
rs3782924	ENSG00000139194	0.146337	0.028011	1.87104e-07	3.48244e-06
rs7198545	ENSG00000162069	0.145116	0.0277975	1.90932e-07	3.5486e-06
rs7944798	ENSG00000196167	0.14451	0.0276955	1.93695e-07	3.59483e-06
rs9610690	ENSG00000100038	-0.209385	0.0401707	1.99396e-07	3.69535e-06
rs2074038	ENSG00000151348	0.226624	0.0435131	2.03905e-07	3.77355e-06
rs2292426	ENSG00000145476	0.144381	0.0277341	2.06422e-07	3.8147e-06
rs657259	ENSG00000167766	-0.157424	0.0302807	2.14332e-07	3.95526e-06
rs34599497	ENSG00000228315	-0.173843	0.0334427	2.1503e-07	3.96252e-06
rs2708491	ENSG00000260943	-0.135944	0.0261653	2.18067e-07	4.01281e-06
rs74252015	ENSG00000073536	0.226421	0.0436113	2.22519e-07	4.08895e-06
rs1108185	ENSG00000162461	-0.157857	0.0304122	2.23951e-07	4.10944e-06
rs17623400	ENSG00000104325	-0.268184	0.0516779	2.25218e-07	4.12689e-06
rs965951	ENSG00000156261	0.219101	0.0422357	2.27583e-07	4.16435e-06
rs12327638	ENSG00000268433	-0.146369	0.0282497	2.35359e-07	4.30059e-06
rs8012	ENSG00000105607	0.141378	0.0272925	2.36782e-07	4.32052e-06
rs74812563	ENSG00000241157	0.231901	0.0447777	2.38262e-07	4.33599e-06
rs151228	ENSG00000176476	-0.132039	0.0254955	2.38296e-07	4.33599e-06
rs12447002	ENSG00000170540	-0.161167	0.0311036	2.39956e-07	4.3601e-06
rs767593	ENSG00000167074	0.16911	0.0326948	2.46719e-07	4.47673e-06
rs7680823	ENSG00000138738	0.147734	0.028566	2.4766e-07	4.48755e-06
rs10802475	ENSG00000227671	-0.136091	0.0263172	2.48288e-07	4.4894e-06
rs17552047	ENSG00000102837	0.156021	0.0301721	2.48453e-07	4.4894e-06
rs735955	ENSG00000130595	0.138802	0.0268491	2.50216e-07	4.51499e-06
rs7731626	ENSG00000164512	-0.14516	0.0280804	2.50579e-07	4.51529e-06
rs1866689	ENSG00000145244	0.143548	0.0277787	2.5307e-07	4.55386e-06
rs12903381	ENSG00000259715	0.136277	0.0263869	2.57129e-07	4.62051e-06
rs2145166	ENSG00000125534	-0.212973	0.0412898	2.66219e-07	4.77725e-06
rs7613744	ENSG00000168028	-0.138997	0.026955	2.6818e-07	4.80581e-06
rs3893728	ENSG00000160961	-0.144652	0.0280742	2.74124e-07	4.90558e-06
rs578327	ENSG00000254396	0.155094	0.0301493	2.86378e-07	5.11783e-06
rs62116961	ENSG00000104783	0.146371	0.0284849	2.95046e-07	5.25828e-06
rs2016392	ENSG00000100462	0.176695	0.0343845	2.94649e-07	5.25828e-06
rs12362334	ENSG00000166341	0.175721	0.0342548	3.08919e-07	5.498e-06
rs9607841	ENSG00000167077	0.180018	0.0351547	3.24025e-07	5.75897e-06
rs13235365	ENSG00000164535	0.150321	0.0293573	3.24645e-07	5.76211e-06
rs12710029	ENSG00000221946	-0.159078	0.031084	3.29305e-07	5.83686e-06
rs11121529	ENSG00000054523	0.203146	0.0396996	3.3033e-07	5.84706e-06
rs591486	ENSG00000175611	0.1347	0.0263445	3.37444e-07	5.96487e-06
rs12717	ENSG00000008018	0.134763	0.0263698	3.41944e-07	6.03622e-06
rs715185	ENSG00000065413	-0.170227	0.0333213	3.45287e-07	6.08698e-06
rs1659493	ENSG00000102858	-0.135621	0.0265944	3.6204e-07	6.37366e-06
rs6564093	ENSG00000153786	0.152337	0.0298997	3.70966e-07	6.52198e-06
rs2254972	ENSG00000162704	0.13543	0.0266162	3.84246e-07	6.74635e-06
rs10819317	ENSG00000160408	-0.198473	0.0390191	3.87607e-07	6.79619e-06
rs9697210	ENSG00000160447	0.204679	0.0402596	3.92857e-07	6.87896e-06
rs11626562	ENSG00000075413	0.150938	0.0296917	3.93805e-07	6.88629e-06
rs760077	ENSG00000169231	0.133264	0.0262203	3.95988e-07	6.91517e-06
rs11868348	ENSG00000108395	0.140456	0.0276554	4.03641e-07	7.03936e-06
rs1327118	ENSG00000213625	0.134529	0.0264916	4.04933e-07	7.05245e-06
rs113627959	ENSG00000108599	0.191341	0.0377171	4.19222e-07	7.29155e-06
rs12473033	ENSG00000152527	0.137091	0.0270478	4.25973e-07	7.39908e-06
rs8129634	ENSG00000159267	0.138253	0.0272918	4.32045e-07	7.49454e-06
rs4645771	ENSG00000100297	-0.19221	0.0379538	4.35243e-07	7.53996e-06
rs9299216	ENSG00000229314	-0.141015	0.0278541	4.3912e-07	7.59701e-06
rs34955138	ENSG00000095485	0.137768	0.0272293	4.46206e-07	7.70935e-06
rs3825511	ENSG00000133106	0.153962	0.0304359	4.48518e-07	7.72877e-06
rs4951774	ENSG00000116497	0.14408	0.0284818	4.48232e-07	7.72877e-06
rs1009181	ENSG00000158373	-0.131817	0.0260599	4.4923e-07	7.7308e-06
rs2160664	ENSG00000258602	-0.140911	0.0278857	4.61247e-07	7.91665e-06
rs1789507	ENSG00000134759	0.134877	0.0266913	4.61092e-07	7.91665e-06
rs2290019	ENSG00000104731	-0.160694	0.0318278	4.71662e-07	8.08474e-06
rs12800998	ENSG00000110665	-0.14261	0.0282474	4.72307e-07	8.08515e-06
rs2278089	ENSG00000123610	-0.132836	0.0263136	4.73287e-07	8.09128e-06
rs9966459	ENSG00000242550	0.160211	0.0317554	4.80788e-07	8.20874e-06
rs1831105	ENSG00000136816	-0.158542	0.0314367	4.85644e-07	8.28078e-06
rs11110281	ENSG00000257696	-0.250839	0.049759	4.91093e-07	8.36272e-06
rs11070867	ENSG00000128872	0.132009	0.0262194	5.07337e-07	8.62804e-06
rs4471699	ENSG00000183604	-0.135071	0.0268311	5.09113e-07	8.64076e-06
rs12809549	ENSG00000123338	0.150856	0.0299674	5.09413e-07	8.64076e-06
rs138785	ENSG00000100284	0.13704	0.027227	5.11373e-07	8.66271e-06
rs6734385	ENSG00000144115	0.182012	0.0361838	5.19529e-07	8.78944e-06
rs281436	ENSG00000090339	0.150097	0.0298495	5.24209e-07	8.85709e-06
rs6858813	ENSG00000250673	0.140163	0.0278778	5.26104e-07	8.87758e-06
rs12116650	ENSG00000171806	-0.223792	0.0445366	5.33957e-07	8.99843e-06
rs823167	ENSG00000162946	-0.132858	0.0264585	5.43798e-07	9.15242e-06
rs12443169	ENSG00000166831	0.220663	0.0439988	5.6132e-07	9.43027e-06
rs7258249	ENSG00000090661	0.137058	0.0273292	5.61757e-07	9.43027e-06
rs3758833	ENSG00000109861	-0.167067	0.0333176	5.63732e-07	9.45123e-06
rs811912	ENSG00000148484	0.132355	0.0264033	5.6832e-07	9.51589e-06
rs1044569	ENSG00000006744	-0.135307	0.0269985	5.71792e-07	9.56172e-06
rs374486	ENSG00000089199	0.152553	0.0304494	5.76494e-07	9.62797e-06
rs3971191	ENSG00000181631	0.159051	0.0317685	5.86908e-07	9.78933e-06
rs4873805	ENSG00000204839	0.177726	0.0355496	6.08972e-07	1.01443e-05
rs61792256	ENSG00000250312	0.182712	0.0365957	6.30264e-07	1.04856e-05
rs1788570	ENSG00000166347	0.148472	0.0297403	6.31683e-07	1.04958e-05
rs36060503	ENSG00000133454	0.197933	0.0396641	6.3837e-07	1.05934e-05
rs7046875	ENSG00000197958	0.128532	0.0257698	6.46706e-07	1.0718e-05
rs3742819	ENSG00000177465	0.132159	0.0265053	6.51853e-07	1.07896e-05
rs36138515	ENSG00000176720	-0.148126	0.0297176	6.57545e-07	1.087e-05
rs5412	ENSG00000006047	0.177095	0.0355315	6.58503e-07	1.0872e-05
rs2351845	ENSG00000213079	0.129883	0.026069	6.64892e-07	1.09636e-05
rs2156785	ENSG00000246174	0.12857	0.0258185	6.7354e-07	1.10921e-05
rs111370985	ENSG00000214425	-0.174873	0.0351009	6.76429e-07	1.11256e-05
rs10778643	ENSG00000136003	0.203915	0.0409785	6.86137e-07	1.1271e-05
rs314360	ENSG00000196411	-0.128411	0.0258134	6.91628e-07	1.1346e-05
rs756583	ENSG00000211972	0.132114	0.0265591	6.92446e-07	1.1346e-05
rs6506476	ENSG00000132199	-0.129323	0.0260091	7.00097e-07	1.14569e-05
rs7350833	ENSG00000064270	0.143939	0.028954	7.0338e-07	1.14962e-05
rs13387566	ENSG00000225476	-0.178189	0.0358459	7.04544e-07	1.15008e-05
rs4718330	ENSG00000169902	-0.131501	0.0264619	7.10046e-07	1.15761e-05
rs1977177	ENSG00000089063	-0.131058	0.0263804	7.15382e-07	1.16485e-05
rs6433294	ENSG00000071967	-0.132203	0.0266299	7.28353e-07	1.18448e-05
rs552653	ENSG00000161944	0.141799	0.0285642	7.29324e-07	1.18458e-05
rs5015342	ENSG00000205821	-0.146577	0.0295482	7.4285e-07	1.20505e-05
rs12429692	ENSG00000132965	-0.151108	0.0304667	7.46037e-07	1.20871e-05
rs8051710	ENSG00000140931	-0.133744	0.0269692	7.48459e-07	1.21113e-05
rs10150472	ENSG00000063761	0.295272	0.059598	7.66751e-07	1.23918e-05
rs891187	ENSG00000105048	0.173275	0.0349764	7.68171e-07	1.23994e-05
rs17764256	ENSG00000175985	0.161945	0.0327202	7.86584e-07	1.26809e-05
rs308033	ENSG00000088256	-0.154104	0.0311508	7.96119e-07	1.28187e-05
rs133076	ENSG00000128285	-0.134311	0.0271572	8.01532e-07	1.28899e-05
rs1985157	ENSG00000175489	-0.133657	0.0270378	8.11306e-07	1.30149e-05
rs2843560	ENSG00000138293	-0.132447	0.0267922	8.10629e-07	1.30149e-05
rs4319878	ENSG00000197020	-0.132617	0.0268299	8.13124e-07	1.3028e-05
rs2248886	ENSG00000247982	-0.13432	0.0271835	8.19907e-07	1.31205e-05
rs2245344	ENSG00000115750	0.125327	0.025391	8.42505e-07	1.34656e-05
rs11655934	ENSG00000069188	-0.186118	0.0377591	8.72139e-07	1.39221e-05
rs2814192	ENSG00000165752	-0.133056	0.0270001	8.7716e-07	1.39851e-05
rs10224038	ENSG00000164880	0.15583	0.0316303	8.83206e-07	1.40643e-05
rs1628806	ENSG00000105447	-0.231976	0.0471007	8.89893e-07	1.41534e-05
rs28377995	ENSG00000198363	0.232606	0.0472462	8.98306e-07	1.42698e-05
rs16989485	ENSG00000101104	0.141012	0.0286744	9.23962e-07	1.46594e-05
rs4374375	ENSG00000132305	-0.130019	0.0264461	9.30264e-07	1.47414e-05
rs948636	ENSG00000134779	-0.143121	0.0291251	9.41351e-07	1.4899e-05
rs34722692	ENSG00000179855	-0.212419	0.043263	9.67761e-07	1.52984e-05
rs221061	ENSG00000142632	0.144222	0.029398	9.81159e-07	1.54914e-05
rs57066660	ENSG00000165066	-0.12698	0.0258985	9.95252e-07	1.56948e-05
rs57203936	ENSG00000035687	-0.194192	0.0396436	1.01848e-06	1.60417e-05
rs1478785	ENSG00000125450	0.155336	0.0317297	1.03315e-06	1.62531e-05
rs11653308	ENSG00000141028	-0.161291	0.0329497	1.03607e-06	1.6269e-05
rs1181898	ENSG00000186088	0.124127	0.0253596	1.03791e-06	1.6269e-05
rs2732469	ENSG00000258273	-0.129435	0.0264429	1.03692e-06	1.6269e-05
rs13428882	ENSG00000231682	-0.12982	0.0265351	1.05007e-06	1.64397e-05
rs2339046	ENSG00000166912	0.176047	0.036003	1.06395e-06	1.6637e-05
rs11595788	ENSG00000171798	0.182774	0.0373915	1.07292e-06	1.67572e-05
rs11076625	ENSG00000158805	0.137543	0.0281453	1.07948e-06	1.68394e-05
rs73001522	ENSG00000104883	0.154767	0.0316987	1.10405e-06	1.7202e-05
rs7970524	ENSG00000257878	-0.139404	0.0285588	1.11042e-06	1.72806e-05
rs2741159	ENSG00000167768	0.127179	0.0260577	1.11387e-06	1.73135e-05
rs72759285	ENSG00000119408	-0.151676	0.0311157	1.14855e-06	1.78313e-05
rs58451591	ENSG00000131558	-0.188557	0.0387192	1.17609e-06	1.82371e-05
rs2239854	ENSG00000198734	-0.137051	0.0281442	1.17759e-06	1.82386e-05
rs589157	ENSG00000189068	0.149178	0.030634	1.18504e-06	1.83322e-05
rs6691985	ENSG00000058453	0.141558	0.0290868	1.19465e-06	1.8459e-05
rs144891400	ENSG00000257433	0.238246	0.04898	1.21018e-06	1.86767e-05
rs79018535	ENSG00000140395	0.155439	0.0320343	1.28436e-06	1.9798e-05
rs4782867	ENSG00000140961	0.138451	0.0285444	1.2968e-06	1.99661e-05
rs4932144	ENSG00000157823	-0.145799	0.0300677	1.30558e-06	2.00775e-05
rs8071286	ENSG00000161921	-0.129482	0.0267067	1.31034e-06	2.00795e-05
rs3743558	ENSG00000103005	0.146213	0.0301575	1.31019e-06	2.00795e-05
rs75785507	ENSG00000233621	-0.136954	0.0282456	1.30773e-06	2.00795e-05
rs13513	ENSG00000171680	-0.190466	0.039314	1.33382e-06	2.03674e-05
rs11686534	ENSG00000144026	0.130033	0.026838	1.33118e-06	2.03674e-05
rs4718430	ENSG00000232546	-0.144208	0.0297647	1.33247e-06	2.03674e-05
rs7528650	ENSG00000230124	0.129058	0.0266781	1.38216e-06	2.10629e-05
rs12278461	ENSG00000172890	-0.141442	0.0292385	1.3826e-06	2.10629e-05
rs872914	ENSG00000109272	0.140927	0.0291434	1.39565e-06	2.12367e-05
rs11246269	ENSG00000177042	0.1747	0.0361369	1.40449e-06	2.13463e-05
rs1464569	ENSG00000145020	-0.140389	0.0290476	1.41379e-06	2.14626e-05
rs144396788	ENSG00000246228	0.173672	0.0359411	1.42041e-06	2.1538e-05
rs9934565	ENSG00000260671	0.126589	0.0262068	1.43261e-06	2.16976e-05
rs16989481	ENSG00000166913	-0.146244	0.0302783	1.43563e-06	2.17151e-05
rs62038694	ENSG00000198417	0.126033	0.0260949	1.4371e-06	2.17151e-05
rs1242331	ENSG00000116171	0.132238	0.0273836	1.44203e-06	2.17643e-05
rs716008	ENSG00000173566	0.139169	0.0288457	1.47473e-06	2.2232e-05
rs2373567	ENSG00000120860	-0.157061	0.0325614	1.48263e-06	2.22995e-05
rs6480676	ENSG00000166321	-0.233156	0.0483361	1.48176e-06	2.22995e-05
rs2366050	ENSG00000089876	0.126333	0.0262002	1.49517e-06	2.2462e-05
rs583104	ENSG00000134222	0.145486	0.0301774	1.50121e-06	2.25269e-05
rs12883370	ENSG00000183648	0.132696	0.027537	1.51764e-06	2.27472e-05
rs1936951	ENSG00000100056	-0.243471	0.0505374	1.52657e-06	2.28546e-05
rs62365035	ENSG00000247572	-0.207854	0.043169	1.5475e-06	2.31414e-05
rs3751972	ENSG00000007171	0.135815	0.0282353	1.58478e-06	2.36445e-05
rs6864309	ENSG00000145817	-0.166057	0.034522	1.58411e-06	2.36445e-05
rs11680338	ENSG00000184898	-0.125289	0.0260663	1.61316e-06	2.40403e-05
rs11746090	ENSG00000132842	0.144891	0.0301573	1.62937e-06	2.42541e-05
rs2294920	ENSG00000100347	-0.203323	0.0423324	1.6416e-06	2.44083e-05
rs290997	ENSG00000165025	-0.124515	0.0259314	1.65233e-06	2.45398e-05
rs35424717	ENSG00000166016	0.127328	0.0265198	1.65614e-06	2.45683e-05
rs4758633	ENSG00000177951	0.121576	0.0253403	1.68507e-06	2.4969e-05
rs10241208	ENSG00000230658	0.130896	0.0273004	1.71095e-06	2.53236e-05
rs10879922	ENSG00000257497	-0.127887	0.0266768	1.71707e-06	2.53853e-05
rs16868313	ENSG00000109667	0.1403	0.0292702	1.72279e-06	2.5441e-05
rs9973651	ENSG00000136731	-0.128598	0.0268418	1.74229e-06	2.56998e-05
rs1430410	ENSG00000240875	-0.13123	0.0274255	1.795e-06	2.64473e-05
rs34952347	ENSG00000188322	0.135068	0.0282434	1.81881e-06	2.67678e-05
rs3814922	ENSG00000223648	0.128176	0.0268055	1.82397e-06	2.68134e-05
rs4849181	ENSG00000189223	-0.132111	0.0276618	1.87655e-06	2.75552e-05
rs3818147	ENSG00000167895	0.140108	0.029356	1.90672e-06	2.79667e-05
rs7104488	ENSG00000184350	-0.12719	0.0266568	1.91906e-06	2.81159e-05
rs7104488	ENSG00000224513	-0.127061	0.0266412	1.9385e-06	2.83688e-05
rs12710562	ENSG00000100092	0.181205	0.0380154	1.96491e-06	2.8723e-05
rs2345436	ENSG00000116791	0.133222	0.0279589	1.98117e-06	2.89282e-05
rs1640271	ENSG00000172006	0.132712	0.0278575	1.99083e-06	2.90366e-05
rs6519245	ENSG00000223350	-0.131521	0.02762	2.01193e-06	2.93115e-05
rs2234197	ENSG00000025772	-0.161193	0.0338588	2.02262e-06	2.94092e-05
rs12416687	ENSG00000166275	-0.144752	0.0304058	2.02315e-06	2.94092e-05
rs6510693	ENSG00000176533	-0.149727	0.0314726	2.05627e-06	2.98573e-05
rs72640777	ENSG00000145241	-0.205661	0.0432433	2.07106e-06	3.00384e-05
rs1867780	ENSG00000140368	0.142918	0.0300754	2.11138e-06	3.05892e-05
rs4123223	ENSG00000162643	-0.125831	0.0264886	2.12805e-06	3.07964e-05
rs3735656	ENSG00000164855	-0.123737	0.0260695	2.1698e-06	3.13656e-05
rs3751972	ENSG00000232859	-0.133795	0.0282079	2.20453e-06	3.18323e-05
rs9876026	ENSG00000144559	-0.124394	0.0262387	2.22965e-06	3.21594e-05
rs9348724	ENSG00000153157	0.160544	0.0338762	2.24873e-06	3.23986e-05
rs55797991	ENSG00000164031	0.182098	0.0384326	2.26003e-06	3.25255e-05
rs7760949	ENSG00000180537	0.129572	0.0273485	2.26329e-06	3.25364e-05
rs7209621	ENSG00000169710	-0.13324	0.0281521	2.31884e-06	3.32982e-05
rs4290529	ENSG00000182224	-0.164128	0.034699	2.35088e-06	3.3721e-05
rs72762860	ENSG00000180185	0.163784	0.0346329	2.36146e-06	3.38355e-05
rs751558	ENSG00000101190	-0.155876	0.0329682	2.37385e-06	3.39756e-05
rs10828871	ENSG00000240291	0.128485	0.0271916	2.40758e-06	3.44204e-05
rs62507489	ENSG00000197362	0.130856	0.0277207	2.46289e-06	3.51725e-05
rs5757573	ENSG00000100311	0.129961	0.0275407	2.48298e-06	3.53817e-05
rs12123609	ENSG00000043514	-0.203517	0.0431265	2.48035e-06	3.53817e-05
rs140522	ENSG00000177989	0.132809	0.0281725	2.54097e-06	3.61685e-05
rs573905	ENSG00000255422	-0.125968	0.0267304	2.56065e-06	3.64087e-05
rs10426049	ENSG00000142025	0.129148	0.0274155	2.58299e-06	3.66864e-05
rs10452329	ENSG00000185619	-0.136947	0.0290803	2.60187e-06	3.69143e-05
rs2071271	ENSG00000135124	-0.137647	0.029234	2.61216e-06	3.70198e-05
rs363241	ENSG00000165646	0.13995	0.0297291	2.62421e-06	3.71501e-05
rs2864922	ENSG00000105509	0.150283	0.0319327	2.64027e-06	3.73368e-05
rs11764817	ENSG00000146540	-0.157052	0.0333774	2.65188e-06	3.74197e-05
rs11185932	ENSG00000226659	-0.127633	0.0271246	2.65096e-06	3.74197e-05
rs507380	ENSG00000122420	-0.139742	0.0297254	2.70737e-06	3.81613e-05
rs11137389	ENSG00000159247	-0.146058	0.0310834	2.73616e-06	3.85254e-05
rs1640843	ENSG00000187554	-0.128639	0.0274014	2.79401e-06	3.92973e-05
rs4281039	ENSG00000171130	-0.1254	0.0267298	2.83792e-06	3.98719e-05
rs7751376	ENSG00000232629	-0.171275	0.0365216	2.95929e-06	4.15321e-05
rs2178731	ENSG00000123213	0.15349	0.0327873	2.97876e-06	4.17605e-05
rs3823114	ENSG00000146085	0.124663	0.0266506	3.03291e-06	4.24738e-05
rs4926412	ENSG00000143401	0.152422	0.032598	3.06023e-06	4.28104e-05
rs11712625	ENSG00000136059	0.159199	0.0340604	3.08725e-06	4.3142e-05
rs1807295	ENSG00000110203	-0.126538	0.027081	3.10899e-06	4.33991e-05
rs79562159	ENSG00000148450	-0.229346	0.0491055	3.14056e-06	4.37928e-05
rs7524403	ENSG00000117592	0.147079	0.0315017	3.16376e-06	4.40691e-05
rs1106846	ENSG00000133597	-0.226752	0.0485863	3.19353e-06	4.44362e-05
rs2290647	ENSG00000089351	-0.136396	0.0292596	3.27831e-06	4.55672e-05
rs13382133	ENSG00000130475	-0.121929	0.02616	3.28921e-06	4.56211e-05
rs3826138	ENSG00000140943	0.133222	0.0285828	3.28866e-06	4.56211e-05
rs9366675	ENSG00000261584	-0.174871	0.0375294	3.31002e-06	4.57532e-05
rs6138455	ENSG00000101474	-0.18758	0.0402551	3.30668e-06	4.57532e-05
rs2305795	ENSG00000130811	-0.120298	0.0258182	3.3128e-06	4.57532e-05
rs2305743	ENSG00000096996	-0.142729	0.0306324	3.31265e-06	4.57532e-05
rs8024713	ENSG00000180953	-0.125246	0.0268908	3.34199e-06	4.61074e-05
rs1389308	ENSG00000175857	-0.125506	0.026955	3.3655e-06	4.63826e-05
rs17734799	ENSG00000197992	0.167659	0.0360121	3.37384e-06	4.64483e-05
rs73351675	ENSG00000136449	-0.122123	0.026262	3.46328e-06	4.76293e-05
rs7077538	ENSG00000180817	0.127279	0.0273812	3.49314e-06	4.79891e-05
rs2269733	ENSG00000005801	0.137364	0.0295834	3.58029e-06	4.91345e-05
rs34848020	ENSG00000168653	0.123202	0.0265352	3.58572e-06	4.91573e-05
rs4714762	ENSG00000137216	0.19168	0.0413102	3.63704e-06	4.98084e-05
rs8046164	ENSG00000172460	0.121922	0.0262819	3.6545e-06	4.99948e-05
rs7296859	ENSG00000250510	-0.13245	0.0285624	3.68598e-06	5.03725e-05
rs4745101	ENSG00000181778	0.151437	0.0326942	3.78074e-06	5.16132e-05
rs4805123	ENSG00000185897	0.138505	0.0299433	3.89783e-06	5.31559e-05
rs113968946	ENSG00000173890	0.178985	0.0387051	3.92122e-06	5.3419e-05
rs1776460	ENSG00000229559	-0.130642	0.0282525	3.9255e-06	5.34213e-05
rs4963156	ENSG00000177236	0.122873	0.0266268	4.10705e-06	5.58335e-05
rs3797638	ENSG00000113231	-0.127106	0.0275486	4.12221e-06	5.59811e-05
rs7324188	ENSG00000121742	0.133058	0.0288448	4.14156e-06	5.61853e-05
rs17774171	ENSG00000141294	-0.119709	0.0259574	4.16439e-06	5.64361e-05
rs9895848	ENSG00000141503	-0.143082	0.0310337	4.18832e-06	5.67014e-05
rs12550442	ENSG00000168672	-0.217109	0.0471454	4.29887e-06	5.81376e-05
rs7130280	ENSG00000231680	-0.12036	0.0261481	4.34133e-06	5.86508e-05
rs1136956	ENSG00000182472	-0.140175	0.0304691	4.39256e-06	5.92767e-05
rs2688030	ENSG00000176974	0.124393	0.0270399	4.39678e-06	5.92767e-05
rs114540413	ENSG00000011021	0.208528	0.0453366	4.41395e-06	5.94466e-05
rs1888612	ENSG00000146278	0.129671	0.0282018	4.44727e-06	5.97855e-05
rs11669230	ENSG00000167645	0.164081	0.0356859	4.4483e-06	5.97855e-05
rs12450028	ENSG00000167720	-0.133156	0.0289671	4.47192e-06	6.00409e-05
rs3802651	ENSG00000232229	0.17346	0.0377476	4.50515e-06	6.04247e-05
rs1564880	ENSG00000150625	-0.164461	0.0357929	4.51464e-06	6.04897e-05
rs2303260	ENSG00000135698	-0.130477	0.0284152	4.57944e-06	6.12947e-05
rs12578859	ENSG00000135426	-0.14502	0.0315869	4.5941e-06	6.14278e-05
rs10743188	ENSG00000139714	0.115003	0.0250531	4.61066e-06	6.15859e-05
rs9840445	ENSG00000056736	-0.126549	0.0275827	4.66379e-06	6.22316e-05
rs7503161	ENSG00000132507	-0.118327	0.0257965	4.68649e-06	6.24197e-05
rs10843390	ENSG00000257176	0.129845	0.0283078	4.68748e-06	6.24197e-05
rs12201260	ENSG00000137185	0.273968	0.0597424	4.71158e-06	6.26765e-05
rs28678404	ENSG00000179979	0.176463	0.0384819	4.71684e-06	6.26825e-05
rs3813609	ENSG00000158773	0.12483	0.0272355	4.76701e-06	6.32845e-05
rs9846072	ENSG00000170248	-0.140258	0.0306154	4.81402e-06	6.38435e-05
rs2153533	ENSG00000078618	-0.12489	0.0272678	4.84099e-06	6.41357e-05
rs832881	ENSG00000241839	0.120856	0.0263929	4.86443e-06	6.43808e-05
rs10495545	ENSG00000225964	0.20927	0.0457177	4.90321e-06	6.4828e-05
rs2255166	ENSG00000224877	-0.122385	0.026743	4.9287e-06	6.50989e-05
rs12328794	ENSG00000073737	0.119972	0.0262195	4.9446e-06	6.52426e-05
rs2252482	ENSG00000064886	0.18386	0.0401944	4.97727e-06	6.56072e-05
rs10775327	ENSG00000262714	-0.131999	0.0288606	4.99136e-06	6.57263e-05
rs10815290	ENSG00000099219	-0.177629	0.0388485	5.02299e-06	6.6076e-05
rs11125915	ENSG00000170340	0.122997	0.0269059	5.04588e-06	6.631e-05
rs12787511	ENSG00000231793	0.127431	0.0278925	5.11209e-06	6.71123e-05
rs4641971	ENSG00000171853	0.126531	0.0277007	5.1322e-06	6.73083e-05
rs7609559	ENSG00000152642	-0.133872	0.0293119	5.14776e-06	6.74445e-05
rs1572434	ENSG00000112531	-0.227769	0.0498955	5.2025e-06	6.80931e-05
rs7503199	ENSG00000178971	-0.129766	0.0284295	5.21312e-06	6.81635e-05
rs33931897	ENSG00000259652	0.12222	0.0267781	5.22088e-06	6.81965e-05
rs10958704	ENSG00000077782	0.121232	0.026565	5.23555e-06	6.83195e-05
rs36053285	ENSG00000251819	-0.121298	0.026594	5.29732e-06	6.90562e-05
rs3750259	ENSG00000034239	-0.125232	0.0274597	5.31095e-06	6.91646e-05
rs74252015	ENSG00000141161	0.199304	0.0437097	5.33255e-06	6.93765e-05
rs10878073	ENSG00000177990	-0.151342	0.0331932	5.33975e-06	6.93933e-05
rs3753754	ENSG00000116157	-0.118202	0.0259258	5.34451e-06	6.93933e-05
rs6004417	ENSG00000197077	0.154322	0.0338702	5.41972e-06	7.02997e-05
rs4992353	ENSG00000227827	0.177371	0.0389433	5.46328e-06	7.07941e-05
rs2412464	ENSG00000128829	-0.117409	0.0257987	5.55722e-06	7.18682e-05
rs11084384	ENSG00000160439	-0.118403	0.0260163	5.55401e-06	7.18682e-05
rs12241517	ENSG00000214435	-0.125292	0.0275405	5.59994e-06	7.23488e-05
rs1800781	ENSG00000164867	-0.162904	0.0358145	5.62153e-06	7.25556e-05
rs8062041	ENSG00000257017	-0.125483	0.0275914	5.63879e-06	7.27063e-05
rs2847773	ENSG00000240834	-0.221442	0.0486654	5.6726e-06	7.30698e-05
rs5743604	ENSG00000174125	-0.136726	0.0300853	5.72693e-06	7.36967e-05
rs9372462	ENSG00000111817	-0.122913	0.0270521	5.75487e-06	7.38823e-05
rs11083840	ENSG00000167414	-0.122606	0.0269854	5.75839e-06	7.38823e-05
rs11656575	ENSG00000108604	0.128796	0.0283473	5.757e-06	7.38823e-05
rs28027	ENSG00000228716	0.134342	0.0295803	5.80827e-06	7.43435e-05
rs603950	ENSG00000175567	-0.120909	0.026621	5.80162e-06	7.43435e-05
rs2555568	ENSG00000147576	-0.118806	0.0261602	5.81148e-06	7.43435e-05
rs2070074	ENSG00000137070	0.199769	0.0440047	5.86014e-06	7.48923e-05
rs72699905	ENSG00000170113	-0.135279	0.0298784	6.20302e-06	7.91966e-05
rs2242565	ENSG00000206013	-0.142636	0.0315177	6.26274e-06	7.98806e-05
rs7018981	ENSG00000136874	-0.117699	0.0260117	6.28458e-06	8.00806e-05
rs2266977	ENSG00000228050	-0.182149	0.0402911	6.40429e-06	8.1367e-05
rs1000675	ENSG00000224635	-0.145818	0.0322527	6.39578e-06	8.1367e-05
rs12990103	ENSG00000115902	0.194008	0.0429141	6.40371e-06	8.1367e-05
rs6578152	ENSG00000253210	-0.118487	0.0262137	6.42742e-06	8.15812e-05
rs7184016	ENSG00000166147	-0.131259	0.0290575	6.51349e-06	8.25931e-05
rs3800461	ENSG00000196821	0.172415	0.0381819	6.56245e-06	8.31329e-05
rs2289511	ENSG00000140030	-0.122562	0.0271728	6.72334e-06	8.50881e-05
rs11021562	ENSG00000149231	0.161235	0.0357976	6.92696e-06	8.75799e-05
rs11150584	ENSG00000090238	0.121273	0.0269332	6.97075e-06	8.79962e-05
rs114586219	ENSG00000188659	0.223485	0.0496341	6.97341e-06	8.79962e-05
rs2860185	ENSG00000181240	-0.12075	0.0268238	7.00697e-06	8.8334e-05
rs61732720	ENSG00000065268	0.201065	0.0446882	7.08395e-06	8.91962e-05
rs2158799	ENSG00000153814	0.119549	0.0265717	7.08908e-06	8.91962e-05
rs550057	ENSG00000175164	-0.133386	0.0296535	7.12178e-06	8.95211e-05
rs4924840	ENSG00000091542	0.117335	0.0261043	7.23173e-06	9.06405e-05
rs17268	ENSG00000237254	-0.134207	0.0298578	7.23122e-06	9.06405e-05
rs2295273	ENSG00000148814	0.189653	0.0421916	7.22538e-06	9.06405e-05
rs1618339	ENSG00000136243	-0.12206	0.027161	7.26211e-06	9.09337e-05
rs12359362	ENSG00000026103	0.119191	0.0265339	7.32846e-06	9.16762e-05
rs11063749	ENSG00000256020	-0.129464	0.0288352	7.40523e-06	9.25476e-05
rs2954658	ENSG00000161016	0.118801	0.0264791	7.51624e-06	9.38449e-05
rs12327638	ENSG00000268240	-0.126846	0.0282778	7.5465e-06	9.41323e-05
rs12568280	ENSG00000143549	0.118917	0.026515	7.57595e-06	9.44091e-05
rs644854	ENSG00000254918	-0.115946	0.0258734	7.70442e-06	9.58265e-05
rs4903229	ENSG00000259005	0.156298	0.0348774	7.70172e-06	9.58265e-05
rs2392376	ENSG00000122557	0.117461	0.0262138	7.71873e-06	9.59128e-05
rs2250205	ENSG00000261582	-0.133231	0.0297418	7.76463e-06	9.63911e-05
rs7304105	ENSG00000175782	-0.151197	0.033772	7.85934e-06	9.74738e-05
rs10084480	ENSG00000230006	0.21659	0.0483831	7.87531e-06	9.75789e-05
rs1180943	ENSG00000162396	-0.11893	0.0265909	8.02142e-06	9.92946e-05
rs8132535	ENSG00000142188	0.116671	0.0260885	8.03917e-06	9.94198e-05
rs307207	ENSG00000148925	-0.158179	0.035374	8.05809e-06	9.95591e-05
rs12539300	ENSG00000170265	0.12048	0.0269446	8.06636e-06	9.95668e-05
rs3748450	ENSG00000101310	-0.179552	0.0401822	8.17728e-06	0.00010084
rs10823096	ENSG00000096717	-0.119635	0.0267807	8.22542e-06	0.000101338
rs4473948	ENSG00000161036	0.134047	0.0300129	8.25918e-06	0.000101657
rs1475447	ENSG00000123201	0.137757	0.0308507	8.29881e-06	0.000102049
rs2074585	ENSG00000140575	0.118812	0.026616	8.35111e-06	0.000102595
rs2066500	ENSG00000163918	-0.135338	0.0303203	8.36334e-06	0.000102641
rs12666349	ENSG00000106341	-0.149874	0.0335783	8.37063e-06	0.000102641
rs9888408	ENSG00000110799	-0.123294	0.0276256	8.38594e-06	0.000102732
rs4700961	ENSG00000113300	0.180069	0.040372	8.49469e-06	0.000103966
rs10180760	ENSG00000171055	-0.122803	0.0275346	8.50727e-06	0.000104022
rs1047586	ENSG00000261305	0.135277	0.030339	8.54973e-06	0.000104443
rs7670269	ENSG00000170801	-0.118772	0.0266393	8.56229e-06	0.000104498
rs4463232	ENSG00000135318	-0.163756	0.0367353	8.59464e-06	0.000104795
rs3796622	ENSG00000145217	0.12021	0.0269699	8.61606e-06	0.000104958
rs11597056	ENSG00000107819	0.165846	0.0372135	8.63981e-06	0.000105149
rs1063964	ENSG00000075142	0.12445	0.027935	8.70444e-06	0.000105836
rs9323063	ENSG00000256379	0.140213	0.0314881	8.78938e-06	0.000106769
rs12116935	ENSG00000116883	-0.120703	0.0271087	8.80281e-06	0.000106774
rs34262244	ENSG00000179913	-0.133631	0.0300128	8.80616e-06	0.000106774
rs1491823	ENSG00000149054	0.120218	0.0270174	8.92223e-06	0.00010808
rs2024561	ENSG00000230910	-0.126106	0.0283713	9.12296e-06	0.000110409
rs6867695	ENSG00000145868	0.115461	0.0259791	9.14257e-06	0.000110544
rs2301707	ENSG00000135956	0.123646	0.0278289	9.19659e-06	0.000111093
rs12403036	ENSG00000159214	-0.141095	0.0317717	9.28977e-06	0.000112115
rs4959753	ENSG00000261015	-0.135929	0.0306124	9.31441e-06	0.000112308
rs12692216	ENSG00000168427	0.122281	0.0275449	9.3576e-06	0.000112724
rs12704822	ENSG00000135205	-0.159692	0.0360233	9.63393e-06	0.000115946
rs2232853	ENSG00000159348	-0.122608	0.0276606	9.65331e-06	0.000116072
rs6731793	ENSG00000217702	0.153273	0.0345889	9.71154e-06	0.000116664
rs750831	ENSG00000162302	-0.115806	0.0261573	9.89231e-06	0.000118726
rs3810548	ENSG00000130702	-0.24401	0.0551197	9.90846e-06	0.00011881
rs9286597	ENSG00000055211	-0.122862	0.0277558	9.92591e-06	0.00011891
rs6847248	ENSG00000164096	0.12595	0.0284549	9.93685e-06	0.000118931
rs12628403	ENSG00000128383	-0.228063	0.0515334	9.97189e-06	0.000119241
rs113349196	ENSG00000254415	-0.167235	0.037804	1.00549e-05	0.000120123
rs34724660	ENSG00000256612	0.173636	0.0392542	1.00707e-05	0.000120202
rs11538922	ENSG00000188707	-0.133944	0.0302828	1.00833e-05	0.000120242
rs273508	ENSG00000099308	-0.11381	0.0257412	1.01678e-05	0.000121138
rs10780178	ENSG00000197070	0.165469	0.0374539	1.03268e-05	0.00012292
rs58688462	ENSG00000129515	-0.114177	0.0258479	1.0359e-05	0.00012319
rs1366836	ENSG00000231621	0.122828	0.027818	1.04474e-05	0.000124128
rs3746331	ENSG00000154930	-0.141215	0.0319876	1.04813e-05	0.000124417
rs62204301	ENSG00000124256	-0.182487	0.0413401	1.05007e-05	0.000124534
rs12858289	ENSG00000230633	-0.143173	0.0324357	1.05119e-05	0.000124553
rs4687626	ENSG00000168268	-0.113912	0.0258111	1.05496e-05	0.000124886
rs68022885	ENSG00000163359	-0.225559	0.0511174	1.05845e-05	0.000125186
rs10803327	ENSG00000189337	-0.127709	0.0289526	1.06619e-05	0.000125987
rs4968162	ENSG00000141252	-0.138125	0.0313262	1.07475e-05	0.000126809
rs13241865	ENSG00000106610	-0.117969	0.0267566	1.07607e-05	0.000126809
rs34196120	ENSG00000080573	-0.119766	0.0271631	1.07511e-05	0.000126809
rs507506	ENSG00000072778	-0.118504	0.0268857	1.08234e-05	0.000127432
rs858239	ENSG00000136235	-0.118934	0.0270039	1.09926e-05	0.000129307
rs12936816	ENSG00000198496	-0.119622	0.0271924	1.12571e-05	0.000132299
rs10117389	ENSG00000204136	-0.126135	0.0286759	1.12822e-05	0.000132474
rs7548075	ENSG00000162415	-0.177032	0.0402786	1.14611e-05	0.000134454
rs10797090	ENSG00000189171	0.115015	0.0261744	1.15157e-05	0.000134851
rs2248907	ENSG00000162366	0.147803	0.0336351	1.15079e-05	0.000134851
rs12938013	ENSG00000129673	-0.122397	0.0278595	1.15578e-05	0.000135222
rs12989425	ENSG00000173272	0.146502	0.0333521	1.15988e-05	0.00013558
rs6487849	ENSG00000256967	0.122785	0.0279545	1.16129e-05	0.000135622
rs2024229	ENSG00000099968	0.128393	0.0292363	1.16526e-05	0.000135964
rs11032367	ENSG00000085063	-0.116481	0.0265566	1.19443e-05	0.000139244
rs72794132	ENSG00000198624	-0.152403	0.0347652	1.20747e-05	0.000140637
rs1991310	ENSG00000151136	-0.117858	0.0268938	1.21531e-05	0.000141424
rs34095041	ENSG00000267149	0.141358	0.0322586	1.21723e-05	0.000141521
rs7098313	ENSG00000241058	0.115761	0.0264206	1.22035e-05	0.000141756
rs34316179	ENSG00000169223	0.121455	0.0277313	1.23004e-05	0.000142755
rs7519937	ENSG00000143184	0.116044	0.0265017	1.23546e-05	0.000143256
rs12120833	ENSG00000142937	-0.163806	0.0374135	1.23821e-05	0.000143447
rs16826443	ENSG00000150556	-0.149846	0.0342174	1.25069e-05	0.000144765
rs1893592	ENSG00000160185	0.124262	0.0283996	1.25398e-05	0.000145016
rs9893663	ENSG00000170412	0.210753	0.0481765	1.25901e-05	0.000145468
rs4942836	ENSG00000136147	0.114116	0.0260955	1.2681e-05	0.000146389
rs34653836	ENSG00000180398	-0.155858	0.0356484	1.27348e-05	0.000146825
rs11784599	ENSG00000253616	-0.144047	0.0329477	1.27414e-05	0.000146825
rs4668	ENSG00000109047	0.117443	0.0268704	1.28152e-05	0.000147545
rs5769126	ENSG00000100422	0.117084	0.0267927	1.28568e-05	0.000147893
rs34367342	ENSG00000131037	0.127041	0.0290729	1.28728e-05	0.000147946
rs61844237	ENSG00000203666	0.121964	0.0279278	1.30263e-05	0.000149578
rs8012170	ENSG00000119686	0.129364	0.029624	1.30406e-05	0.000149611
rs4805759	ENSG00000178904	0.154437	0.0353676	1.30549e-05	0.000149643
rs11203377	ENSG00000256049	-0.122206	0.0279883	1.30731e-05	0.00014972
rs8182102	ENSG00000153048	-0.114324	0.0261852	1.30955e-05	0.000149844
rs7802883	ENSG00000234456	-0.118495	0.0271624	1.33048e-05	0.000152105
rs4963156	ENSG00000255284	0.116304	0.0266618	1.33215e-05	0.000152162
rs12882830	ENSG00000080815	0.146251	0.0335295	1.33414e-05	0.000152256
rs628383	ENSG00000243273	-0.137222	0.0315071	1.37467e-05	0.000156744
rs832410	ENSG00000159202	-0.114632	0.026327	1.38156e-05	0.000157391
rs6745037	ENSG00000018280	-0.176271	0.0404892	1.38551e-05	0.000157703
rs72651389	ENSG00000159189	-0.128433	0.0295044	1.38872e-05	0.000157919
rs4783352	ENSG00000248124	0.143929	0.0330655	1.38983e-05	0.000157919
rs10821804	ENSG00000151150	-0.123592	0.0283951	1.39163e-05	0.000157986
rs372579	ENSG00000183628	-0.126392	0.0290511	1.40356e-05	0.000158924
rs17783630	ENSG00000140090	-0.110707	0.0254454	1.40296e-05	0.000158924
rs7240182	ENSG00000267702	-0.111732	0.0256811	1.40304e-05	0.000158924
rs41285310	ENSG00000164483	0.11225	0.0258092	1.41288e-05	0.00015984
rs2273312	ENSG00000237276	0.134984	0.0310561	1.43065e-05	0.000161709
rs6693202	ENSG00000231581	0.16705	0.0385199	1.49504e-05	0.000168841
rs6701746	ENSG00000234678	0.114817	0.0264828	1.5032e-05	0.000169615
rs223490	ENSG00000248971	-0.117231	0.0270493	1.51372e-05	0.000170655
rs61955196	ENSG00000150967	0.126857	0.029281	1.52443e-05	0.000171713
rs1035695	ENSG00000122783	0.112533	0.0259791	1.52971e-05	0.000172159
rs7251137	ENSG00000171051	0.12259	0.0283084	1.53746e-05	0.000172881
rs62255532	ENSG00000265992	0.129396	0.0299063	1.56401e-05	0.000175715
rs7560311	ENSG00000130508	-0.115685	0.0267418	1.56917e-05	0.000176143
rs1877623	ENSG00000226029	0.137276	0.03174	1.57627e-05	0.000176786
rs4804036	ENSG00000257704	0.122202	0.0282648	1.58722e-05	0.000177861
rs10149195	ENSG00000165501	0.113855	0.0263386	1.59227e-05	0.000178274
rs10183417	ENSG00000237803	-0.120875	0.0279882	1.62109e-05	0.000181345
rs55776024	ENSG00000125871	-0.178651	0.0413725	1.62605e-05	0.000181743
rs10857631	ENSG00000128815	0.23876	0.0553102	1.63602e-05	0.0001827
rs2143919	ENSG00000128274	-0.117006	0.0271205	1.65404e-05	0.000184555
rs2645303	ENSG00000116874	-0.114752	0.026602	1.65885e-05	0.000184933
rs1895807	ENSG00000129295	0.110054	0.0255331	1.68462e-05	0.00018751
rs9639894	ENSG00000196204	-0.184119	0.042717	1.68485e-05	0.00018751
rs3087961	ENSG00000228506	0.113579	0.0263757	1.71552e-05	0.000190497
rs3739890	ENSG00000148296	-0.11112	0.0258051	1.71609e-05	0.000190497
rs35675666	ENSG00000116288	0.142977	0.0332004	1.71327e-05	0.000190497
rs2534590	ENSG00000211699	-0.127415	0.0296157	1.74583e-05	0.000193634
rs744592	ENSG00000101197	0.116018	0.0269756	1.75707e-05	0.000194643
rs111916968	ENSG00000242372	0.175094	0.0407124	1.75792e-05	0.000194643
rs4547554	ENSG00000163016	0.141553	0.0329207	1.76533e-05	0.000195297
rs10460586	ENSG00000042445	0.113487	0.026398	1.77121e-05	0.000195781
rs12122217	ENSG00000116698	-0.12424	0.0289326	1.81089e-05	0.000199998
rs71414642	ENSG00000169629	-0.148639	0.0346315	1.82813e-05	0.000201535
rs7210700	ENSG00000108384	0.130868	0.0304904	1.82741e-05	0.000201535
rs4891557	ENSG00000133313	-0.13471	0.0313874	1.82946e-05	0.000201535
rs7029002	ENSG00000107201	-0.118832	0.0276955	1.83924e-05	0.000202441
rs888836	ENSG00000105321	0.116628	0.0271878	1.8469e-05	0.000203112
rs8098075	ENSG00000261126	0.125837	0.0293414	1.8553e-05	0.000203863
rs10146759	ENSG00000100441	0.160772	0.0374919	1.8596e-05	0.000204164
rs8178576	ENSG00000142166	0.149362	0.034838	1.86666e-05	0.000204766
rs7161799	ENSG00000166035	0.229891	0.0536233	1.86824e-05	0.000204767
rs10204098	ENSG00000162882	0.125298	0.0292358	1.87972e-05	0.000205852
rs36033780	ENSG00000100124	0.277961	0.0648652	1.89243e-05	0.00020707
rs1877365	ENSG00000247373	0.163606	0.0381915	1.89615e-05	0.000207302
rs819591	ENSG00000164331	-0.12586	0.0293996	1.92016e-05	0.00020975
rs72741065	ENSG00000127084	-0.238572	0.0557349	1.92472e-05	0.000210072
rs1662955	ENSG00000172954	0.134159	0.0313472	1.93085e-05	0.000210564
rs1045693	ENSG00000103174	-0.111002	0.0259391	1.93465e-05	0.000210802
rs17312971	ENSG00000162604	0.133928	0.031305	1.94491e-05	0.000211743
rs4431000	ENSG00000125510	-0.113275	0.0264793	1.94739e-05	0.000211835
rs1244422	ENSG00000151655	-0.113903	0.026629	1.95147e-05	0.000212102
rs41313315	ENSG00000106789	-0.130787	0.0305791	1.95485e-05	0.000212292
rs7245571	ENSG00000268081	0.110225	0.0257784	1.9648e-05	0.000213195
rs3826061	ENSG00000167515	0.115965	0.0271355	1.9854e-05	0.000215251
rs8084598	ENSG00000266312	-0.112233	0.0262732	2.00102e-05	0.000216763
rs294180	ENSG00000173369	-0.11728	0.0274579	2.00546e-05	0.000217063
rs2578679	ENSG00000144791	0.13183	0.0308714	2.0143e-05	0.000217737
rs61235167	ENSG00000151468	0.133602	0.0312885	2.0167e-05	0.000217737
rs2016580	ENSG00000106153	-0.139108	0.0325765	2.01509e-05	0.000217737
rs6461162	ENSG00000187546	-0.110099	0.025796	2.0343e-05	0.000219454
rs12151742	ENSG00000115523	0.130032	0.0304676	2.03606e-05	0.000219462
rs9927842	ENSG00000188599	0.16016	0.0375287	2.03793e-05	0.000219483
rs58073039	ENSG00000198189	0.115483	0.0270708	2.05354e-05	0.00022098
rs233322	ENSG00000235890	-0.129134	0.0302879	2.07582e-05	0.000223193
rs459130	ENSG00000211676	-0.123247	0.0289124	2.08271e-05	0.00022375
rs12327638	ENSG00000196268	-0.119901	0.0281626	2.1325e-05	0.00022891
rs13202592	ENSG00000112343	-0.194031	0.0455773	2.13524e-05	0.000229015
rs28385572	ENSG00000159256	0.160515	0.0377091	2.14019e-05	0.000229356
rs8056611	ENSG00000261644	0.111848	0.0262986	2.17516e-05	0.000232721
rs7823363	ENSG00000261655	-0.209057	0.0491548	2.17507e-05	0.000232721
rs2776	ENSG00000188959	-0.114661	0.026962	2.17849e-05	0.000232886
rs625817	ENSG00000154889	-0.115361	0.027143	2.2033e-05	0.000235345
rs8008743	ENSG00000197249	0.111132	0.026159	2.22091e-05	0.000237031
rs8140862	ENSG00000237517	-0.119502	0.028135	2.22944e-05	0.000237357
rs113844087	ENSG00000111846	0.118475	0.0278932	2.22937e-05	0.000237357
rs237787	ENSG00000154429	0.115517	0.0271958	2.22791e-05	0.000237357
rs10817474	ENSG00000176386	-0.121596	0.0286324	2.23585e-05	0.000237845
rs4802322	ENSG00000105287	-0.124901	0.0294139	2.2406e-05	0.000238155
rs774267	ENSG00000105997	0.112227	0.0264324	2.24568e-05	0.0002385
rs2428176	ENSG00000004809	-0.12947	0.0304985	2.25269e-05	0.000238855
rs34951138	ENSG00000239697	0.129742	0.0305624	2.25256e-05	0.000238855
rs2007413	ENSG00000091262	-0.164259	0.0386968	2.25628e-05	0.000239041
rs2845402	ENSG00000237438	-0.126417	0.029788	2.26505e-05	0.000239775
rs35592422	ENSG00000184986	-0.134129	0.0316164	2.28005e-05	0.000241167
rs11190457	ENSG00000107593	0.231805	0.0546678	2.30194e-05	0.000243284
rs35241263	ENSG00000198912	0.130661	0.0308298	2.32354e-05	0.000245367
rs11635469	ENSG00000166825	-0.119072	0.0281077	2.34252e-05	0.000247171
rs1207944	ENSG00000212293	-0.112081	0.0264642	2.35377e-05	0.000248157
rs6051550	ENSG00000101255	0.112969	0.0266784	2.36126e-05	0.000248745
rs62134736	ENSG00000250565	-0.122635	0.0289674	2.37115e-05	0.000249585
rs74451704	ENSG00000109819	0.145539	0.0343847	2.38025e-05	0.000250137
rs2030137	ENSG00000105991	0.111801	0.026413	2.37873e-05	0.000250137
rs10987639	ENSG00000136856	-0.134631	0.0318119	2.38656e-05	0.000250598
rs2158799	ENSG00000234336	0.11266	0.0266335	2.40829e-05	0.000252676
rs4908384	ENSG00000158156	0.116814	0.0276231	2.42085e-05	0.00025379
rs7636054	ENSG00000231770	0.13094	0.0309781	2.44221e-05	0.000255823
rs4903231	ENSG00000165898	-0.112285	0.0265962	2.497e-05	0.000261351
rs6075349	ENSG00000125821	-0.139389	0.0330493	2.54405e-05	0.000266062
rs73113314	ENSG00000132824	-0.19985	0.0473932	2.55239e-05	0.000266695
rs4338012	ENSG00000257335	0.116108	0.0275353	2.55421e-05	0.000266695
rs9562915	ENSG00000123179	-0.123644	0.0293257	2.55953e-05	0.000267037
rs8064449	ENSG00000220205	-0.119473	0.028334	2.56537e-05	0.000267432
rs237738	ENSG00000177410	-0.152311	0.0361516	2.59481e-05	0.00027018
rs8106256	ENSG00000176593	-0.121909	0.0289361	2.59588e-05	0.00027018
rs111557465	ENSG00000214113	0.206682	0.049067	2.60479e-05	0.000270889
rs76722925	ENSG00000175445	0.204222	0.0485228	2.64472e-05	0.000274823
rs12977172	ENSG00000204653	-0.121578	0.0288903	2.65091e-05	0.000275246
rs74561615	ENSG00000163516	0.188108	0.0447043	2.6558e-05	0.000275534
rs1204504	ENSG00000242612	0.10909	0.0259382	2.68008e-05	0.000277832
rs4128858	ENSG00000176834	0.123744	0.0294485	2.72439e-05	0.000282199
rs7400769	ENSG00000119698	-0.111439	0.0265315	2.74562e-05	0.000283947
rs1130741	ENSG00000140497	0.109724	0.0261221	2.7435e-05	0.000283947
rs667350	ENSG00000021300	-0.15825	0.037717	2.80088e-05	0.000289431
rs4128858	ENSG00000176871	0.12348	0.0294372	2.8136e-05	0.000290516
rs1874883	ENSG00000182923	0.121815	0.0290551	2.83999e-05	0.000293008
rs12746483	ENSG00000217801	0.123992	0.0295795	2.84912e-05	0.000293717
rs8024177	ENSG00000103647	-0.119582	0.0285289	2.85183e-05	0.000293763
rs6510093	ENSG00000269343	-0.114394	0.0272927	2.85482e-05	0.000293838
rs7270326	ENSG00000100991	-0.161943	0.0386404	2.85919e-05	0.000294055
rs4365394	ENSG00000232871	0.128513	0.0306654	2.86174e-05	0.000294086
rs12655465	ENSG00000131507	0.113696	0.027152	2.9049e-05	0.000298286
rs2570972	ENSG00000181754	0.111167	0.026554	2.91701e-05	0.000299292
rs1055138	ENSG00000109794	0.109031	0.0260512	2.93224e-05	0.000300618
rs9911086	ENSG00000167525	-0.190018	0.0454291	2.96491e-05	0.000303728
rs35979828	ENSG00000123405	-0.236318	0.0565192	2.98496e-05	0.000305542
rs2731694	ENSG00000174705	-0.11436	0.027356	2.99483e-05	0.00030631
rs1737362	ENSG00000011007	0.113385	0.0271248	2.9991e-05	0.000306506
rs737550	ENSG00000226233	0.108623	0.0259885	3.00522e-05	0.000306891
rs11669594	ENSG00000261770	0.149502	0.0357781	3.01887e-05	0.000308043
rs620635	ENSG00000132205	0.121146	0.0289964	3.02732e-05	0.000308422
rs72826045	ENSG00000233547	0.112681	0.0269694	3.02554e-05	0.000308422
rs6442323	ENSG00000233252	-0.11104	0.0265885	3.05002e-05	0.000310491
rs148934833	ENSG00000077984	-0.167609	0.0401573	3.08269e-05	0.000313248
rs10184866	ENSG00000228389	0.120466	0.0288631	3.08433e-05	0.000313248
rs8063	ENSG00000007516	-0.122267	0.0292936	3.08227e-05	0.000313248
rs2406370	ENSG00000213949	-0.111322	0.0266772	3.09472e-05	0.000314058
rs7225710	ENSG00000172716	0.22927	0.0550144	3.16936e-05	0.000321132
rs3953797	ENSG00000254614	-0.117451	0.0281821	3.1675e-05	0.000321132
rs645279	ENSG00000124564	0.117974	0.0283098	3.17229e-05	0.000321179
rs5757123	ENSG00000211639	-0.111911	0.0268571	3.17714e-05	0.00032142
rs2052083	ENSG00000229590	-0.118874	0.0285302	3.18114e-05	0.000321574
rs2267041	ENSG00000099956	-0.16129	0.0387609	3.25762e-05	0.00032905
rs8136533	ENSG00000093072	-0.115739	0.0278248	3.28015e-05	0.000331068
rs1429535	ENSG00000157240	-0.130049	0.0312698	3.28945e-05	0.00033175
rs71471583	ENSG00000081014	0.125899	0.0302747	3.29458e-05	0.00033201
rs920295	ENSG00000152229	0.190048	0.0457042	3.29942e-05	0.000332241
rs58726213	ENSG00000103496	0.112408	0.0270402	3.31619e-05	0.000333671
rs1345098	ENSG00000206190	-0.107871	0.0259524	3.32418e-05	0.000334216
rs424185	ENSG00000227598	-0.108858	0.0261921	3.32931e-05	0.000334473
rs745379	ENSG00000154328	-0.108587	0.0261475	3.37722e-05	0.000339025
rs2289702	ENSG00000103811	-0.176987	0.0426644	3.44425e-05	0.000345487
rs1108016	ENSG00000127507	-0.115548	0.0278603	3.45811e-05	0.000346611
rs56214742	ENSG00000113971	-0.117045	0.0282238	3.46373e-05	0.000346906
rs7290824	ENSG00000093000	-0.126623	0.0305411	3.47952e-05	0.00034822
rs1473901	ENSG00000127838	0.109764	0.0264793	3.49053e-05	0.000349053
rs79814954	ENSG00000258831	0.145674	0.0351522	3.50841e-05	0.000350571
rs433686	ENSG00000230989	-0.111637	0.0269509	3.53668e-05	0.000353125
rs2867973	ENSG00000167555	-0.136246	0.0329055	3.56297e-05	0.000355477
rs7129528	ENSG00000254838	0.107952	0.0260919	3.61171e-05	0.000359929
rs13183077	ENSG00000164587	-0.120949	0.0292338	3.61313e-05	0.000359929
rs118107491	ENSG00000127511	-0.238999	0.0577931	3.6426e-05	0.000362588
rs2280160	ENSG00000239653	-0.113279	0.0274029	3.66791e-05	0.000364828
rs2254177	ENSG00000251179	-0.1214	0.0293791	3.69409e-05	0.000367041
rs28834970	ENSG00000120899	0.112082	0.0271249	3.6958e-05	0.000367041
rs166013	ENSG00000261783	0.113212	0.0274011	3.7028e-05	0.000367456
rs143122285	ENSG00000008083	-0.151146	0.0365883	3.71335e-05	0.000368221
rs7302925	ENSG00000176422	-0.13492	0.0326708	3.73397e-05	0.000369703
rs3814095	ENSG00000050344	-0.126479	0.0306267	3.73375e-05	0.000369703
rs4665434	ENSG00000213639	-0.109137	0.02643	3.7409e-05	0.000369826
rs2155218	ENSG00000236304	0.108283	0.0262228	3.73961e-05	0.000369826
rs4787491	ENSG00000169592	-0.112137	0.0271596	3.74828e-05	0.000370274
rs4789769	ENSG00000181396	-0.13231	0.0320537	3.76525e-05	0.000371668
rs7894027	ENSG00000175470	0.116878	0.0283354	3.81362e-05	0.000376157
rs4880192	ENSG00000107331	0.126366	0.0306393	3.822e-05	0.000376699
rs1112001	ENSG00000114544	0.11251	0.0272816	3.82694e-05	0.0003769
rs4802995	ENSG00000189190	-0.120457	0.0292191	3.85112e-05	0.000378994
rs36077346	ENSG00000168005	0.236844	0.0574577	3.85918e-05	0.000379501
rs2449504	ENSG00000104341	-0.156539	0.0380148	3.93013e-05	0.000386186
rs482670	ENSG00000160271	-0.107368	0.0260893	3.97205e-05	0.00039001
rs12033317	ENSG00000163221	0.175723	0.0427193	4.00557e-05	0.000393005
rs4463820	ENSG00000129083	0.109101	0.026539	4.04847e-05	0.000396813
rs1046747	ENSG00000079332	0.110327	0.026838	4.05048e-05	0.000396813
rs4402303	ENSG00000255455	0.14	0.0340671	4.07335e-05	0.000398753
rs2795067	ENSG00000122218	0.106225	0.0258625	4.11295e-05	0.000402327
rs170663	ENSG00000092108	-0.110268	0.026854	4.13243e-05	0.000403929
rs11606262	ENSG00000166002	0.144378	0.0351887	4.19037e-05	0.000409285
rs7014597	ENSG00000164929	0.139931	0.0341126	4.20688e-05	0.000410589
rs68150913	ENSG00000164366	0.109143	0.0266242	4.2547e-05	0.000414945
rs11848754	ENSG00000211825	-0.196574	0.0479542	4.25842e-05	0.000414997
rs62086795	ENSG00000267065	0.20554	0.0501571	4.28209e-05	0.000416991
rs2359363	ENSG00000128656	-0.109064	0.0266203	4.29853e-05	0.000418279
rs62002090	ENSG00000260814	-0.112242	0.0273982	4.30478e-05	0.000418574
rs6598041	ENSG00000255328	0.131281	0.0320569	4.33149e-05	0.000420856
rs11088337	ENSG00000159231	-0.112215	0.027412	4.36159e-05	0.000423465
rs1168672	ENSG00000212694	-0.142944	0.0349231	4.37146e-05	0.000424107
rs1132360	ENSG00000138381	-0.119003	0.0290777	4.38113e-05	0.000424728
rs76771366	ENSG00000183207	-0.201752	0.0493071	4.39696e-05	0.000425946
rs649446	ENSG00000187726	0.134027	0.0327619	4.41211e-05	0.000427095
rs34538474	ENSG00000067057	0.111182	0.0271944	4.4598e-05	0.00043139
rs12905371	ENSG00000137764	-0.119864	0.0293341	4.50318e-05	0.000435263
rs10775327	ENSG00000261804	-0.118007	0.0288827	4.51217e-05	0.000435808
rs12913296	ENSG00000128891	-0.10484	0.0256667	4.53222e-05	0.00043742
rs2276751	ENSG00000206560	0.180999	0.0443163	4.54052e-05	0.000437895
rs11554674	ENSG00000184389	0.117885	0.0288773	4.57926e-05	0.000441305
rs11083252	ENSG00000170558	-0.120801	0.029593	4.58268e-05	0.000441308
rs1220795	ENSG00000204054	-0.108251	0.0265227	4.59513e-05	0.000442179
rs7588754	ENSG00000130414	0.117821	0.0288694	4.60098e-05	0.000442415
rs11145995	ENSG00000177239	-0.110469	0.0270739	4.61826e-05	0.000443749
rs3119773	ENSG00000269970	-0.162659	0.0398684	4.62597e-05	0.000444161
rs72781032	ENSG00000189067	0.134635	0.0330149	4.66339e-05	0.000447424
rs7302472	ENSG00000256069	-0.112085	0.0275005	4.70899e-05	0.000451466
rs4681477	ENSG00000163754	-0.11727	0.0287809	4.73203e-05	0.000452817
rs13194064	ENSG00000112234	0.161285	0.0395839	4.73352e-05	0.000452817
rs62443297	ENSG00000227191	-0.179453	0.0440411	4.73051e-05	0.000452817
rs7139573	ENSG00000133105	0.107068	0.0262793	4.73941e-05	0.000453047
rs7042968	ENSG00000138835	-0.150125	0.0368716	4.79381e-05	0.00045791
rs8110252	ENSG00000268658	0.13813	0.0339327	4.81118e-05	0.000459233
rs4674328	ENSG00000135912	-0.110788	0.027221	4.82691e-05	0.00046006
rs12206472	ENSG00000111885	-0.109007	0.0267829	4.82532e-05	0.00046006
rs5747330	ENSG00000015475	0.107274	0.0263742	4.88009e-05	0.000464787
rs740233	ENSG00000185339	0.107566	0.0264509	4.89562e-05	0.000465925
rs12596141	ENSG00000072864	-0.118509	0.0291543	4.93175e-05	0.000469021
rs2427586	ENSG00000101161	0.129678	0.0319124	4.96003e-05	0.000471103
rs12766862	ENSG00000119922	0.11995	0.0295186	4.96088e-05	0.000471103
rs4796532	ENSG00000261996	0.139001	0.0342208	4.99526e-05	0.000474021
rs11180511	ENSG00000180481	-0.111954	0.0275715	5.02521e-05	0.000476515
rs4849181	ENSG00000125618	-0.112567	0.0277342	5.06174e-05	0.00047963
rs9306156	ENSG00000160299	0.111516	0.0274765	5.06624e-05	0.000479708
rs420458	ENSG00000105519	-0.117342	0.0289184	5.08586e-05	0.000481215
rs17217758	ENSG00000095002	0.14971	0.0369185	5.14103e-05	0.000486081
rs62037803	ENSG00000103351	0.152633	0.0376435	5.15061e-05	0.000486634
rs4832257	ENSG00000068615	0.166525	0.0410941	5.20386e-05	0.000491308
rs4726606	ENSG00000188037	-0.105449	0.0260407	5.26859e-05	0.000497058
rs241776	ENSG00000109084	-0.108821	0.0268856	5.30943e-05	0.000500549
rs2651823	ENSG00000183734	0.109798	0.0271418	5.35964e-05	0.000504787
rs4698119	ENSG00000214846	-0.113261	0.0279985	5.36214e-05	0.000504787
rs2314339	ENSG00000126351	0.158327	0.0391523	5.39301e-05	0.000507325
rs7520844	ENSG00000169504	0.123625	0.0305726	5.39814e-05	0.000507441
rs6140309	ENSG00000251390	0.127476	0.0315476	5.46516e-05	0.000513049
rs3766398	ENSG00000130775	0.11195	0.0277054	5.46568e-05	0.000513049
rs235374	ENSG00000183255	0.107275	0.0265515	5.4766e-05	0.000513703
rs4390300	ENSG00000108064	-0.108566	0.0268725	5.48173e-05	0.000513813
rs11559147	ENSG00000136247	0.118985	0.0294677	5.53331e-05	0.000518274
rs10794308	ENSG00000251661	-0.126688	0.0313826	5.55549e-05	0.000519977
rs59483310	ENSG00000227603	0.147533	0.0365566	5.58279e-05	0.000522157
rs9427094	ENSG00000160710	-0.106449	0.0263866	5.61848e-05	0.000525118
rs13298567	ENSG00000187764	0.143322	0.0355474	5.67503e-05	0.000530023
rs12886066	ENSG00000165861	0.136152	0.0337983	5.75947e-05	0.000537523
rs361361	ENSG00000211714	-0.121063	0.0300584	5.77835e-05	0.000538513
rs470646	ENSG00000256581	-0.115465	0.0286678	5.77605e-05	0.000538513
rs2003727	ENSG00000203797	0.107521	0.0267097	5.82855e-05	0.000542802
rs999886	ENSG00000221838	-0.105246	0.0261517	5.85542e-05	0.000544914
rs834227	ENSG00000187145	0.109181	0.0271308	5.86037e-05	0.000544986
rs12043622	ENSG00000116991	-0.107865	0.0268083	5.87718e-05	0.000546158
rs10251228	ENSG00000136250	0.10451	0.0259815	5.9047e-05	0.000548323
rs141745012	ENSG00000152240	0.228542	0.0568275	5.92455e-05	0.000549775
rs1130045	ENSG00000264247	-0.123158	0.0306293	5.94347e-05	0.000551137
rs3809849	ENSG00000132382	-0.135559	0.0337182	5.95783e-05	0.000552075
rs3110799	ENSG00000164707	0.103159	0.0256634	5.97447e-05	0.000553185
rs4291985	ENSG00000186496	-0.105426	0.0262298	5.98316e-05	0.000553185
rs10800313	ENSG00000233411	0.106675	0.0265414	5.98681e-05	0.000553185
rs2289640	ENSG00000198920	-0.108265	0.0269354	5.98105e-05	0.000553185
rs17849036	ENSG00000103154	0.127948	0.0318372	5.99637e-05	0.000553675
rs1188358	ENSG00000264773	0.125869	0.0313215	6.00146e-05	0.000553752
rs798759	ENSG00000163950	-0.107525	0.0267597	6.01319e-05	0.00055444
rs10163410	ENSG00000175643	0.11279	0.0280803	6.05047e-05	0.000557483
rs1580833	ENSG00000125148	-0.118546	0.0295354	6.12789e-05	0.000564217
rs13334621	ENSG00000140743	-0.196565	0.0489784	6.13785e-05	0.000564734
rs61041959	ENSG00000139053	0.150499	0.0375072	6.1578e-05	0.00056617
rs62180089	ENSG00000170035	0.113997	0.0284212	6.19803e-05	0.000569466
rs1150967	ENSG00000188375	0.164946	0.0411258	6.20366e-05	0.000569581
rs4926167	ENSG00000104979	-0.12019	0.029988	6.27749e-05	0.000575953
rs9842017	ENSG00000169359	0.122806	0.0306473	6.3008e-05	0.000577685
rs1144107	ENSG00000114354	0.111561	0.0278494	6.3334e-05	0.000580264
rs6985649	ENSG00000137574	-0.158067	0.0394625	6.34277e-05	0.000580496
rs8192013	ENSG00000085871	0.142046	0.0354636	6.34486e-05	0.000580496
rs11149813	ENSG00000153774	0.128015	0.0319825	6.41868e-05	0.000586838
rs698423	ENSG00000100075	-0.1069	0.026715	6.45037e-05	0.000589321
rs254415	ENSG00000171530	0.110891	0.0277241	6.49618e-05	0.00059309
rs1885393	ENSG00000107611	0.112484	0.0281352	6.54586e-05	0.000597207
rs1535786	ENSG00000186184	0.106782	0.0267134	6.56469e-05	0.000598505
rs8101703	ENSG00000142002	-0.124822	0.0312411	6.61668e-05	0.000602822
rs215379	ENSG00000179715	0.106365	0.0266246	6.62851e-05	0.000603477
rs73537449	ENSG00000064490	0.149446	0.0374106	6.63618e-05	0.000603753
rs7668240	ENSG00000251442	-0.156288	0.0391258	6.64243e-05	0.0006039
rs6537825	ENSG00000175984	0.218653	0.0547458	6.65738e-05	0.000604836
rs651774	ENSG00000130167	-0.149121	0.037355	6.71285e-05	0.00060945
rs2460970	ENSG00000177570	0.174134	0.0436529	6.79597e-05	0.000616566
rs670712	ENSG00000197798	0.104256	0.026148	6.85087e-05	0.000621114
rs35374520	ENSG00000215012	-0.141712	0.0355463	6.86405e-05	0.000621876
rs6962912	ENSG00000070882	-0.107294	0.0269167	6.87948e-05	0.00062284
rs2306589	ENSG00000108278	0.102975	0.0258354	6.88916e-05	0.000623041
rs9883363	ENSG00000241889	-0.125165	0.0314031	6.89128e-05	0.000623041
rs6737791	ENSG00000233806	-0.104548	0.026232	6.89718e-05	0.000623141
rs507369	ENSG00000145979	0.120421	0.0302206	6.92065e-05	0.000624828
rs2043970	ENSG00000133216	-0.190735	0.04787	6.92872e-05	0.000625122
rs12608953	ENSG00000178297	0.189798	0.0476556	6.97938e-05	0.000629257
rs514438	ENSG00000140265	-0.124949	0.0313766	6.99282e-05	0.000630032
rs4278932	ENSG00000153208	-0.124238	0.0312192	7.07253e-05	0.000636629
rs11543305	ENSG00000184967	-0.185442	0.0466003	7.07583e-05	0.000636629
rs55931953	ENSG00000175518	0.114551	0.028795	7.11344e-05	0.000639129
rs55795647	ENSG00000188785	0.154324	0.0387919	7.11053e-05	0.000639129
rs62462533	ENSG00000155530	-0.126775	0.0318816	7.16453e-05	0.000643275
rs10227172	ENSG00000133612	-0.113069	0.0284412	7.19167e-05	0.000645267
rs6738255	ENSG00000184182	0.107257	0.0269943	7.2592e-05	0.000650877
rs2272300	ENSG00000139626	0.199209	0.0501439	7.27603e-05	0.000651936
rs6756567	ENSG00000243491	0.115669	0.0291397	7.37619e-05	0.000660456
rs4610379	ENSG00000151725	-0.109975	0.0277152	7.4211e-05	0.000663564
rs865483	ENSG00000161326	0.11069	0.0278956	7.42089e-05	0.000663564
rs2233859	ENSG00000136315	0.112489	0.0283642	7.48803e-05	0.000668175
rs11579366	ENSG00000198483	0.107382	0.0270754	7.48245e-05	0.000668175
rs721131	ENSG00000239688	0.109014	0.0274881	7.48808e-05	0.000668175
rs9852881	ENSG00000144635	0.119252	0.03008	7.531e-05	0.000671195
rs2306386	ENSG00000160959	-0.105859	0.0267019	7.53224e-05	0.000671195
rs7803682	ENSG00000155849	0.128676	0.0324589	7.53763e-05	0.000671215
rs6437595	ENSG00000170017	-0.116002	0.0292732	7.58611e-05	0.00067507
rs79161254	ENSG00000224597	0.169675	0.0428481	7.67614e-05	0.000682615
rs1140711	ENSG00000245573	0.104624	0.02644	7.76831e-05	0.000689868
rs2296804	ENSG00000124713	-0.102894	0.026002	7.76423e-05	0.000689868
rs7542	ENSG00000102886	-0.103972	0.0262779	7.78169e-05	0.000690585
rs75434942	ENSG00000263072	0.105594	0.0266929	7.80607e-05	0.000692277
rs4513161	ENSG00000169683	0.114745	0.0290115	7.82973e-05	0.000693902
rs1065483	ENSG00000029725	0.105878	0.0267751	7.85676e-05	0.000695824
rs55943056	ENSG00000100504	0.123932	0.0313503	7.89551e-05	0.000698779
rs55776099	ENSG00000196917	-0.102249	0.0258685	7.91191e-05	0.000699755
rs3810451	ENSG00000167595	-0.135245	0.0342432	8.01424e-05	0.000708324
rs644616	ENSG00000185085	-0.111238	0.0281837	8.10322e-05	0.000715702
rs10406857	ENSG00000197128	0.114574	0.0290342	8.12787e-05	0.000717392
rs3176861	ENSG00000162692	-0.127314	0.0322685	8.15149e-05	0.000718989
rs4820581	ENSG00000099998	0.21025	0.0532945	8.16516e-05	0.000719707
rs10005866	ENSG00000053900	-0.100137	0.0253861	8.18195e-05	0.000720699
rs4964677	ENSG00000174600	0.106801	0.02708	8.20492e-05	0.000722232
rs179271	ENSG00000112167	-0.10281	0.0260721	8.2251e-05	0.00072352
rs1659563	ENSG00000140320	-0.102435	0.0259809	8.24592e-05	0.000724861
rs33931897	ENSG00000269951	0.105695	0.026809	8.25238e-05	0.000724939
rs56330650	ENSG00000110906	0.21165	0.0537011	8.29497e-05	0.000728188
rs1004030	ENSG00000172590	0.106349	0.0269875	8.31593e-05	0.000729273
rs12450199	ENSG00000171298	-0.106578	0.0270462	8.31853e-05	0.000729273
rs60161668	ENSG00000131873	-0.183307	0.0465752	8.48746e-05	0.000743582
rs1894651	ENSG00000023892	0.133634	0.0339715	8.55869e-05	0.000749317
rs12976931	ENSG00000261754	-0.101097	0.0257146	8.63725e-05	0.000755687
rs12496260	ENSG00000138468	-0.102214	0.0260017	8.65331e-05	0.000756583
rs10760164	ENSG00000148180	-0.102876	0.026177	8.69055e-05	0.000758819
rs3013306	ENSG00000237886	0.112232	0.028557	8.68711e-05	0.000758819
rs2770150	ENSG00000136869	-0.114048	0.029023	8.70667e-05	0.000759716
rs309125	ENSG00000076003	0.115509	0.029427	8.86205e-05	0.000772757
rs2219143	ENSG00000147852	-0.109226	0.0278414	8.94041e-05	0.000779067
rs9930691	ENSG00000226942	-0.169294	0.0431371	8.95542e-05	0.000779853
rs186803	ENSG00000184840	0.10116	0.0258	9.02343e-05	0.000784725
rs117461525	ENSG00000197599	0.176246	0.044949	9.0195e-05	0.000784725
rs8141807	ENSG00000188511	-0.103808	0.0264881	9.09309e-05	0.000790255
rs198462	ENSG00000124920	-0.103409	0.0263942	9.13748e-05	0.000793582
rs11789196	ENSG00000119509	-0.109114	0.0278541	9.15747e-05	0.000794788
rs12439619	ENSG00000259785	0.112903	0.0288265	9.18381e-05	0.000796543
rs13031794	ENSG00000123600	-0.115596	0.0295222	9.22506e-05	0.000799588
rs12121387	ENSG00000179163	-0.106327	0.0271652	9.28076e-05	0.000803879
rs113948862	ENSG00000103326	-0.175856	0.0449412	9.32195e-05	0.00080691
rs10747468	ENSG00000122481	0.180422	0.0461406	9.42902e-05	0.000815635
rs2393593	ENSG00000158406	-0.101616	0.0259934	9.46634e-05	0.00081832
rs2847224	ENSG00000160223	-0.101255	0.0259082	9.50836e-05	0.000821407
rs10107388	ENSG00000178209	-0.111022	0.0284259	9.60902e-05	0.000829552
rs10258826	ENSG00000187257	0.0971149	0.0248669	9.62019e-05	0.000829965
rs10859998	ENSG00000084110	-0.118658	0.0303965	9.6875e-05	0.000835218
rs3136247	ENSG00000116062	-0.131873	0.0337907	9.72955e-05	0.000838288
rs2306751	ENSG00000146425	0.106002	0.0271729	9.79355e-05	0.000843244
rs13091934	ENSG00000183662	-0.102203	0.0262036	9.82115e-05	0.000845061
rs7260218	ENSG00000197841	-0.10831	0.0278047	0.000100227	0.000861836
rs73572791	ENSG00000170209	0.151063	0.0388201	0.000101899	0.000875635
rs1934482	ENSG00000184677	0.103793	0.0267033	0.000103795	0.00089134
rs111759027	ENSG00000135074	0.213252	0.054875	0.000104105	0.000893409
rs3764640	ENSG00000118046	-0.13933	0.0358668	0.000105048	0.000900907
rs2041459	ENSG00000011295	0.102009	0.0262726	0.000105578	0.000904857
rs10157047	ENSG00000162783	-0.0998306	0.0257239	0.000106392	0.000911227
rs4758267	ENSG00000175390	-0.11072	0.0285378	0.000106858	0.00091462
rs12931265	ENSG00000262488	-0.121348	0.0312809	0.000107065	0.000915791
rs112111290	ENSG00000182500	0.125885	0.0324641	0.000107781	0.000921306
rs58191584	ENSG00000101181	-0.122533	0.0316254	0.000109184	0.000932691
rs7966820	ENSG00000139433	-0.100166	0.0258637	0.000109931	0.000937837
rs6431556	ENSG00000124831	0.114044	0.0294461	0.000109876	0.000937837
rs2369280	ENSG00000073614	-0.121357	0.0313416	0.000110277	0.000940174
rs117524664	ENSG00000183309	0.171057	0.0441834	0.000110523	0.000941653
rs10876566	ENSG00000123360	-0.114948	0.0296938	0.000110711	0.000942638
rs62286936	ENSG00000156931	0.229486	0.0592963	0.000111142	0.000945688
rs2002243	ENSG00000245080	0.180622	0.0466821	0.000111582	0.000948813
rs10807334	ENSG00000001561	0.0985714	0.0254869	0.000112332	0.000954569
rs4965258	ENSG00000068305	-0.102852	0.0265961	0.000112489	0.000955278
rs4729671	ENSG00000106404	0.167948	0.0434391	0.000112912	0.000958241
rs10899839	ENSG00000236114	-0.111137	0.0287545	0.000113477	0.000962407
rs6509874	ENSG00000267838	-0.111884	0.0289584	0.000114144	0.000966802
rs432936	ENSG00000197912	0.101115	0.0261703	0.00011409	0.000966802
rs7740107	ENSG00000198945	-0.117248	0.0303496	0.000114311	0.000967589
rs2072448	ENSG00000065970	0.1134	0.0293651	0.000115023	0.000972986
rs555379	ENSG00000157782	0.100699	0.026078	0.000115155	0.000973468
rs821470	ENSG00000140853	0.104049	0.0269534	0.000115687	0.000977327
rs9435441	ENSG00000198890	-0.106925	0.0277023	0.000115943	0.000978856
rs7967416	ENSG00000010295	-0.117486	0.0304402	0.000116039	0.000979031
rs34681	ENSG00000164175	0.151339	0.0392179	0.000116344	0.000980971
rs17739675	ENSG00000223935	0.155644	0.0403425	0.000116753	0.000983777
rs12977498	ENSG00000167600	-0.126666	0.0328362	0.000117015	0.00098535
rs62140208	ENSG00000143924	-0.103563	0.0268504	0.000117249	0.000986041
rs626156	ENSG00000096433	0.105813	0.0274339	0.000117245	0.000986041
rs75446625	ENSG00000140876	0.199458	0.0517152	0.000117331	0.000986096
rs2075626	ENSG00000110717	0.115709	0.0300048	0.000117572	0.000987482
rs4670616	ENSG00000205221	-0.111792	0.0290021	0.000118403	0.000993657
rs2188620	ENSG00000261731	-0.113443	0.0294312	0.00011846	0.000993657
rs7015812	ENSG00000186583	-0.103889	0.0269579	0.000118817	0.000996011
rs62065492	ENSG00000176749	0.0982938	0.0255131	0.000119335	0.000999709
rs35165685	ENSG00000066735	0.107975	0.028027	0.000119748	0.00100253
rs10078744	ENSG00000112874	-0.143258	0.037206	0.000120448	0.00100773
rs7969190	ENSG00000196668	-0.216845	0.056341	0.00012124	0.00101371
rs12602948	ENSG00000002919	-0.11844	0.030785	0.000121954	0.00101902
rs56017827	ENSG00000136718	0.121357	0.0315486	0.000122296	0.00102123
rs2957614	ENSG00000140386	0.106876	0.0277927	0.000122883	0.00102547
rs3118869	ENSG00000135047	-0.102484	0.0266603	0.000123581	0.00103063
rs4963156	ENSG00000255142	0.102444	0.0266631	0.000124542	0.00103798
rs6692645	ENSG00000162714	-0.104661	0.0272516	0.000125365	0.00104417
rs3860162	ENSG00000259953	-0.112335	0.0292612	0.00012612	0.00104979
rs6533610	ENSG00000251441	-0.111414	0.0290246	0.000126362	0.00105046
rs47794	ENSG00000125779	-0.102356	0.0266647	0.000126347	0.00105046
rs4641971	ENSG00000225234	-0.106642	0.0278003	0.000127687	0.0010608
rs1952092	ENSG00000198252	-0.100522	0.0262114	0.000128181	0.00106422
rs2620725	ENSG00000223294	-0.101114	0.0263705	0.000128536	0.00106649
rs7486703	ENSG00000139344	0.0997006	0.0260058	0.000128846	0.00106838
rs10863792	ENSG00000117597	-0.0988702	0.0257927	0.000129114	0.00106992
rs28790585	ENSG00000137801	0.114601	0.0298996	0.000129327	0.001071
rs1834518	ENSG00000138756	0.114604	0.0299059	0.000129695	0.00107336
rs62021193	ENSG00000197696	-0.108345	0.0282753	0.000129889	0.00107429
rs4985407	ENSG00000223496	-0.0990349	0.0258471	0.000130005	0.00107456
rs4247595	ENSG00000242086	0.128507	0.0335508	0.000130707	0.00107968
rs1027895	ENSG00000141293	-0.108532	0.028346	0.000131443	0.00108507
rs3809112	ENSG00000254910	-0.119411	0.0312298	0.000134249	0.00110753
rs8014529	ENSG00000211973	-0.101557	0.0265773	0.000135571	0.00111773
rs17743381	ENSG00000204710	0.131096	0.0343236	0.000136555	0.00112441
rs2810876	ENSG00000137944	0.100574	0.0263314	0.000136478	0.00112441
rs1479057	ENSG00000168546	-0.10161	0.0266102	0.00013707	0.00112794
rs911119	ENSG00000101439	-0.122971	0.0322102	0.00013745	0.00113036
rs2186376	ENSG00000100024	-0.0999188	0.0261731	0.000137541	0.00113039
rs11086147	ENSG00000101194	-0.104438	0.0273604	0.000137823	0.001132
rs1403294	ENSG00000164930	0.111404	0.0291957	0.000138567	0.00113699
rs35350834	ENSG00000072858	-0.107678	0.0282198	0.000138606	0.00113699
rs16849597	ENSG00000115290	-0.176258	0.0462135	0.000139558	0.00114325
rs4813191	ENSG00000237914	-0.10769	0.0282375	0.00013972	0.00114325
rs113919457	ENSG00000142082	0.117148	0.0307146	0.000139518	0.00114325
rs1952013	ENSG00000165502	-0.118209	0.0309958	0.000139721	0.00114325
rs781984	ENSG00000112305	0.095399	0.0250269	0.000140769	0.0011511
rs10914262	ENSG00000162512	-0.112836	0.0296141	0.000141703	0.00115801
rs6934022	ENSG00000218713	0.133339	0.0350154	0.000142962	0.00116756
rs79517895	ENSG00000181790	-0.140748	0.0369624	0.000143052	0.00116757
rs12898445	ENSG00000140563	0.113492	0.0298132	0.000143683	0.00117198
rs635299	ENSG00000104936	0.102308	0.0268844	0.000144435	0.00117738
rs3761180	ENSG00000224397	0.101746	0.0267461	0.000145194	0.00118282
rs2572452	ENSG00000177710	-0.100848	0.0265182	0.00014589	0.00118775
rs76298426	ENSG00000115507	0.145048	0.0381451	0.000146146	0.00118835
rs2570205	ENSG00000236255	-0.18527	0.0486679	0.000146081	0.00118835
rs768705	ENSG00000247828	0.110359	0.0290266	0.000146466	0.00119021
rs112465406	ENSG00000035862	-0.166909	0.0439171	0.000147314	0.00119636
rs676750	ENSG00000054277	0.105524	0.0277718	0.000147825	0.00119976
rs4434463	ENSG00000197903	0.157787	0.041532	0.000148132	0.0012015
rs56960757	ENSG00000142330	-0.125962	0.0331595	0.000148431	0.00120317
rs1793149	ENSG00000160588	0.0979499	0.0257906	0.0001489	0.00120622
rs2306992	ENSG00000163281	0.120442	0.031726	0.000149842	0.00121309
rs7020310	ENSG00000164967	0.107899	0.0284486	0.00015198	0.00122964
rs33901	ENSG00000087116	-0.100491	0.0265109	0.000153336	0.00123984
rs12648410	ENSG00000251429	-0.137054	0.0361795	0.000154816	0.00125103
rs4252424	ENSG00000165131	-0.124464	0.0328812	0.000156634	0.00126493
rs6462211	ENSG00000106113	0.109123	0.0288392	0.000157509	0.00127121
rs17092292	ENSG00000176438	0.111987	0.0296005	0.000157867	0.00127225
rs1134067	ENSG00000143452	0.0992461	0.0262335	0.000157931	0.00127225
rs4074989	ENSG00000182580	-0.0994092	0.0262757	0.000157851	0.00127225
rs62407790	ENSG00000131446	0.136884	0.0361907	0.000158488	0.00127516
rs10734713	ENSG00000226091	-0.127231	0.0336381	0.000158465	0.00127516
rs28455065	ENSG00000232559	-0.158128	0.0418237	0.000159427	0.00128192
rs731045	ENSG00000122386	-0.100584	0.026607	0.00015972	0.00128349
rs2016392	ENSG00000257285	0.130152	0.0344397	0.00016051	0.00128903
rs71625138	ENSG00000213171	0.209574	0.0554622	0.000160805	0.00129061
rs3736461	ENSG00000057608	-0.126143	0.0333923	0.000161505	0.00129542
rs8064882	ENSG00000166263	0.106758	0.0282655	0.000161901	0.00129781
rs3731626	ENSG00000198399	-0.109041	0.0288724	0.000162109	0.00129867
rs1108431	ENSG00000260911	0.102341	0.0271035	0.000162582	0.00130166
rs847990	ENSG00000146530	0.190548	0.0505342	0.000166024	0.0013284
rs844832	ENSG00000230492	-0.162908	0.0432165	0.000166746	0.00133335
rs11118196	ENSG00000236911	-0.126139	0.033465	0.000166951	0.00133417
rs12789028	ENSG00000168056	0.126124	0.0334811	0.000168456	0.00134537
rs3218408	ENSG00000196584	0.12891	0.034225	0.000169222	0.00135066
rs12443580	ENSG00000228695	-0.122449	0.0325184	0.000169463	0.00135175
rs7584354	ENSG00000115310	0.101564	0.0269737	0.00016962	0.00135218
rs17357621	ENSG00000117480	0.105761	0.0281033	0.00017099	0.00136143
rs1311453	ENSG00000241666	0.106915	0.0284098	0.000170971	0.00136143
rs11150614	ENSG00000140678	0.104906	0.0278854	0.000171828	0.00136727
rs590858	ENSG00000201451	0.0973125	0.0258699	0.000172125	0.0013688
rs2910186	ENSG00000164609	-0.102971	0.0273889	0.000173517	0.00137902
rs182366	ENSG00000162885	0.0965691	0.0256933	0.000174252	0.00138402
rs329642	ENSG00000080854	-0.0973473	0.0259087	0.000175091	0.00138983
rs113723279	ENSG00000174238	0.146719	0.0390593	0.000175798	0.00139395
rs9473663	ENSG00000096006	-0.106086	0.0282424	0.000175824	0.00139395
rs7995647	ENSG00000133103	0.101287	0.0269734	0.000176669	0.0013998
rs67594352	ENSG00000185009	0.156016	0.0415568	0.000177217	0.00140322
rs1995304	ENSG00000163660	0.11553	0.030774	0.000177317	0.00140322
rs12908251	ENSG00000262728	-0.110647	0.0294851	0.00017838	0.00141078
rs12170331	ENSG00000183307	-0.113873	0.0303587	0.000179592	0.00141875
rs2450139	ENSG00000118369	0.136739	0.0364548	0.000179607	0.00141875
rs73582446	ENSG00000142552	-0.204143	0.054429	0.000179815	0.00141953
rs141078441	ENSG00000163931	-0.131175	0.0349948	0.000181404	0.00143121
rs10957133	ENSG00000178538	-0.100905	0.0269352	0.000182994	0.00144288
rs9610445	ENSG00000100336	-0.163166	0.0435608	0.000183356	0.00144486
rs77066151	ENSG00000153207	-0.160476	0.0428548	0.000184123	0.00145003
rs10079806	ENSG00000120708	0.134872	0.0360197	0.000184315	0.00145065
rs1184547	ENSG00000116641	0.103007	0.0275175	0.000185097	0.00145505
rs3006366	ENSG00000196793	0.10213	0.0272825	0.000185003	0.00145505
rs59774409	ENSG00000104870	-0.201745	0.0539025	0.000185496	0.00145713
rs13332406	ENSG00000103479	-0.0983698	0.0262834	0.000185586	0.00145713
rs11161476	ENSG00000171517	0.113425	0.0303082	0.000185792	0.00145788
rs9311674	ENSG00000168291	-0.117373	0.0313767	0.000186964	0.00146619
rs34799296	ENSG00000026652	-0.118357	0.031648	0.000187708	0.00147113
rs2049788	ENSG00000211778	-0.102048	0.0272906	0.000188044	0.00147288
rs3770766	ENSG00000115825	-0.101429	0.0271341	0.000189009	0.00147955
rs2839180	ENSG00000182362	-0.109301	0.029242	0.000189175	0.00147996
rs62050500	ENSG00000212719	0.298115	0.0797342	0.000189587	0.00148229
rs5997802	ENSG00000235989	-0.107954	0.0289201	0.000192949	0.00150767
rs45457991	ENSG00000100726	-0.188653	0.0505564	0.000193934	0.00151445
rs10807172	ENSG00000255587	-0.102809	0.0275586	0.000194674	0.00151841
rs4975850	ENSG00000171421	-0.105461	0.0282691	0.000194646	0.00151841
rs546662	ENSG00000182183	0.128465	0.0344462	0.000195547	0.00152431
rs233322	ENSG00000182912	-0.112996	0.0303051	0.000196195	0.00152844
rs3817465	ENSG00000236525	0.11567	0.0310251	0.000196442	0.00152945
rs3830	ENSG00000268230	0.096375	0.0258642	0.000198069	0.0015412
rs11958585	ENSG00000188002	-0.121388	0.0325832	0.000198622	0.00154457
rs1253097	ENSG00000126790	-0.0991262	0.0266088	0.000198753	0.00154467
rs2573187	ENSG00000179299	0.0992436	0.0266556	0.000200433	0.0015568
rs2274240	ENSG00000039068	-0.10116	0.0271796	0.000201454	0.00156379
rs233322	ENSG00000175894	-0.112811	0.0303121	0.000201648	0.00156436
rs4982676	ENSG00000155465	-0.132241	0.0355353	0.00020184	0.00156492
rs207941	ENSG00000260804	0.190266	0.0511427	0.000202729	0.00157088
rs11240753	ENSG00000198625	-0.105423	0.0283411	0.000203119	0.00157296
rs4618656	ENSG00000255310	-0.0982242	0.0264113	0.000203743	0.00157686
rs10844369	ENSG00000257027	-0.154212	0.0414833	0.00020502	0.00158579
rs2836998	ENSG00000182093	0.103956	0.0279674	0.000205335	0.00158729
rs152286	ENSG00000243806	0.154568	0.0415866	0.000205552	0.00158803
rs17183356	ENSG00000211812	-0.122052	0.0328413	0.000205857	0.00158943
rs4660314	ENSG00000234329	0.104391	0.0281054	0.000207597	0.00160192
rs3744009	ENSG00000092929	-0.119864	0.0322746	0.000207921	0.00160347
rs7514450	ENSG00000186205	-0.0980898	0.0264195	0.000208816	0.00160941
rs72833202	ENSG00000129219	0.145932	0.0393109	0.000209264	0.00161191
rs179145	ENSG00000258572	-0.102123	0.0275108	0.000209389	0.00161192
rs3764817	ENSG00000255306	-0.112983	0.0304462	0.000210357	0.00161842
rs6134836	ENSG00000101230	-0.142666	0.0384639	0.000211876	0.00162914
rs3815797	ENSG00000131153	0.10742	0.0289751	0.000213352	0.00163952
rs13227497	ENSG00000260054	-0.137155	0.03701	0.000214543	0.0016477
rs11060939	ENSG00000060709	0.109557	0.0295696	0.000215269	0.0016523
rs13179981	ENSG00000146066	-0.15085	0.040758	0.000218614	0.00167699
rs4809140	ENSG00000268119	-0.104845	0.0283351	0.000219412	0.00168212
rs784567	ENSG00000139625	0.101161	0.0273451	0.000220068	0.00168615
rs1008982	ENSG00000170430	-0.105269	0.0284533	0.000220351	0.00168732
rs784602	ENSG00000116983	0.0985911	0.0266593	0.000221127	0.00169227
rs6906850	ENSG00000124785	0.108894	0.0294523	0.000221909	0.00169726
rs60267183	ENSG00000126838	-0.106625	0.0288428	0.000222362	0.00169973
rs28636608	ENSG00000169330	0.0972192	0.0263387	0.00022734	0.00173676
rs6139109	ENSG00000125826	0.146664	0.0397477	0.000228443	0.00174416
rs34134804	ENSG00000255837	-0.107324	0.0291059	0.000230722	0.00176052
rs4930384	ENSG00000174080	0.114389	0.0310261	0.000231161	0.00176236
rs72891061	ENSG00000138434	0.133006	0.0360766	0.000231234	0.00176236
rs1967328	ENSG00000133731	-0.102918	0.027934	0.000233471	0.00177837
rs10498238	ENSG00000153823	-0.170201	0.0462025	0.000233936	0.00178001
rs6910696	ENSG00000243587	0.0948908	0.0257591	0.00023396	0.00178001
rs113868265	ENSG00000159720	-0.19277	0.0523394	0.0002346	0.00178383
rs62443295	ENSG00000211694	-0.162604	0.0441637	0.000235728	0.00179137
rs880090	ENSG00000064547	-0.109592	0.0297691	0.000236148	0.00179351
rs452089	ENSG00000106682	0.107795	0.0293032	0.000238742	0.00181216
rs7161378	ENSG00000139998	0.113782	0.0309424	0.000240038	0.0018208
rs889574	ENSG00000261253	0.102189	0.027792	0.0002403	0.0018208
rs77820836	ENSG00000205482	0.143338	0.0389827	0.000240255	0.0018208
rs2518562	ENSG00000163565	0.160342	0.0436157	0.000240938	0.00182456
rs11637927	ENSG00000140463	0.205063	0.0557866	0.000241318	0.00182638
rs7294478	ENSG00000205885	0.0968653	0.0263614	0.00024257	0.00183372
rs7956725	ENSG00000170442	-0.0992498	0.0270093	0.000242445	0.00183372
rs58388686	ENSG00000167264	0.128037	0.0348485	0.00024297	0.00183568
rs7670291	ENSG00000078140	-0.0998014	0.0271707	0.000243892	0.00184158
rs159963	ENSG00000232912	-0.095901	0.0261187	0.000245209	0.00185045
rs238135	ENSG00000177426	-0.111754	0.0304506	0.000246861	0.00186183
rs17671708	ENSG00000254667	0.143603	0.0391327	0.000247225	0.0018635
rs16979477	ENSG00000267169	-0.159284	0.0434236	0.000248663	0.00187326
rs2658954	ENSG00000184613	0.140408	0.0382832	0.000249175	0.00187602
rs6503875	ENSG00000141295	-0.140419	0.0383016	0.000250606	0.00188571
rs35488977	ENSG00000244607	0.124018	0.0338505	0.000253003	0.00190264
rs12049914	ENSG00000149499	0.0997971	0.0272591	0.000255612	0.00192115
rs10852636	ENSG00000213918	-0.105457	0.0288095	0.000256154	0.00192411
rs777497	ENSG00000163885	0.100307	0.0274141	0.000257725	0.0019348
rs112020878	ENSG00000178202	-0.138223	0.0377838	0.000258418	0.00193754
rs2335364	ENSG00000081665	0.0968861	0.026483	0.000258244	0.00193754
rs1968346	ENSG00000144580	0.0976853	0.0267036	0.000258538	0.00193754
rs11636944	ENSG00000182253	-0.100772	0.0275509	0.000259007	0.00193994
rs66582670	ENSG00000178999	-0.101898	0.0278663	0.000260004	0.00194629
rs60553752	ENSG00000130813	0.163445	0.0447163	0.000261552	0.00195675
rs7636054	ENSG00000145014	0.113226	0.0309997	0.000264254	0.00197583
rs7965038	ENSG00000120647	-0.11903	0.0325927	0.000264718	0.00197816
rs7987863	ENSG00000188342	0.195979	0.0536832	0.000266143	0.00198767
rs7188484	ENSG00000141012	-0.107931	0.0295675	0.00026648	0.00198905
rs7250872	ENSG00000130270	0.10485	0.0287256	0.000266778	0.00199013
rs7136274	ENSG00000256427	-0.0998918	0.0273692	0.000267043	0.00199096
rs58765732	ENSG00000100106	-0.101758	0.0278847	0.000267602	0.00199399
rs2855039	ENSG00000196565	0.100599	0.0275748	0.000268652	0.00200066
rs2273193	ENSG00000112763	0.109388	0.0300131	0.000272376	0.00202724
rs237731	ENSG00000158445	-0.108552	0.0297947	0.000273793	0.00203583
rs9293525	ENSG00000157111	-0.138753	0.0380844	0.000273843	0.00203583
rs72694956	ENSG00000250661	0.123501	0.0339066	0.000274789	0.0020417
rs2085018	ENSG00000014164	-0.0970804	0.0266609	0.000275969	0.00204929
rs4798075	ENSG00000101605	-0.127173	0.0349545	0.000279246	0.00207245
rs3897583	ENSG00000149292	-0.103222	0.0283974	0.000282877	0.00209819
rs61995986	ENSG00000099814	0.0968647	0.0266626	0.000284984	0.00211261
rs5995269	ENSG00000224086	-0.0959689	0.0264173	0.000285165	0.00211275
rs60700976	ENSG00000108479	0.148467	0.0408897	0.000287241	0.00212693
rs2475314	ENSG00000197771	0.0997067	0.0274647	0.000287878	0.00213043
rs849225	ENSG00000116117	0.135202	0.037245	0.000288204	0.00213163
rs2523174	ENSG00000188305	-0.113691	0.0313465	0.000291731	0.00215649
rs7387891	ENSG00000171045	0.0972913	0.0268323	0.000292856	0.00216235
rs386915	ENSG00000021355	-0.106466	0.0293626	0.000292852	0.00216235
rs6952002	ENSG00000106560	-0.100315	0.0276686	0.000293212	0.00216375
rs3820527	ENSG00000117016	0.109651	0.0302481	0.000293826	0.00216705
rs7525985	ENSG00000213516	-0.0965651	0.0266505	0.000295713	0.00217973
rs4894	ENSG00000128272	0.106247	0.0293404	0.000298229	0.00219703
rs12512345	ENSG00000077684	-0.0993026	0.0274561	0.000303333	0.00223337
rs1013192	ENSG00000253269	-0.0951191	0.0263107	0.000305151	0.00224549
rs2309225	ENSG00000141956	0.158489	0.043845	0.000305707	0.0022483
rs2250174	ENSG00000158764	0.114783	0.0317826	0.000309553	0.00227496
rs80146221	ENSG00000175873	0.133968	0.037096	0.000309682	0.00227496
rs10000472	ENSG00000138639	-0.103062	0.0285466	0.000310947	0.00228201
rs7414646	ENSG00000143653	-0.100616	0.0278694	0.000310992	0.00228201
rs4711078	ENSG00000168405	0.114156	0.0316287	0.000312204	0.00228832
rs7146599	ENSG00000100889	0.104342	0.0289087	0.000312081	0.00228832
rs7010461	ENSG00000131203	0.10157	0.0281429	0.000312424	0.00228865
rs12196247	ENSG00000146386	-0.101936	0.0282469	0.000312822	0.00228916
rs17500199	ENSG00000172878	0.101744	0.0281937	0.000312846	0.00228916
rs7303869	ENSG00000075415	0.194263	0.0538393	0.000313487	0.00229256
rs9386904	ENSG00000260188	-0.110126	0.0305238	0.000313875	0.00229411
rs415168	ENSG00000176222	-0.0943841	0.0261639	0.00031443	0.00229688
rs1615833	ENSG00000246100	0.128664	0.0356872	0.000316971	0.00231414
rs968511	ENSG00000165716	-0.0983598	0.0273029	0.000320365	0.0023376
rs849749	ENSG00000162910	0.100456	0.0278863	0.000320605	0.00233804
rs56195716	ENSG00000015676	0.128962	0.0358126	0.000322239	0.00234864
rs12363575	ENSG00000205531	-0.115638	0.0321243	0.000323845	0.00235903
rs1566523	ENSG00000227001	-0.0959835	0.0266659	0.000324131	0.00235979
rs4804217	ENSG00000268204	-0.095564	0.0265546	0.000325026	0.00236498
rs12895359	ENSG00000156414	0.107116	0.0297971	0.000329927	0.0023993
rs1781719	ENSG00000124767	0.0927251	0.0258186	0.000334311	0.00242982
rs10170771	ENSG00000118961	-0.112375	0.0312947	0.000335015	0.00243358
rs224204	ENSG00000103313	-0.0929359	0.0258864	0.000335921	0.0024388
rs6671362	ENSG00000143578	-0.0931033	0.0259389	0.000336964	0.00244501
rs10151638	ENSG00000185024	0.105754	0.0294784	0.000339306	0.00246063
rs1641514	ENSG00000129244	0.142724	0.0397941	0.000340558	0.00246833
rs2293294	ENSG00000174611	-0.102255	0.0285249	0.000342879	0.00248377
rs41266811	ENSG00000196966	0.187917	0.0524332	0.000343989	0.00249043
rs12081471	ENSG00000116729	0.124377	0.0347187	0.000345975	0.00250341
rs6692745	ENSG00000116459	-0.101789	0.0284157	0.000346318	0.0025045
rs791357	ENSG00000113742	0.105698	0.0295155	0.000347701	0.00251311
rs9853018	ENSG00000177311	0.0912629	0.0254859	0.00034796	0.00251358
rs602001	ENSG00000178773	-0.127478	0.0356166	0.000350274	0.00252889
rs508186	ENSG00000183780	0.101704	0.028418	0.000350709	0.00253063
rs1942	ENSG00000137815	0.0934395	0.0261149	0.000351831	0.00253732
rs28362645	ENSG00000168026	0.154609	0.0432146	0.000352249	0.00253892
rs10761737	ENSG00000148572	0.0927366	0.0259225	0.000352584	0.00253993
rs2300375	ENSG00000205726	0.106695	0.0298364	0.000354544	0.00255264
rs881150	ENSG00000253736	0.108371	0.0303223	0.000357278	0.0025709
rs6557409	ENSG00000146426	-0.152314	0.0426221	0.000357804	0.00257326
rs75817661	ENSG00000260077	0.144335	0.0403994	0.000359025	0.00257919
rs7644746	ENSG00000175193	0.0933127	0.0261175	0.000358873	0.00257919
rs10769795	ENSG00000183801	0.0946347	0.0264962	0.000360472	0.00258816
rs75464758	ENSG00000180712	0.140782	0.039439	0.000363238	0.00260658
rs7553340	ENSG00000159363	-0.126856	0.0355522	0.000365267	0.00261825
rs11986896	ENSG00000177335	0.102212	0.0286449	0.000365135	0.00261825
rs62054623	ENSG00000003249	0.191712	0.0537403	0.000366348	0.00262455
rs8079310	ENSG00000267080	-0.107661	0.0301816	0.000366746	0.00262595
rs55732162	ENSG00000100483	-0.122659	0.0343947	0.000367984	0.00263337
rs12158299	ENSG00000185651	0.112423	0.0315399	0.000370398	0.00264919
rs9423591	ENSG00000224034	0.098861	0.0277406	0.000371411	0.00265498
rs3767732	ENSG00000143753	0.168124	0.0472056	0.000374594	0.00267626
rs13338688	ENSG00000102890	0.16914	0.047566	0.000382663	0.0027324
rs2038023	ENSG00000239670	0.100852	0.0283711	0.000384333	0.00274282
rs6120704	ENSG00000101294	0.130278	0.0366604	0.000385949	0.00275285
rs842285	ENSG00000154814	-0.0918251	0.0258525	0.000388518	0.00276965
rs8005908	ENSG00000165959	0.122161	0.0344063	0.000390479	0.00278211
rs4736612	ENSG00000042832	-0.0922109	0.0259745	0.000391214	0.00278582
rs3008634	ENSG00000197520	-0.151882	0.0428277	0.000396725	0.00282352
rs34281454	ENSG00000014216	0.0995433	0.0280885	0.000400402	0.00284813
rs72607174	ENSG00000106771	0.101516	0.0286631	0.000403775	0.00287055
rs30986	ENSG00000167967	0.0955575	0.0269854	0.000404709	0.00287558
rs2282640	ENSG00000174547	0.100207	0.0282994	0.000404924	0.00287558
rs62200158	ENSG00000101191	-0.10933	0.030878	0.000405251	0.00287633
rs1079242	ENSG00000189129	0.0922161	0.0260473	0.000405846	0.00287898
rs75633341	ENSG00000184381	0.0925488	0.0261556	0.000408835	0.0028986
rs9495146	ENSG00000225177	-0.109032	0.0308356	0.000412667	0.00292418
rs10832918	ENSG00000110768	-0.0951249	0.0269112	0.000414462	0.0029353
rs1247000	ENSG00000219607	0.148281	0.0419537	0.000415041	0.0029378
rs2758350	ENSG00000237927	-0.112715	0.0319031	0.00041714	0.00295106
rs3756663	ENSG00000249572	-0.11245	0.0318349	0.000418347	0.00295799
rs9356478	ENSG00000198818	-0.103007	0.0291728	0.000420511	0.00297167
rs5769136	ENSG00000260708	-0.0971135	0.027512	0.00042218	0.00298185
rs267516	ENSG00000144668	-0.0941375	0.0266741	0.000423272	0.0029847
rs13447464	ENSG00000097046	-0.0927404	0.0262767	0.000422961	0.0029847
rs7974410	ENSG00000258352	0.09549	0.0270565	0.000423115	0.0029847
rs3799277	ENSG00000180113	-0.123958	0.0351387	0.000425663	0.0029996
rs512493	ENSG00000130772	0.113242	0.032102	0.000425846	0.0029996
rs7255035	ENSG00000186230	-0.0939004	0.0266446	0.000431289	0.00303566
rs903107	ENSG00000133195	0.0891273	0.0252908	0.000431433	0.00303566
rs13421434	ENSG00000168899	-0.13581	0.0385503	0.000433337	0.00304741
rs2377993	ENSG00000204161	0.102439	0.0290831	0.000434349	0.00305288
rs73503618	ENSG00000142303	-0.191626	0.0544083	0.000434856	0.00305479
rs9808290	ENSG00000225449	-0.104401	0.0296459	0.00043551	0.00305774
rs2272983	ENSG00000116661	-0.127288	0.0361524	0.000436717	0.00306456
rs1736895	ENSG00000197062	-0.0949144	0.0269645	0.000438158	0.00307301
rs12570201	ENSG00000243628	0.0930416	0.0264375	0.000439277	0.0030792
rs329275	ENSG00000173852	-0.0919291	0.0261276	0.000440668	0.00308729
rs772174	ENSG00000198885	0.102278	0.0290742	0.000441741	0.00309314
rs76014269	ENSG00000232586	0.135373	0.038493	0.000443395	0.00310305
rs802035	ENSG00000182165	0.103974	0.0295666	0.000443736	0.00310376
rs8082996	ENSG00000134758	0.0934655	0.0266125	0.000451306	0.00315502
rs55784091	ENSG00000189362	-0.0951478	0.0271071	0.000454749	0.00317713
rs7045796	ENSG00000230537	-0.108825	0.0310061	0.000455201	0.00317713
rs6135033	ENSG00000088833	-0.113929	0.0324595	0.00045504	0.00317713
rs2476319	ENSG00000126231	0.112469	0.0320504	0.000456365	0.00318184
rs17108108	ENSG00000135643	0.162422	0.0462849	0.000456265	0.00318184
rs4886820	ENSG00000067221	0.0930422	0.0265203	0.000457709	0.0031895
rs34567185	ENSG00000211792	0.0926165	0.0264018	0.000458348	0.00319224
rs11830289	ENSG00000135472	0.125868	0.0358894	0.000459795	0.00320061
rs4466107	ENSG00000249763	-0.100127	0.0285671	0.000463499	0.00322467
rs2267423	ENSG00000225528	-0.105981	0.0302459	0.000465263	0.0032348
rs147609881	ENSG00000247903	-0.170047	0.0485314	0.000465453	0.0032348
rs6540552	ENSG00000009790	0.106392	0.0303674	0.000466086	0.00323747
rs13056784	ENSG00000099949	0.0954175	0.0272418	0.000467605	0.00324629
rs11671403	ENSG00000267751	-0.160363	0.0457874	0.000468101	0.003248
rs2965071	ENSG00000146674	-0.101599	0.029023	0.000471098	0.00326531
rs11172349	ENSG00000123297	-0.0978864	0.0279616	0.000470887	0.00326531
rs3744231	ENSG00000125457	-0.102162	0.0292015	0.000474843	0.00328951
rs3748819	ENSG00000142606	-0.0984759	0.0281513	0.000475567	0.00329277
rs34323	ENSG00000178878	-0.0939013	0.0268481	0.000476631	0.00329839
rs9603126	ENSG00000120699	0.0885432	0.0253185	0.000477211	0.00330065
rs3752496	ENSG00000161996	-0.142777	0.040841	0.000479446	0.00331435
rs6436124	ENSG00000213901	-0.0948728	0.02714	0.000479886	0.00331563
rs7665915	ENSG00000118564	-0.100224	0.0286799	0.000481852	0.00332744
rs17776834	ENSG00000011590	0.148753	0.0425715	0.000482554	0.00333052
rs644165	ENSG00000224478	0.0926056	0.0265109	0.000484499	0.00334075
rs11071720	ENSG00000140416	0.103318	0.0295779	0.00048455	0.00334075
rs8037137	ENSG00000166965	0.138528	0.0396631	0.000485411	0.00334491
rs1570246	ENSG00000107185	0.093836	0.0268713	0.000486422	0.00335011
rs79327883	ENSG00000253955	0.14054	0.0402569	0.000488174	0.00336039
rs9896078	ENSG00000205309	0.109418	0.0313598	0.00049177	0.00338316
rs1278601	ENSG00000196458	-0.0927422	0.0265814	0.000492002	0.00338316
rs2541164	ENSG00000095321	-0.10272	0.0294512	0.000494167	0.00339626
rs4812348	ENSG00000101452	-0.100495	0.0288187	0.000495417	0.00340305
rs249855	ENSG00000166851	0.113389	0.0325255	0.0004972	0.00341349
rs1610041	ENSG00000158104	0.0973645	0.0279385	0.00049944	0.00342458
rs2974314	ENSG00000168575	0.0942643	0.0270507	0.000499867	0.00342458
rs11804523	ENSG00000152332	-0.106916	0.0306799	0.000499563	0.00342458
rs11082563	ENSG00000167216	0.177326	0.0508846	0.000499623	0.00342458
rs4868676	ENSG00000048140	0.0918317	0.0263549	0.000500443	0.00342672
rs11110266	ENSG00000238105	0.151672	0.0435329	0.000501059	0.00342913
rs194014	ENSG00000128011	-0.159893	0.0458992	0.000502024	0.00343393
rs2292404	ENSG00000155893	-0.0901097	0.0258723	0.000503337	0.0034411
rs7334530	ENSG00000260910	-0.0929408	0.0266888	0.000504231	0.0034454
rs2381277	ENSG00000107020	0.0949104	0.0272601	0.00050561	0.00345301
rs2440452	ENSG00000246089	0.136727	0.0392886	0.00050862	0.00347174
rs536482	ENSG00000120156	0.103185	0.0296516	0.00050889	0.00347177
rs2864700	ENSG00000197622	-0.09342	0.0268499	0.000509993	0.00347747
rs2633082	ENSG00000134575	-0.113686	0.0326822	0.000511505	0.00348595
rs1010584	ENSG00000162408	-0.137522	0.0395429	0.000512941	0.00349208
rs35837769	ENSG00000144488	-0.0904616	0.0260109	0.000512841	0.00349208
rs4722244	ENSG00000234286	-0.0896004	0.0257858	0.000518656	0.00352872
rs741923	ENSG00000167671	0.0930724	0.0267858	0.000518866	0.00352872
rs1054471	ENSG00000196683	-0.0951776	0.0273972	0.000520208	0.003536
rs1877318	ENSG00000108592	0.0940469	0.027074	0.000520784	0.00353807
rs113300711	ENSG00000211689	0.141528	0.0407533	0.000522549	0.0035482
rs9660442	ENSG00000143416	-0.101772	0.0293382	0.000530097	0.0035957
rs7858628	ENSG00000196358	0.118729	0.034226	0.000530002	0.0035957
rs12371962	ENSG00000003056	0.0937815	0.0270457	0.000532844	0.00361245
rs6860540	ENSG00000251405	-0.100364	0.0289481	0.000533792	0.00361511
rs73164919	ENSG00000185684	-0.148627	0.042868	0.000533704	0.00361511
rs6738215	ENSG00000123636	0.0913771	0.0263624	0.000535484	0.00362469
rs1290649	ENSG00000039650	0.0909549	0.0262537	0.000538932	0.00364613
rs62061437	ENSG00000186187	-0.097524	0.0281548	0.000540145	0.00365243
rs11153164	ENSG00000135535	-0.0952636	0.0275033	0.000540426	0.00365244
rs153311	ENSG00000181104	-0.103471	0.0298807	0.000542217	0.00366264
rs11098036	ENSG00000005059	0.0989374	0.0285836	0.000545207	0.00368025
rs8071286	ENSG00000141497	-0.0925949	0.026752	0.000545389	0.00368025
rs6727484	ENSG00000153214	-0.127605	0.0368713	0.000546245	0.00368411
rs6985508	ENSG00000253595	-0.0947319	0.0273899	0.000550663	0.00371198
rs182447	ENSG00000085231	0.09429	0.0272647	0.000551328	0.00371454
rs10168696	ENSG00000151353	-0.128294	0.0371017	0.000552154	0.00371818
rs2030137	ENSG00000106004	0.0914008	0.0264415	0.000554588	0.00373264
rs7848928	ENSG00000107372	-0.0882677	0.0255379	0.000555365	0.00373401
rs4618376	ENSG00000174780	-0.111427	0.0322381	0.000555291	0.00373401
rs4765830	ENSG00000111186	-0.100201	0.028994	0.000556218	0.00373781
rs1045911	ENSG00000111843	0.143578	0.0415488	0.000556772	0.0037396
rs4287555	ENSG00000185669	-0.0928822	0.0268821	0.000557768	0.00374436
rs245100	ENSG00000113318	0.103842	0.0300736	0.00056238	0.00377081
rs725131	ENSG00000166548	0.139052	0.0402701	0.000562276	0.00377081
rs17749202	ENSG00000085741	0.093667	0.0271275	0.000562578	0.00377081
rs10419004	ENSG00000204514	-0.0941297	0.0272631	0.000562993	0.00377165
rs11644125	ENSG00000259922	-0.0916581	0.0265562	0.000565415	0.00378397
rs67607986	ENSG00000167702	-0.177981	0.051558	0.000565253	0.00378397
rs2222923	ENSG00000211795	-0.0902275	0.0261462	0.000566655	0.00379032
rs60476496	ENSG00000171766	-0.10111	0.0293012	0.00056701	0.00379075
rs2067419	ENSG00000151689	0.103395	0.0299733	0.000569401	0.00380478
rs12667978	ENSG00000158457	0.0984742	0.0285538	0.000571202	0.00381486
rs3825697	ENSG00000013523	-0.119828	0.0347513	0.000572377	0.00382074
rs912758	ENSG00000186283	-0.0905639	0.0262684	0.000573483	0.00382616
rs17780048	ENSG00000237499	-0.178201	0.05169	0.000573778	0.00382616
rs9646748	ENSG00000151690	-0.0894824	0.0259603	0.00057506	0.00382883
rs853858	ENSG00000215529	0.0909061	0.0263723	0.000574777	0.00382883
rs651774	ENSG00000187266	0.128866	0.0373859	0.000575004	0.00382883
rs3795974	ENSG00000134324	-0.0923565	0.0268001	0.000576712	0.00383708
rs12153819	ENSG00000083097	-0.131804	0.038248	0.000576889	0.00383708
rs10222901	ENSG00000138767	0.124486	0.0361299	0.000578002	0.00384251
rs12537271	ENSG00000127947	-0.0955347	0.0277573	0.000586001	0.00389371
rs35821418	ENSG00000133706	-0.0954054	0.0277349	0.000590064	0.0039187
rs72810690	ENSG00000169131	-0.106452	0.0309538	0.000591885	0.00392879
rs1476522	ENSG00000105928	0.0912207	0.0265276	0.000592641	0.0039318
rs72851922	ENSG00000175711	0.103246	0.0300289	0.000593693	0.00393677
rs8957	ENSG00000125520	0.0977584	0.0284383	0.000595162	0.0039445
rs547915	ENSG00000160789	0.16771	0.048799	0.000596928	0.00395379
rs2980083	ENSG00000226334	0.0907528	0.0264074	0.000597172	0.00395379
rs11135701	ENSG00000147443	-0.0904493	0.0263216	0.000597914	0.0039542
rs76519356	ENSG00000174233	-0.174081	0.0506609	0.000598141	0.0039542
rs736993	ENSG00000175920	0.0877613	0.0255402	0.000598145	0.0039542
rs6992352	ENSG00000157168	-0.0944024	0.0274756	0.000598896	0.00395716
rs1264902	ENSG00000085465	-0.0926115	0.0269566	0.00059952	0.00395927
rs6542079	ENSG00000144130	0.0890599	0.0259293	0.0006014	0.00396967
rs4801977	ENSG00000213799	0.0966536	0.0281472	0.000603304	0.00398022
rs1101811	ENSG00000258181	0.0955935	0.0278467	0.000605573	0.00399316
rs111867059	ENSG00000142046	-0.137	0.0399384	0.000611285	0.00402878
rs3739064	ENSG00000186235	0.112385	0.0327663	0.000612164	0.00403254
rs744638	ENSG00000162949	-0.0918814	0.0267911	0.000612938	0.00403559
rs7615751	ENSG00000118855	-0.0888631	0.0259139	0.000613796	0.00403919
rs4806969	ENSG00000099817	-0.107386	0.0313173	0.000614232	0.00404002
rs204979	ENSG00000198894	-0.0999869	0.0291694	0.000616886	0.00405542
rs17466257	ENSG00000140391	0.0968016	0.0282518	0.000620102	0.00407451
rs7823363	ENSG00000204882	-0.168391	0.049148	0.000620526	0.00407524
rs76407191	ENSG00000163389	0.194722	0.0568357	0.000620859	0.00407537
rs75416802	ENSG00000145016	0.1657	0.0483748	0.000622481	0.00408395
rs1980176	ENSG00000074695	0.0991306	0.0289469	0.000624244	0.00409136
rs6901575	ENSG00000187626	0.1219	0.0355972	0.000624554	0.00409136
rs11673222	ENSG00000099337	0.109959	0.0321077	0.000623974	0.00409136
rs682362	ENSG00000189280	-0.102658	0.0299848	0.000626335	0.00409907
rs8041458	ENSG00000137877	-0.0901011	0.0263173	0.000626361	0.00409907
rs8469	ENSG00000258821	0.137074	0.0400625	0.000631325	0.00412948
rs7924631	ENSG00000148926	0.0883363	0.0258434	0.000639132	0.00417845
rs6933892	ENSG00000111863	0.09447	0.0276398	0.000639701	0.00417857
rs115718693	ENSG00000137806	0.1848	0.0540692	0.000639794	0.00417857
rs2180311	ENSG00000231050	0.0905622	0.0265028	0.000641597	0.00418825
rs3740415	ENSG00000138111	0.0899061	0.0263194	0.000644237	0.00419921
rs502415	ENSG00000112031	0.0957703	0.028034	0.000643623	0.00419921
rs1254183	ENSG00000120008	0.14111	0.0413091	0.000644245	0.00419921
rs165624	ENSG00000100285	0.120327	0.0352318	0.00064582	0.00420623
rs6480445	ENSG00000156521	0.0887496	0.0259865	0.000645968	0.00420623
rs8041394	ENSG00000140307	0.0940416	0.0275409	0.000647408	0.0042135
[truncated: 11,011 more rows]

## Sheet: PIC2
SNP	gene	beta-interaction	std-interaction	p-value	BH-FDR
rs12386672	ENSG00000226278	-0.676687	0.0321512	1.08114e-91	1.40657e-87
rs2732824	ENSG00000135953	0.645504	0.031324	3.20194e-88	2.08286e-84
rs12128955	ENSG00000198952	-0.502861	0.0250174	2.75451e-84	1.19454e-80
rs2432162	ENSG00000145730	0.498595	0.0252431	1.27179e-81	4.13649e-78
rs12921174	ENSG00000129925	0.423349	0.0254478	1.8836e-59	4.90113e-56
rs1981760	ENSG00000167207	0.452145	0.0272613	4.05725e-59	8.79746e-56
rs28718032	ENSG00000116688	-0.401878	0.0252443	8.64507e-55	1.60675e-51
rs964611	ENSG00000128951	0.531068	0.0357098	2.78355e-48	4.52675e-45
rs7126061	ENSG00000166387	0.390271	0.0266447	6.16917e-47	8.91788e-44
rs11243480	ENSG00000107263	-0.385967	0.0269322	4.52046e-45	5.88112e-42
rs6701440	ENSG00000198715	-0.350658	0.0258889	1.3857e-40	1.6389e-37
rs1985329	ENSG00000115607	0.340903	0.0254332	8.35043e-40	9.05326e-37
rs2634663	ENSG00000167528	0.403588	0.0315274	1.51353e-36	1.51469e-33
rs345781	ENSG00000248905	-0.384875	0.0302232	3.41054e-36	3.16937e-33
rs2522420	ENSG00000138801	0.328374	0.0265929	3.48058e-34	3.01882e-31
rs61248772	ENSG00000104177	0.437184	0.0361429	6.66638e-33	5.4206e-30
rs10845835	ENSG00000198178	0.327641	0.027144	8.95753e-33	6.85515e-30
rs56001837	ENSG00000259959	0.316637	0.0267051	1.04261e-31	7.53572e-29
rs610060	ENSG00000164088	-0.309562	0.0262015	1.68332e-31	1.15263e-28
rs13332406	ENSG00000103479	0.303023	0.0259988	1.01746e-30	6.61855e-28
rs3745936	ENSG00000239736	-0.369786	0.0318387	1.60899e-30	9.96807e-28
rs344809	ENSG00000007047	-0.320894	0.0277647	3.03022e-30	1.79196e-27
rs168415	ENSG00000078269	0.465644	0.0411864	4.87006e-29	2.75476e-26
rs2286585	ENSG00000070495	-0.290203	0.0276756	3.18989e-25	1.72918e-22
rs7812123	ENSG00000106330	-0.344755	0.0334042	1.48886e-24	7.74802e-22
rs1131017	ENSG00000197728	0.264911	0.0260131	5.8475e-24	2.926e-21
rs72810690	ENSG00000169131	-0.312445	0.0308287	9.49324e-24	4.57433e-21
rs1866689	ENSG00000170448	0.271954	0.02685	1.00972e-23	4.69159e-21
rs148934833	ENSG00000077984	-0.404933	0.0404347	3.09966e-23	1.39057e-20
rs8067378	ENSG00000172057	-0.253903	0.025657	9.80943e-23	4.25402e-20
rs9657360	ENSG00000147813	0.299172	0.0302923	1.18846e-22	4.98768e-20
rs2874915	ENSG00000133104	-0.277374	0.0282554	2.10669e-22	8.56501e-20
rs2016392	ENSG00000100462	0.318852	0.0325161	2.33467e-22	8.6783e-20
rs1008491	ENSG00000121691	0.260596	0.0265733	2.31934e-22	8.6783e-20
rs3795446	ENSG00000163050	0.248873	0.0253752	2.29641e-22	8.6783e-20
rs72794132	ENSG00000196743	0.335701	0.0344092	3.7619e-22	1.35951e-19
rs196904	ENSG00000263899	0.337174	0.0346195	4.41265e-22	1.51075e-19
rs57534561	ENSG00000151498	-0.264221	0.0271262	4.36888e-22	1.51075e-19
rs2097470	ENSG00000100109	-0.370239	0.0381552	6.21088e-22	2.07189e-19
rs2288544	ENSG00000099330	0.312684	0.0322673	7.03122e-22	2.28691e-19
rs9903294	ENSG00000141030	-0.24649	0.0254473	7.3111e-22	2.31994e-19
rs62085145	ENSG00000182534	0.44607	0.046105	8.13174e-22	2.5189e-19
rs2069235	ENSG00000100321	-0.275947	0.0287678	1.77686e-21	5.37603e-19
rs7294919	ENSG00000174989	0.45488	0.0478605	4.04745e-21	1.19676e-18
rs2010648	ENSG00000092020	-0.31652	0.0333719	4.85962e-21	1.40497e-18
rs7835354	ENSG00000147408	-0.241866	0.0255391	5.54655e-21	1.56871e-18
rs6670841	ENSG00000084072	-0.247982	0.0262385	6.63712e-21	1.83721e-18
rs17623400	ENSG00000104325	-0.499914	0.0530527	8.60927e-21	2.33347e-18
rs2577495	ENSG00000066583	-0.243507	0.0261427	2.33382e-20	6.19654e-18
rs365052	ENSG00000204644	-0.299041	0.032251	4.0863e-20	1.06326e-17
rs3842829	ENSG00000116260	-0.276654	0.0300821	6.82123e-20	1.74008e-17
rs10474420	ENSG00000171617	0.328168	0.0357286	7.57506e-20	1.89522e-17
rs11032126	ENSG00000176148	0.252746	0.0275596	8.60611e-20	2.11256e-17
rs6948685	ENSG00000121716	-0.310738	0.0340294	1.22735e-19	2.95702e-17
rs76675199	ENSG00000144320	0.395939	0.0436157	1.98299e-19	4.69066e-17
rs2712196	ENSG00000164597	-0.281986	0.0310776	2.0604e-19	4.78675e-17
rs10424564	ENSG00000268001	0.286932	0.0316372	2.13826e-19	4.88049e-17
rs10000472	ENSG00000138639	0.24327	0.0269553	3.17877e-19	7.1303e-17
rs2068152	ENSG00000116857	0.241289	0.0271297	1.01031e-18	2.22782e-16
rs10096524	ENSG00000071894	0.237048	0.0269775	2.56831e-18	5.56894e-16
rs10870177	ENSG00000197355	-0.233691	0.026716	3.62083e-18	7.72246e-16
rs62290601	ENSG00000196526	0.237013	0.0271024	3.68825e-18	7.73937e-16
rs9366675	ENSG00000261584	0.32511	0.0373938	5.71278e-18	1.17974e-15
rs6487849	ENSG00000139182	0.229246	0.0265333	9.09472e-18	1.84879e-15
rs2296262	ENSG00000095397	0.224972	0.0260843	1.03441e-17	2.07042e-15
rs1889018	ENSG00000072310	0.233059	0.0270353	1.07257e-17	2.11427e-15
rs1057254	ENSG00000138617	0.225573	0.0261898	1.14381e-17	2.22105e-15
rs62147573	ENSG00000003137	0.316578	0.0368136	1.28323e-17	2.45513e-15
rs9932007	ENSG00000166971	0.228272	0.0266004	1.49464e-17	2.81816e-15
rs9895848	ENSG00000141503	0.265376	0.0309886	1.73886e-17	3.2318e-15
rs11137167	ENSG00000181090	0.321188	0.0375323	1.8299e-17	3.35311e-15
rs79211262	ENSG00000158161	0.472362	0.0552475	1.95307e-17	3.5291e-15
rs1150967	ENSG00000188375	-0.354474	0.0418067	3.55269e-17	6.33157e-15
rs6668576	ENSG00000162736	0.221151	0.0263404	7.10434e-17	1.24902e-14
rs28718032	ENSG00000116691	-0.217804	0.0260105	8.54015e-17	1.48143e-14
rs59086897	ENSG00000138031	-0.217585	0.0261805	1.4345e-16	2.45563e-14
rs9306156	ENSG00000160305	-0.239792	0.0290685	2.38039e-16	4.02193e-14
rs920295	ENSG00000152229	0.365508	0.0445678	3.52269e-16	5.86963e-14
rs452089	ENSG00000106683	0.241153	0.0294099	3.56418e-16	5.86963e-14
rs4800173	ENSG00000168234	0.268451	0.0329994	6.01868e-16	9.78788e-14
rs9928222	ENSG00000059122	-0.216198	0.0267944	1.02546e-15	1.64706e-13
rs12537496	ENSG00000064419	-0.266147	0.0330299	1.12017e-15	1.77725e-13
rs76933614	ENSG00000135597	0.420501	0.0524648	1.57661e-15	2.47129e-13
rs6510693	ENSG00000176533	-0.247743	0.0311179	2.40991e-15	3.7325e-13
rs922107	ENSG00000197147	-0.209273	0.0267869	7.75008e-15	1.18622e-12
rs2974929	ENSG00000160766	0.195966	0.025093	7.92943e-15	1.19956e-12
rs432206	ENSG00000250081	0.206854	0.0267448	1.41909e-14	2.12211e-12
rs11801382	ENSG00000218510	-0.245032	0.0318648	1.9994e-14	2.95593e-12
rs1059264	ENSG00000197119	-0.217779	0.0285245	3.04138e-14	4.44588e-12
rs113349196	ENSG00000254415	0.285724	0.0374953	3.3968e-14	4.91026e-12
rs12936231	ENSG00000073605	-0.194962	0.0258486	6.11727e-14	8.74568e-12
rs12231872	ENSG00000172322	0.225433	0.0300677	8.56958e-14	1.21185e-11
rs4887783	ENSG00000168411	0.200909	0.0268038	8.696e-14	1.2165e-11
rs6075349	ENSG00000125821	-0.248257	0.0331955	9.86829e-14	1.36581e-11
rs7967416	ENSG00000010295	-0.216286	0.0291458	1.51686e-13	2.07731e-11
rs11022589	ENSG00000251381	0.239493	0.0322903	1.56197e-13	2.11679e-11
rs41293277	ENSG00000117481	0.209929	0.0283678	1.76661e-13	2.34527e-11
rs35273093	ENSG00000156110	0.292206	0.0394858	1.76632e-13	2.34527e-11
rs7789975	ENSG00000196715	0.347648	0.0470023	1.81753e-13	2.3885e-11
rs1662955	ENSG00000172954	-0.233586	0.0318035	2.66048e-13	3.46128e-11
rs285205	ENSG00000101057	-0.25128	0.0342461	2.80488e-13	3.61302e-11
rs111842513	ENSG00000143457	0.200037	0.0273036	3.04203e-13	3.88007e-11
rs149371334	ENSG00000155097	-0.293437	0.0402618	4.02023e-13	5.07798e-11
rs34862781	ENSG00000133794	0.197417	0.0273528	6.72051e-13	8.4071e-11
rs59358210	ENSG00000092068	-0.339805	0.0473841	9.36745e-13	1.16067e-10
rs9986766	ENSG00000010270	-0.2125	0.0297508	1.15016e-12	1.39847e-10
rs113867238	ENSG00000138439	0.202346	0.0283261	1.1436e-12	1.39847e-10
rs56146525	ENSG00000180104	-0.194698	0.0273108	1.26839e-12	1.52794e-10
rs12366	ENSG00000236209	-0.196045	0.0275133	1.30036e-12	1.55208e-10
rs133381	ENSG00000183172	-0.198606	0.0279054	1.38027e-12	1.63248e-10
rs13235365	ENSG00000164535	-0.202418	0.0285835	1.77637e-12	2.08203e-10
rs3026685	ENSG00000100151	0.199856	0.0282796	1.96857e-12	2.2867e-10
rs3917160	ENSG00000119699	0.400493	0.0567774	2.16465e-12	2.49223e-10
rs2810876	ENSG00000137944	0.182319	0.0261362	3.74708e-12	4.27627e-10
rs11057065	ENSG00000089818	0.201898	0.029041	4.41776e-12	4.99783e-10
rs10460586	ENSG00000042445	0.180605	0.0260124	4.70822e-12	5.28051e-10
rs1997164	ENSG00000160991	-0.347252	0.0500969	5.0979e-12	5.63957e-10
rs2274226	ENSG00000163472	-0.183337	0.0264513	5.11506e-12	5.63957e-10
rs12668458	ENSG00000105993	-0.184232	0.0266255	5.54983e-12	6.06751e-10
rs757352	ENSG00000108465	0.216479	0.0317336	1.08824e-11	1.17983e-09
rs196907	ENSG00000178607	0.198625	0.0291317	1.11543e-11	1.19931e-09
rs62192778	ENSG00000085982	0.245735	0.0362008	1.36977e-11	1.46072e-09
rs6756567	ENSG00000243491	-0.192255	0.0284415	1.66282e-11	1.7588e-09
rs7460890	ENSG00000104763	0.174382	0.0258515	1.83011e-11	1.92014e-09
rs706209	ENSG00000160199	-0.173119	0.0256818	1.88796e-11	1.96499e-09
rs2453176	ENSG00000161055	-0.264052	0.0394888	2.72215e-11	2.81072e-09
rs2741159	ENSG00000167768	-0.174167	0.0261746	3.39019e-11	3.47294e-09
rs441346	ENSG00000100979	0.175254	0.0264501	4.09381e-11	4.16097e-09
rs73001522	ENSG00000104883	0.205058	0.0311225	5.24049e-11	5.28518e-09
rs11203377	ENSG00000256049	0.177119	0.0269424	5.77799e-11	5.78243e-09
rs34231814	ENSG00000270120	0.185966	0.0283766	6.61729e-11	6.57183e-09
rs821470	ENSG00000140853	0.184092	0.0281832	7.62616e-11	7.51639e-09
rs2651823	ENSG00000064201	-0.177189	0.0271699	8.16736e-11	7.98928e-09
rs6053166	ENSG00000101290	-0.166065	0.0254823	8.42246e-11	8.17733e-09
rs2976906	ENSG00000173295	0.170948	0.0262699	8.96512e-11	8.63972e-09
rs2273695	ENSG00000166135	-0.199911	0.0307272	9.04403e-11	8.65168e-09
rs57796768	ENSG00000107771	0.233572	0.0359375	9.44439e-11	8.96872e-09
rs11712029	ENSG00000133657	-0.180908	0.0278968	1.03855e-10	9.79094e-09
rs13140099	ENSG00000245954	0.189667	0.0293084	1.13413e-10	1.06152e-08
rs2350629	ENSG00000100376	-0.254289	0.0393889	1.25517e-10	1.16641e-08
rs13356084	ENSG00000145780	-0.168363	0.0262281	1.59242e-10	1.46932e-08
rs3826855	ENSG00000182013	-0.190199	0.0296714	1.68806e-10	1.5466e-08
rs4297648	ENSG00000140400	-0.191344	0.0299121	1.83969e-10	1.67373e-08
rs1831105	ENSG00000136816	-0.206224	0.0322707	1.91777e-10	1.73265e-08
rs138908	ENSG00000100300	-0.174946	0.0274758	2.2262e-10	1.99743e-08
rs10106060	ENSG00000104714	0.171559	0.0270082	2.45378e-10	2.18655e-08
rs10908459	ENSG00000177628	0.184442	0.029172	2.96463e-10	2.60607e-08
rs1494813	ENSG00000236624	-0.17401	0.0275192	2.95248e-10	2.60607e-08
rs56159502	ENSG00000072694	0.242163	0.0383408	3.0907e-10	2.69866e-08
rs2742433	ENSG00000211456	0.171656	0.0272434	3.40566e-10	2.95384e-08
rs249570	ENSG00000139350	-0.164955	0.0263637	4.50054e-10	3.87762e-08
rs28864981	ENSG00000103723	0.205398	0.0329559	5.24922e-10	4.46355e-08
rs35188965	ENSG00000113504	-0.161661	0.0259362	5.23195e-10	4.46355e-08
rs67594352	ENSG00000185009	0.250247	0.0402367	5.70216e-10	4.81721e-08
rs1511021	ENSG00000145390	-0.249827	0.0402399	6.10755e-10	5.1264e-08
rs2290371	ENSG00000134014	0.17962	0.028963	6.37157e-10	5.31372e-08
rs2914937	ENSG00000196352	0.171796	0.0277718	7.03087e-10	5.79142e-08
rs374486	ENSG00000089199	-0.192154	0.0310682	7.07791e-10	5.79142e-08
rs9353559	ENSG00000234426	-0.165999	0.026838	7.06381e-10	5.79142e-08
rs10889147	ENSG00000131238	0.250906	0.040605	7.33548e-10	5.96466e-08
rs2934814	ENSG00000154122	0.164571	0.0266639	7.67047e-10	6.19832e-08
rs7261003	ENSG00000054793	0.163335	0.0265279	8.42073e-10	6.76257e-08
rs11125915	ENSG00000170340	0.172386	0.0280208	8.68852e-10	6.89254e-08
rs35979828	ENSG00000135486	0.32782	0.0532829	8.66807e-10	6.89254e-08
rs4700961	ENSG00000113300	-0.244936	0.0398211	8.75107e-10	6.90009e-08
rs3780486	ENSG00000086062	-0.184207	0.029954	8.82015e-10	6.91266e-08
rs9563007	ENSG00000136104	-0.18791	0.0306216	9.57141e-10	7.43509e-08
rs17018853	ENSG00000066027	0.194198	0.0316489	9.60104e-10	7.43509e-08
rs2030137	ENSG00000233429	0.159939	0.0261074	1.02043e-09	7.85553e-08
rs12366	ENSG00000204792	-0.168733	0.0275562	1.03944e-09	7.95479e-08
rs72810690	ENSG00000113240	-0.190264	0.0311651	1.16328e-09	8.85042e-08
rs2590326	ENSG00000151151	-0.199969	0.0329322	1.42485e-09	1.07775e-07
rs62065492	ENSG00000176749	-0.158607	0.0261511	1.48867e-09	1.11951e-07
rs2887273	ENSG00000116198	0.154667	0.0255462	1.58886e-09	1.18799e-07
rs11606697	ENSG00000175274	-0.186156	0.0308159	1.72586e-09	1.28305e-07
rs624898	ENSG00000101558	-0.167434	0.0277346	1.76783e-09	1.30678e-07
rs9306156	ENSG00000160310	-0.175985	0.0292242	1.93853e-09	1.42487e-07
rs1360879	ENSG00000204001	-0.239858	0.0398647	1.9999e-09	1.46172e-07
rs4935737	ENSG00000198964	-0.157329	0.0262183	2.2054e-09	1.59401e-07
rs26254	ENSG00000145725	-0.16465	0.0274346	2.19474e-09	1.59401e-07
rs4804209	ENSG00000105612	-0.195277	0.032585	2.31404e-09	1.66329e-07
rs6981016	ENSG00000104228	-0.159184	0.0266052	2.45383e-09	1.75408e-07
rs6867695	ENSG00000145868	0.154273	0.0258356	2.6365e-09	1.87436e-07
rs4846083	ENSG00000116685	-0.162074	0.0271503	2.6654e-09	1.88461e-07
rs1077989	ENSG00000198133	-0.153737	0.0258855	3.20336e-09	2.25274e-07
rs11602423	ENSG00000255026	-0.176378	0.0297134	3.26385e-09	2.28294e-07
rs1916006	ENSG00000133574	0.157917	0.0266954	3.69144e-09	2.56822e-07
rs72807569	ENSG00000187741	-0.203858	0.0345747	4.14584e-09	2.85631e-07
rs12756599	ENSG00000183431	0.245416	0.041624	4.14945e-09	2.85631e-07
rs2736332	ENSG00000154319	-0.172882	0.0293545	4.31542e-09	2.95493e-07
rs112097663	ENSG00000041802	-0.211571	0.0359348	4.3626e-09	2.97159e-07
rs3766240	ENSG00000142961	-0.171909	0.0292659	4.73224e-09	3.20659e-07
rs13427331	ENSG00000144567	-0.15539	0.0264611	4.77789e-09	3.22074e-07
rs1866689	ENSG00000145244	0.158543	0.0271652	5.92392e-09	3.97269e-07
rs11590349	ENSG00000176393	0.156443	0.0269345	6.99001e-09	4.64854e-07
rs12539860	ENSG00000127377	-0.160738	0.0276754	7.00319e-09	4.64854e-07
rs12536527	ENSG00000146555	0.182014	0.0314298	7.73368e-09	5.10737e-07
rs10911473	ENSG00000198756	-0.152621	0.0263943	8.14334e-09	5.35075e-07
rs7194886	ENSG00000167208	-0.152986	0.0264616	8.18762e-09	5.35281e-07
rs11547373	ENSG00000269858	0.158581	0.0274348	8.24296e-09	5.36204e-07
rs12402498	ENSG00000116273	-0.162417	0.0281168	8.42858e-09	5.45551e-07
rs9891983	ENSG00000169738	-0.227875	0.0396202	9.76032e-09	6.28623e-07
rs1249785	ENSG00000137968	0.150653	0.0262459	1.0435e-08	6.68768e-07
rs9908267	ENSG00000184361	-0.151217	0.0263522	1.05401e-08	6.72189e-07
rs7459020	ENSG00000183696	0.150198	0.0261992	1.08768e-08	6.90276e-07
rs402645	ENSG00000123219	0.153563	0.0268555	1.18567e-08	7.48817e-07
rs1985329	ENSG00000234389	0.148779	0.0260578	1.24608e-08	7.83164e-07
rs7528650	ENSG00000230124	0.147695	0.025891	1.28349e-08	8.02795e-07
rs80131967	ENSG00000187742	0.253329	0.0444941	1.36769e-08	8.5137e-07
rs2290647	ENSG00000089351	-0.161511	0.0284164	1.44748e-08	8.96751e-07
rs4072859	ENSG00000178252	-0.151532	0.0267099	1.53788e-08	9.48237e-07
rs35424717	ENSG00000166016	0.152188	0.0268393	1.56413e-08	9.59875e-07
rs2196171	ENSG00000115896	0.14806	0.0261453	1.63214e-08	9.96907e-07
rs12320925	ENSG00000135116	0.260374	0.0460353	1.69921e-08	1.03303e-06
rs1788570	ENSG00000166347	-0.169387	0.029966	1.73214e-08	1.04815e-06
rs114540413	ENSG00000011021	0.259419	0.0460187	1.89242e-08	1.13983e-06
rs10743188	ENSG00000139714	-0.143916	0.0255672	1.98467e-08	1.18989e-06
rs6689545	ENSG00000162711	0.335539	0.0597847	2.1812e-08	1.30172e-06
rs1684033	ENSG00000166839	-0.151545	0.0270618	2.34257e-08	1.39164e-06
rs1554223	ENSG00000128973	0.147797	0.0264047	2.37761e-08	1.40603e-06
rs3766398	ENSG00000130775	-0.152694	0.0273255	2.50837e-08	1.47665e-06
rs11917563	ENSG00000093167	-0.159218	0.0285293	2.64694e-08	1.5512e-06
rs11242808	ENSG00000124570	0.152553	0.027351	2.66085e-08	1.55236e-06
rs16868313	ENSG00000109667	-0.160872	0.028945	2.97648e-08	1.72875e-06
rs1293299	ENSG00000079459	0.183895	0.0332068	3.33287e-08	1.92714e-06
rs744267	ENSG00000136045	0.172219	0.0311441	3.48908e-08	2.00854e-06
rs965951	ENSG00000156261	-0.236666	0.0428171	3.53646e-08	2.02684e-06
rs2073653	ENSG00000215845	0.205105	0.0371522	3.67295e-08	2.09583e-06
rs1776460	ENSG00000229559	0.152481	0.0276595	3.83913e-08	2.1811e-06
rs11078422	ENSG00000141127	-0.148913	0.027054	4.02678e-08	2.27776e-06
rs17251749	ENSG00000106392	-0.178338	0.0324313	4.14971e-08	2.33713e-06
rs10502424	ENSG00000101654	0.221149	0.0403222	4.49841e-08	2.5226e-06
rs13264654	ENSG00000179698	-0.258659	0.0471682	4.56712e-08	2.55014e-06
rs737550	ENSG00000226233	-0.142605	0.0260618	4.83162e-08	2.6863e-06
rs3817465	ENSG00000236525	0.16562	0.030281	4.8955e-08	2.71023e-06
rs1610041	ENSG00000158104	0.152936	0.0280015	5.11114e-08	2.81762e-06
rs8110220	ENSG00000087076	0.178522	0.0326927	5.14262e-08	2.82302e-06
rs76928766	ENSG00000260135	-0.172335	0.0316363	5.53542e-08	3.02587e-06
rs2306751	ENSG00000146425	0.147406	0.0270921	5.73767e-08	3.12331e-06
rs1995304	ENSG00000163660	0.167705	0.0308924	6.14166e-08	3.32929e-06
rs606594	ENSG00000136933	0.140799	0.0259664	6.36047e-08	3.4336e-06
rs894872	ENSG00000167291	-0.161175	0.0297353	6.49852e-08	3.49362e-06
rs5766576	ENSG00000100364	-0.13768	0.0254779	7.04452e-08	3.77157e-06
rs10749291	ENSG00000183605	-0.142529	0.0263882	7.14808e-08	3.81133e-06
rs133076	ENSG00000128285	0.145917	0.0270292	7.2573e-08	3.85378e-06
rs1772143	ENSG00000162877	0.145195	0.0269253	7.50129e-08	3.96715e-06
rs1332018	ENSG00000134202	-0.145214	0.0269617	7.77803e-08	4.09685e-06
rs4386037	ENSG00000151327	-0.148398	0.0275677	7.90205e-08	4.14539e-06
rs624898	ENSG00000168461	-0.149134	0.027754	8.33165e-08	4.33579e-06
rs10933543	ENSG00000115677	0.142142	0.0264517	8.32197e-08	4.33579e-06
rs1866689	ENSG00000163293	0.145773	0.0272016	9.01876e-08	4.67467e-06
rs62308057	ENSG00000118777	-0.193398	0.0360982	9.0894e-08	4.69258e-06
rs2281777	ENSG00000120675	0.157379	0.0293812	9.14589e-08	4.70308e-06
rs2232853	ENSG00000159348	-0.148995	0.027857	9.54781e-08	4.89044e-06
rs7613595	ENSG00000154822	0.171265	0.032094	1.02066e-07	5.20739e-06
rs12724366	ENSG00000090432	-0.202878	0.0380853	1.07456e-07	5.46093e-06
rs35122942	ENSG00000214174	-0.275336	0.051747	1.11094e-07	5.62384e-06
rs8005908	ENSG00000165959	0.182077	0.0342784	1.16747e-07	5.88715e-06
rs13227497	ENSG00000260054	-0.199965	0.0376727	1.19146e-07	5.98492e-06
rs11602274	ENSG00000051009	-0.151732	0.0286564	1.27922e-07	6.40103e-06
rs1580833	ENSG00000125148	0.160826	0.0303949	1.30461e-07	6.50305e-06
rs4979109	ENSG00000119471	0.150746	0.0285599	1.39951e-07	6.94949e-06
rs7304105	ENSG00000135679	-0.179985	0.0341153	1.41831e-07	7.01604e-06
rs2887747	ENSG00000091527	-0.188222	0.0356828	1.42535e-07	7.02416e-06
rs2278563	ENSG00000196843	-0.165914	0.0314861	1.46767e-07	7.20545e-06
rs6727484	ENSG00000153214	-0.190232	0.0361076	1.47547e-07	7.2165e-06
rs1789507	ENSG00000134759	0.143913	0.0273682	1.55787e-07	7.59097e-06
rs2781668	ENSG00000112282	-0.186843	0.0355406	1.56805e-07	7.61207e-06
rs75977167	ENSG00000182141	-0.151244	0.0288032	1.62158e-07	7.84266e-06
rs6985508	ENSG00000253595	-0.144003	0.0274325	1.63551e-07	7.88076e-06
rs548516	ENSG00000115159	0.136509	0.0260187	1.66008e-07	7.96963e-06
rs9372462	ENSG00000111817	-0.141791	0.0271246	1.84024e-07	8.80203e-06
rs9536066	ENSG00000136100	-0.137382	0.0263486	1.97666e-07	9.41992e-06
rs2254194	ENSG00000101307	-0.162303	0.031146	2.00834e-07	9.53596e-06
rs1129013	ENSG00000172375	-0.138586	0.0266064	2.03296e-07	9.61773e-06
rs150276364	ENSG00000171522	-0.14729	0.0284159	2.32741e-07	1.09709e-05
rs1683592	ENSG00000175221	-0.155151	0.0300642	2.6251e-07	1.23295e-05
rs4690187	ENSG00000169026	-0.146754	0.0285786	3.00477e-07	1.40619e-05
rs1011183	ENSG00000165548	0.134306	0.0261603	3.02262e-07	1.40947e-05
rs7045796	ENSG00000230537	0.160121	0.0312078	3.0734e-07	1.42803e-05
rs35310199	ENSG00000076650	-0.170677	0.0333235	3.22211e-07	1.4918e-05
rs73537449	ENSG00000064490	0.1987	0.0388046	3.24402e-07	1.49662e-05
rs7909832	ENSG00000165985	-0.132965	0.0259923	3.33032e-07	1.53101e-05
rs2186376	ENSG00000100024	0.13414	0.0262824	3.54228e-07	1.62271e-05
rs1771220	ENSG00000148218	-0.150925	0.0295902	3.60331e-07	1.64488e-05
rs4903231	ENSG00000165898	0.13664	0.0268004	3.64289e-07	1.65713e-05
rs72660908	ENSG00000261349	0.138645	0.0272343	3.79093e-07	1.71847e-05
rs7186669	ENSG00000162076	0.14064	0.0276489	3.87423e-07	1.75013e-05
rs6031904	ENSG00000101109	0.165011	0.0324504	3.90735e-07	1.75898e-05
rs1040427	ENSG00000100266	0.128442	0.0252669	3.94014e-07	1.76763e-05
rs1870073	ENSG00000133247	-0.160385	0.0315519	3.97624e-07	1.77769e-05
rs1920323	ENSG00000163406	-0.136909	0.0269476	3.99928e-07	1.78187e-05
rs10022431	ENSG00000013810	-0.136963	0.0269741	4.06232e-07	1.80378e-05
rs7751376	ENSG00000232629	0.18	0.0354111	4.13019e-07	1.82768e-05
rs11606262	ENSG00000166002	0.180915	0.0356781	4.20919e-07	1.85632e-05
rs4123223	ENSG00000162643	0.131296	0.0259021	4.24956e-07	1.8678e-05
rs3735656	ENSG00000164855	0.134062	0.0264587	4.29602e-07	1.88186e-05
rs1371729	ENSG00000198515	0.137715	0.0272012	4.38621e-07	1.91492e-05
rs159963	ENSG00000232912	-0.133653	0.0264517	4.62332e-07	2.01169e-05
rs2133336	ENSG00000166579	0.135161	0.0267692	4.71023e-07	2.04267e-05
rs2314339	ENSG00000126351	-0.206659	0.0409426	4.74955e-07	2.05288e-05
rs4390300	ENSG00000108064	-0.135795	0.0269187	4.82054e-07	2.07666e-05
rs7572066	ENSG00000114978	0.212025	0.0420654	4.92888e-07	2.11633e-05
rs1132360	ENSG00000138381	-0.148563	0.0294883	4.98938e-07	2.13066e-05
rs2118592	ENSG00000163602	-0.138864	0.0275644	4.99502e-07	2.13066e-05
rs9978104	ENSG00000160201	-0.242423	0.0481491	5.07188e-07	2.15638e-05
rs1375493	ENSG00000115232	0.130445	0.0259306	5.18642e-07	2.19789e-05
rs10804111	ENSG00000064012	0.130406	0.0259275	5.21003e-07	2.20073e-05
rs964611	ENSG00000074803	-0.183955	0.0366672	5.56511e-07	2.34311e-05
rs3793638	ENSG00000226752	-0.127821	0.0254933	5.65106e-07	2.37162e-05
rs11772895	ENSG00000159840	-0.148219	0.0295653	5.66973e-07	2.37181e-05
rs4943441	ENSG00000102710	0.221357	0.0441983	5.81791e-07	2.42599e-05
rs2776	ENSG00000188959	-0.130709	0.0261335	6.02141e-07	2.50283e-05
rs4422957	ENSG00000162620	0.130907	0.0261788	6.055e-07	2.50878e-05
rs6139109	ENSG00000125826	-0.186938	0.0374239	6.22423e-07	2.57071e-05
rs11764792	ENSG00000132436	0.127489	0.0255323	6.28508e-07	2.58762e-05
rs11844594	ENSG00000100580	0.132768	0.0266257	6.5083e-07	2.67107e-05
rs11868348	ENSG00000108395	0.13416	0.0269129	6.55735e-07	2.68274e-05
rs11161476	ENSG00000171517	-0.15128	0.0304105	6.91632e-07	2.81192e-05
rs1045599	ENSG00000170425	0.132235	0.0265804	6.90407e-07	2.81192e-05
rs4951774	ENSG00000116497	0.149368	0.0300379	6.98464e-07	2.83085e-05
rs2320237	ENSG00000158825	-0.189976	0.0382118	7.02063e-07	2.8366e-05
rs6120704	ENSG00000101294	0.181295	0.0365164	7.27311e-07	2.92951e-05
rs774267	ENSG00000253552	0.129622	0.0261953	7.91044e-07	3.17638e-05
rs6138455	ENSG00000101474	-0.201955	0.0409128	8.41059e-07	3.36682e-05
rs1045599	ENSG00000214941	-0.131014	0.0265802	8.72598e-07	3.48236e-05
rs16856714	ENSG00000075651	-0.175986	0.0357189	8.81538e-07	3.50728e-05
rs35507656	ENSG00000152234	-0.130454	0.0265295	9.25726e-07	3.67186e-05
rs12825746	ENSG00000157837	-0.125298	0.0255889	1.02818e-06	4.06584e-05
rs58654929	ENSG00000178988	-0.163299	0.033438	1.09742e-06	4.3265e-05
rs34064273	ENSG00000106603	0.156689	0.0320937	1.10514e-06	4.3307e-05
rs3815296	ENSG00000115687	0.181002	0.0370707	1.103e-06	4.3307e-05
rs11083840	ENSG00000167414	0.132104	0.0270969	1.14471e-06	4.47228e-05
rs771466	ENSG00000223745	-0.166139	0.0340928	1.15674e-06	4.50576e-05
rs2276528	ENSG00000160209	-0.175072	0.0359806	1.20067e-06	4.66291e-05
rs62061437	ENSG00000186187	-0.134932	0.0277352	1.20513e-06	4.66629e-05
rs1987652	ENSG00000133997	0.130609	0.0268797	1.24181e-06	4.79404e-05
rs10823096	ENSG00000096717	-0.135198	0.027852	1.27246e-06	4.89784e-05
rs1894651	ENSG00000023892	0.162048	0.0334072	1.29456e-06	4.96822e-05
rs3758833	ENSG00000109861	-0.160313	0.0330639	1.30842e-06	5.00661e-05
rs2276683	ENSG00000236682	0.153817	0.031741	1.32524e-06	5.05613e-05
rs2235911	ENSG00000117115	-0.131196	0.0271235	1.3864e-06	5.25862e-05
rs745307	ENSG00000101017	0.139816	0.0289038	1.38433e-06	5.25862e-05
rs59163041	ENSG00000101298	0.174293	0.0360681	1.41888e-06	5.36617e-05
rs57066660	ENSG00000165066	0.125354	0.0259513	1.43302e-06	5.40392e-05
rs12447002	ENSG00000170540	-0.153918	0.0318488	1.43905e-06	5.41098e-05
rs7042968	ENSG00000138835	-0.173795	0.036004	1.45649e-06	5.46079e-05
rs2860185	ENSG00000181240	0.130455	0.0270495	1.48768e-06	5.56169e-05
rs8036676	ENSG00000270015	-0.218869	0.0454946	1.57866e-06	5.88492e-05
rs6075350	ENSG00000232388	-0.161107	0.0335829	1.68859e-06	6.27674e-05
rs8521	ENSG00000149591	0.150543	0.0314298	1.75244e-06	6.49552e-05
rs12286408	ENSG00000152270	-0.129122	0.0270524	1.90371e-06	7.03617e-05
rs7324188	ENSG00000121742	-0.13646	0.0286056	1.92856e-06	7.10782e-05
rs10897442	ENSG00000133318	0.148655	0.031169	1.93897e-06	7.12597e-05
rs751558	ENSG00000101190	-0.159555	0.0334784	1.97194e-06	7.22674e-05
rs11257655	ENSG00000165609	0.161975	0.0340104	2.00497e-06	7.32715e-05
rs2177845	ENSG00000164530	-0.16898	0.0354888	2.01493e-06	7.34291e-05
rs10902513	ENSG00000256576	0.121285	0.0254854	2.04005e-06	7.41263e-05
rs7241781	ENSG00000017797	0.155496	0.0326779	2.04545e-06	7.41263e-05
rs3754450	ENSG00000168765	0.129449	0.0272581	2.14258e-06	7.74306e-05
rs1872164	ENSG00000114650	-0.124875	0.0263034	2.15876e-06	7.7799e-05
rs6227	ENSG00000182511	0.131158	0.0276485	2.19849e-06	7.90119e-05
rs113627959	ENSG00000108599	0.184998	0.0390669	2.30409e-06	8.2579e-05
rs506280	ENSG00000014138	-0.182642	0.0385896	2.31805e-06	8.28511e-05
rs13382133	ENSG00000130475	-0.121928	0.0257749	2.34614e-06	8.36255e-05
rs980455	ENSG00000109320	0.127822	0.0270251	2.3542e-06	8.36834e-05
rs3745001	ENSG00000152223	0.209082	0.0442676	2.43177e-06	8.62052e-05
rs761065	ENSG00000074071	0.12287	0.0260394	2.48567e-06	8.78765e-05
rs2887190	ENSG00000120539	-0.130797	0.0278071	2.67265e-06	9.41891e-05
rs11065647	ENSG00000111231	-0.125898	0.0267681	2.6787e-06	9.41891e-05
rs144396788	ENSG00000246228	0.173607	0.0369435	2.7316e-06	9.579e-05
rs57203936	ENSG00000035687	-0.184446	0.0393146	2.83589e-06	9.91799e-05
rs67017730	ENSG00000054219	-0.12445	0.026536	2.85914e-06	9.97251e-05
rs7858307	ENSG00000085265	-0.132932	0.028364	2.90394e-06	0.000101017
rs964611	ENSG00000259488	0.17276	0.0368906	2.95539e-06	0.000102532
rs11692435	ENSG00000115073	-0.196624	0.0420294	3.02466e-06	0.000104656
rs2061317	ENSG00000177406	-0.164685	0.0352751	3.16938e-06	0.000109373
rs171162	ENSG00000063854	-0.174733	0.0374832	3.27735e-06	0.0001128
rs12883370	ENSG00000183648	0.126281	0.0271016	3.31057e-06	0.000113642
rs112692335	ENSG00000111728	0.244792	0.0525634	3.35027e-06	0.000114703
rs12476888	ENSG00000135919	-0.121543	0.0261035	3.36448e-06	0.000114887
rs1478785	ENSG00000125450	-0.145592	0.0312744	3.3792e-06	0.000115087
rs60553752	ENSG00000130813	0.226201	0.0486204	3.42659e-06	0.000116397
rs56243319	ENSG00000083444	-0.126073	0.0271062	3.44855e-06	0.000116838
rs1290649	ENSG00000039650	0.124118	0.0267694	3.6979e-06	0.00012496
rs568758	ENSG00000241170	-0.116885	0.0252324	3.77349e-06	0.000127184
rs58073039	ENSG00000198189	-0.127471	0.0275273	3.80297e-06	0.000127847
rs968511	ENSG00000165716	0.127438	0.027553	3.90479e-06	0.000130931
rs7259723	ENSG00000130309	-0.122081	0.0264821	4.20012e-06	0.000140472
rs3924486	ENSG00000157978	-0.128909	0.0279692	4.21983e-06	0.000140769
rs2270363	ENSG00000153406	0.13611	0.0295796	4.37356e-06	0.000145524
rs11684304	ENSG00000189350	0.12804	0.0278566	4.48063e-06	0.000148328
rs11853186	ENSG00000172183	-0.126758	0.0275751	4.47131e-06	0.000148328
rs4806601	ENSG00000186431	-0.144275	0.0314112	4.55114e-06	0.00015028
rs767311	ENSG00000216775	0.134197	0.0292235	4.57334e-06	0.000150631
rs2770150	ENSG00000136869	-0.133553	0.0291265	4.72367e-06	0.000155015
rs11792305	ENSG00000155158	-0.121453	0.0264892	4.73028e-06	0.000155015
rs12895576	ENSG00000133985	-0.116424	0.0254307	4.88793e-06	0.000159779
rs9697210	ENSG00000160447	0.184349	0.0402887	4.94348e-06	0.00016119
rs972501	ENSG00000113593	0.126044	0.0276264	5.26362e-06	0.000171199
rs4473920	ENSG00000164649	0.137216	0.0300859	5.30506e-06	0.000172117
rs339392	ENSG00000125734	-0.147527	0.0324086	5.52817e-06	0.000178909
rs77943618	ENSG00000160194	-0.228036	0.0501904	5.75873e-06	0.000185908
rs60389450	ENSG00000130202	0.131829	0.0290381	5.85626e-06	0.000188589
rs2276834	ENSG00000168237	-0.120802	0.0266383	5.99498e-06	0.00019258
rs389480	ENSG00000197299	0.116627	0.0257531	6.17349e-06	0.000197825
rs4886981	ENSG00000167202	-0.150273	0.0332246	6.34104e-06	0.000202695
rs4751690	ENSG00000119979	-0.117653	0.0260175	6.36702e-06	0.000203027
rs7731626	ENSG00000164512	0.124721	0.0275964	6.44589e-06	0.00020487
rs10735832	ENSG00000184271	-0.132614	0.0293452	6.45632e-06	0.00020487
rs79659083	ENSG00000168329	0.220026	0.0487044	6.50262e-06	0.000205837
rs4782867	ENSG00000140961	0.129034	0.0285704	6.54014e-06	0.000206522
rs6453217	ENSG00000145703	0.121224	0.0268534	6.60365e-06	0.000208023
rs2651823	ENSG00000183734	-0.122928	0.0272777	6.84781e-06	0.000215193
rs10869799	ENSG00000106772	-0.14148	0.0314019	6.88194e-06	0.000215745
rs62414240	ENSG00000112701	0.116648	0.0259132	7.01206e-06	0.000219296
rs28444867	ENSG00000166503	-0.224413	0.049891	7.12386e-06	0.000222258
rs12985304	ENSG00000125657	-0.125138	0.0278688	7.38795e-06	0.000229946
rs948636	ENSG00000134779	0.134284	0.0299112	7.41711e-06	0.000230302
rs35240419	ENSG00000165006	-0.113851	0.025373	7.49811e-06	0.000232263
rs34685	ENSG00000242110	0.175831	0.0392511	7.76358e-06	0.000239915
rs1964359	ENSG00000163513	0.176702	0.0394572	7.81048e-06	0.000240792
rs6906847	ENSG00000112685	0.16164	0.0361021	7.84869e-06	0.000241398
rs28465970	ENSG00000154227	-0.130046	0.0290522	7.8859e-06	0.000241971
rs57336947	ENSG00000120451	-0.146117	0.0326874	8.11462e-06	0.000248403
rs8025136	ENSG00000103852	-0.116073	0.026005	8.36829e-06	0.000255567
rs62485931	ENSG00000105939	0.156151	0.0350714	8.81069e-06	0.000268448
rs2241976	ENSG00000125637	-0.117478	0.0264008	8.9159e-06	0.000271018
rs6433294	ENSG00000071967	-0.119667	0.0269026	8.98434e-06	0.000271829
rs9934565	ENSG00000260671	-0.117263	0.0263619	8.98223e-06	0.000271829
rs6796490	ENSG00000164048	0.123525	0.0277871	9.09866e-06	0.000274649
rs28834970	ENSG00000120899	0.117372	0.0264349	9.3277e-06	0.000279616
rs13415770	ENSG00000152117	0.155102	0.034927	9.29671e-06	0.000279616
rs594655	ENSG00000227242	-0.129065	0.0290679	9.32402e-06	0.000279616
rs9496643	ENSG00000189007	-0.128	0.028836	9.37657e-06	0.000280435
rs7560311	ENSG00000130508	0.115991	0.0261785	9.73434e-06	0.000290467
rs1130741	ENSG00000140497	0.116633	0.0263325	9.80234e-06	0.000291827
rs307207	ENSG00000148925	-0.161345	0.0364429	9.88886e-06	0.000293731
rs10821804	ENSG00000151150	0.131227	0.0296697	1.00922e-05	0.000299089
rs8050794	ENSG00000126602	0.126928	0.0287358	1.03673e-05	0.000306542
rs670712	ENSG00000197798	0.117173	0.0265536	1.05789e-05	0.000312089
rs1572434	ENSG00000112531	-0.21987	0.0499284	1.10233e-05	0.000324464
rs4667282	ENSG00000188452	0.114399	0.0259811	1.10512e-05	0.000324552
rs111522131	ENSG00000167914	-0.180783	0.0410805	1.11754e-05	0.000327458
rs881817	ENSG00000159788	0.116916	0.0265732	1.12225e-05	0.000328101
rs8133743	ENSG00000183570	0.118859	0.0270253	1.13123e-05	0.000329985
rs6834298	ENSG00000145365	-0.116229	0.0264311	1.13444e-05	0.00033018
rs79562159	ENSG00000148450	-0.222895	0.0507909	1.18179e-05	0.000343195
rs6943330	ENSG00000105983	0.168651	0.0384384	1.18672e-05	0.000343857
rs12366105	ENSG00000110200	-0.117101	0.0266941	1.19111e-05	0.000344363
rs389260	ENSG00000170542	-0.117315	0.026796	1.23924e-05	0.000357482
rs45490496	ENSG00000142208	0.12824	0.0293669	1.30447e-05	0.000375467
rs7996852	ENSG00000136169	0.122226	0.027998	1.31215e-05	0.000376845
rs2453663	ENSG00000104450	-0.116624	0.026729	1.32604e-05	0.000379994
rs10184866	ENSG00000228389	-0.126721	0.0290623	1.3435e-05	0.000382472
rs2295273	ENSG00000148814	-0.186805	0.0428383	1.34113e-05	0.000382472
rs73167215	ENSG00000146918	-0.217513	0.0498757	1.3388e-05	0.000382472
rs6474051	ENSG00000170791	-0.142577	0.0327102	1.3529e-05	0.000384306
rs1047912	ENSG00000066084	0.132525	0.0304163	1.36375e-05	0.000386543
rs11127	ENSG00000203363	-0.119614	0.0274701	1.38046e-05	0.00039043
rs1274598	ENSG00000268518	0.11473	0.0263599	1.39237e-05	0.000392944
rs1861661	ENSG00000155393	-0.125218	0.0287817	1.404e-05	0.000395368
rs3742500	ENSG00000100908	0.133913	0.0308276	1.44718e-05	0.000406647
rs12727309	ENSG00000230068	0.174384	0.0401627	1.46022e-05	0.000409429
rs13227497	ENSG00000205903	-0.163753	0.0377323	1.47396e-05	0.000412392
rs853858	ENSG00000260257	0.115605	0.0266454	1.48204e-05	0.000413762
rs11597056	ENSG00000107819	0.15561	0.0359276	1.53266e-05	0.000426979
rs10224038	ENSG00000164880	-0.13631	0.0314843	1.5449e-05	0.000429469
rs34542152	ENSG00000143369	-0.214035	0.049512	1.59129e-05	0.000441423
rs2423109	ENSG00000205181	0.121353	0.0280784	1.59838e-05	0.000442446
rs8098075	ENSG00000261126	-0.1316	0.0305252	1.67733e-05	0.000463314
rs56340204	ENSG00000152219	0.130809	0.0303455	1.68146e-05	0.00046347
rs7181167	ENSG00000171763	0.131144	0.0304823	1.74562e-05	0.000480137
rs645279	ENSG00000124564	-0.126441	0.0294342	1.79796e-05	0.00049254
rs6662767	ENSG00000116299	-0.117264	0.0272981	1.79828e-05	0.00049254
rs1867572	ENSG00000122873	-0.142444	0.0331688	1.8076e-05	0.000494052
rs312069	ENSG00000125912	0.116687	0.0271877	1.82907e-05	0.000498871
rs114586219	ENSG00000188659	-0.219408	0.0511658	1.85975e-05	0.000506179
rs7104019	ENSG00000142102	-0.133138	0.0310757	1.89222e-05	0.000513942
rs4872053	ENSG00000120889	0.147192	0.0343699	1.90669e-05	0.000516792
rs3737580	ENSG00000162694	0.205883	0.0481642	1.97592e-05	0.000534444
rs56330650	ENSG00000110906	-0.236823	0.05546	2.01548e-05	0.000544012
rs244102	ENSG00000168734	0.169449	0.0397181	2.05059e-05	0.000552342
rs9299216	ENSG00000228278	-0.119697	0.0281019	2.11447e-05	0.000568373
rs12790950	ENSG00000177030	0.118338	0.0277939	2.13056e-05	0.000570704
rs452089	ENSG00000106682	0.126254	0.0296543	2.13191e-05	0.000570704
rs2377993	ENSG00000204161	-0.123552	0.0290372	2.15645e-05	0.000576086
rs11626562	ENSG00000075413	0.123049	0.0289492	2.19937e-05	0.000586349
rs12897338	ENSG00000176473	-0.109656	0.0258141	2.22509e-05	0.000591255
rs4786384	ENSG00000262370	-0.119428	0.0281098	2.22686e-05	0.000591255
rs7478978	ENSG00000050165	0.141502	0.0333236	2.24105e-05	0.000593809
rs7794735	ENSG00000146904	0.201109	0.0474232	2.29697e-05	0.00060739
rs807666	ENSG00000070371	-0.116267	0.0274254	2.31069e-05	0.000609778
rs11144225	ENSG00000106733	0.113116	0.0267	2.34002e-05	0.000616269
rs62234964	ENSG00000100034	-0.165885	0.0391616	2.34638e-05	0.000616695
rs9356478	ENSG00000198818	0.125547	0.0296617	2.38097e-05	0.000624525
rs1205336	ENSG00000078747	0.113368	0.0268062	2.41748e-05	0.000631554
rs2785610	ENSG00000143033	0.131734	0.0311485	2.41664e-05	0.000631554
rs265417	ENSG00000248175	0.112682	0.0267114	2.53401e-05	0.00066067
rs798759	ENSG00000163950	-0.112816	0.026758	2.56008e-05	0.000664804
rs846808	ENSG00000117595	-0.110482	0.0262015	2.55511e-05	0.000664804
rs12063780	ENSG00000123838	-0.218979	0.051958	2.5787e-05	0.000666976
rs763821	ENSG00000142621	-0.115535	0.0274127	2.57723e-05	0.000666976
rs6777106	ENSG00000053524	0.107541	0.0255336	2.61037e-05	0.000673827
rs3748450	ENSG00000101310	-0.170549	0.0405105	2.6306e-05	0.000677706
rs2273918	ENSG00000044090	0.199244	0.0474187	2.72705e-05	0.000700478
rs34722692	ENSG00000179855	0.18186	0.0432747	2.72976e-05	0.000700478
rs4690196	ENSG00000145214	-0.109058	0.0259837	2.78313e-05	0.000712767
rs760960	ENSG00000007944	-0.2004	0.047782	2.82142e-05	0.000721151
rs11940788	ENSG00000215375	-0.119921	0.0286166	2.86461e-05	0.000730756
rs11180511	ENSG00000180481	0.112077	0.0267581	2.89062e-05	0.000735948
rs12087583	ENSG00000184292	-0.141001	0.0336868	2.92719e-05	0.000743804
rs10014331	ENSG00000172403	-0.111049	0.0265639	2.9945e-05	0.000759423
rs10180252	ENSG00000179818	-0.221255	0.0529409	3.01003e-05	0.000760997
rs6488712	ENSG00000261324	0.11458	0.0274174	3.0124e-05	0.000760997
rs815957	ENSG00000132434	-0.114863	0.0274949	3.03179e-05	0.00076441
rs4463232	ENSG00000135318	0.157299	0.037675	3.06487e-05	0.000771256
rs28633835	ENSG00000166164	-0.154383	0.0369823	3.07322e-05	0.000771865
rs859752	ENSG00000211630	-0.172269	0.0412629	3.10652e-05	0.000778725
rs11693232	ENSG00000168385	-0.180294	0.0432442	3.14528e-05	0.000786924
rs11644125	ENSG00000259922	-0.11322	0.0271713	3.1769e-05	0.000793309
rs2075386	ENSG00000122965	0.11185	0.0268987	3.29979e-05	0.000822419
rs10452329	ENSG00000185619	0.120406	0.0289765	3.34175e-05	0.000831283
rs2240101	ENSG00000259845	-0.110779	0.0266933	3.41866e-05	0.000848794
rs3176861	ENSG00000162692	0.131765	0.0318395	3.59562e-05	0.000891028
rs1029228	ENSG00000156299	-0.125174	0.0302538	3.61062e-05	0.000893045
rs3843698	ENSG00000028528	-0.12607	0.0304924	3.65749e-05	0.00090292
rs2241804	ENSG00000125630	-0.208278	0.0503993	3.68817e-05	0.00090877
rs11177008	ENSG00000255733	-0.118051	0.0285743	3.70682e-05	0.000911641
rs62086884	ENSG00000182481	0.136799	0.0331311	3.74512e-05	0.000919321
rs2030137	ENSG00000005020	0.10792	0.0261672	3.82317e-05	0.000934951
rs6731793	ENSG00000217702	-0.14443	0.0350169	3.81752e-05	0.000934951
rs12049914	ENSG00000149499	0.113933	0.0277113	4.04034e-05	0.000986207
rs4873805	ENSG00000204839	-0.148938	0.0362599	4.10914e-05	0.00100112
rs10122788	ENSG00000196814	-0.109664	0.0267075	4.13387e-05	0.00100526
rs11244650	ENSG00000065154	0.11378	0.0277234	4.16975e-05	0.00101076
rs11688771	ENSG00000115756	0.107484	0.0261901	4.172e-05	0.00101076
rs1883965	ENSG00000198793	-0.119715	0.0291842	4.20642e-05	0.00101532
rs7290824	ENSG00000093000	-0.127051	0.0309717	4.20465e-05	0.00101532
rs1763559	ENSG00000169385	-0.127169	0.0310045	4.21423e-05	0.00101532
rs4806601	ENSG00000268734	-0.128751	0.031435	4.32132e-05	0.00103919
rs11669594	ENSG00000261770	-0.150523	0.0368074	4.43999e-05	0.00106576
rs1366836	ENSG00000231621	-0.111238	0.027235	4.53832e-05	0.00108736
rs62037803	ENSG00000103351	-0.157905	0.0386976	4.61432e-05	0.00110151
rs58650620	ENSG00000179588	0.108947	0.0266994	4.61361e-05	0.00110151
rs55725458	ENSG00000184385	0.115996	0.0284425	4.65807e-05	0.00110992
rs4756428	ENSG00000213713	0.113592	0.0278797	4.7365e-05	0.00112244
rs11185932	ENSG00000226659	0.117389	0.0288094	4.73026e-05	0.00112244
rs2115899	ENSG00000172985	-0.118163	0.0290015	4.73614e-05	0.00112244
rs12664213	ENSG00000112561	0.168172	0.0412998	4.78499e-05	0.00113187
rs10283236	ENSG00000160932	0.188867	0.0464398	4.88953e-05	0.0011545
rs4402303	ENSG00000255455	-0.132937	0.0326918	4.90088e-05	0.00115508
rs7257467	ENSG00000004777	0.112303	0.0276378	4.96341e-05	0.0011677
rs7803072	ENSG00000211753	-0.108435	0.0266945	4.99149e-05	0.00117219
rs12209311	ENSG00000198833	-0.198011	0.0487581	5.0125e-05	0.001175
rs2547946	ENSG00000213020	0.116912	0.0288053	5.06337e-05	0.00118479
rs241976	ENSG00000130038	-0.15365	0.0379603	5.3078e-05	0.00123976
rs1763559	ENSG00000169397	-0.125431	0.0310078	5.36454e-05	0.00125076
rs6500577	ENSG00000162104	0.109323	0.0270308	5.38131e-05	0.00125243
rs7522860	ENSG00000160781	-0.107433	0.0265811	5.44262e-05	0.00126444
rs1108431	ENSG00000260911	-0.107647	0.0266453	5.48242e-05	0.00127141
rs4908411	ENSG00000204138	0.116853	0.028934	5.51483e-05	0.00127665
rs1641514	ENSG00000129244	-0.166207	0.041166	5.5413e-05	0.0012805
rs6738282	ENSG00000152133	-0.110341	0.0273456	5.59835e-05	0.00129139
rs4778	ENSG00000171444	0.104909	0.0260652	5.84552e-05	0.00134364
rs11658023	ENSG00000177885	-0.126088	0.0313247	5.83745e-05	0.00134364
rs1046439	ENSG00000116161	0.111109	0.0276173	5.88733e-05	0.00135087
rs12440601	ENSG00000264109	-0.106522	0.0265153	6.03352e-05	0.00138197
rs10794308	ENSG00000251661	0.123871	0.0308376	6.04548e-05	0.00138228
rs4788839	ENSG00000167851	0.104708	0.026076	6.08128e-05	0.00138803
rs2236472	ENSG00000182871	0.116216	0.0289471	6.1e-05	0.00138986
rs7644746	ENSG00000175193	0.106217	0.0264735	6.16667e-05	0.0014026
rs10180760	ENSG00000171055	0.10995	0.0274161	6.21226e-05	0.0014105
rs144084610	ENSG00000160214	0.216665	0.0540373	6.23579e-05	0.00141262
rs1757180	ENSG00000204110	0.111509	0.0278137	6.24654e-05	0.00141262
rs12046903	ENSG00000156869	0.122081	0.0304529	6.25418e-05	0.00141262
rs2876016	ENSG00000112799	-0.122608	0.0305886	6.26879e-05	0.00141347
rs11673364	ENSG00000174652	-0.105475	0.0263702	6.49696e-05	0.00146238
rs1566523	ENSG00000142794	0.105837	0.0264778	6.56754e-05	0.00147317
rs71471583	ENSG00000081014	0.123314	0.0308476	6.55908e-05	0.00147317
rs72660908	ENSG00000183726	-0.108919	0.0272685	6.64782e-05	0.00148861
rs7935839	ENSG00000170322	-0.13724	0.0344019	6.78927e-05	0.00151767
rs34980052	ENSG00000256875	-0.122896	0.0308159	6.82458e-05	0.00152295
rs4670616	ENSG00000205221	0.115421	0.0289655	6.91896e-05	0.00154136
rs4805759	ENSG00000178904	0.142593	0.0357904	6.93856e-05	0.00154309
rs12158299	ENSG00000185651	0.127619	0.0320538	7.01784e-05	0.0015554
rs3010335	ENSG00000177606	0.107234	0.0269332	7.01488e-05	0.0015554
rs11123822	ENSG00000170500	-0.105345	0.026473	7.07843e-05	0.0015635
rs571449	ENSG00000167210	0.102001	0.0256307	7.06968e-05	0.0015635
rs1470840	ENSG00000114446	-0.1043	0.0262414	7.21904e-05	0.00159186
rs4535042	ENSG00000138363	0.112166	0.0282296	7.25784e-05	0.00159771
rs72769219	ENSG00000113319	-0.115995	0.0292837	7.6397e-05	0.0016761
rs61747530	ENSG00000123104	-0.167063	0.0421733	7.63065e-05	0.0016761
rs8066889	ENSG00000214087	0.132244	0.0334179	7.76078e-05	0.00169979
rs12353253	ENSG00000180071	-0.160886	0.0406859	7.85648e-05	0.00171786
rs4951644	ENSG00000198468	0.104958	0.0265585	7.93499e-05	0.00173212
rs2665964	ENSG00000167880	0.118787	0.0300683	7.98049e-05	0.00173913
rs66624122	ENSG00000187134	0.174004	0.0441414	8.27045e-05	0.00179931
rs9626391	ENSG00000188636	0.105524	0.0267925	8.3878e-05	0.00182179
rs147616502	ENSG00000166780	-0.119396	0.030321	8.41691e-05	0.00182507
rs41313315	ENSG00000106789	-0.120582	0.0306421	8.50647e-05	0.00184142
rs2795067	ENSG00000122218	0.104568	0.0265777	8.53404e-05	0.00184432
rs7541333	ENSG00000169442	0.120693	0.0306999	8.64219e-05	0.00186459
rs1107910	ENSG00000215790	-0.110139	0.0280261	8.69547e-05	0.00187298
rs1934482	ENSG00000184677	0.107044	0.0272764	8.89406e-05	0.00191259
rs7063	ENSG00000164307	0.109317	0.0278631	8.93255e-05	0.0019177
rs150247517	ENSG00000267023	0.21128	0.0538716	8.98635e-05	0.00192607
rs6847248	ENSG00000164096	0.107888	0.0275199	9.04474e-05	0.0019354
rs5015342	ENSG00000205821	0.11273	0.0287723	9.13313e-05	0.0019485
rs823167	ENSG00000162946	0.104943	0.0267853	9.13593e-05	0.0019485
rs8104440	ENSG00000132002	0.142513	0.0363808	9.16126e-05	0.0019507
rs6738215	ENSG00000123636	0.107576	0.0274793	9.25419e-05	0.00196727
rs66606313	ENSG00000160113	0.108286	0.0276637	9.27026e-05	0.00196747
rs8124001	ENSG00000124120	-0.172643	0.0441428	9.3994e-05	0.00199163
rs10953338	ENSG00000160963	0.102763	0.026281	9.43173e-05	0.00199523
rs138946	ENSG00000100304	-0.119896	0.0306856	9.54741e-05	0.00201643
rs11588675	ENSG00000135862	-0.103411	0.026474	9.59047e-05	0.00202224
rs9945783	ENSG00000152242	0.118256	0.0303085	9.76551e-05	0.00205581
rs11634693	ENSG00000129003	-0.101098	0.0259319	9.89217e-05	0.0020786
rs4944178	ENSG00000255449	0.161408	0.0414123	9.93403e-05	0.0020786
rs12268631	ENSG00000165730	-0.148284	0.038046	9.93763e-05	0.0020786
rs12977172	ENSG00000204653	0.109717	0.0281469	9.91624e-05	0.0020786
rs1464569	ENSG00000145020	0.111532	0.0286617	0.000101924	0.00212846
rs12036561	ENSG00000143149	0.107582	0.0276545	0.000102376	0.00213447
rs55778393	ENSG00000172687	-0.110177	0.0283422	0.000103575	0.00215601
rs12356063	ENSG00000151208	-0.106311	0.027398	0.000106655	0.00221658
rs1363119	ENSG00000130517	-0.101763	0.0262622	0.000109008	0.00226186
rs62010181	ENSG00000136404	-0.110954	0.0286372	0.000109194	0.00226213
rs7004201	ENSG00000213865	-0.10584	0.027336	0.000110385	0.00228316
rs28534823	ENSG00000141934	-0.119826	0.0309725	0.000111758	0.00230086
rs2912553	ENSG00000141179	0.147824	0.0382095	0.000111771	0.00230086
rs4310980	ENSG00000129347	-0.113572	0.0293531	0.000111595	0.00230086
rs35938863	ENSG00000198919	0.114787	0.0296741	0.000112007	0.00230206
rs10188759	ENSG00000187231	-0.111222	0.0287631	0.000112665	0.00231195
rs3934868	ENSG00000136205	-0.125163	0.0323754	0.000113046	0.0023161
rs35785	ENSG00000259933	-0.201905	0.0522421	0.000113594	0.00232367
rs1895807	ENSG00000129295	-0.100737	0.0260878	0.00011516	0.00235201
rs12710562	ENSG00000100092	0.142734	0.036984	0.000116145	0.0023647
rs34196120	ENSG00000080573	0.104906	0.0271805	0.000116022	0.0023647
rs2072376	ENSG00000111639	0.102253	0.0265179	0.00011774	0.00239342
rs1776460	ENSG00000227920	0.10689	0.0277241	0.000117975	0.00239446
rs10407212	ENSG00000006015	-0.10094	0.0261938	0.000118896	0.00240941
rs11063749	ENSG00000256020	0.109924	0.0285284	0.000119115	0.00241008
rs870359	ENSG00000063169	0.155175	0.0402978	0.000120296	0.00242643
rs2029011	ENSG00000163412	0.106921	0.0277649	0.000120178	0.00242643
rs10894149	ENSG00000151715	-0.153106	0.0398148	0.000122891	0.00247495
rs7784409	ENSG00000235944	0.138697	0.0360976	0.000124486	0.00250319
rs2030137	ENSG00000105991	0.100642	0.0262224	0.000126651	0.00254279
rs2854510	ENSG00000073050	0.126106	0.0328806	0.000128069	0.0025673
rs2306589	ENSG00000108278	0.101588	0.0265009	0.000129052	0.00258303
rs502272	ENSG00000037474	-0.108959	0.0284308	0.000129552	0.00258904
rs6503804	ENSG00000198933	0.0996256	0.0260276	0.000132056	0.00263503
rs644616	ENSG00000185085	0.110179	0.0288253	0.000134972	0.00268538
rs9691041	ENSG00000106571	0.102708	0.026871	0.000134991	0.00268538
rs909710	ENSG00000227591	-0.118568	0.0310292	0.000135586	0.00269308
rs12420488	ENSG00000254789	-0.127068	0.0332635	0.000136207	0.00270131
rs2219143	ENSG00000147852	-0.105652	0.0276732	0.00013742	0.00272121
rs744267	ENSG00000110851	0.119171	0.0312232	0.000138015	0.0027279
rs10412005	ENSG00000185198	-0.114632	0.0300308	0.000138177	0.0027279
rs891187	ENSG00000105048	-0.143417	0.0375942	0.000139064	0.00274126
rs1257153	ENSG00000158006	0.121805	0.0319376	0.000139644	0.00274851
rs237731	ENSG00000158445	-0.109788	0.0288039	0.000140938	0.00276816
rs7763358	ENSG00000137225	-0.206895	0.0542842	0.000141068	0.00276816
rs12739461	ENSG00000143466	0.10829	0.0284218	0.000141764	0.00277764
rs142139086	ENSG00000079739	0.157562	0.0414089	0.000144693	0.00283077
rs3818288	ENSG00000185215	-0.121445	0.0319308	0.000145651	0.00284522
rs11869496	ENSG00000198863	0.107822	0.0283586	0.000146399	0.00285555
rs1110470	ENSG00000077238	-0.102742	0.0270388	0.000147753	0.00287764
rs17127387	ENSG00000023171	-0.12101	0.0318519	0.000148139	0.00288085
rs10240790	ENSG00000157224	0.110922	0.0292261	0.000150449	0.0029214
rs3746118	ENSG00000007264	0.111653	0.0294216	0.000150674	0.00292141
rs816933	ENSG00000130590	-0.125158	0.0330333	0.000154405	0.00298929
rs11099814	ENSG00000251603	0.099888	0.0263742	0.000155327	0.00300269
rs2551949	ENSG00000144401	-0.128483	0.0339735	0.000158773	0.00306474
rs12594710	ENSG00000128833	-0.185887	0.0492	0.000161125	0.00310553
rs656080	ENSG00000170484	0.112681	0.0298506	0.000163294	0.00314268
rs118107491	ENSG00000127511	-0.201759	0.0534587	0.00016376	0.00314699
rs2232919	ENSG00000246308	0.187195	0.0496129	0.000164422	0.00315506
rs2304598	ENSG00000159322	-0.143194	0.0379792	0.000166259	0.00318561
rs6084183	ENSG00000132670	0.0988699	0.0262334	0.00016723	0.00319951
rs900504	ENSG00000171316	0.0982424	0.0260812	0.000168612	0.00322122
rs1952013	ENSG00000165502	0.122049	0.0324525	0.000172657	0.00329365
rs4677001	ENSG00000244026	-0.194885	0.0518508	0.000174389	0.00332182
rs3756996	ENSG00000093144	0.112147	0.0298535	0.000175622	0.00334042
rs17637865	ENSG00000133460	0.180731	0.0481279	0.000176554	0.00335323
rs58688462	ENSG00000129515	-0.0968662	0.0258103	0.000178125	0.00337814
rs507506	ENSG00000072778	-0.102187	0.027236	0.00017889	0.00338278
rs10773003	ENSG00000111328	0.174194	0.0464265	0.0001788	0.00338278
rs1790650	ENSG00000102978	0.0996017	0.0265666	0.000180876	0.00341539
rs13020991	ENSG00000087338	0.113837	0.0303705	0.000181486	0.00341698
rs10041762	ENSG00000176087	0.105063	0.0280279	0.000181318	0.00341698
rs4730220	ENSG00000105856	-0.105393	0.0281552	0.000185133	0.00348061
rs7537646	ENSG00000162517	-0.0996188	0.026619	0.000185779	0.00348771
rs6686632	ENSG00000117862	-0.183009	0.0489265	0.000187188	0.00350909
rs41284471	ENSG00000237943	0.126574	0.0338576	0.000188716	0.00353265
rs28497167	ENSG00000108262	0.0969811	0.0259674	0.000191495	0.00357953
rs7861752	ENSG00000136848	-0.106516	0.0285253	0.000191981	0.00358346
rs9919709	ENSG00000013583	0.0982544	0.026351	0.000196136	0.00365577
rs10241208	ENSG00000230658	-0.0996491	0.0267733	0.000201404	0.0037486
rs3751972	ENSG00000007171	-0.112275	0.0301687	0.000201716	0.00374904
rs7639332	ENSG00000177479	-0.0994385	0.0267313	0.000203019	0.00376787
rs7488102	ENSG00000197870	0.102782	0.0276353	0.000203581	0.00377292
rs1366240	ENSG00000146083	0.100475	0.0270208	0.000204215	0.00377928
rs10024900	ENSG00000256043	-0.0999679	0.026903	0.000206294	0.00381234
rs8138006	ENSG00000100401	-0.117632	0.0317115	0.000211575	0.00390439
rs13064861	ENSG00000260391	0.117546	0.0316986	0.000212564	0.00391154
rs4771909	ENSG00000125257	0.0982771	0.0265013	0.000212453	0.00391154
rs2276751	ENSG00000206560	0.168129	0.0453455	0.000213009	0.0039142
rs7010461	ENSG00000131203	-0.10371	0.0280037	0.000216642	0.00396974
rs4128858	ENSG00000176871	0.110484	0.0298323	0.000216575	0.00396974
rs12447919	ENSG00000179918	0.10429	0.0281636	0.000216985	0.00397043
rs2862876	ENSG00000196247	0.0968163	0.026149	0.00021744	0.00397316
rs3765065	ENSG00000152256	-0.124185	0.0335468	0.000217986	0.00397755
rs7204169	ENSG00000197006	0.102516	0.0277285	0.000222039	0.00404056
rs9353559	ENSG00000220267	-0.0996163	0.0269443	0.00022206	0.00404056
rs4930603	ENSG00000132749	-0.103988	0.0281332	0.000222815	0.00404863
rs1860592	ENSG00000002549	0.101078	0.0273582	0.000224257	0.00406916
rs6502953	ENSG00000167716	-0.10813	0.029279	0.000225591	0.00408766
rs9347348	ENSG00000146457	-0.156127	0.0423142	0.00022859	0.00412486
rs16832854	ENSG00000143252	-0.176178	0.0477483	0.000228595	0.00412486
rs2910686	ENSG00000164308	-0.0969423	0.0262732	0.000228536	0.00412486
rs9621461	ENSG00000100225	-0.173256	0.0469677	0.00022938	0.00413328
rs2199956	ENSG00000196810	-0.0962813	0.0261129	0.000230924	0.00415535
rs1888612	ENSG00000146278	0.103437	0.0280754	0.000233523	0.00419632
rs10958704	ENSG00000077782	-0.0983032	0.0266902	0.00023456	0.00420559
rs7909832	ENSG00000165983	0.0959416	0.0260499	0.000234686	0.00420559
rs17227001	ENSG00000075399	-0.12071	0.0328096	0.000238258	0.00426374
rs17297276	ENSG00000248791	0.109254	0.0297272	0.000241917	0.00431806
rs1286952	ENSG00000042088	0.0975639	0.0265468	0.000241958	0.00431806
rs79559717	ENSG00000203485	0.146254	0.0398703	0.000249156	0.00444044
rs12539300	ENSG00000170265	0.0983875	0.0268361	0.00025052	0.00445863
rs7304105	ENSG00000175782	-0.125391	0.0342078	0.000251167	0.00446405
rs237787	ENSG00000154429	-0.103324	0.0282048	0.00025335	0.0044967
rs4435292	ENSG00000180901	0.103283	0.0281973	0.000253803	0.00449861
rs4677001	ENSG00000238278	-0.190552	0.0520494	0.000255915	0.00452371
rs2007683	ENSG00000156711	0.10075	0.0275199	0.000255692	0.00452371
rs1063964	ENSG00000075142	-0.100592	0.027538	0.000263903	0.00465858
rs2004649	ENSG00000173327	-0.0943093	0.0258207	0.000264277	0.00465886
rs3748819	ENSG00000142606	0.101309	0.0277786	0.000269916	0.00475184
rs4802696	ENSG00000131401	-0.110158	0.0302144	0.000271125	0.00476667
rs1056008	ENSG00000139044	-0.107433	0.0294882	0.000273869	0.00480193
rs2155218	ENSG00000236304	-0.0964912	0.0264845	0.000273829	0.00480193
rs7308881	ENSG00000171860	0.106305	0.0291933	0.000275843	0.00483004
rs4813936	ENSG00000125863	0.0962166	0.0264343	0.000277527	0.00485298
rs10492237	ENSG00000183150	-0.171824	0.0472654	0.000282439	0.00493226
rs262564	ENSG00000105355	0.186802	0.0514569	0.000287976	0.00502221
rs12352646	ENSG00000041982	0.0952216	0.0262364	0.000288974	0.00503286
rs888836	ENSG00000105321	0.100014	0.0275709	0.000291055	0.00506234
rs1063429	ENSG00000240288	0.0928403	0.0256046	0.000292841	0.00508659
rs698423	ENSG00000100075	-0.0996224	0.0274866	0.000294559	0.00510281
rs71335276	ENSG00000197766	0.128547	0.0354644	0.000294248	0.00510281
rs7568458	ENSG00000115486	0.0919013	0.0253618	0.000295458	0.00511158
rs73210513	ENSG00000163975	-0.117604	0.0324724	0.000297701	0.00514354
rs7618541	ENSG00000236297	-0.0994965	0.0274807	0.000298913	0.00515764
rs2964576	ENSG00000253921	0.109587	0.0302975	0.000303051	0.00522211
rs28642700	ENSG00000170390	-0.109594	0.0303077	0.000304169	0.00523444
rs1998840	ENSG00000148690	0.155619	0.043048	0.000305395	0.00524861
rs7781958	ENSG00000169919	0.170723	0.0472992	0.000312016	0.00535531
rs10186397	ENSG00000169994	0.0961422	0.0266422	0.000312954	0.00536434
rs10460587	ENSG00000246575	0.0942922	0.0261573	0.000317591	0.00542951
rs7632486	ENSG00000170293	0.132377	0.0367212	0.000317448	0.00542951
rs8069937	ENSG00000181513	-0.0946056	0.0262525	0.000318966	0.00544586
rs2186888	ENSG00000150433	-0.105582	0.0293329	0.000324196	0.00552791
rs2267989	ENSG00000140092	0.0946074	0.026289	0.000325056	0.00553531
rs10888438	ENSG00000225556	-0.0972988	0.0270813	0.000332486	0.00565443
rs11636944	ENSG00000182253	0.097493	0.02715	0.000334947	0.00568256
rs9392465	ENSG00000137267	-0.102994	0.0286823	0.000335013	0.00568256
rs10460587	ENSG00000152284	0.0939143	0.0261602	0.000336151	0.00569444
rs3789999	ENSG00000197837	0.0977396	0.0272298	0.000336842	0.00569871
rs4762209	ENSG00000166130	0.0984378	0.027441	0.000339642	0.00573863
rs6011209	ENSG00000101150	-0.0999402	0.0278799	0.000343019	0.00578817
rs6707619	ENSG00000257800	-0.123776	0.0345362	0.000343964	0.00579659
rs397540	ENSG00000104312	-0.0947368	0.0264949	0.000354991	0.00596698
rs2075060	ENSG00000141720	0.0938367	0.0262407	0.000354544	0.00596698
rs2235115	ENSG00000263660	-0.0940087	0.0262971	0.000356063	0.00597726
rs34294852	ENSG00000211445	0.110368	0.0308822	0.00035744	0.00599265
rs4674280	ENSG00000135926	0.0945506	0.0264591	0.000357975	0.0059939
rs7520844	ENSG00000169504	0.1084	0.0303601	0.000362049	0.00604684
rs2845402	ENSG00000237438	0.102726	0.028771	0.000362067	0.00604684
rs34281454	ENSG00000014216	0.100649	0.028205	0.000364799	0.00608466
rs6462211	ENSG00000106113	-0.102545	0.0287559	0.000368182	0.00613322
rs8024713	ENSG00000180953	0.0958015	0.0268692	0.000369014	0.00613922
rs10259453	ENSG00000122642	0.114785	0.0322041	0.000370638	0.00615837
rs2376879	ENSG00000204991	-0.100393	0.028236	0.000383221	0.00635932
rs10878073	ENSG00000177990	0.116221	0.0327027	0.000385604	0.00639071
rs17466257	ENSG00000140391	-0.0971616	0.0273472	0.000387039	0.00640634
rs28454132	ENSG00000164111	0.116455	0.0327962	0.00039003	0.00644764
rs2278043	ENSG00000103168	0.0928785	0.0261911	0.000396972	0.00654576
rs6968647	ENSG00000086289	0.109806	0.0309623	0.000396604	0.00654576
rs3826061	ENSG00000167515	-0.0963395	0.027175	0.000398522	0.006563
rs55953527	ENSG00000229358	-0.123279	0.0347777	0.000399115	0.00656446
rs11580993	ENSG00000143546	-0.144875	0.0409158	0.000405121	0.00665483
rs508186	ENSG00000183780	-0.0970724	0.0274307	0.000408165	0.00669638
rs2158799	ENSG00000153814	0.0961046	0.0271761	0.00041197	0.00675029
rs73166818	ENSG00000232053	-0.157661	0.0446375	0.000418746	0.00684408
rs210142	ENSG00000030110	0.102773	0.029097	0.000418665	0.00684408
rs28470208	ENSG00000126522	0.0939746	0.0266226	0.000422165	0.00689131
rs73164856	ENSG00000085662	-0.0967687	0.0274215	0.000423645	0.0069068
rs75446625	ENSG00000140876	0.180899	0.0512723	0.000424823	0.00691733
rs75007580	ENSG00000268758	0.167782	0.0475798	0.000427851	0.00695793
rs11764818	ENSG00000146834	-0.11948	0.0339487	0.000439046	0.00713108
rs12354614	ENSG00000165672	-0.0944266	0.0268375	0.000440671	0.00714854
rs115466154	ENSG00000227905	0.210957	0.0600021	0.00044505	0.00720162
rs12130298	ENSG00000134256	0.166784	0.0474381	0.000445027	0.00720162
rs7338868	ENSG00000183087	-0.0921824	0.0262381	0.000449271	0.00726089
rs11172349	ENSG00000269903	0.0994349	0.0283239	0.000453783	0.00732471
rs77956314	ENSG00000135119	0.179072	0.0510582	0.000459619	0.00740972
rs7025992	ENSG00000136827	-0.0979358	0.027945	0.000464167	0.00747377
rs4752829	ENSG00000165915	-0.0976444	0.0278884	0.000469985	0.0075581
rs58388686	ENSG00000167264	0.116196	0.0331963	0.000471711	0.00757649
rs62038694	ENSG00000198417	-0.0913207	0.0261142	0.000477561	0.00765865
rs57983679	ENSG00000100228	0.130827	0.0374068	0.000478003	0.00765865
rs11635469	ENSG00000166825	0.0959029	0.0274408	0.000481273	0.00770155
rs10843879	ENSG00000013573	0.0911615	0.0260893	0.000482529	0.00771217
rs2279660	ENSG00000166181	-0.0939149	0.0269075	0.000489618	0.00781587
rs58196975	ENSG00000109756	0.0939146	0.026923	0.000493318	0.00786529
rs5750441	ENSG00000100060	0.171709	0.0492602	0.000497963	0.00791993
rs3793978	ENSG00000137509	0.102537	0.0294141	0.000497572	0.00791993
rs3026271	ENSG00000104327	-0.197275	0.0566053	0.00049919	0.00792974
rs41315475	ENSG00000180509	-0.111494	0.032032	0.000508369	0.00806571
rs6781604	ENSG00000145088	-0.0939227	0.0269931	0.000509657	0.00807629
rs10883567	ENSG00000119906	0.0917914	0.0264371	0.000523951	0.0082927
rs11778063	ENSG00000170873	0.0978636	0.0281947	0.00052604	0.00831566
rs73287629	ENSG00000187824	-0.0916537	0.0264191	0.000529505	0.00836026
rs2406370	ENSG00000213949	-0.0927268	0.0267573	0.000536902	0.00846679
rs13098637	ENSG00000171109	-0.120813	0.0348743	0.00053937	0.00849541
rs76903503	ENSG00000165138	0.146815	0.0424075	0.000543853	0.00855565
rs1865841	ENSG00000141698	0.103949	0.030047	0.000548818	0.00862333
rs2292989	ENSG00000084636	0.0945612	0.0273526	0.000553774	0.00869071
rs4645771	ENSG00000100297	-0.137276	0.0397238	0.000556574	0.00872412
rs8005908	ENSG00000259143	0.118756	0.0343731	0.000558308	0.00874079
rs55912101	ENSG00000188389	0.0952239	0.0276166	0.000572573	0.00895333
rs2578679	ENSG00000144791	-0.105105	0.0304928	0.000575132	0.00897178
rs35249716	ENSG00000118197	0.0893405	0.0259176	0.000574625	0.00897178
rs7463174	ENSG00000147471	-0.140914	0.0408921	0.000576966	0.00898962
rs6603793	ENSG00000205090	0.0965375	0.0280455	0.000585156	0.00910632
rs1773329	ENSG00000033122	-0.116579	0.0339244	0.000597651	0.00928965
rs9435441	ENSG00000198890	-0.0960943	0.0279826	0.000602846	0.00935922
rs12953029	ENSG00000154035	0.098082	0.0285697	0.000605049	0.00938223
rs8056890	ENSG00000168488	-0.0955953	0.0278521	0.000606913	0.00939992
rs2305649	ENSG00000137841	-0.0916689	0.0267276	0.000612498	0.00946389
rs1339493	ENSG00000023902	0.189794	0.0553341	0.000612013	0.00946389
rs903107	ENSG00000133195	0.0895345	0.0261232	0.00061782	0.0095348
rs4414209	ENSG00000167323	0.0952702	0.0278189	0.000624056	0.00961963
rs620635	ENSG00000132205	-0.101973	0.0297895	0.000627623	0.00966317
rs7808664	ENSG00000170852	-0.0949331	0.027749	0.000632145	0.00972128
rs760401	ENSG00000198467	0.0986059	0.0288312	0.000634522	0.00974631
rs1561047	ENSG00000259363	0.110393	0.0322874	0.000636951	0.00977209
rs1220795	ENSG00000204054	0.0902476	0.0264243	0.000645735	0.00989518
rs1998158	ENSG00000121690	0.0953086	0.0279165	0.000648719	0.00992921
rs532163	ENSG00000116906	0.0891005	0.0261263	0.000657529	0.0100522
rs964611	ENSG00000188467	0.126022	0.0369595	0.000659049	0.0100636
rs4808655	ENSG00000130304	0.143516	0.0422428	0.000689382	0.0104905
rs6682716	ENSG00000187862	0.102273	0.030099	0.000688175	0.0104905
rs4964677	ENSG00000174600	0.091994	0.0270779	0.000689423	0.0104905
rs12492600	ENSG00000179152	-0.0981177	0.028885	0.000690792	0.0104991
rs13233747	ENSG00000106077	0.093166	0.0274416	0.00069526	0.0105547
rs3745477	ENSG00000126467	0.118966	0.0350842	0.000705984	0.010705
rs7400769	ENSG00000119698	-0.0896543	0.0264612	0.000712978	0.0107984
rs11090313	ENSG00000223553	0.0950635	0.0280696	0.000716712	0.0108215
rs13095945	ENSG00000173193	0.166834	0.0492611	0.000716625	0.0108215
rs73068668	ENSG00000105063	0.169733	0.0501121	0.000716995	0.0108215
rs7768765	ENSG00000112218	0.0991756	0.0292957	0.00072028	0.0108585
rs12593384	ENSG00000182117	-0.122892	0.0363415	0.000730107	0.0109939
rs8072584	ENSG00000141556	0.11097	0.032851	0.000739754	0.0111262
rs3091540	ENSG00000124126	-0.146177	0.0432895	0.000743122	0.011164
rs10415881	ENSG00000104805	-0.139455	0.0413047	0.000744378	0.01117
rs6507714	ENSG00000078043	0.0856787	0.0253841	0.00074697	0.0111959
rs12950704	ENSG00000121083	0.0967179	0.0286684	0.000751356	0.0112395
rs7175829	ENSG00000138615	0.0956514	0.028353	0.000751607	0.0112395
rs9688496	ENSG00000080546	-0.138396	0.0410321	0.000753569	0.011256
rs7944926	ENSG00000254682	0.0986895	0.0292659	0.000755482	0.0112716
rs36010241	ENSG00000103064	-0.0870342	0.025819	0.000758845	0.0113088
rs13258255	ENSG00000178860	0.126696	0.0375969	0.000761789	0.0113397
rs9606889	ENSG00000128245	-0.101318	0.0300784	0.000765644	0.011384
rs3730055	ENSG00000105221	-0.159825	0.0474616	0.000768438	0.0113874
rs2011377	ENSG00000257924	0.0873389	0.0259363	0.000768494	0.0113874
rs10839795	ENSG00000251364	-0.0889054	0.0264011	0.000768347	0.0113874
rs4634868	ENSG00000183386	0.108153	0.0321373	0.000774307	0.0114605
rs7527271	ENSG00000158748	-0.0903109	0.0268453	0.000777734	0.0114981
rs17317669	ENSG00000079691	-0.0967466	0.028789	0.000787886	0.011635
rs2289511	ENSG00000140030	-0.0893027	0.026578	0.000789335	0.0116431
rs6806270	ENSG00000203644	-0.154283	0.0459299	0.000791969	0.0116613
rs34170110	ENSG00000111344	-0.169449	0.0504469	0.000792361	0.0116613
rs62407790	ENSG00000131446	0.121353	0.036151	0.0007985	0.0117384
rs6001199	ENSG00000100221	0.0951689	0.02836	0.00080162	0.0117545
rs12667978	ENSG00000158457	-0.0940526	0.028032	0.000803207	0.0117545
rs2631367	ENSG00000197375	-0.0882888	0.0263133	0.000802915	0.0117545
rs6797560	ENSG00000114503	-0.107205	0.0319439	0.000800715	0.0117545
rs140181084	ENSG00000080200	-0.0968064	0.028912	0.000823335	0.012015
rs2003790	ENSG00000211710	-0.0889394	0.0265636	0.000823779	0.012015
rs55655311	ENSG00000214776	0.0894651	0.0267158	0.000821995	0.012015
rs1254183	ENSG00000120008	0.142419	0.042556	0.000828358	0.0120682
rs12952003	ENSG00000176845	-0.0911792	0.0272691	0.000837133	0.0121824
rs72836352	ENSG00000153094	-0.152114	0.045692	0.000881992	0.0128209
rs7104488	ENSG00000224513	-0.0875422	0.0263191	0.000891287	0.0129416
rs13088702	ENSG00000114013	-0.168743	0.0507795	0.000901332	0.0130728
rs2289303	ENSG00000217930	0.135231	0.0407451	0.000914586	0.0132503
rs13055538	ENSG00000250318	-0.0954087	0.0287797	0.00092712	0.0134169
rs233921	ENSG00000118523	0.0891425	0.0269007	0.000931688	0.0134531
rs11071069	ENSG00000169918	-0.0935672	0.0282333	0.000930669	0.0134531
rs10917420	ENSG00000057757	0.0881407	0.0266032	0.000933678	0.0134669
rs60417583	ENSG00000203880	-0.114005	0.034418	0.000936337	0.0134903
rs11103602	ENSG00000236403	0.100409	0.0303168	0.000937627	0.0134939
rs370150	ENSG00000156453	-0.12957	0.0391351	0.000941431	0.0135278
rs6487849	ENSG00000256967	0.0887732	0.0268169	0.000943099	0.0135278
rs6556887	ENSG00000173221	0.0935701	0.0282635	0.000942127	0.0135278
rs12371805	ENSG00000179912	0.0891686	0.0269461	0.000947147	0.0135709
rs3822263	ENSG00000179010	-0.110022	0.0332686	0.000954127	0.0136555
rs3812474	ENSG00000183665	0.0869651	0.026299	0.000955149	0.0136555
rs6869707	ENSG00000153395	0.103406	0.0312797	0.000958296	0.0136854
rs4745101	ENSG00000154330	0.106429	0.0322108	0.000964104	0.0137533
rs17355357	ENSG00000159461	-0.099683	0.0301809	0.00096858	0.013802
rs9967607	ENSG00000105352	0.0981175	0.0297145	0.000971459	0.0138279
rs34141697	ENSG00000261373	-0.106091	0.0321424	0.000976165	0.0138797
rs2016580	ENSG00000106153	-0.108794	0.0329729	0.00098022	0.0139221
rs1006195	ENSG00000256269	-0.0902256	0.0273663	0.000989029	0.0140319
rs6113140	ENSG00000088970	0.0887555	0.0269361	0.00099579	0.0141124
rs72893620	ENSG00000145348	-0.110639	0.0335878	0.000999358	0.0141476
rs3758410	ENSG00000229124	-0.0930437	0.0282524	0.00100195	0.0141689
rs1217382	ENSG00000188761	0.0956194	0.0290441	0.00100584	0.0142084
rs12116650	ENSG00000171806	0.141288	0.0429348	0.00101098	0.0142656
rs7260484	ENSG00000105426	0.136704	0.0415922	0.00102543	0.0144538
rs113968946	ENSG00000173890	0.131225	0.0399374	0.00102904	0.014489
rs7161799	ENSG00000166035	-0.177499	0.0540333	0.00103183	0.0144998
rs7679177	ENSG00000138744	0.0886396	0.0269836	0.00103203	0.0144998
rs10005866	ENSG00000053900	0.0862265	0.0262795	0.00104603	0.0146805
rs1800692	ENSG00000067182	-0.0909921	0.0277768	0.00106578	0.0149256
rs7103934	ENSG00000109854	-0.0912811	0.0278631	0.00106495	0.0149256
rs7098573	ENSG00000176986	0.0920714	0.0281227	0.00107304	0.015011
rs10006319	ENSG00000109536	-0.103271	0.0315756	0.0010857	0.0151719
rs28631111	ENSG00000137804	-0.147679	0.0451641	0.00108855	0.0151954
rs11088337	ENSG00000159231	0.0874441	0.0267534	0.00109362	0.0152334
rs34268501	ENSG00000241852	-0.08842	0.0270502	0.00109275	0.0152334
rs374726	ENSG00000075711	-0.0965873	0.0295811	0.00110658	0.0153974
rs2822472	ENSG00000185272	-0.0877501	0.0268792	0.0011088	0.0154049
rs9390433	ENSG00000233452	0.0863208	0.0264429	0.00110949	0.0154049
rs4431000	ENSG00000125510	-0.0849293	0.0260316	0.00111684	0.0154905
rs10063135	ENSG00000165810	0.0919478	0.0281916	0.00112083	0.0155293
rs7104488	ENSG00000184350	-0.0858814	0.0263346	0.00112229	0.015533
rs626156	ENSG00000096433	-0.0874537	0.026828	0.00112769	0.0155911
rs663015	ENSG00000214530	0.0891926	0.0273675	0.00113056	0.0156142
rs4809147	ENSG00000198521	0.0925827	0.0284329	0.00114209	0.0157567
rs111528152	ENSG00000256574	0.112083	0.0344292	0.0011449	0.0157788
rs432936	ENSG00000197912	0.0837001	0.0257221	0.00115078	0.015843
rs641018	ENSG00000172500	-0.106969	0.0329176	0.00116874	0.0160733
rs3812581	ENSG00000165689	-0.0920812	0.0283569	0.0011785	0.0161904
rs7193549	ENSG00000040199	0.105719	0.0326059	0.00119894	0.0164538
rs7929077	ENSG00000154127	-0.0859773	0.026548	0.00121479	0.0166537
rs12064920	ENSG00000130766	-0.107843	0.0333081	0.00121828	0.016684
rs13003334	ENSG00000261338	-0.0853005	0.0263483	0.00121963	0.016685
rs78107697	ENSG00000176022	0.139675	0.04316	0.00122471	0.0167369
rs491202	ENSG00000255478	-0.0883311	0.0272988	0.0012269	0.0167459
rs28421857	ENSG00000232334	0.149381	0.0461699	0.00122795	0.0167459
rs1293303	ENSG00000164733	-0.0865768	0.0267623	0.00122983	0.016754
rs12327638	ENSG00000196268	-0.0916552	0.0283458	0.00123655	0.016828
rs11544989	ENSG00000178685	0.0914461	0.0282926	0.00124222	0.0168874
rs6887230	ENSG00000145882	0.0883176	0.0273316	0.00124581	0.0169116
rs59823309	ENSG00000113648	0.154752	0.0478939	0.00124666	0.0169116
rs7995647	ENSG00000133103	0.0879421	0.0272195	0.00124789	0.0169116
rs595707	ENSG00000188997	0.110462	0.0341972	0.00125102	0.0169363
rs583954	ENSG00000269392	-0.0967104	0.0299468	0.00125418	0.0169614
rs10876400	ENSG00000063046	0.119125	0.0369189	0.00126624	0.0171068
rs12241517	ENSG00000214435	0.087645	0.027169	0.00126954	0.0171335
rs4235052	ENSG00000145284	-0.108741	0.0337165	0.00127293	0.0171615
rs74252015	ENSG00000073536	-0.136106	0.0422248	0.00128089	0.0172153
rs55697116	ENSG00000223478	-0.111293	0.0345231	0.00127932	0.0172153
rs11646542	ENSG00000158545	-0.0843621	0.026171	0.00128025	0.0172153
rs74970507	ENSG00000131381	-0.178629	0.0554355	0.00128566	0.0172615
rs743043	ENSG00000181773	0.143602	0.0445789	0.00129012	0.0173036
rs809220	ENSG00000088930	-0.0982358	0.0305073	0.00129559	0.0173591
rs1414402	ENSG00000050555	-0.0832037	0.0258485	0.00130089	0.0173942
rs8182102	ENSG00000153048	-0.0864912	0.0268675	0.00129964	0.0173942
rs4681477	ENSG00000163754	0.0917299	0.028501	0.00130281	0.017402
rs2427586	ENSG00000101161	-0.106221	0.0330158	0.00130824	0.0174566
rs2301135	ENSG00000138722	0.0867255	0.0269826	0.00132265	0.0176308
rs11998884	ENSG00000260947	-0.181425	0.0565137	0.00134034	0.0178483
rs10823318	ENSG00000156502	0.0934275	0.0291322	0.00135562	0.0180195
rs2300375	ENSG00000205726	-0.0948614	0.02958	0.00135596	0.0180195
rs7237754	ENSG00000226742	0.086667	0.0270431	0.00136618	0.0181368
rs750831	ENSG00000162302	-0.084595	0.0264018	0.0013692	0.0181554
rs3852066	ENSG00000016864	0.086943	0.0271367	0.00137038	0.0181554
rs10205671	ENSG00000138032	0.148981	0.0465111	0.00137403	0.0181853
rs2273193	ENSG00000112763	0.09957	0.0310898	0.00137626	0.0181963
rs502415	ENSG00000112031	-0.0879233	0.027458	0.00137892	0.0182129
rs4007283	ENSG00000084733	0.145151	0.0453443	0.00138371	0.0182577
rs2074038	ENSG00000151348	0.133181	0.0416113	0.00138605	0.01827
rs6062175	ENSG00000130703	-0.161251	0.050398	0.00139112	0.0183182
rs1010584	ENSG00000162408	0.132745	0.041562	0.00141852	0.0186602
rs2040375	ENSG00000106123	-0.152087	0.0476337	0.00142374	0.01871
rs4294865	ENSG00000176927	0.0826577	0.025903	0.0014326	0.0188074
rs3785163	ENSG00000256812	0.0854347	0.02678	0.00143657	0.0188405
rs71391580	ENSG00000158865	-0.109478	0.0343199	0.00143808	0.0188414
rs7804955	ENSG00000213640	0.0834829	0.0261761	0.00144134	0.018865
rs72800905	ENSG00000113108	-0.101387	0.0317931	0.00144287	0.0188661
rs7044246	ENSG00000160563	0.0921425	0.0289459	0.00147147	0.0192207
rs4913450	ENSG00000251301	-0.0879917	0.0276448	0.00147318	0.0192238
rs1566523	ENSG00000227001	0.0843067	0.0264936	0.00147713	0.019256
rs11676124	ENSG00000115604	-0.08523	0.02683	0.00150525	0.019603
rs79931780	ENSG00000270079	-0.143346	0.0451345	0.00150883	0.0196299
rs11689112	ENSG00000144118	-0.0897865	0.0282822	0.00151569	0.0196746
rs7243789	ENSG00000082397	0.0947322	0.0298382	0.0015146	0.0196746
rs10009670	ENSG00000211553	0.082873	0.0261063	0.0015168	0.0196746
rs9442360	ENSG00000223823	0.0946849	0.0298406	0.00152631	0.0197782
rs8021296	ENSG00000092036	0.103183	0.032576	0.00155362	0.0200932
rs7161799	ENSG00000137845	-0.171106	0.0540203	0.00155371	0.0200932
rs16898310	ENSG00000034677	-0.112067	0.0353963	0.00156099	0.0201674
rs36074562	ENSG00000168487	-0.101635	0.0321825	0.0016043	0.0206858
rs28502265	ENSG00000183891	-0.145553	0.0460882	0.00160392	0.0206858
rs2253685	ENSG00000163933	0.0810194	0.0256586	0.00160698	0.0206997
rs11655934	ENSG00000069188	0.123082	0.0389852	0.00160948	0.0207115
rs10468812	ENSG00000166377	-0.0845573	0.0267895	0.00161377	0.0207173
rs3795329	ENSG00000162739	0.100959	0.0319873	0.00161454	0.0207173
rs4988409	ENSG00000100294	0.0917011	0.0290544	0.0016147	0.0207173
rs4620390	ENSG00000136830	0.0910674	0.0288748	0.00162751	0.020861
rs6779685	ENSG00000172765	-0.150339	0.0477052	0.00164121	0.0210159
rs17532584	ENSG00000255741	-0.0929433	0.0295006	0.00164607	0.0210503
rs34536648	ENSG00000037749	-0.0856302	0.0271811	0.00164713	0.0210503
rs35837769	ENSG00000144488	0.0818196	0.0259765	0.00165053	0.021073
rs481762	ENSG00000069424	0.0836386	0.0265638	0.00165709	0.0211361
rs1059823	ENSG00000144579	0.0820464	0.0260625	0.00166012	0.0211539
rs75087057	ENSG00000158714	0.181999	0.0578738	0.00167887	0.021372
rs1997164	ENSG00000160993	-0.158516	0.0504344	0.00168896	0.0214794
rs11808959	ENSG00000158966	0.130258	0.0414578	0.00169505	0.0215233
rs4942836	ENSG00000136147	0.0803689	0.0255803	0.00169573	0.0215233
rs11060939	ENSG00000060709	-0.0975333	0.0310473	0.00169795	0.0215306
rs6675235	ENSG00000117602	0.117136	0.037301	0.00170468	0.0215948
rs5412	ENSG00000006047	-0.107954	0.0344075	0.00172081	0.021778
rs10852834	ENSG00000141027	-0.0824199	0.0262947	0.0017387	0.0219829
rs7924631	ENSG00000148926	-0.0795959	0.0253979	0.0017417	0.0219996
rs1048203	ENSG00000135587	0.0831308	0.0265301	0.00174472	0.0220163
rs2280806	ENSG00000267990	-0.104149	0.0332595	0.00175695	0.0221492
rs12193156	ENSG00000112137	-0.0923258	0.0295058	0.00177084	0.0223026
rs11150882	ENSG00000187624	-0.0966751	0.0309304	0.00179199	0.0225472
rs1833206	ENSG00000261056	-0.0942561	0.0302283	0.00183765	0.0230993
rs12121387	ENSG00000179163	-0.0842717	0.027057	0.00185975	0.0233321
rs4128858	ENSG00000176834	0.0929743	0.0298501	0.00185909	0.0233321
rs2279056	ENSG00000161542	0.0901301	0.0289662	0.00187896	0.0235409
rs2808284	ENSG00000099246	-0.0813888	0.0261583	0.00188001	0.0235409
rs2067419	ENSG00000151689	-0.0918095	0.0295282	0.00189389	0.023627
rs74252295	ENSG00000132510	0.165714	0.0532985	0.00189416	0.023627
rs10807256	ENSG00000184106	0.0975165	0.0313558	0.00188888	0.023627
rs7503199	ENSG00000178971	0.0897461	0.0288614	0.00189173	0.023627
rs61803028	ENSG00000213075	0.119329	0.038403	0.00190625	0.0237551
rs35241263	ENSG00000198912	-0.100385	0.0323634	0.00194188	0.0241528
rs73209563	ENSG00000102189	-0.0839226	0.0270546	0.0019407	0.0241528
rs1991928	ENSG00000155096	0.0907722	0.0293073	0.00197176	0.0245011
rs353538	ENSG00000126878	0.0830105	0.0268283	0.00199248	0.0247349
rs12712633	ENSG00000115904	0.114846	0.0372036	0.00204102	0.0253134
rs858520	ENSG00000141504	0.0820277	0.0266005	0.00206357	0.0255686
rs1743440	ENSG00000026297	-0.08004	0.0259743	0.00207867	0.0257312
rs16826443	ENSG00000150556	-0.103055	0.0334402	0.0020851	0.0257863
rs393329	ENSG00000234719	0.0831066	0.0269828	0.0020893	0.0257891
rs7283827	ENSG00000159128	-0.120424	0.039096	0.00208778	0.0257891
rs55927782	ENSG00000250067	0.104792	0.0340311	0.00209412	0.0258242
rs1800012	ENSG00000108821	0.114887	0.0373215	0.00210106	0.0258852
rs2569504	ENSG00000142544	0.105666	0.0343434	0.00211203	0.0259958
rs12170530	ENSG00000182858	-0.102578	0.0333562	0.00212282	0.0261038
rs237729	ENSG00000124201	-0.0866344	0.0281954	0.00214122	0.0263052
rs56401147	ENSG00000168476	-0.113802	0.0371776	0.00222566	0.0273103
rs2366050	ENSG00000089876	-0.0813433	0.0265755	0.00222723	0.0273103
rs146074157	ENSG00000185624	-0.151423	0.0494933	0.0022441	0.0274913
rs10780178	ENSG00000197070	0.116181	0.0380153	0.00226205	0.0276851
rs3008634	ENSG00000197520	0.132462	0.0433616	0.00227217	0.0277828
rs12790302	ENSG00000137486	-0.119298	0.0390589	0.00227606	0.0278042
rs38486	ENSG00000196295	-0.100122	0.032799	0.00228911	0.0279375
rs62089217	ENSG00000266714	-0.166895	0.0546787	0.00229145	0.0279398
rs7918733	ENSG00000165806	0.0826449	0.0270919	0.00230479	0.0280761
rs7268618	ENSG00000130699	-0.0864849	0.0283633	0.00231517	0.0281762
rs59246268	ENSG00000196460	0.0903888	0.0297547	0.00240414	0.0292316
rs601425	ENSG00000137494	-0.0798954	0.0263161	0.0024186	0.0293526
rs703021	ENSG00000150054	-0.0899472	0.0296252	0.0024171	0.0293526
rs9911086	ENSG00000167525	0.131405	0.0433051	0.00243139	0.0294803
rs2156785	ENSG00000246174	-0.0794987	0.0262116	0.0024429	0.0295922
rs10929377	ENSG00000079785	0.0805657	0.0265892	0.00246675	0.0298534
rs7782051	ENSG00000166925	0.103092	0.0341203	0.00253774	0.030684
rs10815155	ENSG00000107104	0.093114	0.0308693	0.00258003	0.0311664
rs73084449	ENSG00000174839	0.104932	0.0348211	0.00260487	0.0314373
rs1638670	ENSG00000165650	0.0838479	0.0279251	0.00269952	0.0325494
rs61826696	ENSG00000182118	-0.077609	0.0258564	0.00270888	0.032632
rs8051301	ENSG00000159625	0.0947512	0.0315798	0.0027192	0.032726
rs13031794	ENSG00000123600	0.0869004	0.0290181	0.00277017	0.0333086
rs1735430	ENSG00000170619	-0.0824341	0.027535	0.00277837	0.0333763
rs1895516	ENSG00000140848	-0.081181	0.0271847	0.0028474	0.034174
rs11121349	ENSG00000049239	-0.0803574	0.0270919	0.00304038	0.0364566
rs2442812	ENSG00000132155	0.0775138	0.0261507	0.00305998	0.0366578
rs8138080	ENSG00000183066	0.0847395	0.0285948	0.00306658	0.036703
rs11025029	ENSG00000177054	0.107619	0.0363364	0.00308371	0.0368741
rs10819317	ENSG00000160408	0.118554	0.0400388	0.00309124	0.0369302
rs11714392	ENSG00000163781	-0.0958168	0.0323654	0.00309638	0.0369578
rs2180311	ENSG00000231050	-0.0783416	0.0264689	0.00310355	0.0369754
rs7766190	ENSG00000056972	0.0801753	0.0270867	0.00310157	0.0369754
rs34480360	ENSG00000103549	0.0872456	0.0294821	0.00310835	0.0369987
rs8066107	ENSG00000181031	-0.0892088	0.0301956	0.00315812	0.0375568
rs11130633	ENSG00000168297	0.0820271	0.0277911	0.00318681	0.0378633
rs1113577	ENSG00000197013	-0.0805424	0.0273104	0.00321172	0.0381246
rs62196716	ENSG00000065802	-0.0769677	0.026106	0.00322076	0.038197
rs11761888	ENSG00000158525	-0.0953422	0.032346	0.00322806	0.0382487
rs625817	ENSG00000154889	0.0809827	0.0275404	0.00330239	0.0390228
rs7077566	ENSG00000138185	-0.0784994	0.0266952	0.00330162	0.0390228
rs2007720	ENSG00000196839	-0.0887492	0.0301803	0.00330104	0.0390228
rs2299928	ENSG00000119705	0.0865313	0.0294589	0.00333606	0.0393849
rs3760910	ENSG00000105248	0.107879	0.0367293	0.00334194	0.0394185
rs7740107	ENSG00000198945	0.0886521	0.0302143	0.00337102	0.0397255
rs2186344	ENSG00000157551	-0.0764418	0.0260855	0.00341113	0.0401618
rs420703	ENSG00000267174	0.0828562	0.0283322	0.00347707	0.0409012
rs721575	ENSG00000108588	0.0781857	0.0267484	0.00349326	0.0410544
rs7294478	ENSG00000205885	0.074846	0.0256329	0.0035279	0.0414242
rs12461408	ENSG00000072958	-0.100905	0.0345932	0.00356228	0.0417901
rs2286672	ENSG00000142507	0.139147	0.0477213	0.0035745	0.0418957
rs9471799	ENSG00000112599	-0.106637	0.0366942	0.00368706	0.0431372
rs3108244	ENSG00000164323	0.0806713	0.027758	0.00368544	0.0431372
rs762426	ENSG00000142185	0.0912092	0.0314117	0.00371576	0.043434
rs1053998	ENSG00000228146	0.0780455	0.0269889	0.00385903	0.0450682
rs10863792	ENSG00000117597	0.0749472	0.0259635	0.0039224	0.0457672
rs892587	ENSG00000042980	-0.0772809	0.0268235	0.00399189	0.0465363
rs772174	ENSG00000198885	-0.0810161	0.0281553	0.00403776	0.0470289
rs3784482	ENSG00000140479	-0.109065	0.0379263	0.00406041	0.0472504
rs7148292	ENSG00000198513	0.0757762	0.0264593	0.00421465	0.0490015
rs72640777	ENSG00000145241	-0.121231	0.0423683	0.00424814	0.0493467
rs17349675	ENSG00000127954	0.0928703	0.032522	0.00432564	0.0502022
rs509565	ENSG00000167257	0.074856	0.0262586	0.00439256	0.0509333
rs2586304	ENSG00000177370	-0.0943904	0.0331791	0.00447379	0.0517829
rs7731626	ENSG00000134352	0.0786603	0.0276491	0.00447272	0.0517829
rs761063	ENSG00000103275	0.0824433	0.0289842	0.00448002	0.0518089
rs3821220	ENSG00000055917	-0.075917	0.0267013	0.00449729	0.0519625
rs34681	ENSG00000164175	0.111737	0.0393424	0.00454101	0.0524211
rs12052921	ENSG00000091409	0.0862292	0.0303773	0.00456226	0.0526197
rs503250	ENSG00000173992	0.0740744	0.0261889	0.00470906	0.0542648
rs1284520	ENSG00000130844	-0.0744018	0.0263314	0.00475134	0.0547034
rs13011728	ENSG00000119844	0.0801389	0.0283739	0.00476916	0.0548116
rs964611	ENSG00000259235	0.10437	0.0369513	0.00476707	0.0548116
rs7777207	ENSG00000157800	-0.073984	0.0262219	0.00481273	0.0551818
rs1774860	ENSG00000198162	0.0769575	0.0272766	0.0048141	0.0551818
rs3739890	ENSG00000148296	-0.0720673	0.0255399	0.00480838	0.0551818
rs10819481	ENSG00000224307	0.0846184	0.030033	0.00487217	0.0557984
rs179150	ENSG00000229645	-0.0872493	0.0309889	0.00490264	0.0560979
rs1491823	ENSG00000149054	-0.0778694	0.0276785	0.00493555	0.0564248
rs9533069	ENSG00000023516	0.07678	0.0273041	0.00495577	0.0566062
rs2207408	ENSG00000204556	0.0789209	0.0280751	0.00497061	0.056726
rs2741729	ENSG00000165792	-0.0757673	0.0269681	0.00499454	0.0569491
rs680695	ENSG00000255893	-0.0794586	0.0283124	0.0050414	0.0574331
rs883871	ENSG00000126368	-0.115219	0.0410633	0.00505116	0.057494
rs259247	ENSG00000105186	-0.076225	0.0271764	0.00506766	0.0576313
rs1011019	ENSG00000163161	-0.0781679	0.0279227	0.00515276	0.0585479
rs10251228	ENSG00000136250	-0.0716368	0.0256235	0.00521186	0.0591678
rs17555056	ENSG00000142534	0.120017	0.0429557	0.00524045	0.0594405
rs35374520	ENSG00000215012	0.099979	0.0357965	0.0052564	0.0595695
rs7002650	ENSG00000181135	0.0828908	0.0298199	0.00547546	0.0619981
rs12422552	ENSG00000171681	-0.0815648	0.0293548	0.00549452	0.0621597
rs62480001	ENSG00000036448	-0.0795601	0.0286516	0.00552441	0.0624436
rs67822991	ENSG00000268362	0.0914675	0.0329518	0.0055416	0.0625835
rs2869048	ENSG00000136381	0.101734	0.0366917	0.00559522	0.0631342
rs78276179	ENSG00000229671	0.130692	0.047172	0.00563156	0.0634892
rs141376327	ENSG00000079337	-0.137996	0.0498352	0.00565753	0.0637268
rs6545924	ENSG00000173163	0.0725521	0.0262121	0.00567753	0.0638967
rs73138850	ENSG00000106638	-0.1356	0.0490293	0.00571597	0.0642737
rs9876026	ENSG00000144559	0.0729436	0.0263851	0.00573539	0.0644365
rs1047586	ENSG00000261305	-0.0858751	0.0311017	0.00579658	0.0650677
rs67482294	ENSG00000130522	0.0843597	0.0305662	0.00581778	0.0652494
rs11631690	ENSG00000169758	0.0809671	0.0293481	0.00583654	0.0653633
rs13190998	ENSG00000198663	0.112058	0.0406187	0.00583798	0.0653633
rs112905563	ENSG00000164087	-0.145446	0.0527338	0.00584949	0.0654359
rs6753933	ENSG00000153250	0.0916989	0.0332555	0.00586243	0.0655243
rs73434399	ENSG00000167315	-0.0882227	0.0320201	0.00590141	0.0659033
rs907612	ENSG00000184682	-0.0769859	0.0279569	0.00592832	0.0661471
rs10778643	ENSG00000136003	0.106427	0.0386546	0.00593653	0.0661818
rs28605636	ENSG00000119650	-0.0759513	0.0276532	0.00605913	0.0674331
rs28457732	ENSG00000167562	0.085964	0.031296	0.00605463	0.0674331
rs11689511	ENSG00000233673	-0.0873671	0.0318292	0.00609043	0.0677235
rs12338120	ENSG00000167081	-0.075814	0.0276278	0.00610437	0.0678205
rs6891966	ENSG00000135077	-0.0901445	0.0328598	0.0061195	0.0678728
rs9561597	ENSG00000080166	-0.0789732	0.0287873	0.00611892	0.0678728
rs134589	ENSG00000183762	0.0720737	0.0263044	0.00618153	0.0685023
rs75007764	ENSG00000111647	-0.141555	0.0516696	0.00618816	0.0685174
rs1209864	ENSG00000147789	-0.0742771	0.0271239	0.00621062	0.0687076
rs7196424	ENSG00000103111	-0.0709887	0.0259439	0.00625199	0.0691066
rs13041190	ENSG00000125885	0.0938545	0.0343315	0.00629895	0.0695665
rs4970966	ENSG00000143384	-0.0853736	0.0312325	0.00630437	0.0695673
rs10863422	ENSG00000143353	-0.0767306	0.0281413	0.00644196	0.0710253
rs1545837	ENSG00000147439	-0.074523	0.027351	0.00647442	0.0713228
rs66467677	ENSG00000166598	0.112646	0.0413593	0.00649562	0.0714958
rs4807216	ENSG00000104899	0.102037	0.0374693	0.00650339	0.0715208
rs12878578	ENSG00000100448	-0.11181	0.0412334	0.00673433	0.073878
rs55647012	ENSG00000134440	-0.0742813	0.0273938	0.00673477	0.073878
rs10870177	ENSG00000186193	-0.0732437	0.027008	0.00672853	0.073878
rs3024821	ENSG00000168883	-0.135794	0.050136	0.00679787	0.0745075
rs6006104	ENSG00000100280	-0.076591	0.0283039	0.00684901	0.0750047
rs12713678	ENSG00000169599	0.0720637	0.026655	0.00689948	0.0754939
rs10916277	ENSG00000181873	0.0746589	0.0276217	0.00691331	0.0755817
rs2072448	ENSG00000065970	0.0790642	0.0292986	0.00700386	0.0765073
rs854796	ENSG00000228000	-0.0756095	0.028033	0.00703345	0.0767304
rs233322	ENSG00000175894	-0.079443	0.0294557	0.00703608	0.0767304
rs870978	ENSG00000215187	0.0756561	0.0280647	0.00706255	0.0769546
rs112647695	ENSG00000148229	0.157631	0.0585528	0.00714054	0.0777392
rs6906850	ENSG00000124785	0.078775	0.0293207	0.00725761	0.0789477
rs12894295	ENSG00000087302	0.152704	0.0568829	0.00730402	0.0793862
rs233322	ENSG00000235890	-0.0790512	0.0294518	0.0073137	0.0794251
rs4675789	ENSG00000233392	-0.071986	0.0268285	0.00733333	0.0795718
rs3217860	ENSG00000118971	-0.0826062	0.0307998	0.00735869	0.0797805
rs79543001	ENSG00000132600	-0.106814	0.0398394	0.0073791	0.0799351
rs7829677	ENSG00000173273	-0.150152	0.0560327	0.00740953	0.080198
rs7779913	ENSG00000183444	-0.0723124	0.026988	0.00741619	0.0802033
rs2760278	ENSG00000017260	-0.13186	0.0493156	0.00754121	0.0814877
rs111901924	ENSG00000114315	-0.142002	0.0531427	0.00757973	0.0814978
rs2694564	ENSG00000105419	-0.0930599	0.0348199	0.00756814	0.0814978
rs13233747	ENSG00000225969	0.073384	0.0274616	0.0075765	0.0814978
rs272827	ENSG00000116871	-0.0757396	0.0283336	0.00755624	0.0814978
rs7517632	ENSG00000260464	-0.0705438	0.0263923	0.00756163	0.0814978
rs7117314	ENSG00000177103	0.075949	0.0284124	0.00755721	0.0814978
rs6571921	ENSG00000165355	0.0703461	0.0263318	0.00759258	0.0815685
rs17677343	ENSG00000257715	-0.0766515	0.0287118	0.00763424	0.0819484
rs10513398	ENSG00000169313	-0.0711546	0.0266836	0.00770446	0.0825968
rs10900806	ENSG00000233006	-0.0793866	0.0297721	0.00770734	0.0825968
rs858239	ENSG00000136235	0.070388	0.0264184	0.00775582	0.0830479
rs17428825	ENSG00000123200	0.0780535	0.0293574	0.0078862	0.0843746
rs2582093	ENSG00000180834	0.0743026	0.0279715	0.00794148	0.0848962
rs10819365	ENSG00000232850	-0.11216	0.0422296	0.00795127	0.0849311
rs8868	ENSG00000187514	0.100929	0.0380167	0.00797722	0.0851384
rs58201941	ENSG00000261220	-0.101315	0.0381731	0.00801751	0.0854298
rs2729382	ENSG00000214872	0.0703471	0.0265146	0.00801766	0.0854298
rs34954129	ENSG00000198826	0.0812445	0.0306398	0.00805439	0.0857509
rs11122172	ENSG00000143643	-0.0715009	0.0269749	0.00807714	0.0859228
rs7825459	ENSG00000196150	0.0997086	0.0376863	0.00819465	0.0871016
rs2604874	ENSG00000188493	0.0761641	0.0288394	0.00831081	0.0882642
rs143062415	ENSG00000197959	-0.123337	0.0467114	0.00832471	0.0883397
rs844873	ENSG00000125810	-0.118124	0.0447478	0.00833995	0.0884293
rs3802651	ENSG00000232229	-0.101607	0.0385035	0.00836177	0.0885885
rs33901	ENSG00000087116	-0.0716462	0.0271628	0.00839233	0.0888399
rs3814626	ENSG00000134463	0.079354	0.0300888	0.0084004	0.0888531
rs892019	ENSG00000104915	0.0741995	0.0281567	0.00845221	0.0893284
rs175716	ENSG00000156127	-0.083923	0.0318543	0.00846826	0.0894254
rs55784091	ENSG00000189362	-0.0726027	0.0275812	0.00852482	0.0898421
rs11051387	ENSG00000139146	0.0781137	0.029679	0.00853411	0.0898421
rs28027	ENSG00000228716	0.0774007	0.0293997	0.00851531	0.0898421
rs12703130	ENSG00000243836	-0.0725738	0.0275746	0.00853534	0.0898421
rs7628585	ENSG00000121578	-0.0905717	0.034426	0.00856024	0.0899585
rs10906434	ENSG00000239665	-0.069269	0.0263267	0.00855479	0.0899585
rs12426152	ENSG00000139178	0.0719862	0.027381	0.00860699	0.0903769
rs2247036	ENSG00000185614	0.0691728	0.0263148	0.00861676	0.0904065
rs7819550	ENSG00000121039	-0.0875505	0.0333162	0.00863698	0.0905456
rs143517257	ENSG00000267565	0.0940361	0.0357942	0.00865568	0.0906686
rs28375081	ENSG00000154001	-0.136328	0.0519022	0.00866837	0.090724
rs9606889	ENSG00000128254	-0.0790103	0.0300834	0.00867491	0.090724
rs7076518	ENSG00000077420	0.0711335	0.0270912	0.00869201	0.0908297
rs10971316	ENSG00000137074	0.0687416	0.0261901	0.00871715	0.0909463
rs9536219	ENSG00000165416	-0.0734633	0.0279874	0.0087132	0.0909463
rs62437115	ENSG00000122335	-0.0692978	0.0264132	0.00874555	0.0911696
rs2030978	ENSG00000135269	0.0773617	0.0294978	0.00877072	0.0913588
rs6793264	ENSG00000171658	-0.0704629	0.0268839	0.00881236	0.091719
rs35382723	ENSG00000198752	0.0723167	0.027598	0.00882915	0.0918203
rs4836675	ENSG00000187239	-0.106766	0.0407556	0.00884728	0.0919354
rs59388988	ENSG00000136286	0.0859839	0.0328337	0.00887031	0.0921011
rs226202	ENSG00000205464	0.0745026	0.0284813	0.00894635	0.0928166
rs1053538	ENSG00000137161	0.069082	0.0264137	0.00895848	0.0928684
rs13225332	ENSG00000204983	-0.0709353	0.0271326	0.00898428	0.0930617
rs12718384	ENSG00000078674	0.0787863	0.0301418	0.00899863	0.0930931
rs10838738	ENSG00000172247	0.0718065	0.0274727	0.00900163	0.0930931
rs11147763	ENSG00000183722	-0.0698769	0.026741	0.00901854	0.093194
rs59016477	ENSG00000163519	-0.104694	0.0400746	0.00903507	0.0932906
rs78772517	ENSG00000110931	0.143681	0.0550243	0.00907209	0.0934543
rs257657	ENSG00000173480	0.0691188	0.0264665	0.00905901	0.0934543
rs2374135	ENSG00000106615	-0.0682004	0.026122	0.00907813	0.0934543
rs7331389	ENSG00000174032	-0.067474	0.0258444	0.00907965	0.0934543
rs744592	ENSG00000101197	-0.0696937	0.0267018	0.0090983	0.0935722
rs4951859	ENSG00000225880	-0.107589	0.0412703	0.00918176	0.0942816
rs45442399	ENSG00000157379	0.125243	0.0480409	0.00918013	0.0942816
rs138004790	ENSG00000180066	0.141373	0.0542696	0.00923381	0.0947412
rs7863391	ENSG00000148110	0.0688238	0.0264242	0.00924546	0.094786
rs724182	ENSG00000243064	0.0753213	0.0289321	0.00927749	0.0950395
rs7209595	ENSG00000141026	0.0675549	0.0259584	0.00930319	0.0952277
rs1178034	ENSG00000132635	-0.0668742	0.0257178	0.0093608	0.0957421
rs56806680	ENSG00000116574	-0.113507	0.0436598	0.00937456	0.0958076
rs1048727	ENSG00000063978	-0.084714	0.0326089	0.00942707	0.0962686
rs1242331	ENSG00000121310	-0.0719994	0.0277235	0.00944988	0.0963503
rs10832918	ENSG00000110768	0.0688755	0.0265186	0.00944426	0.0963503
rs3786872	ENSG00000167641	-0.0821046	0.0316845	0.00960846	0.0978904
rs434371	ENSG00000105499	0.0701204	0.0270857	0.00967794	0.098474
rs10157047	ENSG00000162783	-0.0679992	0.0262675	0.00968088	0.098474
rs4674328	ENSG00000135912	-0.0686335	0.0265248	0.00971469	0.0987407
rs2781668	ENSG00000118520	-0.0921221	0.0356539	0.00982024	0.0997356
rs62106867	ENSG00000105204	-0.0670952	0.0259722	0.00983286	0.0997761
rs34286592	ENSG00000013364	0.0915832	0.0354547	0.00983957	0.0997761
rs56011107	ENSG00000179933	-0.0926014	0.0359007	0.00994632	0.10078
rs3196889	ENSG00000143543	-0.072562	0.0281561	0.0100109	0.101356
rs7406439	ENSG00000260563	0.075877	0.0294729	0.0100883	0.10206
rs59571891	ENSG00000117984	-0.0782154	0.030403	0.010142	0.102524
rs118009691	ENSG00000226180	0.102563	0.0398786	0.0101634	0.10266
rs2253829	ENSG00000101246	0.0770126	0.0300086	0.0103268	0.104148
rs55646096	ENSG00000162298	-0.0958551	0.0373481	0.0103213	0.104148
rs7936093	ENSG00000224295	-0.0761454	0.0296883	0.010372	0.104524
rs11145995	ENSG00000177239	-0.0694231	0.0270729	0.010388	0.104603
rs2957110	ENSG00000149798	-0.0992668	0.0387226	0.0104107	0.104751
rs1535500	ENSG00000124780	0.0665613	0.0259745	0.0104398	0.104882
rs7899656	ENSG00000228651	0.0741793	0.0289467	0.0104383	0.104882
rs146385050	ENSG00000011028	0.0994902	0.0388436	0.0104777	0.105182
rs8140087	ENSG00000182841	0.0888108	0.0346856	0.0105033	0.105357
rs2185215	ENSG00000260766	0.119421	0.0466545	0.0105262	0.105505
rs59678170	ENSG00000198879	0.0754638	0.0295038	0.0105848	0.106011
rs7245624	ENSG00000183617	-0.0666266	0.0260569	0.010609	0.106172
rs116964476	ENSG00000124406	-0.133749	0.0523174	0.0106231	0.106231
rs9889771	ENSG00000266718	0.0863501	0.0337884	0.0106502	0.10642
rs2296804	ENSG00000124713	0.0676444	0.0265042	0.0107545	0.107375
rs7130178	ENSG00000131626	0.0716798	0.0280882	0.0107623	0.107375
rs116914202	ENSG00000170638	-0.122792	0.0481319	0.010787	0.107457
rs12648838	ENSG00000071205	-0.0714822	0.0280186	0.0107845	0.107457
rs11070867	ENSG00000128872	0.0686816	0.0269262	0.0108001	0.107498
rs6483031	ENSG00000077616	0.0794494	0.0311506	0.0108076	0.107498
rs3751092	ENSG00000168961	-0.0740038	0.0290363	0.0108643	0.107515
rs3782235	ENSG00000076067	0.065889	0.0258488	0.0108534	0.107515
rs687694	ENSG00000091844	-0.0669344	0.0262564	0.0108456	0.107515
rs1065541	ENSG00000171916	-0.0732091	0.0287137	0.0108344	0.107515
rs1033476	ENSG00000197774	-0.0875802	0.0343643	0.010867	0.107515
rs12038203	ENSG00000163468	0.0737094	0.028916	0.0108513	0.107515
rs34492910	ENSG00000114738	-0.100012	0.0392422	0.0108672	0.107515
rs2292426	ENSG00000145476	-0.0698541	0.0274173	0.0108908	0.107667
rs3897583	ENSG00000149292	0.072307	0.0283928	0.0109264	0.107937
rs73120888	ENSG00000224479	-0.133488	0.0524477	0.0109735	0.108177
rs7519937	ENSG00000143184	-0.068535	0.0269237	0.0109623	0.108177
rs7840803	ENSG00000132294	-0.0846939	0.0332773	0.0109756	0.108177
rs17000733	ENSG00000138757	0.0669546	0.0263268	0.011035	0.108679
rs10973939	ENSG00000204860	-0.0953301	0.0375009	0.0110708	0.10895
rs7427761	ENSG00000078081	-0.115746	0.0455373	0.0110802	0.108959
rs16989481	ENSG00000166913	0.0736423	0.0289769	0.0110918	0.108991
rs841614	ENSG00000211455	0.138957	0.0546962	0.0111199	0.109185
rs4514480	ENSG00000111788	-0.0661745	0.0260579	0.0111518	0.109415
rs1467044	ENSG00000155792	-0.0667656	0.0263001	0.011181	0.109454
rs11195062	ENSG00000119950	-0.0721716	0.0284258	0.01117	0.109454
rs11944299	ENSG00000072201	-0.0702848	0.0276851	0.0111772	0.109454
rs1065541	ENSG00000233327	0.0728651	0.028724	0.0112408	0.109957
rs7525192	ENSG00000225986	0.0882498	0.0348019	0.0112714	0.110174
rs559058	ENSG00000169403	0.0692221	0.027307	0.0112979	0.110349
rs12453250	ENSG00000183011	-0.116559	0.0459855	0.0113066	0.110351
rs2273782	ENSG00000107018	-0.0783317	0.0309379	0.0113964	0.111145
rs11084687	ENSG00000131944	0.071728	0.0283432	0.0114357	0.111445
rs11635217	ENSG00000169118	0.102128	0.0403941	0.0115138	0.112109
rs10404957	ENSG00000105738	0.0659812	0.0260994	0.0115211	0.112109
rs1054697	ENSG00000167840	0.107548	0.0425462	0.0115305	0.112117
rs2268915	ENSG00000124164	-0.0681592	0.0269685	0.0115444	0.112168
rs7973914	ENSG00000111319	-0.0700715	0.0277472	0.0116107	0.112694
rs2641800	ENSG00000065457	-0.0759068	0.0300598	0.0116159	0.112694
rs11056057	ENSG00000121316	0.0814583	0.0322638	0.0116303	0.112749
rs61948871	ENSG00000102699	0.0890658	0.0352811	0.0116399	0.112759
rs2607319	ENSG00000150753	-0.0780824	0.0309424	0.0116727	0.112992
rs28667650	ENSG00000170846	-0.154859	0.0613895	0.0117026	0.113197
rs3742499	ENSG00000092010	-0.136415	0.0540855	0.0117146	0.11323
rs111557465	ENSG00000214113	-0.118523	0.0470574	0.0118321	0.114196
rs3018303	ENSG00000256518	0.0677793	0.0269083	0.0118252	0.114196
rs13337037	ENSG00000140682	-0.0754548	0.0299781	0.0118889	0.114659
rs3808862	ENSG00000107338	-0.068781	0.0273312	0.0119032	0.114711
rs7295097	ENSG00000219355	0.0665945	0.0264748	0.0119431	0.114841
rs3845578	ENSG00000116985	-0.0923702	0.0367183	0.0119347	0.114841
rs4281039	ENSG00000171130	0.0668973	0.0265931	0.0119366	0.114841
rs2250174	ENSG00000158764	0.0797698	0.0317384	0.0120122	0.115334
rs2948097	ENSG00000114166	-0.0797448	0.0317257	0.0120048	0.115334
rs34486097	ENSG00000163069	0.0672146	0.0267501	0.0120349	0.115385
rs8051710	ENSG00000140931	-0.0667869	0.02658	0.0120352	0.115385
rs11205279	ENSG00000163220	-0.102123	0.040681	0.0121156	0.11607
rs55742439	ENSG00000183023	0.071099	0.028333	0.0121471	0.116286
rs10461269	ENSG00000164125	-0.0904087	0.0360461	0.0121904	0.116616
rs6897581	ENSG00000055163	0.0684543	0.0273138	0.0122568	0.117165
rs7516616	ENSG00000159658	-0.0787411	0.0314273	0.0122818	0.117317
rs11684486	ENSG00000240356	0.0660254	0.0263598	0.0123068	0.11747
rs16844292	ENSG00000238005	-0.0957398	0.0382455	0.0123584	0.117876
rs3934978	ENSG00000229848	-0.0692362	0.0276624	0.0123723	0.117922
rs12611380	ENSG00000104972	-0.0666788	0.0266471	0.0123932	0.118035
rs2204956	ENSG00000211805	0.0651867	0.0260564	0.012412	0.118128
rs4924702	ENSG00000128881	-0.0744685	0.0297711	0.0124256	0.11817
rs111788630	ENSG00000166224	0.133328	0.0533121	0.0124421	0.118241
rs252283	ENSG00000198106	-0.0903763	0.0361486	0.0124689	0.118344
rs35945684	ENSG00000114021	0.0706993	0.0282796	0.0124731	0.118344
rs6746869	ENSG00000144362	0.0697743	0.0279118	0.0124803	0.118344
rs4240520	ENSG00000148832	-0.10026	0.0401133	0.0124944	0.118392
rs34986164	ENSG00000161509	-0.0659858	0.0264197	0.0125583	0.118911
rs3740415	ENSG00000138111	-0.0659627	0.0264185	0.0125852	0.119078
rs907612	ENSG00000130592	-0.0698165	0.0279754	0.0126278	0.119395
rs12441548	ENSG00000259293	0.0715717	0.0286951	0.0126784	0.119787
rs2075606	ENSG00000267736	-0.0949465	0.0380721	0.0126982	0.119886
rs61925913	ENSG00000155974	-0.0843981	0.0338545	0.012723	0.120033
rs7257275	ENSG00000262874	0.0999789	0.0401107	0.012737	0.120078
rs12156499	ENSG00000107099	-0.0986902	0.0395992	0.0127494	0.120108
rs61955196	ENSG00000150967	-0.0720945	0.0289339	0.0127683	0.120199
rs17253315	ENSG00000165272	-0.0783136	0.0314947	0.0129537	0.121798
rs545751	ENSG00000001084	-0.0668755	0.0268957	0.0129569	0.121798
rs9296184	ENSG00000112078	-0.0733582	0.0295119	0.0129844	0.121907
rs10857631	ENSG00000233665	0.148315	0.0596688	0.0129872	0.121907
rs145122847	ENSG00000162997	-0.143131	0.0576024	0.0130173	0.122013
rs10974338	ENSG00000107249	0.0715687	0.0288001	0.0130099	0.122013
rs35678871	ENSG00000068489	0.131155	0.0527967	0.0130418	0.122155
rs17425725	ENSG00000125827	-0.087032	0.0350541	0.0130914	0.122532
rs6510093	ENSG00000269343	-0.0664788	0.0267888	0.0131355	0.122856
rs3767732	ENSG00000143753	-0.126277	0.0508935	0.0131497	0.122901
rs11788537	ENSG00000136819	-0.0777763	0.0313527	0.0131687	0.12299
rs2285176	ENSG00000135845	-0.0659154	0.0265794	0.0131962	0.123159
rs2449504	ENSG00000104341	0.0974091	0.0392842	0.0132089	0.123188
rs6864309	ENSG00000145817	-0.0838619	0.0338254	0.0132216	0.123219
rs12768746	ENSG00000047056	0.0655942	0.0264849	0.0133176	0.123584
rs11098036	ENSG00000005059	-0.0685515	0.0276741	0.0133016	0.123584
rs583954	ENSG00000131398	-0.0742241	0.0299694	0.0133179	0.123584
rs79456825	ENSG00000161692	-0.0924528	0.0373226	0.0133005	0.123584
rs1013610	ENSG00000197321	-0.0701203	0.0283058	0.0132963	0.123584
rs12919933	ENSG00000200204	-0.0687648	0.0277591	0.0133052	0.123584
rs10002083	ENSG00000248280	0.0686542	0.0277362	0.0133702	0.123982
rs1403294	ENSG00000164930	-0.0722776	0.0292081	0.0133957	0.12413
rs59712748	ENSG00000164306	-0.0817235	0.0330328	0.0134168	0.124237
rs857229	ENSG00000259097	0.0760445	0.0307455	0.0134417	0.124378
rs625784	ENSG00000125170	-0.0699896	0.0283038	0.0134623	0.124481
rs984534	ENSG00000019991	0.0752716	0.0304545	0.0135073	0.124808
rs57807760	ENSG00000155858	0.105558	0.0427831	0.0136716	0.126236
rs1475447	ENSG00000123201	-0.077946	0.0316064	0.0137145	0.126543
rs2273175	ENSG00000126214	0.0695753	0.02822	0.0137408	0.126696
rs8024204	ENSG00000185418	0.0749702	0.030436	0.0138272	0.127402
rs7309251	ENSG00000028203	-0.155396	0.0631414	0.0139092	0.128018
rs1431634	ENSG00000147485	-0.10134	0.041179	0.0139137	0.128018
rs12468460	ENSG00000163328	-0.0669106	0.0271993	0.0139505	0.128265
rs10463826	ENSG00000173926	-0.0655218	0.026641	0.0139728	0.12838
rs35620351	ENSG00000214595	-0.0731987	0.0297763	0.0140176	0.128701
rs77066151	ENSG00000153207	-0.109787	0.0446714	0.014042	0.128834
rs61799430	ENSG00000031698	-0.125099	0.0509123	0.0140624	0.12893
rs4802822	ENSG00000167765	0.101673	0.0413906	0.0140901	0.129091
rs13513	ENSG00000171680	0.101955	0.0415137	0.0141097	0.129091
rs10939702	ENSG00000261490	-0.0683578	0.0278309	0.0140999	0.129091
rs1990909	ENSG00000146067	-0.0708453	0.0288498	0.0141204	0.129098
rs3844195	ENSG00000124491	-0.068491	0.027903	0.0141617	0.129367
rs2284817	ENSG00000093217	0.0674229	0.0274743	0.014184	0.129367
rs9482248	ENSG00000111897	-0.0902446	0.036776	0.0141896	0.129367
rs4924766	ENSG00000108448	0.0685067	0.0279128	0.0141731	0.129367
rs7210758	ENSG00000264546	0.0685746	0.0279773	0.0143008	0.130289
rs2540524	ENSG00000186047	-0.110116	0.0449404	0.0143331	0.130493
rs754382	ENSG00000167987	-0.0687466	0.0280824	0.0144222	0.131028
rs11639573	ENSG00000121281	-0.0851563	0.0347843	0.0144186	0.131028
rs12197307	ENSG00000060762	-0.0685706	0.0280092	0.0144178	0.131028
rs2024229	ENSG00000099968	0.0698386	0.0285388	0.0144576	0.131259
rs165655	ENSG00000099889	-0.0717944	0.0293524	0.0145057	0.131603
rs118092144	ENSG00000108671	0.0655126	0.0267978	0.0145559	0.131967
rs13183077	ENSG00000164587	0.0702826	0.0287583	0.014588	0.132166
rs1045115	ENSG00000163684	-0.124056	0.0507987	0.0146604	0.132729
rs77968356	ENSG00000196961	0.114128	0.0467436	0.0146819	0.132739
rs3752490	ENSG00000103269	0.0665116	0.0272389	0.0146736	0.132739
rs4689586	ENSG00000109519	-0.0751412	0.0307842	0.0147096	0.132805
rs73071607	ENSG00000109501	0.0973008	0.0398571	0.0147035	0.132805
rs4032312	ENSG00000153721	0.0824851	0.0337994	0.0147286	0.132884
rs7210700	ENSG00000108384	0.0739323	0.0303099	0.0147785	0.133242
rs9512616	ENSG00000122035	0.104014	0.0426561	0.0148106	0.133439
rs3782924	ENSG00000139194	0.0654282	0.0268753	0.0149712	0.134699
rs72841206	ENSG00000254739	0.0873227	0.0358656	0.0149628	0.134699
rs55770108	ENSG00000128438	-0.0781755	0.032116	0.0149859	0.134738
rs516391	ENSG00000166225	0.0865003	0.0355418	0.0150024	0.134794
rs141157312	ENSG00000166478	-0.120541	0.0495458	0.0150372	0.13492
rs2470937	ENSG00000237513	-0.0649343	0.0266895	0.0150358	0.13492
rs1465789	ENSG00000268912	0.0651641	0.0267949	0.0150769	0.134999
rs7198545	ENSG00000162069	-0.0652685	0.0268351	0.0150669	0.134999
rs62414336	ENSG00000215190	-0.0675677	0.0277833	0.0150771	0.134999
rs7568163	ENSG00000176732	0.0729786	0.030042	0.0151912	0.135927
rs34032470	ENSG00000183955	0.0715981	0.0294832	0.0152238	0.136031
rs4683757	ENSG00000175040	-0.0642726	0.0264656	0.0152198	0.136031
rs6538599	ENSG00000180263	-0.0871349	0.0358985	0.0152733	0.13638
rs7336746	ENSG00000088448	0.0681475	0.0280804	0.0152897	0.136433
rs774267	ENSG00000105997	0.0637575	0.0262782	0.015316	0.136574
rs116755193	ENSG00000168916	0.0634736	0.026165	0.0153306	0.13661
rs11021562	ENSG00000149231	-0.0891608	0.0367639	0.0153589	0.136769
rs11984307	ENSG00000136193	0.0871152	0.0359804	0.0155304	0.138202
rs2246139	ENSG00000270149	-0.0634382	0.0262101	0.0155649	0.138414
rs1545474	ENSG00000104960	0.0667956	0.0276006	0.0155778	0.138434
rs10078744	ENSG00000112874	0.0950774	0.0393027	0.0156192	0.138697
rs11207933	ENSG00000240563	0.0967582	0.0400012	0.0156288	0.138697
rs2392376	ENSG00000122557	-0.064428	0.0266512	0.0156904	0.139149
rs7251137	ENSG00000171051	-0.0670339	0.0277398	0.0157304	0.139409
rs11043299	ENSG00000175727	0.074718	0.0309277	0.0157575	0.139449
rs729654	ENSG00000144647	0.0633735	0.0262297	0.0157487	0.139449
rs2319346	ENSG00000235111	0.0706108	0.0292333	0.0157777	0.139449
rs9744242	ENSG00000185043	-0.0621836	0.0257438	0.0157755	0.139449
rs10829070	ENSG00000152487	-0.064639	0.026764	0.0157898	0.13946
rs228824	ENSG00000217165	0.0682027	0.0282518	0.0158348	0.139763
rs9393554	ENSG00000124532	-0.0660269	0.0273686	0.0159044	0.140229
rs77786762	ENSG00000166441	-0.113573	0.0470788	0.0159092	0.140229
rs10746563	ENSG00000130653	0.0723581	0.0300097	0.0159632	0.1405
rs6701746	ENSG00000234678	0.065149	0.0270205	0.0159657	0.1405
rs1172820	ENSG00000180061	0.0635537	0.0263604	0.0159723	0.1405
rs618499	ENSG00000166323	0.063007	0.0261391	0.015994	0.140596
rs7563905	ENSG00000136699	-0.0704391	0.0292293	0.0160189	0.14072
rs62327177	ENSG00000109686	-0.0651796	0.0270603	0.016072	0.141091
rs294180	ENSG00000173369	0.0669862	0.0278244	0.0161252	0.141367
rs6681973	ENSG00000215912	-0.0660629	0.0274405	0.016124	0.141367
rs13091934	ENSG00000183662	0.0642677	0.0267039	0.01616	0.141531
rs2920499	ENSG00000157152	-0.0622296	0.0258585	0.0161657	0.141531
rs3828485	ENSG00000123737	0.0649905	0.0270224	0.0162314	0.141945
rs1800692	ENSG00000111321	-0.0669491	0.0278376	0.0162348	0.141945
rs8005908	ENSG00000258615	0.0827152	0.0344011	0.0162592	0.142063
rs11718672	ENSG00000011198	-0.0738381	0.0307236	0.0163095	0.142312
rs238135	ENSG00000177426	-0.0730795	0.0304057	0.0163017	0.142312
rs603950	ENSG00000175567	0.0648561	0.0269897	0.016323	0.142334
rs921361	ENSG00000138303	0.0649313	0.027025	0.016339	0.142378
rs6567337	ENSG00000267390	-0.101661	0.0423273	0.0163769	0.142613
rs62246406	ENSG00000160796	-0.0915532	0.0381391	0.0164344	0.143018
rs7659718	ENSG00000118579	0.0652773	0.0272127	0.016512	0.143411
rs11240565	ENSG00000117280	-0.0641589	0.0267466	0.0165126	0.143411
rs7124968	ENSG00000175463	0.0748364	0.0311932	0.0164964	0.143411
rs2146931	ENSG00000227051	0.0754385	0.0314624	0.0165591	0.143718
rs745379	ENSG00000154328	0.0616381	0.0257099	0.016572	0.143735
rs12371962	ENSG00000003056	-0.064282	0.0268163	0.0165865	0.143764
rs375060	ENSG00000161940	-0.110049	0.0459163	0.0166046	0.143825
rs6464100	ENSG00000241134	0.0653326	0.0272715	0.0166539	0.144157
rs17734799	ENSG00000197992	-0.0845735	0.035308	0.0166688	0.14419
rs2067003	ENSG00000251075	-0.0614487	0.0256583	0.016688	0.144256
rs9875587	ENSG00000174944	-0.0854117	0.0356713	0.0167097	0.144256
rs11118196	ENSG00000236911	-0.0809955	0.0338238	0.0166997	0.144256
rs258736	ENSG00000129596	-0.0856828	0.0358074	0.0167793	0.14476
rs4367747	ENSG00000264443	0.0634805	0.0265317	0.0167909	0.144764
rs77879967	ENSG00000047410	0.113312	0.0473736	0.016825	0.144771
rs3846134	ENSG00000072756	0.0847647	0.0354327	0.0168071	0.144771
rs6975495	ENSG00000106635	0.0691337	0.0289027	0.0168222	0.144771
rs56115085	ENSG00000159335	0.090561	0.0378757	0.0168651	0.14502
rs11655447	ENSG00000269947	0.0678978	0.0284066	0.0169017	0.145142
rs78503767	ENSG00000007968	-0.12768	0.053414	0.0168934	0.145142
rs7293130	ENSG00000211638	-0.0738225	0.0308916	0.0169238	0.145237
rs2808792	ENSG00000196739	0.0682758	0.0285925	0.0170084	0.145866
rs1035739	ENSG00000138594	-0.0656225	0.0274881	0.0170357	0.146004
rs8008509	ENSG00000211797	-0.062953	0.0263749	0.0170562	0.146083
rs36020076	ENSG00000105122	-0.0827817	0.0347026	0.0171208	0.146541
rs7118316	ENSG00000167992	0.0898285	0.0376886	0.017215	0.14725
rs828860	ENSG00000065911	-0.0621461	0.0260848	0.0172606	0.147446
rs2526375	ENSG00000108375	0.0819195	0.0343814	0.0172509	0.147446
rs11602274	ENSG00000267940	-0.0685132	0.0287661	0.0172951	0.147644
rs2296551	ENSG00000122741	-0.0840828	0.0353141	0.0173294	0.14784
rs7835298	ENSG00000156804	-0.0627483	0.0263623	0.0173657	0.148052
rs7609559	ENSG00000152642	0.0684151	0.0287601	0.0174318	0.148518
rs1194584	ENSG00000143515	0.0625234	0.0262914	0.0174663	0.148715
rs34253857	ENSG00000079150	0.0655099	0.0275501	0.017478	0.148717
rs62074125	ENSG00000185829	0.0778131	0.0327387	0.0175278	0.149006
rs6691512	ENSG00000117266	0.078946	0.0332174	0.0175349	0.149006
rs7762731	ENSG00000124541	0.092623	0.0389804	0.0175588	0.149112
rs737405	ENSG00000168310	-0.0653024	0.0274879	0.017581	0.149203
rs10953792	ENSG00000178809	0.069611	0.0293059	0.0175978	0.149248
rs2281181	ENSG00000011009	-0.0682571	0.0287416	0.0176201	0.149277
rs10972524	ENSG00000107140	-0.0612376	0.0257868	0.0176241	0.149277
rs16951723	ENSG00000169018	-0.0665733	0.0280382	0.0176425	0.149335
rs4075937	ENSG00000178381	-0.061759	0.0260159	0.0176656	0.149434
rs7548075	ENSG00000162415	0.09643	0.0406638	0.0177852	0.150348
rs10814274	ENSG00000107175	0.0622881	0.02627	0.0178007	0.150381
rs10980	ENSG00000135900	-0.0633277	0.0267289	0.017888	0.151017
rs2440009	ENSG00000181610	0.0781	0.032967	0.0178991	0.151017
rs204979	ENSG00000198894	0.0708618	0.0299335	0.0179828	0.151625
rs179271	ENSG00000112167	0.0622095	0.0262849	0.0180105	0.151759
rs7350833	ENSG00000064270	0.0673909	0.0284894	0.018072	0.15202
rs2688030	ENSG00000176974	-0.0640361	0.0270741	0.0180846	0.15202
rs6764958	ENSG00000144736	-0.0697175	0.0294731	0.0180724	0.15202
rs6089054	ENSG00000171552	0.0682475	0.0288556	0.0180881	0.15202
rs2252553	ENSG00000155926	-0.0632234	0.0267476	0.0181584	0.152413
rs8046164	ENSG00000005001	-0.0640491	0.0270963	0.0181555	0.152413
rs8469	ENSG00000258821	-0.0926663	0.0392139	0.0181879	0.152562
rs10422444	ENSG00000083828	0.0630545	0.0266874	0.0182071	0.152625
rs139766412	ENSG00000105011	0.1397	0.0592261	0.0184103	0.153983
rs2235640	ENSG00000187535	-0.084487	0.0358186	0.0184021	0.153983
rs1128965	ENSG00000168497	0.0690742	0.0292879	0.0184165	0.153983
rs2252183	ENSG00000231507	-0.063896	0.0270911	0.0184112	0.153983
rs9368476	ENSG00000241549	0.0895777	0.0380232	0.0185451	0.154892
rs139537724	ENSG00000260942	-0.118289	0.0502119	0.018549	0.154892
rs17455517	ENSG00000148341	-0.0625214	0.0265508	0.0185991	0.155211
rs3810115	ENSG00000268225	0.0628347	0.0267072	0.0187021	0.15597
rs1956905	ENSG00000139899	0.0702618	0.02987	0.018726	0.15597
rs9840445	ENSG00000056736	0.0635137	0.026999	0.0187163	0.15597
rs34366671	ENSG00000267481	-0.0697058	0.0296563	0.0188165	0.156423
rs856952	ENSG00000228705	-0.0725635	0.0308687	0.0188033	0.156423
rs7216371	ENSG00000173801	0.107633	0.0457887	0.0188069	0.156423
rs7257354	ENSG00000181666	-0.0627493	0.0267016	0.0188384	0.156505
rs7488490	ENSG00000130921	0.109219	0.0464845	0.0188603	0.156588
rs223042	ENSG00000049449	0.0900308	0.0383228	0.018876	0.156618
rs2087658	ENSG00000140450	0.0748682	0.0318736	0.0188945	0.156672
rs1144700	ENSG00000124788	-0.0777715	0.0331269	0.0189569	0.157089
rs62071689	ENSG00000004660	-0.0959225	0.0408682	0.0189941	0.157297
rs462055	ENSG00000225335	-0.0729874	0.0311065	0.0190234	0.157439
rs1256838	ENSG00000242498	0.0875182	0.0373117	0.0190631	0.157667
rs55726719	ENSG00000113763	-0.110692	0.0471972	0.0190775	0.157686
rs72708003	ENSG00000151729	0.124156	0.0529563	0.0191189	0.157929
rs56365338	ENSG00000085788	0.0702081	0.0299541	0.0191521	0.158102
rs11800513	ENSG00000197852	0.0626543	0.0267413	0.0191971	0.158373
rs7894027	ENSG00000175470	-0.0663925	0.0283447	0.0192305	0.158548
rs2073684	ENSG00000166436	-0.0622467	0.0265889	0.0192948	0.158877
rs62050500	ENSG00000212719	0.179426	0.0766246	0.0192893	0.158877
rs9863753	ENSG00000010327	-0.132559	0.0566508	0.0193545	0.159268
rs10843390	ENSG00000257176	-0.0707716	0.030252	0.0193814	0.159388
rs17155703	ENSG00000065809	-0.0850945	0.0363808	0.0194027	0.159463
rs379507	ENSG00000171812	0.0859035	0.0367515	0.0194849	0.160037
rs7151941	ENSG00000169413	-0.0608261	0.0260357	0.0195448	0.160326
rs2489594	ENSG00000148459	-0.0668241	0.0286021	0.0195409	0.160326
rs7800056	ENSG00000146858	-0.0618472	0.0265031	0.0196849	0.161374
rs12532845	ENSG00000228668	-0.0724588	0.0310597	0.0197214	0.161572
rs4599828	ENSG00000104613	-0.0608983	0.0261119	0.0197573	0.161764
rs117688927	ENSG00000150457	-0.100954	0.043324	0.0198627	0.162452
rs34563478	ENSG00000101158	0.102253	0.0438828	0.0198664	0.162452
rs183681	ENSG00000154124	0.124681	0.0535213	0.0198972	0.162602
rs4985407	ENSG00000223496	-0.0605939	0.026016	0.0199212	0.162696
rs11622867	ENSG00000258689	-0.0606473	0.0260597	0.0200201	0.163401
rs62052485	ENSG00000196696	0.0645286	0.0277334	0.0200466	0.163413
rs10982287	ENSG00000136888	0.0665316	0.0285939	0.020045	0.163413
rs4807481	ENSG00000129932	-0.0712469	0.0306281	0.0200762	0.163512
rs12703130	ENSG00000187260	0.0641516	0.0275825	0.0200965	0.163512
rs2552004	ENSG00000150938	-0.0585201	0.0251601	0.0200916	0.163512
rs655744	ENSG00000175334	-0.0599268	0.0257778	0.0201537	0.163875
rs11047696	ENSG00000060982	0.0772782	0.033249	0.0201816	0.163963
rs240540	ENSG00000110080	-0.0727882	0.0313193	0.0201898	0.163963
rs11024636	ENSG00000134333	0.0619257	0.0266608	0.0202619	0.164447
rs6886652	ENSG00000145569	-0.0851274	0.0366903	0.0204005	0.165395
rs12185969	ENSG00000178053	-0.0850575	0.0366612	0.0204042	0.165395
rs9898598	ENSG00000167889	-0.122027	0.052625	0.0204744	0.165861
rs12545010	ENSG00000008513	-0.0676934	0.029198	0.0204948	0.165923
rs435148	ENSG00000160505	-0.0622466	0.0268616	0.0205557	0.166312
rs11084637	ENSG00000267213	0.0607276	0.0262116	0.0205819	0.16642
rs3118667	ENSG00000148290	-0.0616195	0.0266148	0.0206686	0.166707
rs9909877	ENSG00000167703	0.0783489	0.0338403	0.0206679	0.166707
rs3218408	ENSG00000196584	-0.0777456	0.0335747	0.0206578	0.166707
rs10835977	ENSG00000060749	-0.0694876	0.0300084	0.0206485	0.166707
rs9692553	ENSG00000251060	-0.062317	0.0269195	0.020685	0.166736
rs35517441	ENSG00000225648	-0.0755592	0.0326432	0.0206984	0.166741
rs2072929	ENSG00000189339	-0.0686316	0.0296555	0.0207204	0.166815
rs1166708	ENSG00000162616	-0.0755672	0.0326568	0.0207377	0.166851
rs1891640	ENSG00000148204	-0.0717084	0.0309981	0.0207743	0.166938
rs3743756	ENSG00000261707	0.0971147	0.0419769	0.0207627	0.166938
rs2934220	ENSG00000145495	0.0955178	0.0412988	0.0208002	0.167044
rs3845812	ENSG00000224137	0.0630893	0.027293	0.0208715	0.167512
rs10509554	ENSG00000204020	0.065203	0.0282118	0.0208914	0.167569
rs2118213	ENSG00000105618	0.070609	0.0305539	0.0209129	0.167618
rs61792154	ENSG00000131127	0.0696564	0.0301491	0.0209356	0.167618
rs10864436	ENSG00000171603	-0.106264	0.0459943	0.0209362	0.167618
rs4445878	ENSG00000140612	-0.0670268	0.0290148	0.0209525	0.167646
rs273665	ENSG00000269072	0.0718027	0.0311018	0.0210331	0.168187
rs8103614	ENSG00000267427	-0.0727073	0.031513	0.0211121	0.168715
rs11899035	ENSG00000214465	-0.0721547	0.0312786	0.0211333	0.168781
rs816933	ENSG00000196421	-0.0763185	0.0330882	0.0211512	0.16882
rs703265	ENSG00000156113	-0.0603933	0.0262008	0.021235	0.169386
rs12962732	ENSG00000078142	-0.0958638	0.0415956	0.0212553	0.169443
rs12615286	ENSG00000169507	0.0616696	0.0267657	0.0212893	0.16961
rs686314	ENSG00000174106	-0.0825388	0.035836	0.0213352	0.169872
rs8043697	ENSG00000259803	-0.0839595	0.0364704	0.021398	0.170268
rs6993246	ENSG00000167632	-0.0764068	0.0331968	0.0214258	0.170373
rs12150314	ENSG00000108883	0.0639909	0.0278049	0.0214375	0.170373
rs2305743	ENSG00000096996	0.0712555	0.030988	0.0215493	0.171003
rs12976454	ENSG00000161091	-0.0682955	0.0297023	0.0215561	0.171003
rs975804	ENSG00000152439	-0.0600428	0.0261088	0.0215342	0.171003
rs10114302	ENSG00000130559	0.103051	0.0448291	0.0215896	0.171164
rs11102218	ENSG00000134255	-0.0633595	0.0275814	0.0216785	0.171765
rs28626571	ENSG00000269932	-0.0636647	0.0277174	0.0216935	0.171779
rs1234396	ENSG00000204406	0.060699	0.0264788	0.0219556	0.173748
rs8118148	ENSG00000125772	-0.124945	0.0545571	0.0220828	0.174649
rs10858830	ENSG00000139318	0.0719432	0.0314207	0.0221109	0.174765
rs10850728	ENSG00000111412	0.111453	0.0486903	0.0221488	0.174958
rs1345098	ENSG00000206190	0.0587257	0.0256599	0.0221727	0.17504
rs10952250	ENSG00000127399	-0.0705152	0.0308145	0.0221865	0.175043
rs245883	ENSG00000106066	-0.0604412	0.0264367	0.0223103	0.175821
rs11980035	ENSG00000169193	0.0699975	0.030617	0.0223121	0.175821
rs880090	ENSG00000064547	0.0651524	0.0285219	0.0224254	0.176607
rs9676715	ENSG00000105643	-0.0676375	0.0296264	0.0225009	0.177094
rs656080	ENSG00000170486	0.0681535	0.0298962	0.0226987	0.178257
rs4798075	ENSG00000101605	0.0793148	0.0347922	0.0226988	0.178257
rs7794912	ENSG00000070669	-0.078955	0.0346356	0.0227035	0.178257
rs7525192	ENSG00000162543	0.0793334	0.0347998	0.0226967	0.178257
rs9897411	ENSG00000091592	0.0593348	0.0260389	0.0227566	0.178459
rs7231329	ENSG00000119541	-0.115913	0.0508633	0.022744	0.178459
rs2924808	ENSG00000077044	0.0618758	0.0271661	0.022817	0.178825
rs7754710	ENSG00000112237	-0.0601998	0.0264441	0.0228885	0.178883
rs2521991	ENSG00000004975	-0.0612982	0.0269298	0.0229047	0.178883
rs7613744	ENSG00000168028	0.060937	0.0267661	0.0228789	0.178883
rs12705096	ENSG00000087077	0.0717413	0.0315119	0.0228796	0.178883
rs79274472	ENSG00000124214	0.0613153	0.0269258	0.0228466	0.178883
rs10858020	ENSG00000121957	0.0831495	0.0365302	0.0229069	0.178883
rs655913	ENSG00000243607	0.0639597	0.0281059	0.0229378	0.179016
rs116667074	ENSG00000168477	-0.130014	0.0571124	0.0229539	0.179035
rs420458	ENSG00000105519	0.065738	0.0288961	0.0229793	0.179112
rs1435537	ENSG00000106460	-0.0588161	0.0258558	0.0229913	0.179112
rs9495079	ENSG00000051620	0.0953294	0.0419173	0.0230244	0.179263
rs8353	ENSG00000099910	-0.0665603	0.0292716	0.0230449	0.179315
rs6781790	ENSG00000178467	-0.06101	0.0268398	0.0230913	0.179568
rs80309268	ENSG00000136999	0.0741176	0.0326176	0.0231393	0.179834
rs2278529	ENSG00000115568	0.0602967	0.0265496	0.0232132	0.180301
rs7252707	ENSG00000105656	0.0657753	0.0289723	0.0232629	0.180471
rs7922799	ENSG00000183049	-0.116357	0.0512519	0.0232615	0.180471
rs198858	ENSG00000187475	0.0602837	0.026558	0.0232868	0.180549
rs7585348	ENSG00000226321	-0.0606475	0.026721	0.023301	0.180551
rs10826849	ENSG00000234814	0.125529	0.0553223	0.0233383	0.180733
rs113856100	ENSG00000236609	0.110785	0.0488481	0.0234051	0.181143
rs12812505	ENSG00000010626	-0.0655611	0.0289143	0.0234365	0.18117
rs3867430	ENSG00000170271	0.0599498	0.0264382	0.0234293	0.18117
rs7283110	ENSG00000160180	-0.108078	0.0476762	0.0234676	0.181208
rs74583310	ENSG00000204685	-0.085038	0.0375141	0.0234768	0.181208
rs1535786	ENSG00000186184	0.0605093	0.0266953	0.0234832	0.181208
rs10817858	ENSG00000136925	-0.074469	0.0328634	0.0235232	0.181409
rs2188620	ENSG00000261731	0.0658857	0.0290885	0.0235847	0.181775
rs12081096	ENSG00000116852	-0.130023	0.057473	0.0237496	0.182938
rs7095364	ENSG00000151023	0.0636663	0.0281612	0.0238457	0.183461
rs2210913	ENSG00000160856	-0.0591967	0.026184	0.0238452	0.183461
rs4075146	ENSG00000136811	0.0741635	0.0328128	0.0238818	0.18363
rs13013323	ENSG00000155760	-0.0662566	0.0293198	0.0239073	0.183718
rs62377898	ENSG00000113273	-0.0730832	0.0323613	0.0239971	0.18419
rs71318929	ENSG00000159496	0.0767661	0.0339896	0.0239866	0.18419
rs1144107	ENSG00000114354	0.0634382	0.0280957	0.0240229	0.18428
rs62158019	ENSG00000071073	-0.0652384	0.0288989	0.0240519	0.184373
rs77473749	ENSG00000158815	0.115855	0.0513249	0.0240634	0.184373
rs77988295	ENSG00000158887	-0.112549	0.0498769	0.0241107	0.184419
rs8029301	ENSG00000128923	-0.0758052	0.033594	0.024112	0.184419
rs2645303	ENSG00000116874	0.06069	0.0268949	0.024109	0.184419
rs62086795	ENSG00000267065	-0.112343	0.0497968	0.0241423	0.184446
rs72741065	ENSG00000127084	0.12545	0.0556073	0.0241439	0.184446
rs6564093	ENSG00000153786	0.0701696	0.0311107	0.0241766	0.184588
rs2269733	ENSG00000005801	-0.0668897	0.0296641	0.0242129	0.184648
rs8142006	ENSG00000184470	0.0790157	0.0350389	0.0242015	0.184648
rs149142833	ENSG00000101400	-0.0896138	0.0397572	0.024268	0.18496
rs34290925	ENSG00000141564	0.077277	0.0342935	0.0243076	0.185153
rs11595788	ENSG00000171798	-0.0890386	0.0395377	0.0243964	0.185721
rs4291985	ENSG00000186496	0.0581075	0.0258053	0.024411	0.185723
rs175425	ENSG00000119638	0.0596893	0.0265191	0.0244717	0.185968
rs7182574	ENSG00000129007	0.0594161	0.026397	0.0244679	0.185968
rs34724660	ENSG00000256612	-0.086488	0.038431	0.0244926	0.186018
rs415075	ENSG00000160410	0.0597031	0.0265371	0.0245361	0.186239
rs576619	ENSG00000137628	-0.110961	0.049326	0.0245521	0.186252
rs11114061	ENSG00000084112	0.0711025	0.0316284	0.0246467	0.186776
rs5750741	ENSG00000211642	-0.0691273	0.0307505	0.0246498	0.186776
rs11084710	ENSG00000130876	-0.0717359	0.0319222	0.0247006	0.187052
rs2086376	ENSG00000164758	-0.0602165	0.0268016	0.0247303	0.187168
rs186095	ENSG00000175471	-0.107423	0.0478222	0.0247596	0.187204
rs6693348	ENSG00000181450	0.078427	0.0349151	0.0247639	0.187204
rs34105297	ENSG00000130402	0.114948	0.0511809	0.0247842	0.187249
rs9898598	ENSG00000267568	-0.118163	0.0526311	0.0248346	0.187365
rs2862865	ENSG00000198771	-0.0654195	0.0291422	0.0248528	0.187365
rs4547554	ENSG00000163016	-0.0760275	0.0338664	0.0248472	0.187365
rs2018619	ENSG00000089220	0.0567796	0.0252942	0.0248572	0.187365
rs7404095	ENSG00000166501	0.0597793	0.0266412	0.0249155	0.187695
rs11678116	ENSG00000143869	-0.0612448	0.0272985	0.0249377	0.187754
rs10518830	ENSG00000069869	0.0857097	0.0382118	0.0249703	0.187891
rs17776834	ENSG00000011590	-0.0975127	0.0434807	0.024993	0.187953
rs10823808	ENSG00000107736	-0.0638153	0.0284595	0.0250154	0.188013
rs10415009	ENSG00000240522	0.0622965	0.0277928	0.0250706	0.18821
rs11881907	ENSG00000088053	0.0976745	0.0435751	0.0250671	0.18821
rs9417869	ENSG00000148516	-0.0691664	0.0308735	0.025145	0.18866
rs8111976	ENSG00000104983	0.0865183	0.0386255	0.0251704	0.188742
rs58025213	ENSG00000189159	-0.0626385	0.027975	0.0252251	0.189043
rs228606	ENSG00000149308	-0.0583401	0.0260616	0.0252603	0.189198
rs79521384	ENSG00000197019	-0.113472	0.0507093	0.0253156	0.189503
rs4662730	ENSG00000115718	-0.0633679	0.0283239	0.0253443	0.189608
rs2549530	ENSG00000214331	0.0630156	0.0281915	0.0254751	0.189823
rs1757180	ENSG00000198937	-0.0623278	0.0278822	0.0254663	0.189823
rs9304962	ENSG00000105726	0.0594921	0.0266008	0.0253954	0.189823
rs800870	ENSG00000104447	0.0579538	0.0259186	0.0254274	0.189823
rs4577613	ENSG00000163694	-0.0598709	0.0267743	0.0254179	0.189823
rs1951600	ENSG00000100453	0.0587019	0.0262564	0.0254455	0.189823
rs582688	ENSG00000160695	-0.0813519	0.0363912	0.0254609	0.189823
rs2303260	ENSG00000135698	0.0629264	0.0281572	0.0255038	0.189928
rs12913296	ENSG00000128891	0.0578746	0.0259014	0.0255306	0.190019
rs4837796	ENSG00000095261	0.0569877	0.0255151	0.0255922	0.190368
rs3748328	ENSG00000089737	0.0622541	0.0278763	0.0256093	0.190387
rs7730055	ENSG00000037280	-0.0894144	0.0400463	0.0256389	0.190498
rs62263759	ENSG00000163606	-0.063895	0.0286203	0.0256568	0.190522
rs58688157	ENSG00000185507	0.0702732	0.0314852	0.0256941	0.190691
rs6933124	ENSG00000112655	0.0865636	0.0387913	0.0257218	0.190787
rs10500316	ENSG00000170909	-0.0645737	0.0289534	0.0258152	0.191371
rs7112924	ENSG00000054965	0.0896347	0.0402333	0.0259648	0.19237
rs11637927	ENSG00000140463	0.127678	0.0573521	0.0260762	0.193086
rs1060832	ENSG00000123908	-0.0895755	0.0402503	0.0261262	0.193345
rs12794995	ENSG00000084207	0.0679209	0.0305264	0.0261579	0.19347
rs12984601	ENSG00000237440	0.0699155	0.0314391	0.0262354	0.193934
rs11865499	ENSG00000103510	-0.0631157	0.0283951	0.0263076	0.194357
rs72822627	ENSG00000132517	0.114784	0.0516639	0.0263761	0.194752
rs7958223	ENSG00000132341	-0.0658206	0.0296288	0.0263926	0.194764
rs12939135	ENSG00000141219	-0.0574346	0.0258585	0.0264199	0.194854
rs2880489	ENSG00000080345	-0.0574878	0.0258858	0.0264392	0.194886
rs12473033	ENSG00000152527	-0.0593642	0.0267437	0.0265126	0.195317
rs11078744	ENSG00000265749	0.0646408	0.0291266	0.0265424	0.195425
rs12011	ENSG00000177383	-0.0649127	0.029263	0.0266138	0.19584
rs4963510	ENSG00000110811	0.0596906	0.0269118	0.0266307	0.195854
rs3809260	ENSG00000111666	-0.0599886	0.0270589	0.0267022	0.196269
rs3110094	ENSG00000108578	-0.0586008	0.0264361	0.0267202	0.196281
rs7027484	ENSG00000233137	0.0572016	0.0258072	0.0267341	0.196281
rs12021855	ENSG00000057468	0.0683048	0.0308254	0.0267778	0.196491
rs602001	ENSG00000178773	0.075921	0.0342772	0.0268429	0.196726
rs6985508	ENSG00000022567	-0.0609657	0.0275273	0.0268551	0.196726
rs26851	ENSG00000184207	-0.0582286	0.0262893	0.0268425	0.196726
rs2358793	ENSG00000160352	-0.108168	0.0489012	0.0270453	0.198008
rs504348	ENSG00000103222	-0.0788329	0.0356483	0.0270846	0.198184
rs10414485	ENSG00000196605	-0.0756075	0.0341978	0.0271204	0.198334
rs26854	ENSG00000182685	-0.0595795	0.0269523	0.0271438	0.198394
rs2078423	ENSG00000124145	0.0634711	0.0287269	0.0272192	0.198833
rs5753142	ENSG00000242114	0.0626461	0.0283635	0.0272737	0.19912
rs7211674	ENSG00000267491	-0.0579526	0.0262473	0.027325	0.19927
rs10915920	ENSG00000163041	-0.0584399	0.0264672	0.0273207	0.19927
rs6564411	ENSG00000205078	0.0621374	0.0281592	0.0274159	0.199677
rs2282240	ENSG00000147894	0.0667315	0.0302433	0.0274269	0.199677
rs73945238	ENSG00000198081	-0.0981028	0.0444531	0.0273996	0.199677
rs6672564	ENSG00000183347	0.0594174	0.0269336	0.0274565	0.199781
rs136539	ENSG00000223704	0.0646126	0.0292988	0.0275105	0.200062
rs1059307	ENSG00000203875	-0.0574571	0.0260607	0.0275499	0.200237
rs16947005	ENSG00000198909	-0.0638648	0.0289755	0.0275948	0.200288
rs7766190	ENSG00000009413	-0.0597731	0.0271205	0.0276031	0.200288
rs58726213	ENSG00000103496	-0.0587888	0.0266698	0.0275794	0.200288
rs134870	ENSG00000182057	-0.058591	0.0265894	0.0276335	0.200364
rs80225022	ENSG00000255860	0.103932	0.0471691	0.0276444	0.200364
rs7252571	ENSG00000130312	-0.0590033	0.026806	0.0278053	0.201418
rs2306386	ENSG00000160959	0.058725	0.0266912	0.0278735	0.201799
rs12021529	ENSG00000127483	0.056087	0.0255002	0.0279223	0.202041
rs8111136	ENSG00000267871	-0.0635265	0.0288923	0.0279745	0.202306
rs10227172	ENSG00000133612	-0.0604935	0.0275239	0.0280372	0.202646
rs989100	ENSG00000179562	-0.0712362	0.0324157	0.0280567	0.202675
rs4641971	ENSG00000225234	0.0611778	0.0278488	0.0281137	0.20273
rs3790316	ENSG00000125868	0.0588467	0.0267881	0.0281166	0.20273
rs1406814	ENSG00000103260	-0.0715761	0.0325848	0.0281266	0.20273
rs9902753	ENSG00000108528	-0.0592405	0.0269631	0.0280916	0.20273
rs7225916	ENSG00000262098	-0.0666621	0.0303522	0.0281499	0.202785
rs9347252	ENSG00000092820	-0.0582253	0.0265194	0.0282007	0.203039
rs10163410	ENSG00000175643	-0.0611074	0.0278446	0.0282717	0.203325
rs41285310	ENSG00000164483	-0.0580557	0.0264527	0.0282636	0.203325
rs4850785	ENSG00000115520	-0.0574152	0.026178	0.0283669	0.203897
rs4575357	ENSG00000111554	-0.0597222	0.0272383	0.0284159	0.204136
rs2274240	ENSG00000039068	0.0583139	0.0266035	0.0284606	0.204345
rs7971249	ENSG00000111737	-0.0747426	0.0341029	0.028481	0.204378
rs747659	ENSG00000143799	-0.0762247	0.0347849	0.0285075	0.204456
rs2153433	ENSG00000120279	0.0640987	0.0292564	0.0285354	0.204543
rs6802320	ENSG00000247596	0.0625809	0.028583	0.0286433	0.204753
rs1956950	ENSG00000129460	-0.108275	0.0494506	0.0286356	0.204753
rs4487030	ENSG00000240403	-0.0610842	0.0278994	0.028643	0.204753
rs4782165	ENSG00000140694	-0.0789253	0.0360359	0.0285893	0.204753
rs11668529	ENSG00000021488	0.0650289	0.0296931	0.0286001	0.204753
rs4926167	ENSG00000104979	0.0685765	0.0313386	0.0287304	0.205262
rs11600431	ENSG00000179532	0.0735994	0.0336575	0.0288423	0.205612
rs968567	ENSG00000134824	-0.0818147	0.0374219	0.028874	0.205612
rs139124508	ENSG00000163898	-0.106397	0.0486626	0.0288641	0.205612
rs11772293	ENSG00000164713	0.0594793	0.0271976	0.0288261	0.205612
rs7176221	ENSG00000137880	-0.0775673	0.0354792	0.0288741	0.205612
rs13002292	ENSG00000114948	-0.0662792	0.0303153	0.0288706	0.205612
rs12966827	ENSG00000206052	-0.0635916	0.0291045	0.0289723	0.206085
rs688386	ENSG00000143126	0.05597	0.0256148	0.0289631	0.206085
rs12136973	ENSG00000235750	-0.0621879	0.0284791	0.0290686	0.206545
rs12278461	ENSG00000172890	0.0640385	0.029325	0.0290595	0.206545
rs12949588	ENSG00000166750	0.0585077	0.0267976	0.0290915	0.206594
rs10897430	ENSG00000133321	0.0600417	0.0275163	0.0291856	0.207036
rs10747468	ENSG00000122481	-0.0987092	0.0452332	0.0291718	0.207036
rs55991599	ENSG00000115590	0.064421	0.0295285	0.0292141	0.207125
rs11235729	ENSG00000054967	0.0689947	0.0316283	0.0292313	0.207135
rs3756739	ENSG00000153006	0.0871282	0.0399739	0.0293686	0.207994
rs55847527	ENSG00000250848	0.124439	0.0571215	0.0294484	0.208446
rs10422978	ENSG00000080031	-0.0821033	0.0377299	0.0296288	0.209609
rs10761737	ENSG00000148572	-0.0586901	0.0269832	0.0297052	0.210035
rs2064380	ENSG00000223891	0.0732433	0.0336806	0.0297367	0.210144
rs35337208	ENSG00000142798	-0.0692472	0.0318688	0.0298688	0.210738
rs1025288	ENSG00000250155	-0.0570807	0.0262646	0.0298382	0.210738
rs7668673	ENSG00000132405	-0.0631797	0.0290773	0.029874	0.210738
rs45551734	ENSG00000180539	-0.118887	0.0547196	0.0298855	0.210738
rs764673	ENSG00000124191	-0.0628084	0.0289315	0.0300161	0.211544
rs10951792	ENSG00000136280	0.0680412	0.0313474	0.0300451	0.211633
rs610932	ENSG00000110077	0.0577911	0.0266286	0.0300671	0.211674
rs61756761	ENSG00000167280	0.121846	0.0561617	0.0301203	0.211933
rs9607841	ENSG00000167077	0.0742817	0.0342464	0.0301601	0.212099
rs2228639	ENSG00000118257	-0.119497	0.0551279	0.0302665	0.212732
rs4739794	ENSG00000076641	0.0606698	0.0279974	0.030317	0.212972
rs117800300	ENSG00000125814	-0.105858	0.0488748	0.0303992	0.213434
rs834227	ENSG00000187145	-0.0595957	0.0275182	0.0304161	0.213438
rs8071429	ENSG00000172992	-0.0593255	0.0273994	0.030452	0.213574
rs658150	ENSG00000162398	-0.0709213	0.0327582	0.0304685	0.213575
rs9505053	ENSG00000124782	-0.12285	0.0568226	0.0307001	0.215083
rs2278945	ENSG00000164741	-0.0564971	0.0261357	0.0307235	0.215131
rs67055364	ENSG00000164344	-0.0784883	0.0363221	0.0307842	0.215324
rs11145848	ENSG00000233016	0.0923668	0.0427429	0.0307774	0.215324
rs1809028	ENSG00000115464	-0.0680096	0.0314811	0.030828	0.215515
rs6509145	ENSG00000263002	0.0566464	0.0262282	0.0308726	0.215617
rs221796	ENSG00000146830	-0.0873297	0.0404358	0.0308759	0.215617
rs10879922	ENSG00000257497	0.0559723	0.0259527	0.03111	0.217092
rs10214649	ENSG00000188056	0.0678924	0.0314817	0.0311205	0.217092
rs2247154	ENSG00000259309	0.0637879	0.0295881	0.0311755	0.21736
rs7995484	ENSG00000139505	-0.0783099	0.0363346	0.031224	0.217497
rs9310431	ENSG00000154764	-0.0618033	0.0286766	0.0312287	0.217497
rs1127888	ENSG00000167670	0.0679376	0.0315268	0.0312497	0.217527
rs10493089	ENSG00000259943	0.0936634	0.0434795	0.031306	0.217758
rs1877365	ENSG00000247373	-0.0855534	0.0397171	0.0313163	0.217758
rs1567865	ENSG00000222365	-0.0676206	0.031402	0.0313698	0.218013
rs7990581	ENSG00000136108	-0.0563514	0.0261846	0.031472	0.218258
rs2293359	ENSG00000068878	-0.101922	0.0473509	0.0314409	0.218258
rs1527871	ENSG00000146285	-0.0792899	0.0368411	0.031462	0.218258
rs7680823	ENSG00000138738	0.0641084	0.0297832	0.0314392	0.218258
rs6594041	ENSG00000198142	0.0608951	0.0283091	0.0315514	0.218692
rs4677613	ENSG00000223711	0.0616671	0.0286814	0.031631	0.219127
rs844872	ENSG00000178726	-0.0962314	0.0447662	0.0316652	0.219247
rs6864922	ENSG00000072682	0.0903989	0.042063	0.0317057	0.219294
rs13008446	ENSG00000226124	0.059603	0.0277311	0.0316909	0.219294
rs7793699	ENSG00000180233	-0.0829492	0.0386122	0.0317744	0.219543
rs4932144	ENSG00000157823	0.0639202	0.0297545	0.0317755	0.219543
rs1057946	ENSG00000177082	-0.081336	0.0378785	0.0318525	0.219958
rs28813775	ENSG00000204852	0.0636938	0.029674	0.0319185	0.22018
rs3741781	ENSG00000257221	0.130316	0.0607092	0.0319101	0.22018
rs4586521	ENSG00000267764	0.0610472	0.0284519	0.0319845	0.220519
rs35054636	ENSG00000163946	0.102849	0.0479437	0.032019	0.22064
rs55870241	ENSG00000154451	-0.0560083	0.0261244	0.0321228	0.221003
rs34819714	ENSG00000170956	0.0583114	0.0271975	0.0321154	0.221003
rs59906468	ENSG00000120217	0.0680065	0.0317159	0.0320955	0.221003
rs7842602	ENSG00000160948	0.0573984	0.0267802	0.0321703	0.221201
rs10786710	ENSG00000166272	0.0587384	0.0274079	0.0321855	0.221201
rs2156250	ENSG00000141627	-0.0559001	0.0260968	0.0322732	0.221665
rs10408001	ENSG00000171469	0.0855225	0.0399291	0.0322871	0.221665
rs6692645	ENSG00000162714	0.0572737	0.0267449	0.0323174	0.221756
rs13053505	ENSG00000221890	-0.0755083	0.0352697	0.0323656	0.221954
rs9660157	ENSG00000171621	-0.0602361	0.0281428	0.0324069	0.221954
rs1326196	ENSG00000138182	-0.055921	0.0261244	0.0323917	0.221954
rs4995290	ENSG00000074370	0.0652862	0.0305036	0.0324146	0.221954
rs3014195	ENSG00000138172	0.0653214	0.0305244	0.0324393	0.222007
rs1207944	ENSG00000212293	0.0560491	0.026199	0.032489	0.22223
rs11078738	ENSG00000178921	0.0659348	0.0308259	0.0325226	0.222343
rs9432621	ENSG00000235501	-0.0609195	0.0284978	0.0326243	0.222921
rs2548127	ENSG00000164292	0.0559642	0.026187	0.0326727	0.223135
rs608962	ENSG00000118402	0.0566364	0.0265052	0.0326969	0.223183
rs17679445	ENSG00000167183	0.108828	0.0509855	0.0328848	0.224348
rs8177537	ENSG00000009830	-0.100407	0.0470568	0.0329463	0.224649
rs4698119	ENSG00000109743	0.0585644	0.0274563	0.0330076	0.22495
rs60713492	ENSG00000231595	-0.0813828	0.0381656	0.0330604	0.225192
rs1044690	ENSG00000124608	-0.0670432	0.0314444	0.0330801	0.225208
rs1413938	ENSG00000142949	-0.0581342	0.0272787	0.033162	0.225647
rs61859999	ENSG00000169813	0.111183	0.0521815	0.0331972	0.225651
rs72656645	ENSG00000111276	-0.0643271	0.0301884	0.033184	0.225651
rs28607988	ENSG00000163818	-0.0992918	0.046606	0.0332174	0.22567
rs62130680	ENSG00000138074	0.0796373	0.0373842	0.0332352	0.225673
rs7938521	ENSG00000166452	-0.0555069	0.0260596	0.0332551	0.225691
rs17764256	ENSG00000175985	-0.0684933	0.03216	0.0332742	0.225702
rs7554038	ENSG00000224950	0.0724413	0.0340206	0.0333099	0.225827
rs8192013	ENSG00000085871	0.0762885	0.0358562	0.0334516	0.225954
rs2980090	ENSG00000132406	-0.0730372	0.0343126	0.0333723	0.225954
rs664910	ENSG00000074416	0.0633072	0.029757	0.0334644	0.225954
rs1973521	ENSG00000108797	0.113311	0.0532379	0.0333887	0.225954
rs8057431	ENSG00000103196	-0.0666783	0.0313338	0.0334203	0.225954
rs4809299	ENSG00000125508	0.0601076	0.028241	0.033389	0.225954
rs3112866	ENSG00000109771	-0.0561324	0.0263851	0.0334676	0.225954
rs3733912	ENSG00000134061	-0.071414	0.0335637	0.0334442	0.225954
rs117068851	ENSG00000033800	-0.106437	0.0500421	0.0335082	0.226008
rs1055138	ENSG00000109794	-0.0560744	0.0263642	0.0335103	0.226008
rs35209570	ENSG00000207525	-0.0860683	0.0405065	0.0336866	0.227079
rs9603794	ENSG00000168852	-0.0633054	0.0297977	0.0337111	0.227127
rs9384778	ENSG00000266032	0.0640755	0.0301648	0.0337387	0.227195
rs11076625	ENSG00000158805	-0.0588865	0.0277323	0.0338048	0.227405
rs7577024	ENSG00000162804	-0.0593136	0.0279313	0.0337914	0.227405
rs2071361	ENSG00000211766	-0.0559936	0.0264079	0.0340615	0.227866
rs28865664	ENSG00000085563	0.101773	0.0480293	0.0341757	0.227866
rs11141175	ENSG00000135040	-0.0707115	0.0333556	0.0340958	0.227866
rs13031216	ENSG00000144306	0.0668052	0.0315223	0.0341489	0.227866
rs4796223	ENSG00000108272	-0.0565892	0.026713	0.0342239	0.227866
rs3754516	ENSG00000116701	-0.0569591	0.0268658	0.034079	0.227866
rs11611468	ENSG00000133703	0.0560811	0.0264635	0.0341582	0.227866
rs114731870	ENSG00000183281	0.0640383	0.0302264	0.0342066	0.227866
rs7544605	ENSG00000076321	-0.0560274	0.0264305	0.0341064	0.227866
rs1610201	ENSG00000127328	-0.0612987	0.0288864	0.0339165	0.227866
rs708228	ENSG00000213593	-0.0594364	0.0280268	0.0340309	0.227866
rs145193707	ENSG00000187595	-0.084666	0.039953	0.0341625	0.227866
rs4463820	ENSG00000129083	0.0579322	0.027336	0.034152	0.227866
rs8191469	ENSG00000198931	-0.114602	0.0540999	0.03423	0.227866
rs9682596	ENSG00000004399	0.0682365	0.0322056	0.0341931	0.227866
rs7525248	ENSG00000117505	-0.05859	0.0276327	0.0340634	0.227866
rs3820167	ENSG00000213060	-0.0559752	0.0263956	0.0340372	0.227866
rs172780	ENSG00000005194	0.0833784	0.0393289	0.0340877	0.227866
rs4422957	ENSG00000254685	-0.0557141	0.0262755	0.0340578	0.227866
rs12608874	ENSG00000175691	-0.093717	0.0442408	0.0342413	0.227866
rs6687457	ENSG00000134369	-0.0564415	0.0266375	0.0341851	0.227866
rs4130088	ENSG00000236021	0.0546687	0.0258138	0.0342754	0.227977
rs12196499	ENSG00000112584	-0.0681897	0.0322403	0.0345102	0.229161
rs3795053	ENSG00000104863	-0.110328	0.0521675	0.0345238	0.229161
rs12821379	ENSG00000111452	-0.0869152	0.0410925	0.0345046	0.229161
rs157197	ENSG00000159023	0.102257	0.0483484	0.0345141	0.229161
rs513161	ENSG00000177947	-0.0863385	0.0408306	0.0345524	0.229233
rs6560632	ENSG00000148396	-0.0568132	0.0268708	0.034573	0.229253
rs559904	ENSG00000167272	0.0621237	0.0293867	0.0345991	0.229309
rs9506207	ENSG00000139514	-0.103015	0.0487584	0.0347058	0.229899
rs12931265	ENSG00000262488	0.0638852	0.0302514	0.0347872	0.230321
rs11751172	ENSG00000124813	0.0632066	0.0299336	0.0348086	0.230346
rs8082412	ENSG00000174083	-0.0596055	0.0282358	0.0348579	0.230438
rs3824727	ENSG00000230091	-0.0893237	0.042311	0.0348463	0.230438
rs11082785	ENSG00000251992	0.113073	0.0535859	0.0349322	0.230812
rs731045	ENSG00000122386	-0.0557111	0.0264095	0.0349856	0.231047
rs6706969	ENSG00000227028	0.0565492	0.0268141	0.0350349	0.231255
rs17749202	ENSG00000085741	0.0566686	0.0268786	0.0350887	0.231493
rs499713	ENSG00000149577	0.0751737	0.0356678	0.0351496	0.231777
rs59483310	ENSG00000227603	-0.0751286	0.0356642	0.0352411	0.232263
rs1278601	ENSG00000196458	-0.0569798	0.0270542	0.0352775	0.232379
rs72884053	ENSG00000071909	-0.0797723	0.0378796	0.0352944	0.232379
rs2789422	ENSG00000158710	-0.0578424	0.027488	0.0354388	0.23274
rs178255	ENSG00000183773	0.111998	0.0532179	0.0354177	0.23274
rs2595667	ENSG00000136279	0.058574	0.0278351	0.0354352	0.23274
rs73572003	ENSG00000069399	0.105636	0.0501923	0.035409	0.23274
rs2035424	ENSG00000129521	-0.0660863	0.0314008	0.0354103	0.23274
rs659485	ENSG00000141404	0.110103	0.0523589	0.035564	0.233445
rs186803	ENSG00000184840	-0.0553593	0.0263364	0.0356376	0.233692
rs7145318	ENSG00000185271	-0.0548883	0.0261107	0.0356261	0.233692
rs2065039	ENSG00000204930	0.0670239	0.0319149	0.0358071	0.234685
rs3848143	ENSG00000166797	0.0698187	0.0332601	0.0358869	0.234971
[truncated: 11,024 more rows]

## Sheet: PIC3
SNP	gene	beta-interaction	std-interaction	p-value	BH-FDR
[truncated: 13,010 more rows]

[truncated: 28 more sheets: PIC4, PIC5, PIC6, PIC7, PIC8, PIC9, PIC10, PIC11, PIC12, PIC13, PIC14, PIC15, PIC16, PIC17, PIC18, PIC19, PIC20, PIC21, PIC22, PIC23 …]
