# Supplementary material for: PICALO: principal interaction component analysis for the identification of discrete technical, cell-type, and environmental factors that mediate eQTLs
Source: Genome Biol. 2024 Jan 22;25:29. doi: 10.1186/s13059-023-03151-0 (PMC10802033; doi:10.1186/s13059-023-03151-0)
Supplement: Supplementary file 4 — Additional file 4: Table S3. Brain conditional PIC ieQTL summary statistics. [file 13059_2023_3151_MOESM4_ESM.xlsx]

## Sheet: Info
Table S3. Brain conditional PIC ieQTL summary statistics
Interaction eQTL summary statistics for brain using conditional analysis (i.e.: PIC1 is regressed out before evaluating PIC2 etc.). Sheet ‘SNPAndGeneAnnotation’ contains the eQTL annotation information. SNP: eQTL SNP. Alleles: SNP alleles. affect allele: the allele to which the betas are directed. MAF: the minor allele frequency HW p-value: the Hardy-Weinberg equilibrium p-value. gene: the ENSEMB…

## Sheet: SNPAndGeneAnnotation
SNP	allele	affect allele	MAF	HW p-value	gene	symbol	N
1:88964737:rs1536259:A_G	G/A	A	0.475195	0.371764	ENSG00000137944	KYAT3	2439
20:1913669:rs6075339:C_T	C/T	T	0.367159	0.965259	ENSG00000101307	SIRPB1	2439
17:15973341:rs2779212:T_C	T/C	C	0.40952	0.737547	ENSG00000214941	ZSWIM7	2437
5:96916885:rs2910686:T_C	C/T	T	0.412874	0.707113	ENSG00000164308	ERAP2	2439
11:74907656:rs12221841:C_G	C/G	G	0.271944	0.306566	ENSG00000166435	XRRA1	2438
14:64911980:rs7160518:G_T	G/T	T	0.203594	0.526147	ENSG00000258289	CHURC1	2365
5:34012459:rs253200:G_A	G/A	A	0.453837	0.934883	ENSG00000242110	AMACR	2437
11:18412342:rs3740714:A_C	A/C	C	0.119057	0.333855	ENSG00000166796	LDHC	2440
6:42704836:rs13214506:G_A	G/A	A	0.273566	0.415008	ENSG00000112619	PRPH2	2440
1:112617797:rs11102514:C_T	C/T	T	0.207137	0.0189836	ENSG00000134245	WNT2B	2438
2:61150884:rs1729652:A_G	G/A	A	0.423329	0.648226	ENSG00000237651	C2orf74	2439
18:31156906:rs2118343:C_G	C/G	G	0.352049	0.824443	ENSG00000134765	DSC1	2440
1:63523233:rs17125090:G_A	G/A	A	0.303893	0.389226	ENSG00000142856	ITGB3BP	2440
1:17347690:rs2240338:C_T	C/T	T	0.356381	0.658793	ENSG00000159339	PADI4	2437
1:64252994:rs1095177:C_T	T/C	C	0.357847	0.627836	ENSG00000177414	UBE2U	2434
8:48735351:rs3750259:C_A	C/A	A	0.403556	0.308053	ENSG00000034239	EFCAB1	2390
7:64958180:rs12666841:C_T	C/T	T	0.374897	0.299646	ENSG00000213462	ERV3-1	2438
12:132650320:rs5744896:C_T	C/T	T	0.418614	0.479522	ENSG00000177084	POLE	2439
8:144109615:rs34324679:C_A	C/A	A	0.115351	0.359224	ENSG00000179698	WDR97	2306
17:16415618:rs3813769:T_C	T/C	C	0.302956	0.44269	ENSG00000187688	TRPV2	2436
2:28957257:rs74175081:G_A	G/A	A	0.226117	0.487371	ENSG00000189350	TOGARAM2	2439
5:71011637:rs4976210:T_C	T/C	C	0.266351	0.00690634	ENSG00000172058	SERF1A	2431
21:39389381:rs3787924:A_G	G/A	A	0.33224	0.523121	ENSG00000182093	GET1	2438
8:143594692:rs9657360:T_C	T/C	C	0.204098	0.0210458	ENSG00000147813	NAPRT	2440
13:36242254:rs1925840:A_C	A/C	C	0.4643	0.514764	ENSG00000120669	SOHLH2	2437
11:78572758:rs4945303:A_G	G/A	A	0.221493	0.113192	ENSG00000137513	NARS2	2438
3:100352226:rs13082297:G_C	G/C	C	0.331762	0.583735	ENSG00000114021	NIT2	2440
3:19946945:rs11128927:G_C	C/G	G	0.384836	0.215009	ENSG00000163576	EFHB	2440
14:20999997:rs2149666:T_G	T/G	G	0.370439	0.0239363	ENSG00000165794	SLC39A2	2439
6:49492265:rs2501968:A_G	A/G	G	0.404059	0.899619	ENSG00000031691	CENPQ	2439
2:102315833:rs953934:C_T	C/T	T	0.47827	0.0385111	ENSG00000115604	IL18R1	2439
11:820268:rs7925131:A_G	G/A	A	0.299385	0.100738	ENSG00000177666	PNPLA2	2440
9:33388291:rs3064817:C_T	C/T	T	0.103158	0.4439	ENSG00000165269	AQP7	2438
5:74817010:rs72764669:G_C	G/C	C	0.120082	0.180746	ENSG00000164346	NSA2	2440
17:3611304:rs62069928:C_T	C/T	T	0.227627	0.56501	ENSG00000197417	SHPK	2436
5:140896089:rs13174119:G_A	G/A	A	0.342224	0.32227	ENSG00000239389	PCDHA13	2437
11:61008737:rs11230563:C_T	C/T	T	0.347006	0.264158	ENSG00000013725	CD6	2438
2:47375102:rs35079997:T_C	T/C	C	0.0707257	0.877236	ENSG00000119888	EPCAM	2439
9:92325922:rs7860297:A_G	A/G	G	0.173369	0.288719	ENSG00000188312	CENPP	2437
16:1227472:rs2745145:A_G	A/G	G	0.284012	0.920651	ENSG00000197253	TPSB2	2433
6:32663736:rs281863271:G_A	G/A	A	0.195642	0.195993	ENSG00000232629	HLA-DQB2	2180
22:36239710:rs5756111:G_A	G/A	A	0.387362	0.393278	ENSG00000128335	APOL2	2437
19:46673623:rs874462:G_A	G/A	A	0.381412	0.112343	ENSG00000105287	PRKD2	2437
12:120459756:rs35801170:C_T	C/T	T	0.334701	0.255498	ENSG00000257218	GATC	2438
8:119857811:rs10955938:T_A	T/A	A	0.165915	0.0155712	ENSG00000136982	DSCC1	2438
1:182590629:rs12041279:G_A	G/A	A	0.359811	0.291255	ENSG00000135828	RNASEL	2436
17:50384878:rs1468317:C_T	C/T	T	0.113115	0.420451	ENSG00000154920	EME1	2440
9:135523355:rs900906877:C_G	C/G	G	0.440984	0.366325	ENSG00000160349	LCN1	2440
10:49892796:rs4495813:T_C	T/C	C	0.275431	0.446619	ENSG00000204152	TIMM23B	2438
19:15406884:rs7253443:A_C	C/A	A	0.250513	0.589927	ENSG00000105127	AKAP8	2439
2:38660265:rs6732137:T_C	T/C	C	0.130025	0.152402	ENSG00000143891	GALM	2438
10:48184532:rs931743:C_G	C/G	G	0.372079	0.633867	ENSG00000170324	FRMPD2	2439
11:112197870:rs11214127:G_A	G/A	A	0.244668	0.956314	ENSG00000197580	BCO2	2438
6:52791371:rs2894802:T_G	T/G	G	0.429918	0.901394	ENSG00000243955	GSTA1	2440
1:45517172:rs6667191:A_G	G/A	A	0.330185	0.436188	ENSG00000280670	CCDC163	2435
17:5385474:rs1058400:G_C	G/C	C	0.3828	0.830251	ENSG00000108559	NUP88	2436
6:42198814:rs6907587:C_T	C/T	T	0.373941	0.481963	ENSG00000112599	GUCA1B	2360
3:186718517:rs1523435:G_A	G/A	A	0.327089	0.289153	ENSG00000113889	KNG1	2429
15:76059363:rs2959852:C_G	G/C	C	0.156212	0.0905449	ENSG00000169752	NRG4	2439
6:39728936:rs111529654:G_A	G/A	A	0.0860656	0.00929599	ENSG00000164627	KIF6	2440
18:80064603:rs34540415:G_A	G/A	A	0.45162	0.902421	ENSG00000101546	RBFA	2439
6:32612634:rs9271256:A_G	G/A	A	0.154679	0.577116	ENSG00000198502	HLA-DRB5	2308
4:39454122:rs17510142:G_A	G/A	A	0.198156	0.00887742	ENSG00000134962	KLB	2440
5:79115501:rs7700970:C_T	C/T	T	0.311449	0.0805483	ENSG00000145692	BHMT	2437
5:82273269:rs111772743:C_T	T/C	C	0.310062	0.236259	ENSG00000186468	RPS23	2435
5:72219789:rs6831:A_G	G/A	A	0.360541	0.043352	ENSG00000113048	MRPS27	2438
10:133419430:rs2243619:C_T	C/T	T	0.33347	0.0755075	ENSG00000214279	SCART1	2438
1:23424647:rs71514235:T_G	T/G	G	0.32053	0.0578168	ENSG00000204219	TCEA3	2226
17:58712544:rs34170300:G_C	G/C	C	0.208983	0.75941	ENSG00000108384	RAD51C	2438
5:132258935:rs71583465:G_C	G/C	C	0.369565	0.0746969	ENSG00000131435	PDLIM4	2438
2:68735005:rs10048745:G_A	G/A	A	0.257172	0.791059	ENSG00000163219	ARHGAP25	2440
19:48589294:rs10401347:G_A	G/A	A	0.466446	0.0272854	ENSG00000088002	SULT2B1	2414
19:3149992:rs764262269:G_C	G/C	C	0.261895	0.173446	ENSG00000060558	GNA15	2438
6:149863746:rs9322225:G_C	G/C	C	0.396509	0.671985	ENSG00000203722	RAET1G	2435
22:23924644:rs5760119:C_G	G/C	C	0.411535	1	ENSG00000133433	GSTT2B	2436
7:100374499:rs7792525:A_G	A/G	G	0.188757	0.289678	ENSG00000085514	PILRA	2437
5:80655314:rs408626:T_C	T/C	C	0.429276	0.590559	ENSG00000228716	DHFR	2432
22:19292645:rs45618939:A_G	A/G	G	0.0663934	1	ENSG00000070371	CLTCL1	2440
6:42972935:rs2395943:A_G	G/A	A	0.422856	0.158187	ENSG00000124713	GNMT	2437
1:183186170:rs2276543:G_A	G/A	A	0.268238	0.0793956	ENSG00000058085	LAMC2	2440
12:132623501:rs4883630:T_C	T/C	C	0.425964	0.407587	ENSG00000187848	P2RX2	2438
12:10966520:rs6488331:C_T	C/T	T	0.181837	0.945789	ENSG00000231887	PRH1	2439
20:54173204:rs2248137:C_G	C/G	G	0.415984	0.646706	ENSG00000019186	CYP24A1	2440
14:24431003:rs1956905:C_G	C/G	G	0.276753	0.723454	ENSG00000139899	CBLN3	2439
16:11345446:rs12149160:G_T	G/T	T	0.475595	0.597719	ENSG00000175643	RMI2	2438
4:155161607:rs13132330:C_A	C/A	A	0.0690789	0.341909	ENSG00000185149	NPY2R	2432
10:45321741:rs11239446:G_A	G/A	A	0.100697	0.0138129	ENSG00000012779	ALOX5	2438
5:148330877:rs6865972:C_T	C/T	T	0.252973	0.362316	ENSG00000204909	SPINK9	2439
3:158732628:rs6441224:T_C	T/C	C	0.4549	0.487834	ENSG00000118849	RARRES1	2439
1:1418181:rs4970447:A_G	A/G	G	0.0811475	0.683764	ENSG00000235098	ANKRD65	2440
13:50910309:rs9535526:C_T	C/T	T	0.401354	0.932821	ENSG00000136104	RNASEH2B	2438
5:141155645:rs62378894:G_A	G/A	A	0.231967	0.690783	ENSG00000120322	PCDHB8	2440
21:44118844:rs756554:C_A	A/C	C	0.201817	0.406656	ENSG00000241945	PWP2	2366
17:43700494:rs9910625:C_T	C/T	T	0.364476	0.0661184	ENSG00000167941	SOST	2435
15:78548878:rs8053:T_C	T/C	C	0.421689	0.900937	ENSG00000169684	CHRNA5	2439
1:232955717:rs12725558:T_A	T/A	A	0.149918	0.152156	ENSG00000135778	NTPCR	2438
9:113344807:rs2093691:G_A	G/A	A	0.442892	0.485112	ENSG00000119411	BSPRY	2434
10:50756905:rs1133222:C_T	C/T	T	0.234784	0.647265	ENSG00000188611	ASAH2	2366
19:7766280:rs868875:A_G	A/G	G	0.293683	0.558248	ENSG00000104938	CLEC4M	2438
1:160193169:rs617599:G_A	G/A	A	0.387454	0.215982	ENSG00000143318	CASQ1	2439
3:41926401:rs1612124:C_A	C/A	A	0.175482	0.401419	ENSG00000168038	ULK4	2439
17:8376006:rs1695213:T_C	C/T	T	0.324313	0.380253	ENSG00000184619	KRBA2	2439
7:72771972:rs59973580:G_A	G/A	A	0.199301	0.611149	ENSG00000277149	TYW1B	2431
22:45350945:rs5765271:T_G	G/T	T	0.132172	0.377001	ENSG00000100376	FAM118A	2440
12:75416966:rs11180496:T_C	T/C	C	0.3979	0.068765	ENSG00000180481	GLIPR1L2	2429
10:100223656:rs17882802:G_A	G/A	A	0.421245	0.932284	ENSG00000095485	CWF19L1	2330
1:147646379:rs12045115:C_T	C/T	T	0.418786	0.933684	ENSG00000162836	ACP6	2438
21:28844692:rs9983003:C_T	C/T	T	0.194239	0.516764	ENSG00000156239	N6AMT1	2430
19:51531686:rs1551559:C_T	C/T	T	0.419639	0.479914	ENSG00000105492	SIGLEC6	2439
11:126349885:rs71475953:C_G	C/G	G	0.119516	0.387377	ENSG00000110063	DCPS	2439
6:155314490:rs1334688:A_G	A/G	G	0.406929	0.294337	ENSG00000029639	TFB1M	2439
19:57494298:rs7248266:C_G	G/C	C	0.309807	0.669948	ENSG00000105136	ZNF419	2437
2:237590675:rs2292875:A_G	A/G	G	0.386084	0.231732	ENSG00000124839	RAB17	2436
6:31697417:rs805274:C_T	T/C	C	0.264948	0.148907	ENSG00000204428	LY6G5C	2308
13:24968791:rs2483382:C_T	C/T	T	0.39721	0.189889	ENSG00000151849	CENPJ	2437
1:89006209:rs12146148:C_T	C/T	T	0.315088	0.100489	ENSG00000117226	GBP3	2439
15:32608094:rs7179495:A_C	C/A	A	0.221493	0.480882	ENSG00000232653	GOLGA8N	2438
17:46212466:rs2696466:G_A	A/G	G	0.386308	0.0794958	ENSG00000238083	LRRC37A2	2432
2:97571475:rs10195004:A_G	A/G	G	0.331009	0.131184	ENSG00000196912	ANKRD36B	2438
2:85699095:rs10180445:G_C	G/C	C	0.389709	0.217092	ENSG00000115523	GNLY	2439
6:87332131:rs445434:A_G	A/G	G	0.493632	0.417721	ENSG00000111850	SMIM8	2434
8:22587525:rs56036787:C_T	C/T	T	0.0981557	0.251903	ENSG00000120913	PDLIM2	2440
11:65834089:rs17854357:G_C	G/C	C	0.166803	0.166215	ENSG00000172803	SNX32	2437
10:84245117:rs2279227:T_C	T/C	C	0.492591	0.396608	ENSG00000148604	RGR	2227
16:72074194:rs2000999:A_G	G/A	A	0.192907	0.104019	ENSG00000261701	HPR	2439
12:31073901:rs7953706:T_A	T/A	A	0.44114	0.304596	ENSG00000013573	DDX11	2438
2:206765180:rs3828294:G_A	G/A	A	0.264766	0.095991	ENSG00000138400	MDH1B	2438
20:62417346:rs6061521:G_A	A/G	G	0.436039	0.266507	ENSG00000130701	RBBP8NL	2439
9:133354358:rs571549:C_T	T/C	C	0.496103	0.0168239	ENSG00000148290	SURF1	2438
2:36553406:rs10172196:G_A	G/A	A	0.302713	0.501457	ENSG00000171055	FEZ2	2433
11:44116219:rs12807350:C_G	C/G	G	0.291513	0.351581	ENSG00000151348	EXT2	2439
10:42780542:rs2506095:G_A	G/A	A	0.304303	0.339027	ENSG00000165733	BMS1	2440
17:63839024:rs894414:T_C	T/C	C	0.40082	0.376085	ENSG00000108592	FTSJ3	2440
11:73904554:rs7942963:G_A	G/A	A	0.0707547	0.0438111	ENSG00000175575	PAAF1	2438
21:44225067:rs4818887:T_C	T/C	C	0.310279	0.471334	ENSG00000160223	ICOSLG	2364
12:52321579:rs1540095:C_T	T/C	C	0.367569	0.316693	ENSG00000170523	KRT83	2439
10:84190650:rs7099098:C_T	C/T	T	0.33922	0.651489	ENSG00000148600	CDHR1	2435
18:24139478:rs12963950:C_T	C/T	T	0.357201	0.691386	ENSG00000154040	CABYR	2437
8:20175596:rs58116035:C_T	C/T	T	0.378794	0.245372	ENSG00000036565	SLC18A1	2438
12:9043382:rs12822685:T_C	T/C	C	0.29758	0.46751	ENSG00000139187	KLRG1	2438
21:43105109:rs1888523:G_A	G/A	A	0.435123	0.121743	ENSG00000160201	U2AF1	2366
9:12761820:rs7030485:G_A	G/A	A	0.401168	0.158217	ENSG00000107165	TYRP1	2226
15:31102119:rs3809579:C_T	C/T	T	0.424969	0.771884	ENSG00000134160	TRPM1	2439
14:73592128:rs3742819:C_T	C/T	T	0.359811	0.311798	ENSG00000177465	ACOT4	2436
2:20684786:rs10171934:A_C	A/C	C	0.241803	0.619609	ENSG00000118961	LDAH	2440
4:87811540:rs1054627:G_A	A/G	G	0.332718	0.022646	ENSG00000029559	IBSP	2439
7:102285204:rs803074:G_C	C/G	G	0.369307	0.827897	ENSG00000160999	SH2B2	2437
4:3507532:rs2858029:C_T	C/T	T	0.354945	0.535889	ENSG00000163956	LRPAP1	2437
9:89348767:rs10119002:G_A	A/G	G	0.0954918	0.814998	ENSG00000123975	CKS2	2440
4:177442224:rs11131799:G_A	A/G	G	0.33306	0.438446	ENSG00000038002	AGA	2438
19:2248684:rs4807216:C_T	C/T	T	0.146021	0.104417	ENSG00000104899	AMH	2438
1:1665061:rs72634819:C_T	C/T	T	0.250836	0.222439	ENSG00000189339	SLC35E2B	2093
19:53037859:rs329744:C_A	A/C	C	0.142593	1	ENSG00000180257	ZNF816	2437
6:32660662:rs9273508:G_A	G/A	A	0.388117	0.129598	ENSG00000179344	HLA-DQB1	2230
19:51016944:rs2569451:C_T	C/T	T	0.452645	0.743725	ENSG00000129451	KLK10	2439
19:9415237:rs7258023:G_A	G/A	A	0.403775	0.192143	ENSG00000174652	ZNF266	2437
7:141805518:rs62477743:G_T	T/G	G	0.495897	0.168438	ENSG00000257335	MGAM	2437
9:34629163:rs73499092:A_G	A/G	G	0.158811	0.495328	ENSG00000205143	ARID3C	2440
14:74678825:rs7145575:T_A	T/A	A	0.49978	0.675047	ENSG00000119682	AREL1	2274
1:244970360:rs61844237:G_C	C/G	G	0.487428	0.515675	ENSG00000203666	EFCAB2	2426
12:132141880:rs60927391:G_A	G/A	A	0.184707	0.0924881	ENSG00000185163	DDX51	2439
16:11976565:rs393329:C_T	C/T	T	0.381099	0.246419	ENSG00000234719	NPIPB2	2439
3:126018778:rs3804587:C_T	C/T	T	0.285041	0.765884	ENSG00000189366	ALG1L	2440
6:32607592:rs9271055:G_T	T/G	G	0.154731	0.57694	ENSG00000196126	HLA-DRB1	2304
1:39847435:rs79540048:G_A	G/A	A	0.110906	0.100545	ENSG00000043514	TRIT1	2439
16:3584745:rs12933120:C_A	C/A	A	0.134426	0.861893	ENSG00000167984	NLRC3	2440
2:108287884:rs6760918:G_A	G/A	A	0.164864	0.0820444	ENSG00000198203	SULT1C2	2311
1:162865750:rs12136599:A_G	A/G	G	0.176639	0.210817	ENSG00000185860	CCDC190	2440
2:201289197:rs6743068:A_G	G/A	A	0.281967	0.109743	ENSG00000064012	CASP8	2440
21:39397364:rs13230:A_G	G/A	A	0.333675	0.438868	ENSG00000157578	LCA5L	2438
19:6738172:rs3810222:C_T	C/T	T	0.29803	1	ENSG00000125734	GPR108	2436
2:219321934:rs6436136:C_T	T/C	C	0.290025	0.375878	ENSG00000182698	RESP18	2436
12:48924763:rs2293449:G_A	A/G	G	0.456762	0.307756	ENSG00000139537	CCDC65	2440
2:3580793:rs2071639:C_A	C/A	A	0.121976	0.706035	ENSG00000151360	ALLC	2439
2:199955071:rs281764:G_A	G/A	A	0.375564	0.0575811	ENSG00000162971	TYW5	2439
1:53143824:rs11206111:C_T	C/T	T	0.371358	0.930896	ENSG00000162383	SLC1A7	2437
14:67599842:rs2295644:A_T	A/T	T	0.449938	0.368015	ENSG00000100564	PIGH	2437
20:35664060:rs73905926:G_C	G/C	C	0.0983607	0.169251	ENSG00000214078	CPNE1	2440
6:138940574:rs113946892:A_G	A/G	G	0.0875359	0.164219	ENSG00000135597	REPS1	2439
19:21364327:rs7245848:T_C	T/C	C	0.238604	0.289715	ENSG00000172687	ZNF738	2435
2:19936531:rs6755153:G_A	G/A	A	0.0839146	0.429355	ENSG00000183891	TTC32	2437
1:108197797:rs828994:C_T	C/T	T	0.223134	0.44754	ENSG00000085491	SLC25A24	2438
22:18914154:rs452378:C_T	T/C	C	0.0672304	0.509949	ENSG00000100033	PRODH	2365
19:9324196:rs28384491:C_T	C/T	T	0.0887295	0.80244	ENSG00000188321	ZNF559	2440
5:82075936:rs12108833:A_G	G/A	A	0.256593	0.0638378	ENSG00000152348	ATG10	2313
6:46113761:rs8180644:C_T	T/C	C	0.467598	0.90131	ENSG00000112796	ENPP5	2361
11:12362919:rs6485683:G_A	A/G	G	0.096556	0.162116	ENSG00000197702	PARVA	2439
6:3138265:rs7765391:A_G	G/A	A	0.134276	0.222521	ENSG00000137274	BPHL	2439
10:119925504:rs4752351:T_C	T/C	C	0.211066	0.0779804	ENSG00000107651	SEC23IP	2440
6:106519903:rs1357454912:T_C	T/C	C	0.247641	0.14222	ENSG00000112297	CRYBG1	2437
16:16263363:rs4992353:G_C	G/C	C	0.201027	0.0672977	ENSG00000103226	NOMO3	2435
14:30614542:rs229243:A_C	C/A	A	0.337099	0.555725	ENSG00000092108	SCFD1	2434
6:119102447:rs6926091:A_T	A/T	T	0.46474	0.0203632	ENSG00000111879	FAM184A	2439
6:33081434:rs928976:C_T	C/T	T	0.302472	0.69307	ENSG00000223865	HLA-DPB1	2306
16:57427812:rs190108:T_C	T/C	C	0.25041	0.517364	ENSG00000088682	COQ9	2438
17:38343912:rs61706454:G_C	G/C	C	0.165006	0.497137	ENSG00000277399	GPR179	2309
7:76624412:rs28537489:A_G	A/G	G	0.219597	0.441942	ENSG00000146707	POMZP3	2434
1:119012523:rs2645303:G_T	G/T	T	0.420287	0.900812	ENSG00000116874	WARS2	2440
18:79066317:rs67021572:G_T	G/T	T	0.240009	0.253003	ENSG00000166377	ATP9B	2302
11:64343211:rs479552:G_C	G/C	C	0.371616	0.340016	ENSG00000168071	CCDC88B	2438
1:218285209:rs946213:C_T	C/T	T	0.413651	0.966654	ENSG00000067533	RRP15	2432
7:73838913:rs10282443:G_A	G/A	A	0.264043	0.273808	ENSG00000165171	METTL27	2439
21:33268483:rs2834167:A_G	A/G	G	0.267213	0.796014	ENSG00000243646	IL10RB	2440
12:117038636:rs116292823:T_G	T/G	G	0.136531	0.344539	ENSG00000088992	TESC	2439
13:102695078:rs966724:T_G	T/G	G	0.350964	0.154927	ENSG00000139780	METTL21C	2439
19:54963134:rs514148:A_G	A/G	G	0.445146	0.163295	ENSG00000022556	NLRP2	2297
4:989272:rs3796622:T_C	T/C	C	0.355328	0.26922	ENSG00000145217	SLC26A1	2440
9:186620:rs3008111:A_T	A/T	T	0.434173	0.562668	ENSG00000172785	CBWD1	2423
2:200877622:rs2136600:C_T	C/T	T	0.238494	0.693511	ENSG00000240344	PPIL3	2390
5:154015912:rs2560056:T_C	C/T	T	0.374025	0.363662	ENSG00000055147	FAM114A2	2437
1:110875293:rs2885805:C_A	C/A	A	0.296997	0.884169	ENSG00000143119	CD53	2431
7:116805037:rs187437:G_A	G/A	A	0.45408	0.347586	ENSG00000105976	MET	2439
19:32673853:rs259286:C_T	T/C	C	0.310394	0.218245	ENSG00000105186	ANKRD27	2434
15:41454427:rs316614:A_G	G/A	A	0.331758	0.89094	ENSG00000137806	NDUFAF1	2434
2:107987172:rs333238:A_G	G/A	A	0.194547	0.0608287	ENSG00000115665	SLC5A7	2439
16:1839820:rs3848346:C_A	C/A	A	0.154367	0.352396	ENSG00000180185	FAHD1	2439
16:69344542:rs7186635:A_G	A/G	G	0.31438	0.887699	ENSG00000258429	PDF	2427
10:102863821:rs9527:C_T	C/T	T	0.266708	0.501092	ENSG00000166275	BORCS7	2439
3:158672606:rs9841:A_T	A/T	T	0.376384	0.635311	ENSG00000079257	LXN	2439
12:101646272:rs10778133:A_T	A/T	T	0.499795	0.0622841	ENSG00000196091	MYBPC1	2434
1:196913214:rs7522952:A_G	A/G	G	0.119713	0.33559	ENSG00000134365	CFHR4	2435
12:52314189:rs2857673:C_G	G/C	C	0.416735	0.933603	ENSG00000205426	KRT81	2438
1:175093364:rs4408114:G_T	T/G	G	0.297541	0.332939	ENSG00000120332	TNN	2440
10:70140490:rs6480442:C_T	C/T	T	0.350719	0.00287889	ENSG00000042286	AIFM2	2435
7:100348762:rs113979344:C_G	C/G	G	0.1875	0.231406	ENSG00000121716	PILRB	2440
1:212700089:rs2221593:C_T	C/T	T	0.143033	0.680025	ENSG00000123685	BATF3	2440
8:22300637:rs7357478:A_G	A/G	G	0.462849	0.392236	ENSG00000197181	PIWIL2	2436
2:46629946:rs7598578:T_C	T/C	C	0.445879	0.204003	ENSG00000119878	CRIPT	2439
9:133420061:rs71503193:C_T	C/T	T	0.0849057	0.695288	ENSG00000148300	REXO4	2438
6:31495714:rs2516408:G_A	G/A	A	0.328057	0.202093	ENSG00000204516	MICB	2306
2:169618179:rs116676664:A_C	A/C	C	0.140016	0.274812	ENSG00000154479	CCDC173	2439
19:37706183:rs2891657:G_C	G/C	C	0.388797	0.114063	ENSG00000196381	ZNF781	2428
2:241437825:rs6706691:T_C	C/T	T	0.198644	0.111158	ENSG00000006607	FARP2	2434
1:23449291:rs61778878:G_T	G/T	T	0.131201	0.657163	ENSG00000088280	ASAP3	2439
2:159252747:rs10490002:C_G	C/G	G	0.301558	0.665464	ENSG00000196151	WDSUB1	2439
1:156607997:rs6427323:G_C	G/C	C	0.258713	0.561368	ENSG00000163382	NAXE	2439
1:109728085:rs11101996:T_C	T/C	C	0.382691	0.157137	ENSG00000134201	GSTM5	2438
4:305470:rs6852858:A_T	A/T	T	0.112813	0.145286	ENSG00000186777	ZNF732	1436
8:116938529:rs16889283:G_C	G/C	C	0.320902	0.227364	ENSG00000205002	AARD	2440
1:166986075:rs7551881:G_T	G/T	T	0.360541	0.455297	ENSG00000143194	MAEL	2438
7:127398253:rs10954149:G_A	G/A	A	0.184889	0.792778	ENSG00000048405	ZNF800	1436
12:120492995:rs4767904:T_G	T/G	G	0.307471	0.0867869	ENSG00000110871	COQ5	2436
16:1488362:rs1040499:C_A	C/A	A	0.386634	0.60841	ENSG00000100726	TELO2	2439
17:9824348:rs28674984:T_C	T/C	C	0.0834358	0.59533	ENSG00000065325	GLP2R	2439
17:1717440:rs721576:G_A	G/A	A	0.293876	0.696176	ENSG00000185561	TLCD2	2433
1:206470431:rs2297549:A_G	A/G	G	0.236885	0.955364	ENSG00000263528	IKBKE	2440
7:74726591:rs810366:C_G	G/C	C	0.20587	0.710485	ENSG00000196275	GTF2IRD2	2436
5:140874202:rs11741879:T_C	T/C	C	0.0901639	0.0479798	ENSG00000204961	PCDHA9	2440
18:23520540:rs1788819:G_A	G/A	A	0.343583	0.472682	ENSG00000141452	RMC1	2439
11:67575109:rs4930444:G_A	G/A	A	0.421971	0.0088943	ENSG00000084207	GSTP1	2435
22:50562842:rs78789402:G_A	G/A	A	0.0676507	0.747748	ENSG00000217442	SYCE3	2439
1:109740350:rs1332018:G_T	G/T	T	0.439885	0.59326	ENSG00000134202	GSTM3	2437
19:57458786:rs7249882:C_T	T/C	C	0.28414	0.878231	ENSG00000197128	ZNF772	2314
2:102314488:rs12712135:A_G	A/G	G	0.477664	0.0315933	ENSG00000115602	IL1RL1	2440
17:46212466:rs2696466:G_A	A/G	G	0.386308	0.0794958	ENSG00000176681	LRRC37A	2432
5:82276645:rs226199:G_C	G/C	C	0.306524	0.0319401	ENSG00000205464	ATP6AP1L	2437
1:74747360:rs28583318:A_G	G/A	A	0.318089	0.484145	ENSG00000116791	CRYZ	2438
19:9153725:rs73494602:G_A	G/A	A	0.0629098	0.390111	ENSG00000188000	OR7D2	2440
5:97177167:rs2544772:T_A	T/A	A	0.324207	0.547193	ENSG00000058729	RIOK2	2429
6:31270836:rs9264647:G_A	G/A	A	0.319687	0.527333	ENSG00000204525	HLA-C	2235
8:27245507:rs17366947:A_G	A/G	G	0.378689	0.020172	ENSG00000015592	STMN4	2440
15:40383242:rs7169404:G_T	G/T	T	0.126281	0.35823	ENSG00000128944	KNSTRN	2439
5:94658391:rs11949227:G_T	T/G	G	0.274751	0.375467	ENSG00000133302	SLF1	2313
10:97400395:rs1048442:A_G	A/G	G	0.336974	0.172808	ENSG00000052749	RRP12	2426
11:78074911:rs11237379:T_C	T/C	C	0.45449	0.902526	ENSG00000159063	ALG8	2439
9:136769006:rs11145876:A_G	G/A	A	0.236248	0.778971	ENSG00000177984	LCN15	2436
19:9324196:rs28384491:C_T	C/T	T	0.0887295	0.80244	ENSG00000188629	ZNF177	2440
19:44644040:rs11540084:G_T	G/T	T	0.198852	0.40868	ENSG00000073008	PVR	2439
2:113235767:rs7589901:A_C	C/A	A	0.365109	0.759789	ENSG00000125618	PAX8	2439
12:133181514:rs11147282:G_A	G/A	A	0.290111	0.115834	ENSG00000090612	ZNF268	2437
19:57789860:rs6510097:T_C	T/C	C	0.422035	0.146077	ENSG00000083828	ZNF586	2437
3:113212058:rs79231157:T_G	T/G	G	0.425462	0.115187	ENSG00000144857	BOC	2435
1:84997425:rs7552445:C_T	T/C	C	0.473339	0.272709	ENSG00000055732	MCOLN3	2438
13:28027857:rs79566936:G_A	G/A	A	0.196473	0.700534	ENSG00000122025	FLT3	2438
19:57595255:rs1004206:A_G	A/G	G	0.0805658	1	ENSG00000171649	ZIK1	2439
11:47518145:rs4752845:T_C	T/C	C	0.352157	0.857039	ENSG00000109919	MTCH2	2364
8:66468910:rs2555570:A_T	T/A	A	0.47538	0.96762	ENSG00000147576	ADHFE1	2437
17:82722518:rs2246577:T_C	C/T	T	0.412223	0.558609	ENSG00000141560	FN3KRP	2438
19:54205509:rs12982851:A_G	G/A	A	0.373751	0.656113	ENSG00000244482	LILRA6	2301
19:3763577:rs4807507:G_C	G/C	C	0.361658	0.0534395	ENSG00000183617	MRPL54	2436
5:134741752:rs79706599:C_A	C/A	A	0.0937244	0.282009	ENSG00000164615	CAMLG	2438
3:66236632:rs146159281:G_A	G/A	A	0.283355	0.959608	ENSG00000144741	SLC25A26	2361
4:482498:rs7692639:C_T	C/T	T	0.312346	0.010792	ENSG00000182903	ZNF721	2430
3:183646333:rs13083778:G_C	C/G	G	0.272311	1	ENSG00000114796	KLHL24	1311
6:35776526:rs2766578:C_G	C/G	G	0.280033	0.840932	ENSG00000196748	CLPSL2	2439
10:104279427:rs156697:A_G	A/G	G	0.34961	0.167354	ENSG00000065621	GSTO2	2437
19:43782508:rs3760983:T_C	C/T	T	0.458914	0.831699	ENSG00000159871	LYPD5	1436
20:1117843:rs6074148:C_T	T/C	C	0.296228	0.808148	ENSG00000125818	PSMF1	2439
17:2304032:rs3744270:G_A	G/A	A	0.351145	0.390776	ENSG00000167720	SRR	2358
4:99927653:rs10516458:A_G	G/A	A	0.225329	0.90754	ENSG00000109270	LAMTOR3	2432
12:69391968:rs11177644:A_G	G/A	A	0.457155	0.902635	ENSG00000127337	YEATS4	2439
1:16017865:rs732286:A_G	A/G	G	0.413864	0.478195	ENSG00000173641	HSPB7	2438
6:36011904:rs2003828:C_T	C/T	T	0.246308	0.445063	ENSG00000112053	SLC26A8	2438
22:18909196:rs431289:T_C	C/T	T	0.311708	0.923667	ENSG00000183628	DGCR6	2366
17:75878603:rs116044941:G_C	G/C	C	0.146116	0.371542	ENSG00000132481	TRIM47	2433
1:27914572:rs17185052:G_A	G/A	A	0.0612956	0.161321	ENSG00000117748	RPA2	2439
16:4538393:rs863501:G_C	G/C	C	0.267556	0.95876	ENSG00000089486	CDIP1	2435
16:89107296:rs28542844:C_G	G/C	C	0.448975	0.1301	ENSG00000176715	ACSF3	2440
19:23024584:rs291772:T_C	T/C	C	0.223479	0.114744	ENSG00000269067	ZNF728	2432
15:90425963:rs2301827:A_T	A/T	T	0.186142	1	ENSG00000140575	IQGAP1	2439
16:68526296:rs698717:A_G	G/A	A	0.225288	0.41622	ENSG00000184939	ZFP90	2428
7:77416489:rs4727380:G_C	G/C	C	0.359253	0.202142	ENSG00000186088	GSAP	2437
3:53097814:rs2115782:G_A	G/A	A	0.425287	0.455594	ENSG00000163933	RFT1	2436
8:142785741:rs60714144:C_T	C/T	T	0.380328	1	ENSG00000167656	LY6D	2440
12:41441501:rs1458169:A_C	A/C	C	0.247635	0.414155	ENSG00000165966	PDZRN4	2431
8:10496666:rs74894644:C_G	C/G	G	0.0956967	0.411604	ENSG00000184647	PRSS55	2440
12:130337847:rs34990411:G_T	G/T	T	0.488894	0.6702	ENSG00000125207	PIWIL1	2206
1:58697881:rs6680750:A_G	G/A	A	0.434679	0.373381	ENSG00000162601	MYSM1	2304
6:45110177:rs12198982:C_A	C/A	A	0.272653	0.878266	ENSG00000196284	SUPT3H	2439
2:241249816:rs12475607:T_C	T/C	C	0.0991803	0.734211	ENSG00000168385	SEPTIN2	2440
16:84041373:rs9928085:C_T	C/T	T	0.240574	0.0198978	ENSG00000166558	SLC38A8	2440
7:12403416:rs17166013:G_A	G/A	A	0.18873	0.741156	ENSG00000146530	VWDE	2440
4:75938887:rs11931349:G_A	A/G	G	0.397336	0.932664	ENSG00000138744	NAAA	2440
8:69842709:rs7845711:A_G	A/G	G	0.463115	0.328646	ENSG00000137571	SLCO5A1	2440
14:59482730:rs1253103:G_C	G/C	C	0.407172	0.529523	ENSG00000126790	L3HYPDH	2440
10:46027442:rs1197101009:T_G	T/G	G	0.439298	0.834636	ENSG00000188234	AGAP4	2364
8:143883783:rs7461417:T_C	T/C	C	0.361135	0.086606	ENSG00000261150	EPPK1	2308
1:70529879:rs2651244:G_A	G/A	A	0.394176	0.270218	ENSG00000050628	PTGER3	2438
1:181049663:rs10797666:A_C	A/C	C	0.27377	0.386881	ENSG00000153029	MR1	2440
19:57789907:rs6510098:T_G	T/G	G	0.42183	0.9669	ENSG00000198466	ZNF587	2437
2:233453156:rs62195091:G_T	G/T	T	0.151025	1	ENSG00000085982	USP40	2440
1:25361785:rs9689:A_G	A/G	G	0.460181	0.806722	ENSG00000183726	TMEM50A	2436
11:93758298:rs653939:A_G	A/G	G	0.368745	0.663535	ENSG00000182919	C11orf54	2438
19:49672930:rs112226575:C_T	C/T	T	0.154635	0.353243	ENSG00000126456	IRF3	2438
8:123437945:rs3765211:T_C	T/C	C	0.333881	1	ENSG00000156795	WDYHV1	2435
21:44092213:rs3788104:G_A	G/A	A	0.186423	0.285086	ENSG00000160221	GATD3A	2438
4:15697727:rs28402170:C_T	C/T	T	0.286946	0.520049	ENSG00000237765	FAM200B	2436
17:9912094:rs1047339:A_G	A/G	G	0.412464	0.452156	ENSG00000109047	RCVRN	2439
5:180518336:rs6899301:C_G	C/G	G	0.180607	0.100225	ENSG00000161055	SCGB3A1	2439
12:10448707:rs35909400:T_C	T/C	C	0.144731	0.367915	ENSG00000205809	KLRC2	2439
11:4734381:rs4910669:T_G	T/G	G	0.132841	0.538344	ENSG00000167332	OR51E2	2439
16:84883802:rs1004695:T_G	T/G	G	0.197622	0.702128	ENSG00000103196	CRISPLD2	2439
2:46909811:rs35433380:G_T	G/T	T	0.182172	0.496859	ENSG00000180398	MCFD2	2440
5:141384321:rs6883770:G_A	G/A	A	0.0540984	0.0277738	ENSG00000253731	PCDHGA6	2440
17:64966066:rs41410147:C_T	C/T	T	0.0708099	0.526295	ENSG00000176809	LRRC37A3	2309
15:80151611:rs8042782:T_G	T/G	G	0.350205	0.688895	ENSG00000103876	FAH	2440
6:32652795:rs17612852:G_A	G/A	A	0.264438	0.830425	ENSG00000196735	HLA-DQA1	2303
3:129390092:rs16859047:C_T	C/T	T	0.180207	0.943894	ENSG00000163913	IFT122	2314
11:74467162:rs603093:C_A	C/A	A	0.224682	0.727513	ENSG00000175538	KCNE3	2439
3:53877513:rs3733079:G_A	G/A	A	0.306967	0.962058	ENSG00000113812	ACTR8	2440
11:10545820:rs10840438:C_T	T/C	C	0.444194	0.593885	ENSG00000110315	RNF141	2437
19:6436211:rs2860185:C_T	C/T	T	0.466119	0.488787	ENSG00000181240	SLC25A41	2435
12:57781418:rs11172335:T_C	C/T	T	0.317529	0.962741	ENSG00000123297	TSFM	2436
17:27879388:rs3751972:C_A	A/C	C	0.254102	0.285296	ENSG00000232859	LYRM9	2438
13:94509743:rs9556387:A_G	A/G	G	0.319524	0.113335	ENSG00000080166	DCT	2438
11:118088509:rs6589644:C_T	C/T	T	0.302664	0.362367	ENSG00000255274	SMIM35	2440
5:140285235:rs12187444:T_C	T/C	C	0.200933	0.0175926	ENSG00000120306	CYSTM1	2359
21:36053004:rs2835259:T_C	T/C	C	0.372746	0.225609	ENSG00000185917	SETD4	2440
1:115829471:rs12029349:C_A	C/A	A	0.280943	0.0241955	ENSG00000177551	NHLH2	2440
11:681502:rs12291981:C_G	C/G	G	0.482283	0.625695	ENSG00000177042	TMEM80	2427
10:103447117:rs6580:T_C	T/C	C	0.403484	0.424221	ENSG00000138172	CALHM2	2440
5:140817637:rs10037757:A_C	C/A	A	0.473943	0.967602	ENSG00000204962	PCDHA8	2437
13:110638017:rs191322:C_A	C/A	A	0.140164	0.44993	ENSG00000213995	NAXD	2440
11:18371436:rs9988866:A_T	T/A	A	0.323083	0.40463	ENSG00000110768	GTF2H1	2439
15:66335489:rs12906324:C_T	C/T	T	0.0758508	0.771965	ENSG00000075131	TIPIN	2439
22:41538957:rs28530678:G_C	G/C	C	0.201355	0.377586	ENSG00000100413	POLR3H	2436
6:5137468:rs466837:T_C	T/C	C	0.469045	0.35007	ENSG00000214113	LYRM4	2439
19:19434887:rs2965183:G_A	A/G	G	0.355679	0.859729	ENSG00000167491	GATAD2A	2439
11:68899730:rs636049:A_C	A/C	C	0.306352	0.848942	ENSG00000197345	MRPL21	2440
1:205813590:rs9438393:A_G	G/A	A	0.407544	0.356593	ENSG00000162877	PM20D1	2439
3:138314339:rs9289556:C_T	C/T	T	0.293273	0.0632661	ENSG00000181322	NME9	2438
13:43023570:rs17553284:C_T	C/T	T	0.232158	0.0994544	ENSG00000120675	DNAJC15	2438
15:45403184:rs7182723:G_A	A/G	G	0.279213	0.227736	ENSG00000171763	SPATA5L1	2439
19:50448622:rs2463242:A_G	G/A	A	0.342646	0.558789	ENSG00000086967	MYBPC2	2434
1:173178596:rs10912554:A_T	A/T	T	0.30804	0.442924	ENSG00000120337	TNFSF18	2102
6:26357050:rs9379852:A_G	A/G	G	0.0954433	0.639058	ENSG00000186470	BTN3A2	2436
5:78840350:rs35839419:T_C	T/C	C	0.432322	0.741313	ENSG00000113273	ARSB	2438
4:57087112:rs4242004:C_A	A/C	C	0.360837	0.235561	ENSG00000163453	IGFBP7	2436
16:28583228:rs4788073:A_G	A/G	G	0.358754	0.134611	ENSG00000197165	SULT1A2	2439
20:18500201:rs6136391:A_G	A/G	G	0.116189	0.323641	ENSG00000232388	SMIM26	2440
12:66302630:rs3741604:C_T	C/T	T	0.465355	0.902832	ENSG00000127311	HELB	2439
9:5450953:rs866066:C_T	C/T	T	0.455533	0.744109	ENSG00000120217	CD274	2440
11:47285079:rs35233100:C_T	C/T	T	0.0557834	0.700358	ENSG00000110514	MADD	2438
17:42659763:rs2292750:C_T	C/T	T	0.470057	0.542241	ENSG00000037042	TUBG2	2438
15:45276062:rs11639349:C_T	C/T	T	0.344608	0.560394	ENSG00000137860	SLC28A2	2439
12:54799810:rs11171084:T_C	T/C	C	0.371358	0.178567	ENSG00000172551	MUCL1	2437
7:6829673:rs10265409:C_T	C/T	T	0.437628	0.202214	ENSG00000146574	CCZ1B	2437
21:43065240:rs234706:G_A	G/A	A	0.349894	0.556998	ENSG00000160200	CBS	2365
10:3153491:rs2388553:C_T	C/T	T	0.399303	0.865891	ENSG00000107959	PITRM1	2438
12:52201242:rs7958529:C_G	C/G	G	0.344877	0.262632	ENSG00000167767	KRT80	2440
12:121210329:rs28360467:G_T	G/T	T	0.095941	0.350356	ENSG00000135124	P2RX4	2439
17:5221167:rs2439945:C_T	C/T	T	0.18945	0.391016	ENSG00000161929	SCIMP	2436
1:169427382:rs2235195:C_G	C/G	G	0.126434	0.64692	ENSG00000117477	CCDC181	2440
1:37816186:rs67164465:G_A	G/A	A	0.276958	0.0612627	ENSG00000204084	INPP5B	2439
5:140797852:rs6899256:T_G	T/G	G	0.386393	0.539423	ENSG00000204963	PCDHA7	2315
21:46333581:rs7283664:G_A	A/G	G	0.159474	0.0959771	ENSG00000182362	YBEY	2433
9:104094352:rs3818626:C_T	C/T	T	0.444444	1	ENSG00000136824	SMC2	2439
1:70356074:rs7536099:A_G	A/G	G	0.230328	0.819397	ENSG00000197568	HHLA3	2440
11:403545:rs35828848:T_C	C/T	T	0.204433	0.190987	ENSG00000185187	SIGIRR	2436
6:98871364:rs2743877:T_A	T/A	A	0.49815	0.807782	ENSG00000112234	FBXL4	2433
22:50013342:rs713669:C_T	C/T	T	0.480706	0.465172	ENSG00000188263	IL17REL	2436
17:40024099:rs34453912:T_A	A/T	T	0.393224	0.932313	ENSG00000008838	MED24	2435
9:137109469:rs7856589:G_A	G/A	A	0.38105	0.345042	ENSG00000197355	UAP1L1	2438
9:12760648:rs7025842:G_A	G/A	A	0.401313	0.353686	ENSG00000153714	LURAP1L	2437
6:42218914:rs9462783:G_A	G/A	A	0.207632	0.666487	ENSG00000048544	MRPS10	2437
4:153744581:rs11732480:C_A	C/A	A	0.195367	0.107047	ENSG00000145428	RNF175	2439
11:5253037:rs2236794:C_T	C/T	T	0.480271	0.132897	ENSG00000213931	HBE1	2433
8:65631742:rs13268343:C_T	C/T	T	0.396552	1	ENSG00000104442	ARMC1	2436
5:56909530:rs185220:A_G	G/A	A	0.161475	0.822652	ENSG00000155542	SETD9	2440
3:44721338:rs56084453:A_G	A/G	G	0.221516	0.597825	ENSG00000196653	ZNF502	2440
19:51992896:rs16983353:C_T	C/T	T	0.292479	0.848418	ENSG00000197619	ZNF615	1436
6:36386437:rs7745437:C_A	C/A	A	0.26601	0.876304	ENSG00000010030	ETV7	2436
10:86658778:rs3740332:C_T	C/T	T	0.141803	0.156705	ENSG00000122375	OPN4	2440
12:11144225:rs34000114:C_T	C/T	T	0.482136	0.167819	ENSG00000255374	TAS2R43	2435
2:131490015:rs56856510:C_T	C/T	T	0.0831967	0.691934	ENSG00000173272	MZT2A	2440
19:34734627:rs2862789:C_T	T/C	C	0.333402	0.819789	ENSG00000197841	ZNF181	2437
1:230983111:rs11122177:C_T	C/T	T	0.36151	0.380142	ENSG00000173409	ARV1	2437
4:75623862:rs60571765:G_A	G/A	A	0.287033	0.729184	ENSG00000138769	CDKL2	2437
8:70695769:rs78351569:G_A	G/A	A	0.498554	0.171745	ENSG00000221947	XKR9	1037
22:38067645:rs2076369:T_G	T/G	G	0.382896	0.025812	ENSG00000100151	PICK1	2438
16:31708731:rs3751741:C_T	C/T	T	0.0717507	0.542806	ENSG00000197302	ZNF720	2439
15:45188118:rs62026661:G_A	G/A	A	0.350985	0.109603	ENSG00000138606	SHF	2436
16:627629:rs2269557:T_C	T/C	C	0.225185	0.771845	ENSG00000127578	WFIKKN1	2438
11:66548041:rs17496586:G_C	G/C	C	0.245387	0.661798	ENSG00000174165	ZDHHC24	2439
21:37099663:rs9977314:G_T	G/T	T	0.47991	0.685007	ENSG00000185808	PIGP	2439
5:65613660:rs16894099:A_G	A/G	G	0.318704	0.640914	ENSG00000123219	CENPK	2438
14:94129652:rs2273514:T_C	T/C	C	0.211885	0.951683	ENSG00000119632	IFI27L2	2440
14:75649102:rs11626058:A_C	C/A	A	0.37936	0.667043	ENSG00000119685	TTLL5	2437
7:150278538:rs36038850:C_T	C/T	T	0.097541	1	ENSG00000106526	ACTR3C	2440
7:150330195:rs3800780:C_A	A/C	C	0.265273	0.466996	ENSG00000188707	ZBED6CL	2439
7:15736764:rs12670755:C_T	C/T	T	0.48602	0.180568	ENSG00000106511	MEOX2	2432
2:227334057:rs6754433:A_G	A/G	G	0.348174	0.0608281	ENSG00000168958	MFF	2437
19:18336058:rs55887446:C_T	C/T	T	0.263158	0.601147	ENSG00000130517	PGPEP1	2432
6:29940334:rs9260052:C_T	C/T	T	0.110169	0.750263	ENSG00000206503	HLA-A	2301
2:68137346:rs13009282:T_C	T/C	C	0.245082	0.324623	ENSG00000243667	WDR92	2440
1:203218965:rs2244783:G_A	G/A	A	0.199959	0.486276	ENSG00000133063	CHIT1	2438
1:183966697:rs7539021:A_G	A/G	G	0.395808	0.149777	ENSG00000198756	COLGALT2	2433
3:108724488:rs3902849:T_C	T/C	C	0.284543	0.319892	ENSG00000138472	GUCA1C	2439
22:45413743:rs2272804:C_A	C/A	A	0.419262	0.382682	ENSG00000128408	RIBC2	2440
3:45528090:rs13099924:A_G	A/G	G	0.331488	0.0550906	ENSG00000011376	LARS2	2439
5:103550622:rs35355522:A_G	A/G	G	0.15939	0.448515	ENSG00000112874	NUDT12	2428
17:10728238:rs1621206:C_A	C/A	A	0.449827	0.29362	ENSG00000170222	ADPRM	2312
10:132330501:rs7085852:T_C	T/C	C	0.178293	0.213139	ENSG00000148814	LRRC27	2437
11:2904001:rs448859:G_C	C/G	G	0.400738	0.128954	ENSG00000254827	SLC22A18AS	2438
19:14074414:rs7258963:T_C	T/C	C	0.375922	0.824448	ENSG00000141854	MISP3	2305
19:494446:rs7256171:C_T	C/T	T	0.428107	0.831705	ENSG00000099866	MADCAM1	2309
6:106629627:rs2054365:G_A	G/A	A	0.404879	1	ENSG00000130348	QRSL1	2439
1:150875171:rs11204737:T_C	C/T	T	0.47619	0.238919	ENSG00000143437	ARNT	2436
7:23184748:rs2286272:T_C	T/C	C	0.355943	0.659081	ENSG00000136243	NUP42	2440
1:117061994:rs3767773:G_A	G/A	A	0.0518443	0.0128257	ENSG00000116830	TTF2	2440
8:103333550:rs1403294:A_G	A/G	G	0.279418	0.580225	ENSG00000164930	FZD6	2439
7:149026951:rs7793916:G_A	G/A	A	0.213993	0.104328	ENSG00000155660	PDIA4	2437
16:15072588:rs2941257:C_T	C/T	T	0.248153	0.550324	ENSG00000085721	RRN3	2436
22:50254911:rs5771280:A_T	T/A	A	0.294299	0.0359396	ENSG00000188130	MAPK12	2438
3:142893249:rs55940906:C_T	C/T	T	0.358843	0.428117	ENSG00000163710	PCOLCE2	2437
1:31208167:rs7549197:T_C	C/T	T	0.25	0.353735	ENSG00000084628	NKAIN1	2390
4:186177427:rs4862656:C_T	C/T	T	0.422003	0.0676138	ENSG00000109794	FAM149A	2436
19:33387133:rs3556:A_G	A/G	G	0.253281	0.335243	ENSG00000124299	PEPD	2438
10:88992261:rs6586163:A_C	A/C	C	0.497334	0.627059	ENSG00000026103	FAS	2438
12:48924763:rs2293449:G_A	A/G	G	0.456762	0.307756	ENSG00000134285	FKBP11	2440
1:52686506:rs431262:G_C	G/C	C	0.351029	0.964493	ENSG00000162377	COA7	2430
1:3885454:rs41307043:T_C	C/T	T	0.148482	0.689365	ENSG00000198912	C1orf174	2438
19:15903821:rs4807998:A_G	G/A	A	0.488076	0.967635	ENSG00000186115	CYP4F2	2432
20:45806227:rs2138546:A_G	A/G	G	0.292317	0.844683	ENSG00000101457	DNTTIP1	2434
17:45479441:rs55925547:T_C	T/C	C	0.187719	0.731978	ENSG00000225190	PLEKHM1	2288
1:159835941:rs7418910:C_T	C/T	T	0.161337	0.708264	ENSG00000158714	SLAMF8	2439
6:36147711:rs10447375:C_T	C/T	T	0.280123	0.580926	ENSG00000156711	MAPK13	2440
3:132718123:rs66564593:A_G	A/G	G	0.169467	0.942666	ENSG00000113971	NPHP3	2440
16:283017:rs440401:G_T	G/T	T	0.421266	0.953479	ENSG00000185615	PDIA2	1232
14:93226829:rs11160108:G_T	T/G	G	0.394965	0.0193606	ENSG00000012963	UBR7	2423
7:102747020:rs56304424:G_T	G/T	T	0.110747	0.607913	ENSG00000228049	POLR2J2	2438
20:20052779:rs6046572:G_A	G/A	A	0.429918	0.741183	ENSG00000089101	CFAP61	2440
6:46677138:rs2270450:C_T	C/T	T	0.281788	0.841358	ENSG00000153291	SLC25A27	2438
16:30130700:rs57149692:G_C	G/C	C	0.422587	0.90088	ENSG00000102882	MAPK3	2435
16:19501067:rs916073:C_T	C/T	T	0.273492	0.574935	ENSG00000103534	TMC5	2437
6:32975630:rs73409626:A_T	A/T	T	0.0697272	0.0751692	ENSG00000204256	BRD2	2309
19:10566005:rs3218222:T_C	T/C	C	0.260968	0.401305	ENSG00000129347	KRI1	2439
1:84996969:rs11161504:G_T	T/G	G	0.473738	0.255412	ENSG00000153898	MCOLN2	2437
3:138616085:rs1672928:C_A	C/A	A	0.460213	0.131503	ENSG00000158234	FAIM	2438
4:9396493:rs10939684:T_C	C/T	T	0.0969089	0.412835	ENSG00000229924	FAM90A26	2394
16:53440196:rs9927982:C_T	T/C	C	0.475154	0.464549	ENSG00000166971	AKTIP	2435
13:19346432:rs7334384:G_C	G/C	C	0.390779	0.00164377	ENSG00000132958	TPTE2	2440
2:189661479:rs2289226:C_T	T/C	C	0.261485	0.958227	ENSG00000138381	ASNSD1	2438
5:179166898:rs34095418:G_C	G/C	C	0.21127	0.331033	ENSG00000087116	ADAMTS2	2440
3:52830119:rs4687554:C_T	T/C	C	0.240574	1	ENSG00000055955	ITIH4	2440
4:162141896:rs200606992:A_G	A/G	G	0.243186	0.204472	ENSG00000168843	FSTL5	1174
7:128776507:rs339039:G_A	A/G	G	0.412256	0.25272	ENSG00000128595	CALU	1436
9:75092384:rs11144225:A_T	A/T	T	0.398236	0.374939	ENSG00000106733	NMRK1	2437
19:3509555:rs56120989:C_T	C/T	T	0.169537	0.719131	ENSG00000183397	C19orf71	2439
20:1225242:rs397020:T_C	T/C	C	0.48606	0.715281	ENSG00000244588	RAD21L1	2439
2:216424792:rs2666290:G_A	G/A	A	0.324795	0.180754	ENSG00000115457	IGFBP2	2440
11:464667:rs7121599:T_C	T/C	C	0.321575	0.104151	ENSG00000023191	RNH1	2438
6:34752016:rs9469857:C_T	C/T	T	0.340648	0.964046	ENSG00000124562	SNRPC	2438
11:11639268:rs10831656:C_T	C/T	T	0.319713	0.744394	ENSG00000110328	GALNT18	2435
6:135004780:rs12526055:C_T	C/T	T	0.483155	0.967625	ENSG00000112339	HBS1L	2434
2:230930676:rs6742145:G_C	G/C	C	0.271645	0.0315127	ENSG00000135898	GPR55	2437
11:18458335:rs3993293:G_A	G/A	A	0.328413	0.335003	ENSG00000166800	LDHAL6A	2439
11:802902:rs28360884:T_G	G/T	T	0.346863	0.893375	ENSG00000177595	PIDD1	2439
3:42791487:rs13061576:A_G	A/G	G	0.197541	0.609964	ENSG00000244607	CCDC13	2440
11:93811009:rs11603339:C_T	C/T	T	0.253081	0.747697	ENSG00000042429	MED17	2434
12:120725715:rs2239760:C_A	A/C	C	0.405133	0.584937	ENSG00000122971	ACADS	2435
2:99157239:rs2516830:T_G	G/T	T	0.381979	0.699398	ENSG00000135951	TSGA10	2436
4:38922400:rs12513061:A_G	A/G	G	0.243033	0.00964115	ENSG00000174130	TLR6	2440
1:179592019:rs76644806:C_T	C/T	T	0.273995	0.683949	ENSG00000162782	TDRD5	2438
15:43402885:rs2244746:T_A	T/A	A	0.327728	1	ENSG00000140265	ZSCAN29	2438
19:55157141:rs3729836:A_T	A/T	T	0.207409	0.38345	ENSG00000129991	TNNI3	2389
16:4797523:rs1982515:T_C	C/T	T	0.473123	0.167099	ENSG00000140623	SEPTIN12	2437
19:4246696:rs11671900:A_C	C/A	A	0.235644	0.500075	ENSG00000105248	YJU2	2438
7:56116949:rs2016580:C_T	C/T	T	0.187886	0.739728	ENSG00000106153	CHCHD2	2427
12:1630480:rs7966046:G_C	G/C	C	0.201682	0.850284	ENSG00000111186	WNT5B	2437
5:102289450:rs709372:T_C	T/C	C	0.343852	0.501115	ENSG00000173930	SLCO4C1	2440
17:46242003:rs2532382:T_C	T/C	C	0.211029	0.802341	ENSG00000120088	CRHR1	2303
17:82022880:rs3934983:C_A	C/A	A	0.431119	0.804428	ENSG00000169689	CENPX	2439
4:88309973:rs9998450:G_C	G/C	C	0.364494	0.115767	ENSG00000163644	PPM1K	2439
6:42977112:rs6907751:C_T	T/C	C	0.476611	0.180527	ENSG00000124587	PEX6	2437
9:127938982:rs3824530:C_G	C/G	G	0.144298	0.459745	ENSG00000136908	DPM2	2429
14:56084434:rs241561:C_T	T/C	C	0.445608	0.774189	ENSG00000139946	PELI2	2436
6:149816620:rs2880435:C_T	C/T	T	0.37204	1	ENSG00000120253	NUP43	1309
20:45793734:rs6032544:C_T	T/C	C	0.364084	0.406055	ENSG00000124116	WFDC3	2439
18:46573435:rs438062:T_A	T/A	A	0.474785	0.839178	ENSG00000167210	LOXHD1	2439
15:90965985:rs77554484:C_A	C/A	A	0.127358	0.100146	ENSG00000166965	RCCD1	2438
17:68883786:rs34931250:C_T	C/T	T	0.0510246	0.138291	ENSG00000141338	ABCA8	2440
10:93707752:rs7909452:T_C	T/C	C	0.426814	0.19952	ENSG00000148690	FRA10AC1	2439
11:43898144:rs2460130:C_T	T/C	C	0.331898	0.615816	ENSG00000166199	ALKBH3	2439
11:125973245:rs11220293:A_G	A/G	G	0.364699	0.793213	ENSG00000064309	CDON	2439
1:25257119:rs72660908:C_G	C/G	G	0.390644	0.523372	ENSG00000187010	RHD	2437
21:46522003:rs2096507:G_A	G/A	A	0.478671	0.871047	ENSG00000160299	PCNT	2438
11:65784683:rs948493:C_T	T/C	C	0.357582	0.659586	ENSG00000172818	OVOL1	2440
19:48480921:rs1643481:G_C	G/C	C	0.109836	0.254057	ENSG00000182324	KCNJ14	2440
10:131979168:rs3793740:T_G	T/G	G	0.179245	0.0629487	ENSG00000176171	BNIP3	2438
15:82271650:rs16973457:C_T	C/T	T	0.478475	0.133336	ENSG00000188659	SAXO2	2439
10:79817858:rs10885307:G_T	G/T	T	0.401811	0.163594	ENSG00000228570	NUTM2E	2429
11:69011183:rs12792323:T_C	T/C	C	0.316113	0.888357	ENSG00000172935	MRGPRF	2439
1:26170849:rs8768:A_C	C/A	A	0.241797	0.54363	ENSG00000142675	CNKSR1	2438
21:29017301:rs7275747:A_G	A/G	G	0.253793	0.872571	ENSG00000156253	RWDD2B	2439
10:70434791:rs2231955:G_A	G/A	A	0.271833	0.720274	ENSG00000156574	NODAL	2439
19:43789903:rs67648499:G_A	G/A	A	0.412356	0.616085	ENSG00000104783	KCNN4	2436
1:67063560:rs2755263:A_G	A/G	G	0.434675	0.173533	ENSG00000116704	SLC35D1	2434
4:689228:rs116368462:G_A	G/A	A	0.134891	0.729054	ENSG00000169026	SLC49A3	2439
7:66605597:rs12532355:C_G	C/G	G	0.496493	0.238955	ENSG00000241258	CRCP	2424
7:150813827:rs2888674:G_A	G/A	A	0.462674	0.806957	ENSG00000002933	TMEM176A	2438
5:7870860:rs1801394:A_G	A/G	G	0.449959	0.326066	ENSG00000124275	MTRR	2438
7:100212536:rs56162722:A_G	A/G	G	0.0508197	0.136057	ENSG00000239521	CASTOR3	2440
13:102848034:rs9518854:C_G	C/G	G	0.405455	0.674432	ENSG00000134899	ERCC5	2438
17:51262740:rs34301015:C_T	C/T	T	0.460796	0.838456	ENSG00000011260	UTP18	2436
11:118559804:rs11552421:C_T	C/T	T	0.129918	0.928599	ENSG00000118096	IFT46	2440
17:74872953:rs492095:A_G	A/G	G	0.267358	0.599399	ENSG00000161513	FDXR	2362
14:22946929:rs1815231:A_G	A/G	G	0.457307	0.683142	ENSG00000092036	HAUS4	2436
16:57116066:rs291053:C_T	T/C	C	0.265708	0.377374	ENSG00000140848	CPNE2	2435
10:100513045:rs4244338:A_G	A/G	G	0.197131	0.749431	ENSG00000075826	SEC31B	2440
10:133419150:rs2297031:C_T	C/T	T	0.206027	0.154777	ENSG00000148824	MTG1	2439
6:28450262:rs2859368:T_C	T/C	C	0.437294	0.284293	ENSG00000187987	ZSCAN23	2432
1:111139496:rs3762374:T_C	C/T	T	0.279915	0.113735	ENSG00000156171	DRAM2	2365
7:141780676:rs2190243:G_C	C/G	G	0.495281	0.18129	ENSG00000165076	PRSS37	2437
3:63856953:rs832190:C_T	C/T	T	0.387203	1	ENSG00000163634	THOC7	2438
17:82415576:rs4789769:C_T	C/T	T	0.224774	0.449817	ENSG00000181396	OGFOD3	2438
16:58271270:rs56951299:A_G	A/G	G	0.122796	0.850723	ENSG00000103021	CCDC113	2439
22:17045798:rs2845391:A_T	A/T	T	0.390119	0.217136	ENSG00000177663	IL17RA	2439
6:4125707:rs660560:A_G	A/G	G	0.302869	0.773612	ENSG00000185689	C6orf201	2440
4:121829906:rs13152701:G_A	G/A	A	0.372131	0.57336	ENSG00000138686	BBS7	2440
17:5487714:rs6502864:G_T	G/T	T	0.325534	0.332497	ENSG00000167842	MIS12	2436
8:26197256:rs11990119:A_G	G/A	A	0.440066	0.41091	ENSG00000221818	EBF2	2436
12:33519728:rs17575491:T_C	T/C	C	0.255228	0.0164489	ENSG00000110975	SYT10	2439
2:178828945:rs2366911:T_C	C/T	T	0.464315	0.00639999	ENSG00000163492	CCDC141	2438
3:9383692:rs7638655:C_T	C/T	T	0.187987	0.0541726	ENSG00000134077	THUMPD3	2439
1:121375092:rs1286833607:A_G	A/G	G	0.409615	0.5423	ENSG00000171943	SRGAP2C	2257
19:8331629:rs2972578:A_G	A/G	G	0.216482	0.811501	ENSG00000186994	KANK3	2439
13:36288424:rs9531717:T_C	T/C	C	0.206027	1	ENSG00000242715	CCDC169	2439
19:3500643:rs4807481:T_C	C/T	T	0.289377	0.460038	ENSG00000129932	DOHH	2438
5:76619717:rs1875503:A_G	A/G	G	0.463275	0.0417543	ENSG00000164220	F2RL2	2437
12:14803426:rs3177268:T_G	T/G	G	0.181967	0.734277	ENSG00000084463	WBP11	2440
3:11808893:rs6442289:G_T	G/T	T	0.430066	0.28284	ENSG00000144559	TAMM41	2438
5:141125904:rs246668:C_A	A/C	C	0.178279	0.300194	ENSG00000113205	PCDHB3	2440
2:9413034:rs11692768:G_A	G/A	A	0.204303	0.290007	ENSG00000151694	ADAM17	2440
16:46679780:rs794279:C_T	T/C	C	0.155788	0.817201	ENSG00000171241	SHCBP1	2436
20:49565484:rs511073:G_A	G/A	A	0.174938	0.122285	ENSG00000124212	PTGIS	2438
21:44339472:rs60027384:T_C	T/C	C	0.215662	0.549595	ENSG00000160226	CFAP410	2439
3:15381299:rs6808404:T_C	T/C	C	0.0547131	0.696364	ENSG00000206562	METTL6	2440
1:58545331:rs10889101:A_G	A/G	G	0.283774	0.33089	ENSG00000162600	OMA1	1436
7:47968203:rs2686839:T_C	T/C	C	0.496099	0.626791	ENSG00000158683	PKD1L1	2435
3:97777811:rs9834788:A_G	A/G	G	0.462469	0.90276	ENSG00000170854	RIOX2	2438
2:208168414:rs7589065:C_T	C/T	T	0.322878	0.853134	ENSG00000188674	C2orf80	2439
6:160776853:rs1652482:G_A	A/G	G	0.47623	0.465166	ENSG00000122194	PLG	2440
13:110890696:rs9515307:G_A	G/A	A	0.379409	0.389829	ENSG00000088448	ANKRD10	2438
16:770143:rs9746539:T_C	T/C	C	0.222391	0.952009	ENSG00000162006	MSLNL	2309
19:7962870:rs12982225:C_A	C/A	A	0.0629098	0.863294	ENSG00000104980	TIMM44	2440
15:34074734:rs627167:G_T	G/T	T	0.331214	1	ENSG00000169857	AVEN	2438
11:18301769:rs10766469:G_C	G/C	C	0.478056	0.80773	ENSG00000110756	HPS5	2438
5:77432214:rs335633:T_G	T/G	G	0.0663934	0.323719	ENSG00000164253	WDR41	2440
19:21767600:rs6511291:T_C	T/C	C	0.450144	0.967368	ENSG00000197020	ZNF100	2437
9:133259473:rs626792:A_C	C/A	A	0.243747	0.124075	ENSG00000175164	ABO	2439
7:76008521:rs79180770:G_A	G/A	A	0.0915435	1	ENSG00000127952	STYXL1	2436
12:132631702:rs5745040:C_A	C/A	A	0.115669	0.691939	ENSG00000176894	PXMP2	2438
11:111560889:rs542275:C_T	C/T	T	0.402664	0.19234	ENSG00000204381	LAYN	2440
2:232524103:rs2741299:T_G	G/T	T	0.179524	0.242605	ENSG00000237412	PRSS56	2437
2:97202133:rs9324211:G_C	G/C	C	0.216833	0.308058	ENSG00000144199	FAHD2B	2412
11:47600860:rs11039308:G_A	G/A	A	0.409762	0.706329	ENSG00000196666	FAM180B	2438
7:50447929:rs12154303:G_A	G/A	A	0.483374	0.935375	ENSG00000132436	FIGNL1	2436
22:21738830:rs73149929:T_G	T/G	G	0.174938	0.293032	ENSG00000100027	YPEL1	2438
5:463783:rs2561666:A_G	A/G	G	0.310705	0.344433	ENSG00000066230	SLC9A3	2438
5:69307498:rs6886321:T_C	T/C	C	0.0918409	0.0280056	ENSG00000183323	CCDC125	2439
7:6829673:rs10265409:C_T	C/T	T	0.437628	0.202214	ENSG00000122674	CCZ1	2437
9:136800069:rs4546744:T_G	T/G	G	0.221402	0.158446	ENSG00000213213	CCDC183	2439
16:53631425:rs1077352:G_A	G/A	A	0.337934	1	ENSG00000103494	RPGRIP1L	2391
19:49865104:rs1290649:T_A	T/A	A	0.410619	0.86717	ENSG00000039650	PNKP	2439
1:241690335:rs12037241:G_T	G/T	T	0.393023	0.796013	ENSG00000162843	WDR64	2365
13:49709253:rs9562915:T_C	T/C	C	0.231352	1	ENSG00000123179	EBPL	2440
7:118262560:rs41910:C_T	T/C	C	0.352716	0.563243	ENSG00000128534	LSM8	1436
16:28908020:rs7206214:A_G	G/A	A	0.331414	0.0742444	ENSG00000184110	EIF3C	2432
1:222641100:rs2133189:C_T	T/C	C	0.289627	0.64322	ENSG00000186063	AIDA	2227
17:36603432:rs2078447:A_G	A/G	G	0.391831	0.217595	ENSG00000278535	DHRS11	2436
4:185204333:rs11132292:C_A	C/A	A	0.477833	1	ENSG00000164323	CFAP97	2436
1:247124299:rs6700824:G_A	G/A	A	0.303821	0.179606	ENSG00000196418	ZNF124	2434
3:44721338:rs56084453:A_G	A/G	G	0.221516	0.597825	ENSG00000186446	ZNF501	2440
17:83051760:rs57923322:T_G	T/G	G	0.234195	0.611453	ENSG00000175711	B3GNTL1	2436
19:41439932:rs13346603:T_A	T/A	A	0.382244	1	ENSG00000105341	DMAC2	2433
3:42793713:rs73077208:G_A	G/A	A	0.221584	0.860297	ENSG00000181061	HIGD1A	2437
1:28366281:rs9662045:C_T	C/T	T	0.30924	0.129015	ENSG00000204138	PHACTR4	2435
1:26807930:rs35538083:T_C	T/C	C	0.0737772	0.456143	ENSG00000090273	NUDC	2433
2:231196806:rs62197322:A_G	A/G	G	0.323361	0.151428	ENSG00000135931	ARMC9	2440
16:10396263:rs8063676:A_G	G/A	A	0.427691	0.648769	ENSG00000166669	ATF7IP2	2434
7:141786521:rs11773137:G_A	A/G	G	0.495691	0.209216	ENSG00000258227	CLEC5A	2437
12:51362485:rs3782473:T_C	C/T	T	0.252461	0.485457	ENSG00000139629	GALNT6	2438
12:10550852:rs16915318:C_T	C/T	T	0.159557	0.131313	ENSG00000134545	KLRC1	2438
7:100405149:rs76913697:A_G	A/G	G	0.194501	0.271464	ENSG00000078487	ZCWPW1	2437
1:12031153:rs946461:T_C	T/C	C	0.288233	0.805257	ENSG00000116691	MIIP	2439
17:81940768:rs2293098:G_A	A/G	G	0.398657	0.192985	ENSG00000185105	MYADML2	2309
2:95857261:rs12717777:A_C	C/A	A	0.234626	0.734451	ENSG00000274286	ADRA2B	2423
17:34966952:rs62064824:C_G	C/G	G	0.367008	0.138414	ENSG00000132141	CCT6B	2440
13:20663274:rs17055251:G_A	G/A	A	0.193932	0.33196	ENSG00000032742	IFT88	2439
4:39452110:rs2608828:G_C	C/G	G	0.300041	0.147954	ENSG00000163682	RPL9	2438
8:10729755:rs6996056:G_C	G/C	C	0.465737	0.46371	ENSG00000183638	RP1L1	2437
13:38757586:rs34692381:C_T	C/T	T	0.384537	0.578197	ENSG00000150893	FREM2	2438
16:22223179:rs7201436:T_G	T/G	G	0.335453	0.092674	ENSG00000103319	EEF2K	2437
1:214455806:rs4451529:G_A	A/G	G	0.0840508	1	ENSG00000152104	PTPN14	2439
1:228211422:rs11799681:A_C	C/A	A	0.391189	0.470025	ENSG00000154358	OBSCN	2440
5:42748187:rs722677:G_A	G/A	A	0.460732	0.93498	ENSG00000112964	GHR	2432
14:64937186:rs4902345:T_C	T/C	C	0.203719	0.526831	ENSG00000176153	GPX2	2366
9:112890556:rs3802492:G_A	A/G	G	0.325195	0.518119	ENSG00000119457	SLC46A2	2437
12:102956689:rs34631206:G_C	G/C	C	0.313448	0.510066	ENSG00000171759	PAH	2439
9:92078697:rs10118072:T_C	T/C	C	0.381124	0.500202	ENSG00000090054	SPTLC1	2225
9:132852022:rs2254289:A_G	G/A	A	0.212705	0.276649	ENSG00000165695	AK8	2440
17:46187577:rs2696708:T_C	T/C	C	0.211467	0.855464	ENSG00000185829	ARL17A	2433
14:70357234:rs67434384:G_C	G/C	C	0.0961104	1	ENSG00000133983	COX16	2211
19:21947679:rs2666451:T_C	T/C	C	0.429655	0.563125	ENSG00000160321	ZNF208	2438
10:93042515:rs10786067:C_T	C/T	T	0.294625	0.107945	ENSG00000187553	CYP26C1	2437
22:19122896:rs7285415:A_G	A/G	G	0.194137	0.33175	ENSG00000070413	DGCR2	2439
14:20451884:rs1320150:C_T	T/C	C	0.402624	0.800639	ENSG00000092094	OSGEP	2439
6:149451712:rs414956:A_C	C/A	A	0.245981	0.183515	ENSG00000178199	ZC3H12D	2364
1:179102621:rs1325195:G_A	A/G	G	0.394586	0.932432	ENSG00000143322	ABL2	2438
1:234373513:rs10910420:G_C	G/C	C	0.485234	0.0887415	ENSG00000168275	COA6	2438
17:43777129:rs4792913:T_C	T/C	C	0.290078	0.921744	ENSG00000108861	DUSP3	2439
9:32985275:rs10971266:A_G	A/G	G	0.110883	1	ENSG00000137074	APTX	2435
8:22152992:rs112599413:G_A	G/A	A	0.169342	0.00747301	ENSG00000168481	LGI3	2430
16:5039192:rs62036223:C_T	C/T	T	0.450779	0.368236	ENSG00000103174	NAGPA	2438
2:88168057:rs10469888:T_G	G/T	T	0.244877	0.324696	ENSG00000144115	THNSL2	2440
3:195932298:rs4927680:A_G	A/G	G	0.36977	0.139602	ENSG00000145113	MUC4	2438
14:50106856:rs1955927:C_A	C/A	A	0.151025	0.580858	ENSG00000100483	VCPKMT	2440
1:84973986:rs486751:T_A	A/T	T	0.484606	0.144454	ENSG00000162643	WDR63	2436
9:101420658:rs491979:T_C	T/C	C	0.407727	0.193276	ENSG00000136872	ALDOB	2433
6:26440201:rs9379874:A_T	A/T	T	0.419121	0.698609	ENSG00000111801	BTN3A3	2275
19:52384651:rs2042913:T_C	T/C	C	0.37379	0.716149	ENSG00000221923	ZNF880	1240
5:80667499:rs1677642:C_T	C/T	T	0.272559	0.261561	ENSG00000113318	MSH3	2438
19:5798274:rs11878476:T_C	T/C	C	0.186347	0.0951543	ENSG00000141994	DUS3L	2439
16:11976565:rs393329:C_T	C/T	T	0.381099	0.246419	ENSG00000048462	TNFRSF17	2439
3:14673353:rs7639522:A_G	A/G	G	0.326522	0.324902	ENSG00000154781	CCDC174	1199
1:230684859:rs2296797:G_T	G/T	T	0.217302	0.211038	ENSG00000135744	AGT	2439
20:56498771:rs6064406:T_A	T/A	A	0.434809	0.0119424	ENSG00000022277	RTF2	2439
3:126045050:rs71327749:A_G	A/G	G	0.279623	0.725251	ENSG00000114547	ROPN1B	2439
5:180314374:rs55901738:C_A	A/C	C	0.355533	0.507631	ENSG00000131459	GFPT2	2440
19:35169605:rs12110:G_A	A/G	G	0.218648	0.374624	ENSG00000089327	FXYD5	2440
12:7929353:rs2300141:T_C	T/C	C	0.0932621	0.631773	ENSG00000173262	SLC2A14	2434
6:32838684:rs2071552:G_A	A/G	G	0.454053	0.736886	ENSG00000204267	TAP2	2307
4:1208236:rs1250106:G_A	G/A	A	0.39397	0.932408	ENSG00000159674	SPON2	2438
6:135302695:rs2207000:C_T	C/T	T	0.19959	0.849199	ENSG00000135541	AHI1	2440
6:32623671:rs9271605:G_A	G/A	A	0.315071	0.289117	ENSG00000237541	HLA-DQA2	2309
7:99583473:rs11772470:G_A	G/A	A	0.143467	0.931463	ENSG00000160917	CPSF4	2227
1:235332161:rs6699644:G_T	G/T	T	0.454676	0.191401	ENSG00000152904	GGPS1	2438
12:21894521:rs7978092:C_T	C/T	T	0.460494	0.130869	ENSG00000069431	ABCC9	2430
6:109694120:rs11153214:A_G	A/G	G	0.342558	0.472276	ENSG00000135596	MICAL1	2439
14:103535180:rs2756119:G_A	G/A	A	0.359836	0.758413	ENSG00000166166	TRMT61A	2440
1:25358993:rs3093638:G_A	G/A	A	0.459016	0.683746	ENSG00000188672	RHCE	2440
3:196234383:rs60631199:C_T	C/T	T	0.208863	0.854065	ENSG00000163959	SLC51A	2437
15:50964612:rs11631696:G_C	G/C	C	0.169196	1	ENSG00000081014	AP4E1	2438
2:208165326:rs10191088:T_A	T/A	A	0.324108	0.0335335	ENSG00000168582	CRYGA	2439
6:34875173:rs17703197:C_T	C/T	T	0.0514344	1	ENSG00000064995	TAF11	2440
3:46679721:rs9817508:A_G	A/G	G	0.436654	0.621549	ENSG00000178038	ALS2CL	2439
1:112397128:rs2488762:C_T	C/T	T	0.34639	0.65467	ENSG00000143079	CTTNBP2NL	2438
4:146178502:rs6537401:G_A	G/A	A	0.326907	0.490213	ENSG00000164167	LSM6	2438
1:48421430:rs1416047:C_G	C/G	G	0.431304	0.868713	ENSG00000117834	SLC5A9	2431
20:4238722:rs66620140:T_A	T/A	A	0.256762	1	ENSG00000171873	ADRA1D	2440
7:92657666:rs17164683:C_T	T/C	C	0.312326	0.00471412	ENSG00000105810	CDK6	1436
3:50295266:rs13100173:G_A	G/A	A	0.46392	0.744727	ENSG00000186792	HYAL3	2439
16:1829421:rs72762855:G_A	G/A	A	0.154777	0.314132	ENSG00000162039	MEIOB	2439
4:185470744:rs66481949:C_T	C/T	T	0.180449	0.282237	ENSG00000168491	CCDC110	2225
9:97256634:rs72747776:A_G	A/G	G	0.445605	0.703962	ENSG00000197816	CCDC180	2298
1:46260385:rs2295465:A_C	A/C	C	0.1375	0.347269	ENSG00000173660	UQCRH	2440
11:32147145:rs7950374:A_G	G/A	A	0.437295	0.174887	ENSG00000049449	RCN1	2440
17:45691130:rs55980621:C_T	C/T	T	0.213573	0.901444	ENSG00000185294	SPPL2C	2306
17:30480432:rs9303633:A_G	A/G	G	0.488315	0.441653	ENSG00000108587	GOSR1	2439
19:1088286:rs6843:T_C	C/T	T	0.2487	0.0945678	ENSG00000099817	POLR2E	2308
16:11343922:rs9936459:C_T	C/T	T	0.298893	0.0819879	ENSG00000188897	AC099489.1	2439
1:236260939:rs2695072:G_C	G/C	C	0.275359	0.170735	ENSG00000086619	ERO1B	2435
9:33467579:rs2275228:T_C	T/C	C	0.206437	0.458305	ENSG00000165271	NOL6	2439
20:62193559:rs6062133:G_A	G/A	A	0.148975	0.0658108	ENSG00000101181	MTG2	2440
12:108727919:rs11114039:G_A	G/A	A	0.372537	0.896548	ENSG00000110880	CORO1C	2436
11:68680590:rs2510386:T_C	C/T	T	0.169877	0.566071	ENSG00000069482	GAL	2440
1:46617353:rs7552833:A_C	A/C	C	0.260353	0.958067	ENSG00000142961	MOB3C	2439
16:53463133:rs11859538:A_G	G/A	A	0.47909	0.330248	ENSG00000103479	RBL2	2439
19:51888735:rs7256926:A_G	A/G	G	0.12418	0.514932	ENSG00000161551	ZNF577	2440
15:40036464:rs8208:G_A	A/G	G	0.271107	0.538954	ENSG00000128829	EIF2AK4	2440
14:76805078:rs8003145:A_G	G/A	A	0.450944	0.934791	ENSG00000013523	ANGEL1	2436
6:14115590:rs7738797:T_G	T/G	G	0.200205	0.658522	ENSG00000112149	CD83	2440
4:143621946:rs1391187:G_A	A/G	G	0.475195	0.714939	ENSG00000183090	FREM3	2439
1:167066687:rs10918612:G_C	G/C	C	0.145697	0.290992	ENSG00000143167	GPA33	2440
19:54207390:rs2304523:G_T	G/T	T	0.148028	0.741283	ENSG00000204577	LILRB3	2307
17:15683986:rs149261:A_G	A/G	G	0.269278	0.0394669	ENSG00000214946	TBC1D26	2438
21:41425679:rs462903:G_A	G/A	A	0.415539	0.428289	ENSG00000157601	MX1	2439
7:139132447:rs11525873:T_C	T/C	C	0.0901639	0.389197	ENSG00000105948	TTC26	2440
5:60624780:rs11959922:G_A	G/A	A	0.43837	0.872277	ENSG00000035499	DEPDC1B	1436
15:78131254:rs11547207:A_C	A/C	C	0.257254	0.230788	ENSG00000136425	CIB2	2309
10:84190650:rs7099098:C_T	C/T	T	0.33922	0.651489	ENSG00000204033	LRIT2	2435
9:137061904:rs7467320:G_A	G/A	A	0.326836	0.747265	ENSG00000186193	SAPCD2	2437
4:155833814:rs1968783:C_T	C/T	T	0.132146	0.271778	ENSG00000151790	TDO2	2274
5:140874202:rs11741879:T_C	T/C	C	0.0901639	0.0479798	ENSG00000081842	PCDHA6	2440
1:109687165:rs36209093:C_T	T/C	C	0.344697	0.158282	ENSG00000134184	GSTM1	1188
2:18094744:rs13398426:G_A	G/A	A	0.326639	0.433995	ENSG00000170745	KCNS3	2440
3:16262146:rs62233888:C_A	C/A	A	0.13709	0.549881	ENSG00000154813	DPH3	2440
11:78145131:rs579711:C_T	C/T	T	0.162838	0.71056	ENSG00000188997	KCTD21	2438
11:62671374:rs3809079:G_A	G/A	A	0.30074	0.595981	ENSG00000162194	LBHD1	2434
17:44352876:rs5848:C_T	C/T	T	0.314725	0.381772	ENSG00000030582	GRN	2275
7:34658764:rs2530552:A_G	A/G	G	0.361885	0.0178869	ENSG00000187258	NPSR1	2440
2:49143990:rs1504179:T_G	T/G	G	0.452939	0.220026	ENSG00000170820	FSHR	2433
19:23167167:rs12610078:T_C	C/T	T	0.413483	0.540633	ENSG00000183850	ZNF730	2225
5:177754013:rs11249686:A_G	A/G	G	0.447109	0.0405387	ENSG00000170074	FAM153A	2439
19:35658859:rs4806187:A_G	A/G	G	0.497334	0.311189	ENSG00000126267	COX6B1	2438
15:55314015:rs11638111:C_T	T/C	C	0.1564	0.153977	ENSG00000069974	RAB27A	2289
19:16495955:rs3810200:G_C	C/G	G	0.126434	0.232935	ENSG00000105072	C19orf44	2440
1:15586119:rs36047909:G_A	A/G	G	0.446224	0.737632	ENSG00000132906	CASP9	1311
14:60098090:rs219306:T_C	T/C	C	0.12982	0.209834	ENSG00000126773	PCNX4	2438
8:142771546:rs13362:C_G	C/G	G	0.272336	0.22034	ENSG00000180155	LYNX1	2440
11:119134422:rs100803:T_C	C/T	T	0.425554	0.229814	ENSG00000172273	HINFP	2438
12:132605451:rs11146965:A_G	A/G	G	0.400984	0.23822	ENSG00000204583	LRCOL1	2439
10:47430474:nors:T_C	T/C	C	0.217244	0.183299	ENSG00000204172	AGAP9	2366
7:33897451:rs7798576:C_G	C/G	G	0.483183	0.542981	ENSG00000164619	BMPER	2438
4:67662742:rs9991141:C_T	C/T	T	0.16311	0.234796	ENSG00000187054	TMPRSS11A	2437
16:962393:rs7404696:T_C	T/C	C	0.272955	0.958964	ENSG00000103227	LMF1	2396
2:28858309:rs72784066:G_C	G/C	C	0.409035	0.476158	ENSG00000171103	TRMT61B	2435
1:153628302:rs3806233:G_A	G/A	A	0.456317	0.253036	ENSG00000189171	S100A13	2438
14:75061877:rs10129657:G_A	A/G	G	0.480074	0.255713	ENSG00000119703	ZC2HC1C	2434
21:33492084:rs28360608:G_T	G/T	T	0.231432	0.608441	ENSG00000177692	DNAJC28	2437
19:6474809:rs7253943:T_C	T/C	C	0.351769	0.546354	ENSG00000205744	DENND1C	2233
15:23764356:rs824203:C_A	A/C	C	0.492409	0.776694	ENSG00000182636	NDN	2437
3:155835414:rs390677:C_T	C/T	T	0.256358	0.0994802	ENSG00000169359	SLC33A1	2438
4:164957183:rs3733418:A_G	A/G	G	0.160517	0.821967	ENSG00000250486	FAM218A	2439
7:98197028:rs2132276:G_A	G/A	A	0.455649	0.117299	ENSG00000180535	BHLHA15	2390
10:5813440:rs3736461:G_C	G/C	C	0.204061	0.7553	ENSG00000057608	GDI2	2438
12:2922666:rs758615:T_C	C/T	T	0.424548	0.228793	ENSG00000078246	TULP3	2432
11:119100168:rs603826:A_C	A/C	C	0.388684	0.966024	ENSG00000172269	DPAGT1	2439
11:67330307:rs76335321:T_C	T/C	C	0.0703157	1	ENSG00000172613	RAD9A	2439
15:42279532:rs11631983:G_A	A/G	G	0.136792	0.787904	ENSG00000166887	VPS39	2226
5:119339890:rs1355123:T_C	C/T	T	0.327183	0.519928	ENSG00000145779	TNFAIP8	2439
2:182536003:rs10182788:G_A	G/A	A	0.275929	0.917221	ENSG00000115252	PDE1A	2314
4:76273728:rs4859657:C_T	C/T	T	0.406609	0.556638	ENSG00000189157	FAM47E	2436
12:22284658:rs12815461:G_A	G/A	A	0.222951	0.114502	ENSG00000111728	ST8SIA1	2440
12:56752285:rs2277339:T_G	T/G	G	0.108705	0.0270821	ENSG00000198056	PRIM1	2424
17:50486926:rs7216311:G_A	G/A	A	0.228818	0.852441	ENSG00000136444	RSAD1	2089
7:150814835:rs1006581:C_T	C/T	T	0.45936	0.935008	ENSG00000106565	TMEM176B	2436
3:196237816:rs712012:C_T	T/C	C	0.367665	0.107025	ENSG00000161217	PCYT1A	2437
10:79686046:rs2983793:A_G	A/G	G	0.40361	0.192121	ENSG00000188199	NUTM2B	2438
14:64531398:rs7152440:C_T	C/T	T	0.45662	0.567496	ENSG00000089775	ZBTB25	2432
1:11205987:rs2300094:C_T	C/T	T	0.321498	0.311955	ENSG00000198793	MTOR	2056
11:119023577:rs569:A_G	A/G	G	0.239139	0.24292	ENSG00000196655	TRAPPC4	2440
2:75666727:rs754657023:A_C	C/A	A	0.250324	0.781841	ENSG00000005436	GCFC2	2313
19:15935668:rs3810428:G_T	G/T	T	0.243542	0.956218	ENSG00000171903	CYP4F11	2439
1:112658049:rs3013439:T_G	T/G	G	0.470468	0.329246	ENSG00000007341	ST7L	2438
7:23253479:rs199348:C_A	A/C	C	0.404713	0.933028	ENSG00000136235	GPNMB	2440
1:152211673:rs4845743:T_C	T/C	C	0.416264	0.110377	ENSG00000143631	FLG	2275
19:2405208:rs4807259:A_G	A/G	G	0.459293	0.288683	ENSG00000099800	TIMM13	2432
8:27505619:rs4149239:A_G	G/A	A	0.168717	0.828498	ENSG00000120915	EPHX2	2439
9:128826609:rs6478854:G_C	G/C	C	0.279704	0.0189652	ENSG00000167136	ENDOG	2365
14:24430267:rs10146358:G_C	G/C	C	0.0847701	0.601761	ENSG00000100441	KHNYN	2436
14:95877328:rs12885582:C_G	C/G	G	0.0592456	1	ENSG00000250366	TUNAR	2439
17:8234419:rs4792621:G_A	A/G	G	0.145346	0.221567	ENSG00000178921	PFAS	2439
17:42689379:rs2271028:C_T	C/T	T	0.488305	0.871272	ENSG00000131470	PSMC3IP	2437
15:64724099:rs11635211:A_C	C/A	A	0.125209	0.640107	ENSG00000103671	TRIP4	2388
10:133612880:rs7080705:G_C	G/C	C	0.348852	0.090186	ENSG00000225899	FRG2B	2438
3:38004532:rs9843506:A_C	A/C	C	0.218007	0.153893	ENSG00000136059	VILL	2438
17:55400225:rs11079166:T_C	T/C	C	0.420394	0.589155	ENSG00000108960	MMD	2437
8:142262037:rs67439964:T_C	T/C	C	0.233183	0.461833	ENSG00000171045	TSNARE1	2438
2:232874968:rs778339:C_T	T/C	C	0.401639	0.966427	ENSG00000182600	SNORC	2440
6:135028019:rs952674:A_G	A/G	G	0.482985	0.935391	ENSG00000118514	ALDH8A1	2439
22:43880225:rs138129:T_C	T/C	C	0.46064	0.713934	ENSG00000100341	PNPLA5	2439
1:74198025:rs11806946:G_A	G/A	A	0.48565	0.745848	ENSG00000162620	LRRIQ3	2439
14:103561732:rs28513222:A_T	A/T	T	0.357348	0.929739	ENSG00000256053	COA8	2436
6:31951083:rs1270942:A_G	A/G	G	0.103769	0.0324827	ENSG00000244731	C4A	2308
15:74201545:rs12911385:C_T	T/C	C	0.3226	0.816911	ENSG00000137868	STRA6	2438
4:103899218:rs3886504:T_A	A/T	T	0.361956	0.312874	ENSG00000169836	TACR3	2434
4:78938670:rs6534087:A_C	A/C	C	0.195938	0.606998	ENSG00000163291	PAQR3	2437
16:128544:rs2562191:G_A	G/A	A	0.372694	0.0998081	ENSG00000103148	NPRL3	2439
9:111355649:rs7043728:T_C	T/C	C	0.487457	0.123583	ENSG00000136813	ECPAS	2312
12:75512214:rs1552039:G_A	A/G	G	0.246509	0.346837	ENSG00000111615	KRR1	2363
3:195356148:rs6437374:C_G	C/G	G	0.34877	0.928977	ENSG00000114331	ACAP2	2440
8:64798447:rs7842714:T_A	T/A	A	0.484215	0.626683	ENSG00000172817	CYP7B1	2439
5:173142029:rs72816155:T_C	T/C	C	0.127716	0.145192	ENSG00000113734	BNIP1	2439
11:66802038:rs35287213:G_T	G/T	T	0.108856	0.347888	ENSG00000173715	C11orf80	2439
4:20691447:rs62410096:C_A	C/A	A	0.0911885	1	ENSG00000163138	PACRGL	2440
17:20481052:rs201124764:T_C	T/C	C	0.457752	0.0551921	ENSG00000128487	SPECC1	2438
16:23552877:rs9924663:T_C	C/T	T	0.145141	0.56757	ENSG00000103356	EARS2	2439
21:42481667:rs9976598:T_C	T/C	C	0.406929	0.61472	ENSG00000160188	RSPH1	2439
1:21474853:rs7531217:G_A	A/G	G	0.220172	0.859554	ENSG00000142794	NBPF3	2439
6:117445101:rs9489188:C_G	C/G	G	0.136941	0.441661	ENSG00000047936	ROS1	2439
8:131996576:rs2270873:G_A	A/G	G	0.169959	0.130634	ENSG00000132294	EFR3A	2430
1:148259142:rs61810033:A_T	A/T	T	0.150267	0.525975	ENSG00000263956	NBPF11	2439
3:121788384:rs1141528:A_T	A/T	T	0.135916	1	ENSG00000173226	IQCB1	2439
2:73619640:rs13409366:A_G	A/G	G	0.235137	0.821823	ENSG00000144035	NAT8	2439
8:15742334:rs352760:T_C	T/C	C	0.294262	0.845522	ENSG00000104723	TUSC3	2440
2:222534062:rs13385240:A_C	A/C	C	0.483402	0.90321	ENSG00000163082	SGPP2	2440
7:38735723:rs757685:G_A	A/G	G	0.16127	0.708198	ENSG00000006715	VPS41	2440
19:2248684:rs4807216:C_T	C/T	T	0.146021	0.104417	ENSG00000104897	SF3A2	2438
5:139426616:rs11242465:T_G	T/G	G	0.278893	0.545812	ENSG00000228672	PROB1	2440
17:63992998:rs62070902:G_T	G/T	T	0.357316	0.173355	ENSG00000224383	PRR29	1237
22:50583170:rs131756:C_T	T/C	C	0.484156	0.745237	ENSG00000205560	CPT1B	2430
6:87434686:rs2038238:C_T	C/T	T	0.234099	0.57211	ENSG00000272514	CFAP206	2437
19:39443925:rs12978920:C_T	C/T	T	0.47908	0.121423	ENSG00000196235	SUPT5H	2414
19:16720249:rs12983375:C_T	C/T	T	0.406199	0.424887	ENSG00000188039	NWD1	2436
11:47256747:rs748134433:T_G	T/G	G	0.287665	0.454036	ENSG00000025434	NR1H3	1062
19:50951521:rs2736438:C_G	C/G	G	0.370287	0.139885	ENSG00000167754	KLK5	2440
13:113552369:rs2259646:C_A	C/A	A	0.130943	0.929321	ENSG00000150403	TMCO3	2440
11:105027281:rs556205:T_G	T/G	G	0.115607	0.691807	ENSG00000204397	CARD16	2422
7:141765563:rs6962760:C_T	T/C	C	0.496304	0.181146	ENSG00000127366	TAS2R5	2435
17:46830897:rs9904865:T_C	T/C	C	0.341263	0.718628	ENSG00000108379	WNT3	2438
9:76503745:rs1057419:A_G	A/G	G	0.43555	0.0995193	ENSG00000187210	GCNT1	2436
4:52030485:rs178724:A_G	G/A	A	0.275457	0.731439	ENSG00000163069	SGCB	1915
6:125301727:rs3734642:T_G	T/G	G	0.185393	0.735734	ENSG00000111906	HDDC2	2403
16:724520:rs4984921:C_T	C/T	T	0.451825	0.743706	ENSG00000162004	CCDC78	2439
2:37263889:rs34819784:G_C	G/C	C	0.393883	0.251922	ENSG00000003509	NDUFAF7	2436
19:15774000:rs10421246:A_T	A/T	T	0.449159	0.870051	ENSG00000172519	OR10H5	2439
1:74782438:rs1409785:G_A	A/G	G	0.379545	1	ENSG00000162623	TYW3	2420
1:200972627:rs296569:G_A	G/A	A	0.187244	1	ENSG00000116852	KIF21B	2438
2:96739703:rs2271893:G_A	G/A	A	0.303982	0.701878	ENSG00000114988	LMAN2L	2436
8:144409929:rs66797489:C_T	C/T	T	0.388817	0.895493	ENSG00000147804	SLC39A4	2307
12:25231363:rs5009909:G_A	A/G	G	0.457565	0.488333	ENSG00000205707	ETFRF1	2439
2:86944029:rs72936559:C_A	C/A	A	0.0730022	0.759841	ENSG00000183281	PLGLB1	2315
16:27310077:rs7205510:A_G	G/A	A	0.288998	0.554138	ENSG00000077238	IL4R	2436
11:43856909:rs35251247:G_A	G/A	A	0.304223	0.0084973	ENSG00000149084	HSD17B12	2439
7:12577927:rs10248067:C_G	C/G	G	0.193794	0.74557	ENSG00000006747	SCIN	2433
16:20875085:rs11074477:C_T	C/T	T	0.420543	0.900669	ENSG00000066654	THUMPD1	2429
7:64048882:rs4621679:C_T	T/C	C	0.297785	0.438859	ENSG00000214652	ZNF727	2438
2:238099426:rs3816348:G_A	G/A	A	0.0694672	0.639318	ENSG00000144488	ESPNL	2440
6:158185583:rs9459620:C_A	C/A	A	0.282225	0.515594	ENSG00000272047	GTF2H5	2436
1:205114992:rs7515178:G_A	G/A	A	0.48237	0.27379	ENSG00000174529	TMEM81	2439
12:30896829:rs61916712:C_T	C/T	T	0.148975	0.936339	ENSG00000110900	TSPAN11	2440
16:4796532:rs56400014:G_A	A/G	G	0.472268	0.132462	ENSG00000267795	SMIM22	2434
6:32978734:rs73409636:G_A	G/A	A	0.0695106	0.0739328	ENSG00000204257	HLA-DMA	2309
15:100782337:rs11637451:A_T	A/T	T	0.326978	0.21435	ENSG00000184254	ALDH1A3	2439
10:50763927:rs4381321:C_T	C/T	T	0.487695	0.543275	ENSG00000148584	A1CF	2438
6:117580120:rs210643:T_C	T/C	C	0.275175	0.839067	ENSG00000047932	GOPC	2433
3:139352279:rs61613889:T_C	T/C	C	0.0852809	0.364985	ENSG00000175110	MRPS22	2439
7:106862953:rs12705393:A_G	A/G	G	0.256253	0.243034	ENSG00000105851	PIK3CG	2439
4:37983840:rs12645638:A_G	A/G	G	0.493847	0.256607	ENSG00000065882	TBC1D1	2438
3:32173254:rs111619656:C_G	C/G	G	0.0891393	0.707614	ENSG00000152642	GPD1L	2440
19:44983921:rs204474:C_T	C/T	T	0.35808	0.480842	ENSG00000234906	APOC2	2438
1:32887170:rs1284371:T_A	T/A	A	0.223339	0.521065	ENSG00000121905	HPCA	2438
1:20717668:rs601329:A_G	A/G	G	0.311116	0.4498	ENSG00000117245	KIF17	2438
17:50547162:rs9890200:A_C	A/C	C	0.358754	0.186793	ENSG00000006282	SPATA20	2439
17:82038575:rs56001523:G_A	G/A	A	0.106645	0.394119	ENSG00000169738	DCXR	2438
15:54016863:rs4776200:T_C	T/C	C	0.356145	0.757144	ENSG00000137766	UNC13C	2433
3:130893987:rs28362548:G_A	G/A	A	0.120082	0.211999	ENSG00000017260	ATP2C1	2440
22:42139625:rs2743454:G_A	G/A	A	0.205544	0.852443	ENSG00000100197	CYP2D6	2435
17:56833667:rs117486106:C_G	C/G	G	0.109429	0.749096	ENSG00000214226	C17orf67	2312
15:31842634:rs17604700:C_T	C/T	T	0.461223	0.683598	ENSG00000169918	OTUD7A	2437
14:53956049:rs762643:G_T	G/T	T	0.420049	0.58903	ENSG00000125378	BMP4	2439
17:75935706:rs59867239:G_A	G/A	A	0.219442	0.767522	ENSG00000188878	FBF1	2438
6:160428108:rs2661839:A_T	A/T	T	0.317244	0.0391522	ENSG00000146477	SLC22A3	2424
2:112045534:rs35671911:G_A	G/A	A	0.167282	0.275206	ENSG00000153214	TMEM87B	2439
15:78341528:rs12910273:C_T	T/C	C	0.345032	0.219529	ENSG00000166426	CRABP1	2365
1:979472:rs13303368:G_C	G/C	C	0.408696	0.121302	ENSG00000187583	PLEKHN1	2185
21:34499847:rs2409522:C_T	C/T	T	0.492415	0.8713	ENSG00000180509	KCNE1	2439
20:38952863:rs1733:G_A	G/A	A	0.338048	0.319494	ENSG00000101447	FAM83D	2439
7:128501969:rs12539729:A_T	A/T	T	0.371605	0.761214	ENSG00000165055	METTL2B	2430
16:72008783:rs3213422:A_C	A/C	C	0.48872	0.0623299	ENSG00000102967	DHODH	2438
2:105398181:rs72945049:G_A	G/A	A	0.0577869	0.852158	ENSG00000115641	FHL2	2440
18:75208110:rs12969004:G_A	G/A	A	0.416702	0.0146293	ENSG00000180011	ZADH2	2389
11:1956322:rs12812:G_A	G/A	A	0.167019	0.767489	ENSG00000214026	MRPL23	2365
13:75627328:rs7985480:T_C	C/T	T	0.258104	0.560649	ENSG00000118939	UCHL3	2437
15:82214561:rs72749575:G_T	G/T	T	0.30037	0.629538	ENSG00000197978	GOLGA6L9	2432
2:101305898:rs12993457:A_G	A/G	G	0.421009	0.360779	ENSG00000163162	RNF149	2437
19:52897507:rs3810115:C_A	C/A	A	0.46757	0.807097	ENSG00000182986	ZNF320	2436
2:3580793:rs2071639:C_A	C/A	A	0.121976	0.706035	ENSG00000118004	COLEC11	2439
3:49540232:rs1982861:A_G	G/A	A	0.267245	0.674291	ENSG00000145020	AMT	2363
17:46927422:rs2191033:G_A	A/G	G	0.382944	0.830495	ENSG00000108433	GOSR2	2439
16:87900164:rs6540098:T_C	T/C	C	0.299408	0.623873	ENSG00000174990	CA5A	2363
1:91355946:rs282057:A_G	A/G	G	0.323831	0.354924	ENSG00000162669	HFM1	2438
16:58279286:rs7200791:T_G	G/T	T	0.310373	0.740593	ENSG00000103023	PRSS54	2439
19:36365349:rs2967506:G_T	G/T	T	0.411475	0.503946	ENSG00000181007	ZFP82	2440
2:26408300:rs62128677:C_T	T/C	C	0.496921	0.465719	ENSG00000157856	DRC1	2436
16:55511695:rs12446205:G_A	A/G	G	0.445357	0.18918	ENSG00000087253	LPCAT2	2434
9:38445364:rs7027413:T_C	C/T	T	0.478893	0.685008	ENSG00000137142	IGFBPL1	2440
10:30362552:rs2489857:A_G	A/G	G	0.329363	0.521095	ENSG00000107951	MTPAP	2435
9:91886397:rs10992149:G_A	G/A	A	0.225092	0.953739	ENSG00000169071	ROR2	2439
2:20692012:rs4971524:T_C	T/C	C	0.241598	1	ENSG00000143869	GDF7	2440
11:113322484:rs7947310:C_G	C/G	G	0.124641	0.781174	ENSG00000170209	ANKK1	2439
11:32631857:rs1311612843:T_C	T/C	C	0.34961	0.0362707	ENSG00000186714	CCDC73	2437
8:78691589:rs6980663:C_G	G/C	C	0.281134	0.248573	ENSG00000104432	IL7	2433
16:373750:rs3929996:G_T	G/T	T	0.457137	0.131198	ENSG00000086504	MRPL28	2438
22:26525759:rs4275:A_G	A/G	G	0.43347	0.901533	ENSG00000128294	TPST2	2435
6:3020531:rs6919219:G_A	G/A	A	0.478252	0.440651	ENSG00000124588	NQO2	2437
3:58353082:rs12629058:T_C	C/T	T	0.241379	0.955896	ENSG00000168291	PDHB	2436
4:109836647:rs13107617:A_G	A/G	G	0.357553	0.216885	ENSG00000109534	GAR1	2436
19:52414373:rs162123:A_G	G/A	A	0.233169	0.86504	ENSG00000167555	ZNF528	2436
9:69959811:rs7863165:C_A	A/C	C	0.159688	0.0233227	ENSG00000165072	MAMDC2	2436
12:123613219:rs11057306:A_G	A/G	G	0.132377	0.0774242	ENSG00000111364	DDX55	2440
20:63891113:rs7000:A_G	A/G	G	0.419573	0.104754	ENSG00000101150	TPD52L2	2437
3:183263371:rs10049125:C_T	C/T	T	0.169057	0.194197	ENSG00000176597	B3GNT5	2440
1:109497688:rs6666119:A_G	A/G	G	0.304758	0.271739	ENSG00000174151	CYB561D1	2438
14:50258368:rs10151271:A_T	A/T	T	0.292828	0.696016	ENSG00000100490	CDKL1	2440
16:604224:rs4247097:G_A	G/A	A	0.421617	0.835071	ENSG00000197562	RAB40C	2424
7:159146091:rs35535169:A_G	A/G	G	0.349815	0.423088	ENSG00000106018	VIPR2	2437
17:35905550:rs8066406:C_T	C/T	T	0.178893	1	ENSG00000278023	RDM1	2440
8:144397708:rs2977835:T_C	T/C	C	0.345171	0.519553	ENSG00000071894	CPSF1	2309
6:49455278:rs72855809:T_C	T/C	C	0.258316	0.153411	ENSG00000146085	MMUT	2435
3:183102124:rs11714270:T_C	C/T	T	0.183833	0.224397	ENSG00000078070	MCCC1	2437
4:25383834:rs12509843:G_A	G/A	A	0.45982	0.935024	ENSG00000053900	ANAPC4	2439
2:166491853:rs17769186:C_T	C/T	T	0.23913	0.955617	ENSG00000136546	SCN7A	2438
17:42037812:rs60110245:C_T	C/T	T	0.0815574	0.892245	ENSG00000187595	ZNF385C	2440
1:43176545:rs17390635:C_G	C/G	G	0.302707	0.810445	ENSG00000243710	CFAP57	2438
15:41673393:rs2009310:G_T	G/T	T	0.499173	0.625562	ENSG00000137802	MAPKBP1	2419
5:146153565:rs34090359:T_C	T/C	C	0.290309	0.779057	ENSG00000133706	LARS	1197
4:112616554:rs10022515:G_A	G/A	A	0.451129	0.474488	ENSG00000138658	ZGRF1	2302
11:117839403:rs562089:C_A	A/C	C	0.187064	0.0454951	ENSG00000137731	FXYD2	2435
17:80277897:rs62074445:C_T	C/T	T	0.191267	0.295622	ENSG00000173821	RNF213	2439
1:41078607:rs2885697:G_T	T/G	G	0.330258	1	ENSG00000010803	SCMH1	2439
9:127105830:rs999092:A_G	A/G	G	0.46966	0.290761	ENSG00000136828	RALGPS1	2439
4:15735478:rs11724635:C_A	C/A	A	0.455123	0.838317	ENSG00000004468	CD38	2440
11:113358943:rs7939992:T_C	C/T	T	0.476015	0.839278	ENSG00000149292	TTC12	2439
12:4648730:rs979877:T_C	T/C	C	0.485246	0.351522	ENSG00000111254	AKAP3	2440
7:141780676:rs2190243:G_C	C/G	G	0.495281	0.18129	ENSG00000257743	MGAM2	2437
8:102218111:rs28928597:A_G	A/G	G	0.0779944	0.0638128	ENSG00000048392	RRM2B	1436
2:241217672:rs111770284:C_T	C/T	T	0.179992	0.492801	ENSG00000146205	ANO7	2439
17:15548270:rs2954742:G_A	G/A	A	0.330328	0.64746	ENSG00000125409	TEKT3	2440
1:11664035:rs3125813:G_C	G/C	C	0.470057	0.489762	ENSG00000116663	FBXO6	2438
7:7553002:rs6977577:A_C	A/C	C	0.304768	0.452949	ENSG00000215018	COL28A1	2223
16:31219142:rs7186832:C_T	C/T	T	0.302135	0.700794	ENSG00000177238	TRIM72	2436
7:64562993:rs6969879:T_C	T/C	C	0.271663	0.608518	ENSG00000173041	ZNF680	2435
14:92031851:rs10150636:T_C	T/C	C	0.218596	0.858772	ENSG00000066427	ATXN3	2436
2:85410714:rs3770102:G_T	G/T	T	0.396226	0.932532	ENSG00000042493	CAPG	2438
11:22662994:rs6483872:G_A	G/A	A	0.197908	0.33869	ENSG00000148935	GAS2	2438
1:42511337:rs11210657:G_T	G/T	T	0.154762	0.877135	ENSG00000066185	ZMYND12	2436
9:38393212:rs4242647:T_C	C/T	T	0.144526	0.566763	ENSG00000137124	ALDH1B1	2439
20:3204667:rs11699145:G_A	G/A	A	0.122487	0.571691	ENSG00000125877	ITPA	2437
3:138306554:rs9846480:A_G	A/G	G	0.387818	0.104994	ENSG00000114098	ARMC8	2438
16:72074194:rs2000999:A_G	G/A	A	0.192907	0.104019	ENSG00000257017	HP	2439
19:48714803:rs35866622:C_T	C/T	T	0.48097	0.367853	ENSG00000142233	NTN5	2391
1:37545150:rs6704190:C_T	T/C	C	0.416667	0.617032	ENSG00000163879	DNALI1	2436
8:143740421:rs13252381:C_T	C/T	T	0.439353	0.796285	ENSG00000180921	FAM83H	2226
5:50246898:rs72768421:T_C	T/C	C	0.459596	0.085879	ENSG00000170571	EMB	1881
12:14803998:rs11830399:G_C	C/G	G	0.427224	0.172089	ENSG00000182993	C12orf60	2439
19:19709666:rs56129543:G_C	G/C	C	0.335931	0.276341	ENSG00000105708	ZNF14	2438
5:202927:rs11744204:T_G	T/G	G	0.124692	0.710242	ENSG00000164366	CCDC127	2438
1:64851305:rs310215:T_C	T/C	C	0.251333	0.00430726	ENSG00000162434	JAK1	2439
10:61674890:rs12778737:A_T	A/T	T	0.0762608	0.885482	ENSG00000183346	CABCOCO1	2439
19:40318381:rs4479364:C_T	C/T	T	0.457102	0.595628	ENSG00000160392	C19orf47	2436
10:72602597:rs3009540:T_C	T/C	C	0.29803	0.309207	ENSG00000107745	MICU1	2436
22:41940779:rs12483944:C_T	C/T	T	0.126639	0.143868	ENSG00000100162	CENPM	2440
12:27635088:rs2075378:G_A	G/A	A	0.351374	0.625059	ENSG00000110841	PPFIBP1	2439
3:52846527:rs4687672:A_G	G/A	A	0.245797	0.913076	ENSG00000213533	STIMATE	2439
20:21119497:rs6082329:A_C	C/A	A	0.361817	0.565446	ENSG00000088970	KIZ	2399
2:27470618:rs1647266:T_C	T/C	C	0.394089	0.671464	ENSG00000157992	KRTCAP3	2436
4:169013000:rs17543599:G_T	G/T	T	0.188474	0.466751	ENSG00000145439	CBR4	2438
6:35924661:rs12210988:G_A	G/A	A	0.257278	0.8322	ENSG00000137392	CLPS	2439
9:94268577:rs10993130:C_G	C/G	G	0.172753	0.524249	ENSG00000175787	ZNF169	2437
10:97635266:rs10882972:G_C	G/C	C	0.182452	0.734234	ENSG00000171160	MORN4	2439
1:184044361:rs12022430:A_G	A/G	G	0.318575	0.815235	ENSG00000198860	TSEN15	2428
1:246986616:rs4971306:G_A	A/G	G	0.340517	0.391495	ENSG00000197472	ZNF695	2436
19:11326804:rs318687:C_G	C/G	G	0.0579055	0.575512	ENSG00000105514	RAB3D	2435
22:43166823:rs47340:G_T	G/T	T	0.416496	0.58813	ENSG00000100304	TTLL12	2437
19:53327104:rs4801976:G_C	G/C	C	0.415574	0.61703	ENSG00000213799	ZNF845	2440
3:14123707:rs2731307:G_A	G/A	A	0.464959	0.654581	ENSG00000163528	CHCHD4	2440
5:55233802:rs163104:A_C	C/A	A	0.119204	0.772332	ENSG00000234602	MCIDAS	2437
1:1665061:rs72634819:C_T	C/T	T	0.250836	0.222439	ENSG00000215790	SLC35E2A	2093
3:113602352:rs3773688:G_A	G/A	A	0.214432	0.856884	ENSG00000072858	SIDT1	2439
6:158047442:rs2093475:A_G	A/G	G	0.379466	0.796247	ENSG00000078269	SYNJ2	2435
19:14835205:rs7258295:T_C	T/C	C	0.406404	0.768807	ENSG00000127530	OR7C1	2436
7:1022277:rs74791540:C_A	C/A	A	0.0877049	0.446307	ENSG00000146540	C7orf50	2440
17:50166375:rs2412299:G_A	A/G	G	0.359779	0.826168	ENSG00000108823	SGCA	2439
1:205268009:rs1668871:T_C	T/C	C	0.385925	0.266606	ENSG00000133069	TMCC2	2437
9:4707078:rs72695843:A_G	A/G	G	0.0625769	0.297762	ENSG00000106993	CDC37L1	2437
9:122934667:rs7024546:G_C	G/C	C	0.0514874	1	ENSG00000171448	ZBTB26	1311
17:4801383:rs11654690:G_A	G/A	A	0.0844608	0.236946	ENSG00000262165	AC233723.1	2439
9:136992590:rs10870159:G_C	G/C	C	0.305955	0.504181	ENSG00000148362	PAXX	2435
9:133687240:rs4744533:C_T	C/T	T	0.35556	0.723798	ENSG00000123453	SARDH	2437
15:82250940:rs111513848:G_A	G/A	A	0.0612705	0.724114	ENSG00000140598	EFL1	2440
10:116666852:rs9633727:G_A	G/A	A	0.481762	0.441126	ENSG00000165863	C10orf82	2440
4:17569857:rs7435102:C_G	G/C	C	0.35682	0.536472	ENSG00000002549	LAP3	2434
17:43465912:rs6503432:T_C	C/T	T	0.13023	0.530961	ENSG00000067596	DHX8	2438
7:72893994:rs10231271:G_A	G/A	A	0.484401	0.310862	ENSG00000196313	POM121	2436
20:62322432:rs2274933:G_A	G/A	A	0.2125	0.250201	ENSG00000130702	LAMA5	2440
3:50603399:rs490634:C_T	T/C	C	0.131762	0.929426	ENSG00000114735	HEMK1	2440
1:209595825:rs9429819:A_C	C/A	A	0.347273	0.326198	ENSG00000008118	CAMK1G	2439
16:57162:rs10266:C_G	C/G	G	0.131762	0.329813	ENSG00000161981	SNRNP25	2440
10:89406076:rs303208:C_T	C/T	T	0.246822	0.743823	ENSG00000152778	IFIT5	2439
17:76307751:rs3803738:G_C	G/C	C	0.259335	0.792123	ENSG00000129646	QRICH2	2437
13:113061473:rs9549650:A_C	A/C	C	0.197622	0.565382	ENSG00000126217	MCF2L	2439
2:240621671:rs4676411:G_T	G/T	T	0.384379	0.549262	ENSG00000178623	GPR35	2439
1:84506416:rs2271620:G_T	G/T	T	0.190574	0.555093	ENSG00000122432	SPATA1	2440
15:43810130:rs693919:G_A	G/A	A	0.277613	0.608303	ENSG00000092470	WDR76	2363
6:32067917:rs1150756:C_T	C/T	T	0.104419	0.0574834	ENSG00000231852	CYP21A2	2308
15:66259728:rs75240712:G_C	G/C	C	0.0557606	0.561631	ENSG00000166938	DIS3L	2439
1:207577223:rs679515:T_C	C/T	T	0.179803	0.169125	ENSG00000203710	CR1	2436
9:134073694:rs6479637:C_G	G/C	C	0.352133	0.0833932	ENSG00000169925	BRD3	2438
11:64281440:rs477895:T_C	T/C	C	0.151639	0.0978893	ENSG00000219435	CATSPERZ	2440
20:58703188:rs6026456:C_T	C/T	T	0.23668	0.695234	ENSG00000215440	NPEPL1	2440
5:83075876:rs7727691:C_T	T/C	C	0.419229	0.454129	ENSG00000174695	TMEM167A	2439
17:7387376:rs7220814:G_A	A/G	G	0.0577869	0.708952	ENSG00000174292	TNK1	2440
17:12992498:rs2523:C_T	C/T	T	0.375821	0.545668	ENSG00000006744	ELAC2	2436
17:1762130:rs58697961:G_A	G/A	A	0.340303	0.856859	ENSG00000132386	SERPINF1	2439
19:51725506:rs3794977:C_T	C/T	T	0.330463	0.551955	ENSG00000171049	FPR2	2439
6:79701239:rs2295015:A_G	A/G	G	0.0594262	0.58536	ENSG00000198478	SH3BGRL2	2440
7:80576641:rs819442:C_T	T/C	C	0.469202	0.253022	ENSG00000135218	CD36	2419
20:46093017:rs4578918:T_C	T/C	C	0.272149	0.539529	ENSG00000124140	SLC12A5	2438
15:52679244:rs28368424:C_T	C/T	T	0.202869	0.149921	ENSG00000047346	FAM214A	2440
7:4821204:rs879217:A_G	A/G	G	0.217097	0.283655	ENSG00000157927	RADIL	2439
17:58157366:rs72839961:T_A	T/A	A	0.0815908	0.497811	ENSG00000141194	OR4D1	2439
6:31422278:rs10223421:G_T	G/T	T	0.269865	0.341078	ENSG00000204520	MICA	2303
12:57772620:rs2291617:G_T	T/G	G	0.320492	0.889189	ENSG00000123427	EEF1AKMT3	2440
19:10588662:rs11883423:G_A	G/A	A	0.34538	0.822743	ENSG00000129354	AP1M2	2435
1:169210569:rs78598019:C_T	C/T	T	0.10239	0.659269	ENSG00000143156	NME7	2427
9:35690533:rs13291033:T_A	T/A	A	0.282377	0.617391	ENSG00000198467	TPM2	2440
8:100079341:rs10111694:T_A	T/A	A	0.158467	0.403254	ENSG00000132554	RGS22	2439
11:35919532:rs12419834:G_T	G/T	T	0.174047	0.622342	ENSG00000179241	LDLRAD3	2439
1:53219252:rs67974630:A_G	A/G	G	0.303608	0.8481	ENSG00000162384	CZIB	2439
19:44076605:rs57895932:T_C	T/C	C	0.133921	0.93053	ENSG00000186026	ZNF284	2438
7:44060065:rs11552797:T_C	T/C	C	0.236885	0.049862	ENSG00000136279	DBNL	2440
14:104980738:rs2033932:C_T	C/T	T	0.191598	0.0221148	ENSG00000140104	CLBA1	2440
8:22457359:rs28546543:A_C	C/A	A	0.458712	0.902376	ENSG00000120910	PPP3CC	2422
18:57035446:rs9960964:T_C	T/C	C	0.273492	0.507479	ENSG00000091157	WDR7	2437
15:34588366:rs4924050:T_G	T/G	G	0.49959	0.194882	ENSG00000175265	GOLGA8A	2438
1:247104366:rs2270616:G_T	T/G	G	0.410209	0.558007	ENSG00000188295	ZNF669	2439
20:41340873:rs6029636:A_C	C/A	A	0.263633	0.834761	ENSG00000132793	LPIN3	2439
5:55228711:rs334887:C_T	T/C	C	0.119262	0.630374	ENSG00000152669	CCNO	2440
20:44899568:rs6017443:T_C	C/T	T	0.286137	0.0267373	ENSG00000101104	PABPC1L	2366
3:126523826:rs1994643:G_C	G/C	C	0.38873	0.831433	ENSG00000180767	CHST13	2440
20:44894084:rs16989474:A_G	G/A	A	0.286077	0.0234285	ENSG00000166913	YWHAB	2363
12:51060427:rs17125286:T_C	T/C	C	0.128231	1	ENSG00000050426	LETMD1	2437
10:132141923:rs11592585:A_G	A/G	G	0.339893	0.786578	ENSG00000188385	JAKMIP3	2439
4:151685571:rs4696287:C_T	C/T	T	0.36289	0.0354129	ENSG00000059691	GATB	2436
1:9690399:rs4240910:T_C	T/C	C	0.470033	0.0671926	ENSG00000171608	PIK3CD	2436
19:57849960:rs28374851:G_C	G/C	C	0.312159	0.474506	ENSG00000204514	ZNF814	2385
6:33801120:rs2281820:A_G	A/G	G	0.403279	0.424287	ENSG00000161904	LEMD2	2440
3:58424704:rs11714515:A_G	A/G	G	0.477869	0.440793	ENSG00000168301	KCTD6	2440
1:248681796:rs2000390:C_T	T/C	C	0.131611	0.929349	ENSG00000184022	OR2T10	2439
4:39465159:rs35086467:A_G	A/G	G	0.0920837	0.808328	ENSG00000121897	LIAS	2438
1:169121733:rs2982468:T_A	T/A	A	0.0555328	0.174912	ENSG00000117475	BLZF1	2440
16:8829137:rs7191492:G_A	A/G	G	0.387772	0.267323	ENSG00000153048	CARHSP1	2437
15:34341221:rs73374502:C_A	C/A	A	0.165904	0.617664	ENSG00000182117	NOP10	1311
9:96898125:rs138840602:T_C	T/C	C	0.0664207	0.870443	ENSG00000196312	MFSD14C	2439
11:1730134:rs16927524:A_T	A/T	T	0.252049	0.788354	ENSG00000244242	IFITM10	2440
19:1357083:rs713042:T_C	T/C	C	0.189043	0.786044	ENSG00000160953	PWWP3A	2309
1:231036061:rs4075892:G_A	A/G	G	0.362592	0.93017	ENSG00000182118	FAM89A	2438
7:149075231:rs1534198:C_T	C/T	T	0.377303	0.459104	ENSG00000197362	ZNF786	2388
12:69763802:rs4332561:C_T	C/T	T	0.0692907	1	ENSG00000166268	MYRFL	2439
8:124273567:rs10099103:G_A	G/A	A	0.305373	0.47394	ENSG00000164983	TMEM65	2438
9:136759012:rs10747035:T_G	G/T	T	0.363917	0.683038	ENSG00000204001	LCN8	2267
12:40312729:rs7302503:G_A	G/A	A	0.347342	0.857873	ENSG00000188906	LRRK2	2427
22:36761196:rs3827351:C_A	C/A	A	0.258203	0.224205	ENSG00000100360	IFT27	2438
19:43984200:rs62116613:G_A	G/A	A	0.0949549	0.724121	ENSG00000204920	ZNF155	2438
17:82571950:rs3751909:G_C	G/C	C	0.0701682	1	ENSG00000141568	FOXK2	2437
17:63355760:rs4968642:G_A	G/A	A	0.495054	0.4902	ENSG00000008283	CYB561	2426
15:88612039:rs12908122:A_G	A/G	G	0.279008	0.762673	ENSG00000181026	AEN	2439
6:30915079:rs1264300:A_G	A/G	G	0.37435	0.350837	ENSG00000137411	VARS2	2308
15:85741111:rs16943792:C_T	C/T	T	0.187808	0.352374	ENSG00000170776	AKAP13	2436
13:42276713:rs9590683:T_C	T/C	C	0.2137	0.228212	ENSG00000023516	AKAP11	2438
5:6659404:rs248801:T_C	T/C	C	0.454825	0.487456	ENSG00000145545	SRD5A1	2435
18:24463326:rs1421119:C_T	T/C	C	0.231652	0.732868	ENSG00000154059	IMPACT	2439
9:97893498:rs13301569:C_A	A/C	C	0.387839	0.172252	ENSG00000178919	FOXE1	2434
9:86294440:rs7858941:T_G	T/G	G	0.465226	0.0607744	ENSG00000083223	TUT7	2430
6:109833467:rs9481009:C_T	C/T	T	0.430886	0.967085	ENSG00000112367	FIG4	2438
16:3326018:rs1690429:T_C	C/T	T	0.157373	0.443333	ENSG00000168158	OR2C1	2421
2:213330543:rs58952646:G_A	G/A	A	0.323554	0.115908	ENSG00000144451	SPAG16	2437
11:18013045:rs3741202:G_C	C/G	G	0.41564	0.181976	ENSG00000129167	TPH1	2436
6:129856895:rs10484277:A_T	A/T	T	0.118871	0.922709	ENSG00000203756	TMEM244	2427
19:43459181:rs2021091:C_T	T/C	C	0.428513	0.147473	ENSG00000176531	PHLDB3	2434
10:104173380:rs581533:T_C	T/C	C	0.336136	0.963815	ENSG00000197748	CFAP43	2438
11:75430905:rs693870:C_T	T/C	C	0.391144	0.1367	ENSG00000149243	KLHL35	2439
19:49453017:rs7259076:C_G	G/C	C	0.221812	0.197049	ENSG00000161618	ALDH16A1	2439
16:1460537:rs35280276:A_G	A/G	G	0.129121	0.714947	ENSG00000103249	CLCN7	2366
1:22035352:rs2473277:G_A	G/A	A	0.463783	0.190503	ENSG00000070831	CDC42	2416
6:44166844:rs914503:C_T	T/C	C	0.280468	0.482196	ENSG00000137225	CAPN11	2437
8:144511657:rs2279243:C_T	C/T	T	0.457752	0.191742	ENSG00000160957	RECQL4	2438
22:23635894:rs9306386:G_A	A/G	G	0.372436	0.862519	ENSG00000189269	DRICH1	2438
2:151409959:rs2290368:T_C	T/C	C	0.428806	0.247226	ENSG00000080345	RIF1	2437
22:50582239:rs86337:C_A	A/C	C	0.422951	0.0563794	ENSG00000100288	CHKB	2440
5:76808687:rs4703719:G_T	T/G	G	0.445857	0.96733	ENSG00000164251	F2RL1	2438
19:49121431:rs8101590:G_T	G/T	T	0.425903	0.933968	ENSG00000104863	LIN7B	2436
17:29085787:rs7209661:T_G	G/T	T	0.342008	0.368381	ENSG00000221995	TIAF1	2440
3:169821861:rs7628572:T_A	T/A	A	0.412562	0.477656	ENSG00000188306	LRRIQ4	2436
2:240524036:rs3821348:C_A	C/A	A	0.153484	0.937884	ENSG00000144504	ANKMY1	2440
1:75797873:rs1146643:G_A	A/G	G	0.412223	0.477394	ENSG00000057468	MSH4	2438
12:11103814:rs2597966:C_T	C/T	T	0.5	0.836908	ENSG00000111215	PRR4	2358
20:45818004:rs79833227:C_A	C/A	A	0.168307	0.218452	ENSG00000101470	TNNC2	2439
3:39386700:rs12486433:C_T	C/T	T	0.494666	0.839463	ENSG00000168028	RPSA	2437
1:151726940:rs12402668:C_T	C/T	T	0.214754	0.0477872	ENSG00000178796	RIIAD1	2440
13:32334210:rs1963505:C_T	C/T	T	0.350226	0.349998	ENSG00000139618	BRCA2	2437
12:14869097:rs11056223:C_T	C/T	T	0.232992	0.909831	ENSG00000111341	MGP	2440
17:7281773:rs5418:G_A	G/A	A	0.411161	0.27688	ENSG00000181856	SLC2A4	2437
16:67207379:rs12051247:C_T	C/T	T	0.0590164	0.100681	ENSG00000196123	KIAA0895L	2440
20:32661173:rs7268795:C_T	C/T	T	0.260057	0.635961	ENSG00000198547	C20orf203	2436
14:104761485:rs77631658:A_G	A/G	G	0.196516	0.124056	ENSG00000184990	SIVA1	2440
4:89290767:rs1079070:T_C	T/C	C	0.37069	0.79442	ENSG00000185477	GPRIN3	2436
19:16196035:rs67505843:G_A	G/A	A	0.0904059	0.389082	ENSG00000072958	AP1M1	2439
1:247965627:rs6664332:G_A	G/A	A	0.333333	0.0616953	ENSG00000171180	OR2M4	2439
16:29680919:rs12596940:C_T	C/T	T	0.254523	0.593073	ENSG00000103485	QPRT	2432
12:7206088:rs10161542:C_T	C/T	T	0.276025	0.128621	ENSG00000139197	PEX5	2440
1:52812845:rs479581:G_C	G/C	C	0.382075	0.144796	ENSG00000162378	ZYG11B	2438
12:57110746:rs73338505:T_C	T/C	C	0.0551456	0.844637	ENSG00000166888	STAT6	2439
12:6839304:rs1129649:T_C	T/C	C	0.350513	0.423415	ENSG00000111664	GNB3	2435
19:32581212:rs11084660:C_G	C/G	G	0.372275	0.297714	ENSG00000105185	PDCD5	2431
10:42112508:rs7908581:C_T	T/C	C	0.447832	0.169276	ENSG00000165731	RET	2214
7:82468608:rs4728514:G_C	G/C	C	0.213347	0.951905	ENSG00000153956	CACNA2D1	2435
17:31896233:rs8067412:G_A	G/A	A	0.1541	0.876215	ENSG00000108651	UTP6	2427
19:54128691:rs8107970:C_T	C/T	T	0.137072	0.598208	ENSG00000105619	TFPT	2309
6:158194894:rs1019682:T_A	A/T	T	0.287941	0.767161	ENSG00000122335	SERAC1	2438
19:57525940:rs2079034:C_T	C/T	T	0.461444	0.870622	ENSG00000178201	VN1R1	2438
11:126208606:rs631372:G_T	G/T	T	0.23872	0.0193029	ENSG00000110074	FOXRED1	2438
7:24709810:rs2721811:A_G	A/G	G	0.434884	0.615775	ENSG00000105928	GSDME	2365
7:152004346:rs10234590:A_C	A/C	C	0.409299	0.723247	ENSG00000106648	GALNTL5	2183
1:16210794:rs221063:T_G	T/G	G	0.258918	0.187292	ENSG00000142632	ARHGEF19	2439
21:42738526:rs8133738:C_A	C/A	A	0.309602	0.740288	ENSG00000160191	PDE9A	2437
20:45092778:rs4499491:C_A	C/A	A	0.400779	0.0429786	ENSG00000124134	KCNS1	2439
14:55028481:rs1187876:A_T	A/T	T	0.429511	0.901252	ENSG00000198554	WDHD1	2433
2:70994692:rs2302561:A_G	A/G	G	0.298195	0.663393	ENSG00000152672	CLEC4F	2438
1:76010349:rs12064158:A_G	A/G	G	0.0806982	0.340124	ENSG00000117054	ACADM	2435
3:37994017:rs7648182:G_A	G/A	A	0.170427	0.667213	ENSG00000187091	PLCD1	2438
6:130351189:rs10457552:C_A	C/A	A	0.185527	0.59191	ENSG00000164483	SAMD3	2439
5:160879949:rs10039306:A_G	G/A	A	0.169544	0.564528	ENSG00000118322	ATP10B	2433
19:57359773:rs862710:C_A	A/C	C	0.285568	0.691393	ENSG00000152433	ZNF547	2439
11:73200450:rs10898905:C_G	C/G	G	0.389618	0.701511	ENSG00000175591	P2RY2	2437
15:99233065:rs7178124:T_C	T/C	C	0.476415	0.167552	ENSG00000103852	TTC23	2438
11:107711548:rs634186:A_C	A/C	C	0.426784	0.562473	ENSG00000170290	SLN	2438
16:4762208:rs12599765:G_A	G/A	A	0.384899	1	ENSG00000103199	ZNF500	2437
1:67305714:rs72678518:A_G	A/G	G	0.208081	0.658718	ENSG00000081985	IL12RB2	2314
11:92434174:rs560716:T_G	G/T	T	0.110028	0.788588	ENSG00000165323	FAT3	1436
2:218641534:rs6716635:G_A	A/G	G	0.426192	0.933915	ENSG00000115556	PLCD4	2432
20:3795753:rs3761220:C_G	C/G	G	0.263223	0.143937	ENSG00000101224	CDC25B	2439
6:75848641:rs9350601:A_G	A/G	G	0.138512	0.552531	ENSG00000196586	MYO6	2433
15:41934057:rs4286082:C_T	C/T	T	0.291103	0.0496121	ENSG00000103966	EHD4	2439
14:67622703:rs61990120:G_A	G/A	A	0.119311	0.334407	ENSG00000072042	RDH11	2439
16:30680887:rs8048448:T_C	T/C	C	0.254415	0.423333	ENSG00000196118	CCDC189	2435
19:54502956:rs73070113:A_T	A/T	T	0.131932	0.316766	ENSG00000167618	LAIR2	2308
10:70891352:rs1117082:A_G	G/A	A	0.171516	0.522168	ENSG00000166228	PCBD1	2440
7:16619374:rs113750843:G_A	G/A	A	0.144321	0.411831	ENSG00000106524	ANKMY2	2439
16:89657194:rs76762453:G_A	G/A	A	0.338325	1	ENSG00000167523	SPATA33	2137
6:32829391:rs241442:G_A	G/A	A	0.265598	0.557501	ENSG00000241106	HLA-DOB	2308
19:15640756:rs1290616:C_T	C/T	T	0.401189	0.800367	ENSG00000186529	CYP4F3	2439
17:41786667:rs4796702:T_C	C/T	T	0.313042	0.734745	ENSG00000173801	JUP	2308
11:124141924:rs2276051:A_G	G/A	A	0.406303	0.798204	ENSG00000110002	VWA5A	2364
8:22600291:rs746011:C_T	T/C	C	0.324108	0.180064	ENSG00000241852	C8orf58	2439
1:92892038:rs2481714:G_A	A/G	G	0.353082	0.0614505	ENSG00000154511	DIPK1A	2304
2:26361858:rs11126445:G_T	T/G	G	0.492002	0.903251	ENSG00000138018	SELENOI	2438
13:52585121:rs9536161:T_A	T/A	A	0.367514	0.793877	ENSG00000139675	HNRNPA1L2	2438
10:102004963:rs142145589:G_A	G/A	A	0.112341	0.612637	ENSG00000120029	ARMH3	2439
4:86011333:rs4640664:T_C	T/C	C	0.475995	0.0619113	ENSG00000138639	ARHGAP24	2437
19:37001787:rs7254616:C_T	C/T	T	0.337095	0.257169	ENSG00000196967	ZNF585A	2437
13:52455350:rs3892337:C_G	C/G	G	0.47007	0.238543	ENSG00000136108	CKAP2	2439
12:103778741:rs11111765:G_C	G/C	C	0.262295	1	ENSG00000136011	STAB2	2440
14:30874288:rs28400019:G_A	G/A	A	0.118745	0.245557	ENSG00000100473	COCH	2438
8:38870393:rs17587272:C_A	C/A	A	0.335251	0.0762965	ENSG00000169499	PLEKHA2	2434
14:70484517:rs7493545:A_C	C/A	A	0.426543	0.771594	ENSG00000139985	ADAM21	2430
1:225925202:rs77675285:A_G	A/G	G	0.101354	0.823782	ENSG00000243709	LEFTY1	2437
12:63687389:rs147075873:C_T	C/T	T	0.373462	0.0154084	ENSG00000177990	DPY19L2	2438
1:34849472:rs56037122:G_C	G/C	C	0.364754	0.0734587	ENSG00000163866	SMIM12	2440
6:90594625:rs282429:A_G	A/G	G	0.321473	0.161824	ENSG00000135341	MAP3K7	2417
17:63476833:rs4291:T_A	T/A	A	0.374282	0.795294	ENSG00000159640	ACE	2438
4:105419261:rs1369584823:C_T	C/T	T	0.396432	0.767022	ENSG00000138777	PPA2	2438
4:37663658:rs34414475:C_T	C/T	T	0.294979	0.658081	ENSG00000181826	RELL1	2390
2:174575588:rs11675139:G_A	G/A	A	0.460845	1	ENSG00000115935	WIPF1	2439
9:133164011:rs9411363:C_G	C/G	G	0.488934	0.144838	ENSG00000148288	GBGT1	2440
12:66110018:rs7975029:A_G	A/G	G	0.435424	0.869162	ENSG00000155957	TMBIM4	2439
3:48813010:rs9311432:T_A	A/T	T	0.347719	0.858239	ENSG00000178252	WDR6	2433
1:236820577:rs1815605:G_A	G/A	A	0.393985	0.541921	ENSG00000116984	MTR	2311
9:128812784:rs73620883:G_A	G/A	A	0.115945	0.618189	ENSG00000198917	SPOUT1	2402
10:45741985:rs565409446:G_A	G/A	A	0.11194	0.218011	ENSG00000172661	WASHC2C	1072
1:19246729:rs12095615:A_G	A/G	G	0.349323	0.504376	ENSG00000127463	EMC1	2439
8:98218755:rs4735541:G_A	G/A	A	0.437654	0.36551	ENSG00000104361	NIPAL2	2438
19:57938283:rs62126280:T_C	T/C	C	0.369101	0.276834	ENSG00000196724	ZNF418	2437
20:5434278:rs6038166:C_T	C/T	T	0.325615	0.196721	ENSG00000101292	PROKR2	2440
9:133545583:rs9696835:G_A	G/A	A	0.0825032	0.581253	ENSG00000197859	ADAMTSL2	2309
8:100213610:rs2514682:C_G	C/G	G	0.399303	0.47317	ENSG00000104450	SPAG1	2438
10:102733687:rs11191381:C_T	C/T	T	0.337505	0.414805	ENSG00000166272	WBP1L	2437
19:53470962:rs2708717:C_T	C/T	T	0.313372	0.604729	ENSG00000198346	ZNF813	2438
5:140945071:rs246061:C_A	C/A	A	0.488889	0.371846	ENSG00000250120	PCDHA10	2430
8:23671146:rs1971376:A_G	A/G	G	0.238212	0.43488	ENSG00000167034	NKX3-1	2439
1:152189259:rs10788826:C_T	C/T	T	0.323698	0.81723	ENSG00000197915	HRNR	2439
3:9843931:rs2290306:G_C	G/C	C	0.067418	0.108493	ENSG00000156990	RPUSD3	2440
1:16019124:rs945422:T_C	T/C	C	0.442371	0.565741	ENSG00000186510	CLCNKA	2438
15:91000955:rs16945157:A_G	A/G	G	0.0834016	0.790542	ENSG00000184056	VPS33B	2440
8:108266020:rs1448152:C_T	C/T	T	0.452547	0.594993	ENSG00000104408	EIF3E	2434
15:100564837:rs72761238:C_T	C/T	T	0.13709	0.230395	ENSG00000154227	CERS3	2440
20:56471003:rs6064398:A_G	A/G	G	0.165738	0.633096	ENSG00000213714	FAM209B	1436
14:50668591:rs3015488:A_G	A/G	G	0.281148	0.547832	ENSG00000151748	SAV1	2440
10:77811350:rs2289309:T_C	C/T	T	0.345033	0.193539	ENSG00000151208	DLG5	2436
1:180936558:rs3795503:C_T	C/T	T	0.30673	0.703339	ENSG00000135835	KIAA1614	2437
5:71014171:rs28478097:C_G	C/G	G	0.418422	0.210313	ENSG00000145736	GTF2H2	2421
9:17327589:rs13293083:T_C	C/T	T	0.331007	0.780612	ENSG00000044459	CNTLN	2364
12:13075297:rs1872627:G_A	G/A	A	0.4879	0.088735	ENSG00000084444	FAM234B	2438
1:103573791:rs17851840:T_C	T/C	C	0.100123	0.500606	ENSG00000240038	AMY2B	2437
11:4614682:rs74482716:C_A	C/A	A	0.0559426	0.847265	ENSG00000167333	TRIM68	2440
5:140834646:rs17844305:C_G	C/G	G	0.0692623	0.205594	ENSG00000204967	PCDHA4	2440
10:17202254:rs10795460:T_C	C/T	T	0.482773	0.372505	ENSG00000107614	TRDMT1	2438
1:40552495:rs4660419:T_C	T/C	C	0.184615	0.626019	ENSG00000164002	EXO5	2275
3:98772613:rs41267851:T_C	T/C	C	0.0692907	0.637677	ENSG00000057019	DCBLD2	2439
14:93925353:rs10141024:G_A	G/A	A	0.461066	0.192338	ENSG00000140067	FAM181A	2440
1:24187118:rs12094257:C_T	C/T	T	0.425363	0.57687	ENSG00000185436	IFNLR1	2271
7:6058036:rs558030:T_A	A/T	T	0.435987	0.773092	ENSG00000086232	EIF2AK1	2437
1:219924407:rs1776052:A_G	G/A	A	0.209803	0.0871219	ENSG00000196660	SLC30A10	2438
10:101868128:rs61873589:G_C	C/G	G	0.386242	0.70046	ENSG00000107833	NPM3	2435
9:32436016:rs7022554:A_G	A/G	G	0.434908	0.302931	ENSG00000107201	DDX58	2435
3:100149260:rs9289981:A_T	A/T	T	0.390324	0.250973	ENSG00000184220	CMSS1	2439
17:7348286:rs2292066:G_C	G/C	C	0.355619	0.0699878	ENSG00000072818	ACAP1	2438
17:82222309:rs8071677:C_G	C/G	G	0.214099	0.385777	ENSG00000176155	CCDC57	2298
7:97836773:rs1229533:G_T	G/T	T	0.221789	0.177093	ENSG00000070669	ASNS	2437
12:71464671:rs7966825:G_A	G/A	A	0.0886336	0.316161	ENSG00000139292	LGR5	2437
10:49886614:rs2002273:C_T	C/T	T	0.320197	0.429096	ENSG00000204149	AGAP6	2436
4:140427594:rs6852397:G_T	G/T	T	0.0846311	0.694242	ENSG00000153132	CLGN	2440
4:6274903:rs62283056:G_C	G/C	C	0.205086	0.61923	ENSG00000109501	WFS1	2438
2:96912592:rs17119656:C_A	C/A	A	0.136531	0.0387324	ENSG00000168754	FAM178B	2439
8:27310425:rs17446091:T_C	T/C	C	0.230722	0.137808	ENSG00000104228	TRIM35	2438
6:26036248:rs1540275:T_C	C/T	T	0.320476	0.744741	ENSG00000187837	HIST1H1C	2437
3:13780091:rs11720394:T_C	T/C	C	0.464315	0.221885	ENSG00000154764	WNT7A	2438
3:49072486:rs11130181:G_A	A/G	G	0.24928	0.625732	ENSG00000145029	NICN1	2431
2:24964460:rs4233706:A_T	T/A	A	0.111711	0.601409	ENSG00000115137	DNAJC27	2314
2:158799602:rs6437202:C_G	G/C	C	0.398815	0.931606	ENSG00000163331	DAPL1	2362
6:31158455:rs17197087:C_T	C/T	T	0.0848852	0.178086	ENSG00000137310	TCF19	2309
5:179853379:rs1650893:T_C	T/C	C	0.449159	0.806154	ENSG00000161010	MRNIP	2439
7:144673940:rs6957471:A_T	A/T	T	0.133976	0.0970233	ENSG00000196511	TPK1	2437
15:90295161:rs2271552:C_T	C/T	T	0.194125	0.136421	ENSG00000196391	ZNF774	2434
3:195982791:rs6804822:G_A	G/A	A	0.254744	0.0971624	ENSG00000176945	MUC20	2424
2:231519173:rs1449141:A_C	A/C	C	0.270398	0.355814	ENSG00000171596	NMUR1	2439
15:23373369:rs8028297:A_G	G/A	A	0.302523	0.000202155	ENSG00000261739	GOLGA8S	1942
3:46577748:rs80045772:T_A	T/A	A	0.257793	0.314546	ENSG00000241186	TDGF1	2438
11:71510528:rs7940244:T_C	T/C	C	0.203279	0.133438	ENSG00000244411	KRTAP5-7	2440
2:214809366:rs35933323:T_G	T/G	G	0.303608	0.632035	ENSG00000138376	BARD1	2439
15:44729568:rs17588305:C_T	C/T	T	0.112295	0.0106711	ENSG00000185880	TRIM69	2440
17:81628361:rs146573045:A_T	A/T	T	0.108624	0.916774	ENSG00000182612	TSPAN10	2435
17:48457983:rs9907565:A_G	A/G	G	0.0952869	1	ENSG00000141293	SKAP1	2440
6:73498448:rs7754947:T_C	C/T	T	0.18221	0.54098	ENSG00000135297	MTO1	2434
6:29988943:rs12662336:G_A	G/A	A	0.0672451	0.319088	ENSG00000204618	RNF39	2305
20:20027937:rs6081840:T_C	T/C	C	0.441189	1	ENSG00000101343	CRNKL1	2270
2:42346940:rs7571604:T_C	C/T	T	0.41776	0.133901	ENSG00000115944	COX7A2L	2438
3:180607966:rs7645817:G_A	G/A	A	0.148194	0.936018	ENSG00000163728	TTC14	2436
1:15527155:rs3795760:A_G	A/G	G	0.471652	0.370932	ENSG00000142615	CELA2A	2434
3:33488023:rs9681018:C_T	C/T	T	0.149303	1	ENSG00000163539	CLASP2	2438
4:140504933:rs59462046:G_C	G/C	C	0.24675	0.0501536	ENSG00000179387	ELMOD2	2308
2:174401562:rs10203361:G_A	G/A	A	0.302962	0.337245	ENSG00000144306	SCRN3	2431
10:5959733:rs3136618:C_T	C/T	T	0.480706	0.465172	ENSG00000134470	IL15RA	2436
6:69737420:rs9346341:C_T	C/T	T	0.486802	0.933636	ENSG00000168216	LMBRD1	2311
11:307539:rs111412325:G_A	G/A	A	0.0616803	0.485823	ENSG00000185201	IFITM2	2440
17:15669243:rs494460:A_G	A/G	G	0.269737	0.0235583	ENSG00000221926	TRIM16	2432
1:15737916:rs937592:T_C	T/C	C	0.233087	0.0792705	ENSG00000162461	SLC25A34	2439
3:48336431:rs11720026:T_C	T/C	C	0.307882	0.812149	ENSG00000172113	NME6	2436
6:89655630:rs56084221:T_C	T/C	C	0.143091	0.40868	ENSG00000112159	MDN1	2439
1:236531294:rs1891240:A_G	G/A	A	0.294178	0.435573	ENSG00000116977	LGALS8	2439
2:10722062:rs12468286:G_A	G/A	A	0.44032	0.0485222	ENSG00000143882	ATP6V1C2	2438
7:133921698:rs56225573:C_T	C/T	T	0.126896	1	ENSG00000131558	EXOC4	2439
10:70653619:rs681286:C_T	C/T	T	0.479508	0.123417	ENSG00000138316	ADAMTS14	2440
17:32270282:rs55651053:A_G	G/A	A	0.287885	0.235471	ENSG00000141314	RHBDL3	2435
7:44982071:rs73104193:A_T	A/T	T	0.205629	0.950556	ENSG00000136280	CCM2	2434
19:35748583:rs3746277:A_G	A/G	G	0.168376	0.469894	ENSG00000161265	U2AF1L4	2438
18:755317:rs12958089:T_C	C/T	T	0.302875	0.387796	ENSG00000132199	ENOSF1	2435
12:56833391:rs11829130:T_C	T/C	C	0.0779647	0.204886	ENSG00000025423	HSD17B6	2437
11:77298621:rs1377472:G_A	G/A	A	0.265503	0.835335	ENSG00000149269	PAK1	2435
6:35890185:rs12528878:T_C	T/C	C	0.304598	0.811006	ENSG00000096063	SRPK1	2436
3:155593188:rs115003386:G_C	G/C	C	0.0547131	0.553564	ENSG00000114805	PLCH1	2440
13:23942204:rs9553117:C_T	C/T	T	0.160107	0.706582	ENSG00000205863	C1QTNF9B	2439
1:44681134:rs61789885:G_A	G/A	A	0.380815	0.212084	ENSG00000198520	ARMH1	2429
22:42010816:rs133325:G_A	G/A	A	0.470842	0.416019	ENSG00000198951	NAGA	2435
1:36411263:rs1454178255:A_G	A/G	G	0.216057	0.00810611	ENSG00000116885	OSCP1	847
7:12690737:rs1319114405:A_G	A/G	G	0.427486	0.868444	ENSG00000122644	ARL4A	2434
14:88046027:rs4243680:C_G	G/C	C	0.48582	0.194261	ENSG00000054983	GALC	2433
2:21041028:rs1367117:G_A	G/A	A	0.315984	0.02451	ENSG00000084674	APOB	2440
19:40143191:rs58003479:G_A	G/A	A	0.0922252	0.491141	ENSG00000197782	ZNF780A	1865
14:24201552:rs34304067:C_G	C/G	G	0.0987705	0.0871312	ENSG00000139908	TSSK4	2440
7:29153130:rs12700939:A_G	A/G	G	0.375974	0.342411	ENSG00000106066	CPVL	2439
3:157429779:rs2120243:A_C	A/C	C	0.437731	0.836836	ENSG00000197415	VEPH1	2433
12:98718545:rs12581119:A_G	A/G	G	0.289463	0.767815	ENSG00000166130	IKBIP	2439
3:141207006:rs59577474:T_A	A/T	T	0.326363	0.519088	ENSG00000155893	PXYLP1	2439
22:42000564:rs133307:C_A	C/A	A	0.471288	0.350126	ENSG00000183066	WBP2NL	2438
5:33470746:rs55685444:C_G	C/G	G	0.253692	1	ENSG00000182631	RXFP3	2438
17:76017487:rs55956828:C_T	C/T	T	0.222017	0.769409	ENSG00000167880	EVPL	2439
15:40272854:rs2253603:G_A	A/G	G	0.25101	0.778081	ENSG00000137843	PAK6	2227
3:97779126:rs7620134:C_T	C/T	T	0.48196	0.776635	ENSG00000080200	CRYBG3	2439
15:42559639:rs73406534:G_T	G/T	T	0.0981557	0.647618	ENSG00000180979	LRRC57	2440
16:1442244:rs36105643:C_T	C/T	T	0.0911885	0.465249	ENSG00000197599	CCDC154	2440
15:22999741:nors:G_A	A/G	G	0.102537	0.822834	ENSG00000275835	TUBGCP5	2365
15:78267425:rs12442376:T_G	T/G	G	0.284133	0.252306	ENSG00000140403	DNAJA4	2439
1:170663243:rs56250774:A_G	A/G	G	0.182582	0.684418	ENSG00000116132	PRRX1	2440
21:44306497:rs11909786:C_T	C/T	T	0.329233	0.0193735	ENSG00000141959	PFKL	2439
13:113400998:rs3751415:A_C	A/C	C	0.370591	0.696088	ENSG00000153531	ADPRHL1	2438
15:64580338:rs610700:A_G	G/A	A	0.128866	1	ENSG00000166831	RBPMS2	1940
3:113838843:rs9990079:G_A	G/A	A	0.242499	0.50809	ENSG00000178075	GRAMD1C	2433
14:35121968:rs1056879:T_C	T/C	C	0.357495	0.0523357	ENSG00000092020	PPP2R3C	2435
1:172407492:rs10752946:C_T	C/T	T	0.417145	0.299481	ENSG00000135845	PIGC	2263
13:46801893:rs1018578:A_C	C/A	A	0.473533	0.870907	ENSG00000139684	ESD	2437
17:50476555:rs2898945:C_G	G/C	C	0.421107	0.708795	ENSG00000167107	ACSF2	2440
17:8057811:rs7214975:G_A	G/A	A	0.353074	0.859419	ENSG00000179593	ALOX15B	2440
3:108210974:rs1289771:C_A	A/C	C	0.131967	0.859823	ENSG00000114446	IFT57	2440
10:42586548:rs28404481:T_C	C/T	T	0.082582	0.283151	ENSG00000196693	ZNF33B	2440
4:112277919:rs701759:A_G	G/A	A	0.472258	0.126794	ENSG00000145365	TIFA	2361
8:11448055:rs28448403:G_A	G/A	A	0.328823	0.818717	ENSG00000154319	FAM167A	2439
9:21801531:rs4364717:A_G	A/G	G	0.439475	0.651268	ENSG00000099810	MTAP	2437
16:70514394:rs3931036:G_A	A/G	G	0.0645756	0.181811	ENSG00000103051	COG4	2439
6:35786772:rs1107894:A_G	G/A	A	0.331693	0.100147	ENSG00000204140	CLPSL1	2439
13:36918335:rs9566169:G_A	A/G	G	0.243952	0.700746	ENSG00000120693	SMAD9	2439
16:20903925:rs2106450:T_C	C/T	T	0.253486	0.630402	ENSG00000196678	ERI2	2438
4:92582851:rs62310103:G_T	G/T	T	0.359909	0.217404	ENSG00000152208	GRID2	2427
7:2359526:rs12533699:C_G	C/G	G	0.48278	0.516514	ENSG00000106263	EIF3B	2439
6:56976272:rs7741507:T_A	A/T	T	0.214315	0.717774	ENSG00000151917	BEND6	2431
18:47198616:rs72909275:G_A	G/A	A	0.120519	0.601942	ENSG00000167220	HDHD2	1311
5:149348601:rs783779:G_C	G/C	C	0.492005	0.0209487	ENSG00000164284	GRPEL2	2439
10:124754835:rs10901817:A_T	A/T	T	0.405699	0.256997	ENSG00000203791	EEF1AKMT2	2439
7:77106468:rs145223940:T_C	T/C	C	0.248972	0.158447	ENSG00000135205	CCDC146	2432
15:64032950:rs332235:A_G	G/A	A	0.142681	0.135598	ENSG00000035664	DAPK2	2439
2:241689048:rs34302342:A_G	A/G	G	0.425576	0.835771	ENSG00000168395	ING5	2432
1:68150592:rs1430755:C_G	C/G	G	0.165984	0.941683	ENSG00000116729	WLS	2440
15:70868025:rs4777321:T_C	T/C	C	0.387249	0.0604264	ENSG00000166173	LARP6	2439
10:62399574:rs3758490:G_T	G/T	T	0.385609	0.123875	ENSG00000285551	AC067752.1	2439
19:51751943:rs4802859:A_G	A/G	G	0.325931	0.673526	ENSG00000171051	FPR1	2364
15:74941915:rs11072517:T_C	T/C	C	0.357231	0.894735	ENSG00000178802	MPI	2434
22:50249919:rs1555048:A_G	G/A	A	0.292948	0.0165876	ENSG00000100429	HDAC10	2439
14:49739055:rs7156717:A_G	G/A	A	0.294709	0.770026	ENSG00000197776	KLHDC1	2438
3:38313734:rs73064822:G_A	G/A	A	0.15372	0.0191055	ENSG00000144671	SLC22A14	2433
15:84597563:rs7176527:C_T	C/T	T	0.181445	0.732969	ENSG00000184206	GOLGA6L4	2436
7:141801542:rs12535504:G_A	G/A	A	0.487094	0.686048	ENSG00000127364	TAS2R4	1201
3:196639828:rs1684448:C_T	C/T	T	0.494465	0.903296	ENSG00000174004	NRROS	2439
8:98055783:rs13269757:C_T	T/C	C	0.478448	0.371734	ENSG00000177459	ERICH5	2436
10:112446925:rs2277205:C_T	C/T	T	0.115574	0.427748	ENSG00000023041	ZDHHC6	2440
22:43124257:rs2076079:A_G	A/G	G	0.331417	0.385038	ENSG00000100290	BIK	2435
8:17935344:rs478420:G_A	A/G	G	0.364959	0.359032	ENSG00000078674	PCM1	2440
21:43414945:rs3366:G_A	A/G	G	0.186258	0.153944	ENSG00000142178	SIK1	2365
3:27236234:rs2120888:A_G	A/G	G	0.305636	0.293455	ENSG00000163491	NEK10	2431
2:241089326:rs1062748:A_G	A/G	G	0.229918	0.188403	ENSG00000122085	MTERF4	2440
10:87772221:rs4934369:T_C	T/C	C	0.453544	0.502373	ENSG00000198682	PAPSS2	2314
14:24299328:rs12892419:T_G	G/T	T	0.494053	0.373086	ENSG00000157379	DHRS1	2438
17:5155513:rs9899177:G_A	G/A	A	0.355004	0.2324	ENSG00000180626	ZNF594	2438
16:69344542:rs7186635:A_G	A/G	G	0.31438	0.887699	ENSG00000132603	NIP7	2427
1:151001835:rs59942146:G_A	G/A	A	0.0592456	0.361352	ENSG00000143409	MINDY1	2439
12:49136062:rs10875922:A_G	G/A	A	0.342748	0.860485	ENSG00000167553	TUBA1C	1434
17:37471601:rs2522970:G_A	G/A	A	0.426139	0.590468	ENSG00000276234	TADA2A	2437
12:30688351:rs12809355:G_C	G/C	C	0.251747	0.914391	ENSG00000133704	IPO8	2433
12:102098780:rs11111164:C_T	C/T	T	0.21452	0.0409678	ENSG00000120860	WASHC3	2438
2:171523880:rs6706526:T_C	T/C	C	0.4524	0.595202	ENSG00000071967	CYBRD1	2437
8:144792397:rs2954658:C_T	C/T	T	0.479508	0.516581	ENSG00000161016	RPL8	2440
1:24037526:rs61773530:T_C	T/C	C	0.497911	0.817128	ENSG00000188529	SRSF10	1197
10:119102716:rs7908170:G_T	G/T	T	0.395409	0.965282	ENSG00000119979	DENND10	2309
1:201470345:rs654072:A_G	A/G	G	0.326158	0.612438	ENSG00000174307	PHLDA3	2439
1:154627302:rs35504625:C_G	C/G	G	0.478671	0.516131	ENSG00000160710	ADAR	2438
22:29560148:rs468851:T_C	T/C	C	0.496508	1	ENSG00000184117	NIPSNAP1	2434
10:125820725:rs10901450:G_C	C/G	G	0.455291	0.165081	ENSG00000188690	UROS	2438
16:24131398:rs445620:G_T	G/T	T	0.311398	0.344979	ENSG00000166501	PRKCB	2439
4:71692802:rs11733890:T_A	T/A	A	0.335386	0.275561	ENSG00000080493	SLC4A4	2436
10:123663612:rs11248633:A_G	A/G	G	0.12623	0.462273	ENSG00000154478	GPR26	2440
5:60773230:rs13158665:C_T	C/T	T	0.44099	0.0873129	ENSG00000164181	ELOVL7	2364
14:73505831:rs2041073:C_T	T/C	C	0.472634	0.439514	ENSG00000184227	ACOT1	2430
12:76364962:rs7138873:A_T	T/A	A	0.272933	0.307082	ENSG00000179941	BBS10	2431
14:61812756:rs217663:T_C	T/C	C	0.307958	0.591427	ENSG00000139973	SYT16	2312
11:18104401:rs78251200:T_C	T/C	C	0.232062	0.570199	ENSG00000166788	SAAL1	2439
4:56534545:rs10013766:A_G	A/G	G	0.160861	0.940207	ENSG00000249693	THEGL	2440
22:32354877:rs72620406:C_T	C/T	T	0.0540984	1	ENSG00000128276	RFPL3	2440
14:23034812:rs11543947:G_A	G/A	A	0.0908159	0.623552	ENSG00000100804	PSMB5	2439
15:93175125:rs17706224:T_C	T/C	C	0.148156	0.470462	ENSG00000182175	RGMA	2440
22:37194262:rs229537:C_G	C/G	G	0.204797	0.619365	ENSG00000133466	C1QTNF6	2439
9:47352:rs9408289:A_G	A/G	G	0.42526	0.233175	ENSG00000181404	WASHC1	2308
13:52450239:rs12430462:G_C	G/C	C	0.223862	0.415185	ENSG00000136100	VPS36	2439
11:96388691:rs11021568:C_T	C/T	T	0.151844	0.115934	ENSG00000149231	CCDC82	2440
4:152896280:rs28516616:G_A	G/A	A	0.183757	0.636361	ENSG00000137460	FHDC1	2438
22:19876716:rs7288061:C_T	C/T	T	0.147131	0.419424	ENSG00000184470	TXNRD2	2440
1:209832704:rs10127618:G_A	G/A	A	0.252256	0.0276135	ENSG00000117597	UTP25	2438
16:681725:rs6597:T_G	T/G	G	0.149508	0.750174	ENSG00000161999	JMJD8	2438
4:173410236:rs9996723:G_C	C/G	G	0.440525	0.742573	ENSG00000164106	SCRG1	2438
17:31970663:rs546519:T_G	T/G	G	0.145876	0.935338	ENSG00000185158	LRRC37B	2437
4:56390551:rs11732985:T_A	T/A	A	0.400432	0.0513868	ENSG00000157426	AASDH	2315
13:102649674:rs677251:G_C	C/G	G	0.41564	0.27818	ENSG00000175820	CCDC168	2436
1:6508327:rs4908554:T_C	T/C	C	0.37459	0.280099	ENSG00000171680	PLEKHG5	2440
6:33314561:rs1061801:G_A	G/A	A	0.1875	0.842272	ENSG00000231925	TAPBP	2440
2:236228206:rs13398664:T_G	T/G	G	0.333812	0.52368	ENSG00000168505	GBX2	2437
16:53874572:rs10521305:T_C	T/C	C	0.0589219	0.577356	ENSG00000140718	FTO	2393
12:26750089:rs11830336:G_A	G/A	A	0.474559	0.684622	ENSG00000123104	ITPR2	2437
15:83080406:rs62010177:C_T	C/T	T	0.218737	0.594353	ENSG00000169609	C15orf40	2439
15:89220304:rs2283434:C_T	C/T	T	0.48852	0.517033	ENSG00000140522	RLBP1	2439
18:45719744:rs12232640:C_T	C/T	T	0.213202	0.251582	ENSG00000141469	SLC14A1	2439
3:56728940:rs75652043:A_G	A/G	G	0.155519	0.354524	ENSG00000163947	ARHGEF3	2437
1:202962711:rs2232854:G_A	G/A	A	0.356645	0.42728	ENSG00000159348	CYB5R1	2438
11:119087417:rs1799993:C_A	C/A	A	0.403404	0.768456	ENSG00000256269	HMBS	2438
19:49513491:rs59774409:C_T	C/T	T	0.0861362	0.0924727	ENSG00000104870	FCGRT	2438
11:840319:rs3059:C_T	C/T	T	0.325605	0.127972	ENSG00000214063	TSPAN4	2437
15:57607379:rs2934429:A_G	A/G	G	0.241697	0.204007	ENSG00000263155	MYZAP	2439
1:44969820:rs399628:C_A	C/A	A	0.405389	0.152559	ENSG00000070785	EIF2B3	2431
17:10695977:rs4792018:A_C	A/C	C	0.447531	0.485793	ENSG00000133028	SCO1	2430
19:35501962:rs2293699:C_T	C/T	T	0.0959016	0.292307	ENSG00000161249	DMKN	2440
7:138915553:rs2774965:C_T	C/T	T	0.396637	1	ENSG00000122778	KIAA1549	2438
7:87591570:rs3789243:A_G	A/G	G	0.490558	0.598193	ENSG00000105784	RUNDC3B	2436
11:43513080:rs56142926:A_G	A/G	G	0.210386	0.160781	ENSG00000052841	TTC17	2436
15:84825987:rs6496443:A_G	G/A	A	0.191803	0.6951	ENSG00000136383	ALPK3	2440
13:101074234:rs633321:A_G	A/G	G	0.338398	0.65086	ENSG00000102452	NALCN	2435
7:66919328:rs10235423:G_A	G/A	A	0.169686	0.349629	ENSG00000106609	TMEM248	1435
6:111583325:rs174373:C_T	T/C	C	0.216803	0.311502	ENSG00000056972	TRAF3IP2	2440
1:9235735:rs11121349:G_C	C/G	G	0.402379	0.177755	ENSG00000049239	H6PD	2438
19:11579096:rs7256770:G_A	G/A	A	0.335043	0.0624719	ENSG00000102575	ACP5	2437
15:33985176:rs11856529:A_G	A/G	G	0.382787	0.0358515	ENSG00000184984	CHRM5	2440
7:75914929:rs72553971:C_A	C/A	A	0.0608607	0.859739	ENSG00000127948	POR	2440
4:3432055:rs1055711:T_A	T/A	A	0.253383	0.708123	ENSG00000109758	HGFAC	2439
6:31635814:rs2261033:A_G	G/A	A	0.485912	0.133508	ENSG00000204463	BAG6	2307
20:43609962:rs531558331:A_T	A/T	T	0.0813853	0.888971	ENSG00000101052	IFT52	2310
1:103291417:rs6698216:G_A	G/A	A	0.434265	0.741498	ENSG00000060718	COL11A1	2434
4:169757842:rs11540095:T_C	C/T	T	0.218417	0.342887	ENSG00000056050	HPF1	2438
1:203059889:rs2270546:A_C	A/C	C	0.325205	0.432914	ENSG00000143847	PPFIA4	2440
5:74786118:rs12187244:T_C	T/C	C	0.251231	0.484204	ENSG00000164347	GFM2	2438
2:240027895:rs10166776:G_A	G/A	A	0.350106	0.619215	ENSG00000130414	NDUFA10	2365
3:124015843:rs9823891:G_A	G/A	A	0.278807	0.840099	ENSG00000175455	CCDC14	2430
17:76001393:rs2069528:G_A	A/G	G	0.257588	0.138034	ENSG00000257949	TEN1	2438
8:28092491:rs28507502:G_A	G/A	A	0.328279	0.4352	ENSG00000134014	ELP3	2440
20:37316993:rs1043453:A_G	A/G	G	0.450185	1	ENSG00000101363	MANBAL	2439
2:112359874:rs145713961:T_G	T/G	G	0.163517	0.824078	ENSG00000169629	RGPD8	2434
1:85262981:rs2647395:C_G	C/G	G	0.410993	0.737899	ENSG00000162642	C1orf52	2438
11:65894185:rs507062:T_C	T/C	C	0.192907	0.0226725	ENSG00000172500	FIBP	2439
3:52841530:rs11718060:G_A	G/A	A	0.14918	0.689853	ENSG00000055957	ITIH1	2440
19:21375734:rs8111189:A_G	A/G	G	0.239032	0.40371	ENSG00000196268	ZNF493	2439
1:26319175:rs11247910:G_A	G/A	A	0.172548	0.831511	ENSG00000169442	CD52	2437
15:80780852:rs7176363:T_C	T/C	C	0.411198	0.15518	ENSG00000103888	CEMIP	2438
2:88136482:rs6735524:G_A	A/G	G	0.458162	0.141943	ENSG00000163586	FABP1	2438
1:179766506:rs7521562:G_A	G/A	A	0.118555	0.844334	ENSG00000143340	FAM163A	2366
15:78181207:rs9972613:T_C	T/C	C	0.472735	0.655002	ENSG00000166411	IDH3A	2439
6:151480441:rs13207133:G_T	G/T	T	0.117297	0.116364	ENSG00000120262	CCDC170	2434
9:91427320:rs12684235:G_A	G/A	A	0.075	1	ENSG00000165030	NFIL3	2440
1:214275218:rs12735074:T_C	T/C	C	0.435451	0.56428	ENSG00000143499	SMYD2	2440
17:51286828:rs4794221:A_T	A/T	T	0.413549	0.475624	ENSG00000011258	MBTD1	1203
15:76669185:rs11072613:A_C	A/C	C	0.272284	0.739262	ENSG00000169758	TMEM266	1436
1:66386386:rs783042:C_T	C/T	T	0.205822	0.852553	ENSG00000184588	PDE4B	2439
5:27055060:rs1469443:T_A	A/T	T	0.489206	0.204971	ENSG00000113100	CDH9	1436
17:43781616:rs57227660:T_C	T/C	C	0.292693	0.732216	ENSG00000231256	CFAP97D1	2436
2:207601054:rs2551928:A_G	A/G	G	0.192734	0.557902	ENSG00000144401	METTL21A	2436
5:96654353:rs10075736:C_T	C/T	T	0.162284	0.37133	ENSG00000153113	CAST	2434
4:3493556:rs11733064:C_G	C/G	G	0.37382	0.209771	ENSG00000175920	DOK7	2437
1:151001835:rs59942146:G_A	G/A	A	0.0592456	0.361352	ENSG00000143412	ANXA9	2439
6:125984660:rs6569445:C_T	T/C	C	0.362069	0.0793696	ENSG00000111911	HINT3	2436
3:50539984:rs13091933:A_G	A/G	G	0.134221	0.19089	ENSG00000088543	C3orf18	2440
9:94628625:rs10993270:A_G	A/G	G	0.148543	0.689482	ENSG00000165140	FBP1	2437
9:83910095:rs10868069:T_G	T/G	G	0.14406	0.0761108	ENSG00000165115	KIF27	2315
3:49751536:rs7372966:T_C	T/C	C	0.47269	0.167139	ENSG00000164068	RNF123	2435
14:96854278:rs74883173:T_C	T/C	C	0.127463	0.465893	ENSG00000100749	VRK1	2436
19:39819444:rs4803297:C_T	C/T	T	0.440369	0.711619	ENSG00000105202	FBL	2440
17:81506717:rs56134233:G_A	G/A	A	0.424435	0.534119	ENSG00000186765	FSCN2	2435
11:18729339:rs1550871:G_A	G/A	A	0.462791	0.0056021	ENSG00000110786	PTPN5	2365
4:87365257:rs7691791:C_T	C/T	T	0.297253	1	ENSG00000198189	HSD17B11	2439
11:2902596:rs367035:A_G	G/A	A	0.436808	0.710978	ENSG00000110628	SLC22A18	2437
17:48000963:rs149584707:C_T	C/T	T	0.0776218	1	ENSG00000108439	PNPO	2422
4:86020640:rs28865277:G_A	G/A	A	0.206151	0.929784	ENSG00000109339	MAPK10	1203
3:142491959:rs7630115:G_A	G/A	A	0.45244	0.110945	ENSG00000120756	PLS1	2439
11:68846396:rs4365062:C_T	T/C	C	0.482561	0.516322	ENSG00000110090	CPT1A	2437
16:1244821:rs3874639:A_G	A/G	G	0.494852	0.542817	ENSG00000095917	TPSD1	2428
7:77239542:rs17804328:G_A	G/A	A	0.155328	0.643224	ENSG00000127951	FGL2	2440
9:21417905:rs11795095:C_G	C/G	G	0.256964	0.729997	ENSG00000120242	IFNA8	1436
7:94779246:rs6965194:G_A	G/A	A	0.25462	0.55719	ENSG00000242265	PEG10	2435
10:19487707:rs1332926:G_A	G/A	A	0.361807	0.203336	ENSG00000204740	MALRD1	2435
9:113331557:rs35772163:C_G	C/G	G	0.0813858	0.0409819	ENSG00000148225	WDR31	2439
3:132025287:rs7623216:G_C	G/C	C	0.405865	0.19327	ENSG00000196353	CPNE4	2438
1:247078021:rs6701582:T_C	T/C	C	0.306478	0.0404467	ENSG00000277462	ZNF670	2439
21:46185053:rs12482343:G_A	G/A	A	0.0827869	0.505735	ENSG00000160284	SPATC1L	2440
4:121677480:rs2306411:A_G	A/G	G	0.284922	0.584512	ENSG00000164111	ANXA5	2434
8:19457523:rs10888163:G_T	G/T	T	0.429713	1	ENSG00000147408	CSGALNACT1	2440
15:78540055:rs12916483:G_A	A/G	G	0.420459	0.868087	ENSG00000188266	HYKK	2439
15:50764984:rs12912192:G_A	G/A	A	0.150862	0.15421	ENSG00000138600	SPPL2A	2436
1:17826087:rs478698:C_T	C/T	T	0.205738	0.852534	ENSG00000117148	ACTL8	2440
1:247965627:rs6664332:G_A	G/A	A	0.333333	0.0616953	ENSG00000196944	OR2T4	2439
9:41274761:rs145171081:G_C	G/C	C	0.159263	0.42285	ENSG00000215126	CBWD6	1058
11:128903907:rs4937389:A_G	A/G	G	0.266626	0.120356	ENSG00000151704	KCNJ1	2436
19:45341392:rs454421:T_C	C/T	T	0.31072	0.534781	ENSG00000104892	KLC3	2388
19:51334090:rs11672414:C_T	C/T	T	0.189139	0.113161	ENSG00000186806	VSIG10L	2440
10:126661323:rs7915187:G_C	G/C	C	0.098811	0.21128	ENSG00000154493	C10orf90	2439
1:44626767:rs57291201:A_G	A/G	G	0.320681	0.88915	ENSG00000126106	TMEM53	2437
19:7487695:rs7258635:C_T	T/C	C	0.317138	0.0495748	ENSG00000104883	PEX11G	2439
10:93689502:rs10882303:G_A	G/A	A	0.112936	1	ENSG00000095464	PDE6C	2435
7:36403908:rs141911600:G_A	G/A	A	0.114438	0.0209468	ENSG00000011426	ANLN	2438
10:126019523:rs2176098:G_T	T/G	G	0.333197	0.749771	ENSG00000203780	FANK1	2437
17:46365670:rs144462017:A_G	G/A	A	0.228792	0.362189	ENSG00000186868	MAPT	778
2:182126647:rs4666812:A_T	A/T	T	0.437731	0.773102	ENSG00000150722	PPP1R1C	2433
12:6873183:rs6489739:A_C	A/C	C	0.288556	0.62194	ENSG00000111671	SPSB2	2438
9:127464630:rs2243608:T_C	T/C	C	0.412007	0.966626	ENSG00000197958	RPL12	2432
1:247320763:rs4925534:A_G	A/G	G	0.379459	0.863544	ENSG00000162714	ZNF496	2439
1:94837401:rs9432391:A_G	A/G	G	0.129356	0.589188	ENSG00000143036	SLC44A3	2439
4:75696878:rs11097068:C_T	C/T	T	0.133156	0.725945	ENSG00000138768	USO1	2437
15:80201914:rs11637194:G_A	A/G	G	0.364344	0.294261	ENSG00000259417	CTXND1	2440
17:82450102:rs12450192:C_T	C/T	T	0.124282	0.780286	ENSG00000178927	CYBC1	2438
1:161041001:rs2073657:C_T	C/T	T	0.407506	1	ENSG00000186517	ARHGAP30	2438
20:6053886:rs1884642:C_T	C/T	T	0.434551	0.592029	ENSG00000125872	LRRN4	2437
11:73983709:rs659366:C_T	T/C	C	0.371054	0.862236	ENSG00000175567	UCP2	2439
10:122027434:rs2943763:C_G	G/C	C	0.242722	0.545063	ENSG00000138162	TACC2	2439
17:51153819:rs7207370:A_G	A/G	G	0.405583	0.6441	ENSG00000239672	NME1	2436
5:176654906:rs11267007:C_T	C/T	T	0.264754	0.435351	ENSG00000048140	TSPAN17	2440
20:6006621:rs2294971:A_T	T/A	A	0.311859	0.395768	ENSG00000088766	CRLS1	2437
22:46264045:rs12167567:G_C	G/C	C	0.147457	0.0765988	ENSG00000130943	PKDREJ	2438
9:121303238:rs12685309:G_A	G/A	A	0.054918	0.554811	ENSG00000148180	GSN	2440
15:40379944:rs12905240:C_T	C/T	T	0.169196	0.885382	ENSG00000140323	DISP2	2438
10:73627019:rs112659819:A_G	A/G	G	0.066653	0.512389	ENSG00000213551	DNAJC9	2438
3:186929976:rs28366037:C_T	C/T	T	0.348093	0.118555	ENSG00000073849	ST6GAL1	2439
20:413334:rs1358782:A_G	G/A	A	0.244973	0.112124	ENSG00000125826	RBCK1	2437
11:65784486:rs479844:A_G	G/A	A	0.434888	0.326398	ENSG00000254470	AP5B1	2273
9:114102046:rs12338362:T_C	T/C	C	0.280443	0.960009	ENSG00000136883	KIF12	2439
17:28681703:rs9896098:G_A	G/A	A	0.104954	1	ENSG00000198242	RPL23A	1191
4:16062697:rs11731384:T_C	T/C	C	0.225297	0.131358	ENSG00000007062	PROM1	2439
15:43325295:rs956391:C_T	T/C	C	0.127358	1	ENSG00000168803	ADAL	2438
1:19259800:rs1063984:A_G	A/G	G	0.240164	0.824377	ENSG00000053372	MRTO4	2440
17:37651679:rs9898998:A_G	G/A	A	0.443396	0.388883	ENSG00000275066	SYNRG	2438
8:85289580:rs12541445:C_T	C/T	T	0.365164	0.631035	ENSG00000164879	CA3	2440
1:152198985:rs1552994:A_G	A/G	G	0.230012	0.360582	ENSG00000143520	FLG2	2439
2:867753:rs59526608:G_T	G/T	T	0.26332	0.130058	ENSG00000172554	SNTG2	2440
19:37372703:rs256736:T_G	T/G	G	0.330662	0.890713	ENSG00000189164	ZNF527	2433
15:49397837:rs7180009:T_C	T/C	C	0.306828	0.103921	ENSG00000138593	SECISBP2L	1201
8:143212707:rs34039115:C_T	C/T	T	0.451825	0.0937432	ENSG00000277494	GPIHBP1	2439
7:156956216:rs1833140:A_T	T/A	A	0.456144	1	ENSG00000146909	NOM1	2303
6:53849959:rs4392712:A_G	A/G	G	0.3711	0.862163	ENSG00000137269	LRRC1	2436
7:100880208:rs12705094:G_A	A/G	G	0.471698	0.515589	ENSG00000176125	UFSP1	2438
1:26120074:rs17184884:G_A	G/A	A	0.17781	0.579662	ENSG00000158022	TRIM63	2438
1:115977336:rs2452551:C_T	C/T	T	0.326078	0.0552753	ENSG00000163393	SLC22A15	2366
5:111071044:rs3806933:C_T	T/C	C	0.439959	0.869515	ENSG00000145777	TSLP	2440
12:101699681:rs2559850:G_A	G/A	A	0.417316	0.359507	ENSG00000111666	CHPT1	2437
5:14512182:rs2592050:A_G	A/G	G	0.128026	0.0181314	ENSG00000145569	OTULINL	2437
1:236589582:rs959175:T_C	C/T	T	0.345633	0.226823	ENSG00000119285	HEATR1	2439
2:189711910:rs11885423:T_C	T/C	C	0.193648	0.79545	ENSG00000151687	ANKAR	2440
1:9294986:rs61783472:C_T	C/T	T	0.218648	0.192162	ENSG00000171621	SPSB1	2440
20:63470260:rs4809569:T_C	C/T	T	0.0723954	0.452544	ENSG00000075043	KCNQ2	2438
2:46541996:rs3754553:T_C	T/C	C	0.479705	0.80778	ENSG00000250565	ATP6V1E2	2439
2:236222932:rs13415398:C_A	C/A	A	0.332103	0.437764	ENSG00000182177	ASB18	2439
14:94201389:rs1243124:A_C	C/A	A	0.156891	0.1927	ENSG00000119698	PPP4R4	2438
11:19124984:rs10741761:A_G	G/A	A	0.279285	0.011768	ENSG00000177054	ZDHHC13	2433
4:67624404:rs12331690:G_A	G/A	A	0.147148	0.136551	ENSG00000153802	TMPRSS11D	2314
19:48229673:rs116950953:C_T	C/T	T	0.0562167	0.84823	ENSG00000105483	CARD8	2437
19:40746867:rs7255821:T_C	C/T	T	0.316297	0.814963	ENSG00000188493	C19orf54	2436
17:63589646:rs72845888:C_T	C/T	T	0.0620902	1	ENSG00000136485	DCAF7	2440
8:143180990:rs60959054:G_A	G/A	A	0.441779	0.651552	ENSG00000176956	LY6H	2439
7:151028885:rs11769256:C_T	C/T	T	0.171177	0.284372	ENSG00000197150	ABCB8	2439
16:30324709:rs7195216:A_T	A/T	T	0.45199	0.623686	ENSG00000169203	NPIPB12	2437
7:29809954:rs174916:A_G	G/A	A	0.0788934	0.675276	ENSG00000122574	WIPF3	2440
15:50266662:rs117490540:G_A	G/A	A	0.103074	0.660822	ENSG00000140287	HDC	2440
21:46640705:rs77675594:G_T	G/T	T	0.268143	1	ENSG00000160310	PRMT2	1061
19:36775881:rs113948684:C_T	C/T	T	0.184783	0.381893	ENSG00000267041	ZNF850	2438
11:63614504:rs3809072:C_A	C/A	A	0.483183	0.372577	ENSG00000176485	PLAAT3	2438
1:23208668:rs10917357:C_T	C/T	T	0.403411	0.932885	ENSG00000179546	HTR1D	2433
19:22427938:rs10418950:C_T	C/T	T	0.416598	0.587842	ENSG00000197360	ZNF98	2434
9:21202336:rs10757198:T_C	T/C	C	0.175964	0.834044	ENSG00000198642	KLHL9	2438
9:127617520:rs7864230:T_C	T/C	C	0.463054	0.806913	ENSG00000167094	TTC16	2436
18:63121512:rs77551289:A_G	A/G	G	0.0932377	0.279566	ENSG00000171791	BCL2	2440
19:32880499:rs73041770:C_T	C/T	T	0.211088	0.0383547	ENSG00000021488	SLC7A9	2435
19:15638333:rs58918924:T_C	C/T	T	0.445746	0.565712	ENSG00000186204	CYP4F12	2433
6:43182564:rs16868993:G_C	G/C	C	0.146801	0.414122	ENSG00000112659	CUL9	2391
1:209615169:rs2566:G_A	G/A	A	0.259221	0.0350329	ENSG00000196878	LAMB3	2440
16:15036083:rs3198697:C_T	C/T	T	0.414234	0.600596	ENSG00000183426	NPIPA1	2227
22:45164116:rs132850:T_C	T/C	C	0.33791	0.89211	ENSG00000093000	NUP50	2440
12:123962861:rs3762102:A_T	A/T	T	0.160133	0.335599	ENSG00000119242	CCDC92	1199
10:94349043:rs10882436:T_C	T/C	C	0.263223	0.347517	ENSG00000173145	NOC3L	2439
5:138838831:rs4835707:G_A	A/G	G	0.302665	0.661186	ENSG00000120725	SIL1	2364
7:105905059:rs4469377:T_G	T/G	G	0.436397	0.564533	ENSG00000128536	CDHR3	2437
9:41087111:rs12336143:A_G	A/G	G	0.28035	0.00871671	ENSG00000183148	ANKRD20A2	972
17:74671381:rs2280177:G_T	G/T	T	0.118286	0.627162	ENSG00000172794	RAB37	2439
17:78797803:rs3826552:G_A	G/A	A	0.443662	0.831714	ENSG00000055483	USP36	2272
8:38538820:rs2168260:T_G	T/G	G	0.0928279	0.904425	ENSG00000196166	C8orf86	2440
19:9153725:rs73494602:G_A	G/A	A	0.0629098	0.390111	ENSG00000130803	ZNF317	2440
11:61826344:rs174568:C_T	C/T	T	0.336203	0.75102	ENSG00000149485	FADS1	2439
19:11738921:rs72986630:C_T	C/T	T	0.0651639	0.741122	ENSG00000197933	ZNF823	2440
13:28718735:rs3764098:A_G	A/G	G	0.29141	0.55575	ENSG00000139508	SLC46A3	2433
7:64364550:rs2127047:G_A	A/G	G	0.453612	0.623935	ENSG00000234444	ZNF736	2436
1:13582195:rs355022:C_T	C/T	T	0.326158	0.0240194	ENSG00000162493	PDPN	2439
19:36506245:rs7251730:C_T	C/T	T	0.341704	0.651952	ENSG00000254004	ZNF260	2429
14:50519413:rs4901041:G_A	A/G	G	0.205701	0.386087	ENSG00000012983	MAP4K5	2438
19:45628671:rs8101493:A_C	A/C	C	0.360049	0.628486	ENSG00000125746	EML2	2433
2:189580558:rs13008848:C_G	C/G	G	0.218327	0.440424	ENSG00000138449	SLC40A1	2439
15:84159574:rs61148413:A_T	T/A	A	0.499795	0.0151254	ENSG00000259511	UBE2Q2L	2439
22:31619176:rs8461:C_T	C/T	T	0.199057	0.0565166	ENSG00000241878	PISD	2439
2:11157521:rs4668716:G_C	G/C	C	0.45203	0.743718	ENSG00000150873	C2orf50	2439
16:84180359:rs2278043:G_A	G/A	A	0.437833	0.365603	ENSG00000103168	TAF1C	2437
15:75482827:rs111336837:C_T	C/T	T	0.250213	0.110664	ENSG00000169371	SNUPN	2350
7:66519936:rs2901209:G_A	G/A	A	0.370988	0.0747792	ENSG00000126522	ASL	2430
8:120470956:rs13248998:G_A	A/G	G	0.326773	0.890213	ENSG00000172167	MTBP	2439
3:113440894:rs9815835:C_T	C/T	T	0.465355	0.154323	ENSG00000206530	CFAP44	2439
4:186376917:rs72712654:T_A	T/A	A	0.104756	0.332828	ENSG00000168412	MTNR1A	2439
6:31720741:rs805293:T_A	T/A	A	0.468357	0.933402	ENSG00000204421	LY6G6C	2307
4:534500:rs13149933:A_C	A/C	C	0.131352	0.424233	ENSG00000174227	PIGG	2440
1:183585146:rs789185:A_G	A/G	G	0.387931	0.765351	ENSG00000162704	ARPC5	2436
22:21604749:rs4821108:G_C	G/C	C	0.187654	0.947099	ENSG00000161180	CCDC116	2438
5:178955866:rs4700752:T_C	T/C	C	0.385515	0.578303	ENSG00000178187	ZNF454	2437
3:191288435:rs2603670:C_A	C/A	A	0.377153	0.795908	ENSG00000188958	UTS2B	2438
22:23155811:rs5759607:G_A	G/A	A	0.260041	0.792549	ENSG00000100228	RAB36	2440
20:63252015:rs75829408:C_T	C/T	T	0.101025	0.823263	ENSG00000101198	NKAIN4	2440
5:140760009:rs2563259:C_T	T/C	C	0.470238	0.625529	ENSG00000204969	PCDHA2	2436
7:6452009:rs34054854:C_T	T/C	C	0.401356	0.526868	ENSG00000164535	DAGLB	2433
1:212363626:rs112209607:G_A	A/G	G	0.431566	0.804333	ENSG00000065600	PACC1	2433
12:6904912:rs2239163:C_G	C/G	G	0.282698	0.764536	ENSG00000010626	LRRC23	2439
6:95622197:rs13209376:G_T	G/T	T	0.0772541	0.200954	ENSG00000172469	MANEA	2440
1:11480592:rs58130172:C_T	C/T	T	0.283108	0.134419	ENSG00000204624	DISP3	2439
19:13774670:rs10104:A_G	A/G	G	0.248973	0.5512	ENSG00000104979	C19orf53	2434
11:68870590:rs613128:G_T	G/T	T	0.306399	0.848851	ENSG00000132740	IGHMBP2	2438
10:87244686:rs12357526:C_T	C/T	T	0.174567	0.832738	ENSG00000184923	NUTM2A	2426
14:102905075:rs141809538:G_A	G/A	A	0.0748257	0.107739	ENSG00000166126	AMN	2439
10:52310809:rs10733905:C_T	T/C	C	0.411849	0.155238	ENSG00000107984	DKK1	2439
9:100553618:rs944942:G_A	G/A	A	0.114391	0.617909	ENSG00000241697	TMEFF1	2439
3:149739208:rs10935775:C_G	C/G	G	0.432266	0.364085	ENSG00000114744	COMMD2	2436
22:37742372:rs4396807:G_C	G/C	C	0.335732	0.649635	ENSG00000100106	TRIOBP	2432
6:46735073:rs6935460:A_G	G/A	A	0.396594	0.107823	ENSG00000146070	PLA2G7	2437
8:90052407:rs1805890:A_G	A/G	G	0.0596311	0.208048	ENSG00000104325	DECR1	2440
1:207769813:rs2724360:C_T	T/C	C	0.202093	0.346266	ENSG00000117335	CD46	2437
14:58809025:rs11158217:G_A	G/A	A	0.440633	0.267188	ENSG00000165617	DACT1	2434
3:130973772:rs1061483:A_G	A/G	G	0.213934	0.104326	ENSG00000034533	ASTE1	2440
17:54947049:rs67497871:C_T	C/T	T	0.267938	0.121803	ENSG00000166260	COX11	2439
19:17228602:rs736127:G_T	G/T	T	0.313424	0.0993551	ENSG00000099330	OCEL1	2436
15:65023397:rs35328312:T_G	T/G	G	0.457735	0.653753	ENSG00000090487	SPG21	2437
5:141603998:rs1035468:G_A	G/A	A	0.0887659	0.317931	ENSG00000131504	DIAPH1	2439
2:232548110:rs4973539:A_G	A/G	G	0.210635	0.951356	ENSG00000221944	TIGD1	2426
14:39245783:rs10140832:T_C	C/T	T	0.498153	0.133918	ENSG00000150527	MIA2	2436
6:46751253:rs6922629:T_A	A/T	T	0.399056	0.0572975	ENSG00000230062	ANKRD66	2437
7:48168519:rs74185746:C_T	C/T	T	0.478867	0.2558	ENSG00000183696	UPP1	2437
8:47404989:rs11776864:A_G	A/G	G	0.263018	0.209872	ENSG00000164808	SPIDR	2439
7:6545846:rs75046124:C_T	C/T	T	0.0597781	0.588081	ENSG00000215045	GRID2IP	2434
16:21189091:rs4783530:G_A	G/A	A	0.19892	0.396916	ENSG00000158486	DNAH3	2315
11:320394:rs6421983:C_T	C/T	T	0.460881	0.124507	ENSG00000185885	IFITM1	2224
2:53882910:rs2543634:T_A	A/T	T	0.166667	0.742379	ENSG00000119737	GPR75	1071
9:137426492:rs28563072:C_T	C/T	T	0.128251	1	ENSG00000188747	NOXA1	2230
1:247857146:rs10749636:G_A	G/A	A	0.241697	0.78244	ENSG00000162722	TRIM58	2439
13:37069608:rs1199987:A_C	C/A	A	0.0964696	1	ENSG00000102710	SUPT20H	2436
2:24175577:rs2042468:A_T	A/T	T	0.364139	0.406413	ENSG00000186453	FAM228A	2440
12:10986084:rs10772397:T_C	C/T	T	0.397047	0.767175	ENSG00000212127	TAS2R14	2438
9:109850409:rs913362:T_C	C/T	T	0.210041	0.463979	ENSG00000157654	PALM2-AKAP2	2440
1:247965627:rs6664332:G_A	G/A	A	0.333333	0.0616953	ENSG00000177201	OR2T12	2439
9:71121727:rs4620343:C_T	C/T	T	0.446699	0.566294	ENSG00000083067	TRPM3	2439
19:48888513:rs17272700:G_A	G/A	A	0.161952	0.15602	ENSG00000104804	TULP2	2439
11:611503:rs7941547:G_A	G/A	A	0.272354	0.759149	ENSG00000069696	DRD4	2438
19:19866179:rs60745231:G_A	G/A	A	0.245283	0.511452	ENSG00000256771	ZNF253	2438
7:138821496:rs11769481:T_C	T/C	C	0.153547	0.0733874	ENSG00000214128	TMEM213	2439
1:36246432:rs11578094:C_T	T/C	C	0.383874	0.466566	ENSG00000214193	SH3D21	2437
6:125768139:rs13209968:G_C	C/G	G	0.498359	0.0168103	ENSG00000135547	HEY2	2437
19:844042:rs73492537:G_A	G/A	A	0.171007	0.303791	ENSG00000196415	PRTN3	2304
9:83709511:rs12345514:G_T	G/T	T	0.197169	0.565334	ENSG00000148057	IDNK	2437
5:72814688:rs4704040:C_T	C/T	T	0.446367	0.52822	ENSG00000083312	TNPO1	2312
1:46524372:rs12408243:G_T	G/T	T	0.499384	0.807938	ENSG00000282881	TMEM275	2437
1:180158613:rs3842829:C_T	T/C	C	0.230422	0.153609	ENSG00000116260	QSOX1	2439
6:43226209:rs2233823:G_A	G/A	A	0.0904059	0.805013	ENSG00000112667	DNPH1	2439
9:130265876:rs12336255:G_A	A/G	G	0.33832	0.927979	ENSG00000148357	HMCN2	2440
19:38870080:rs8110393:A_G	G/A	A	0.496103	0.746009	ENSG00000187994	RINL	2438
22:30539442:rs5753193:C_G	G/C	C	0.240566	0.29213	ENSG00000214491	SEC14L6	2438
19:20644064:rs10425463:G_A	G/A	A	0.223114	0.810069	ENSG00000188171	ZNF626	2306
9:137546725:rs2254149:A_G	G/A	A	0.467008	0.838867	ENSG00000130653	PNPLA7	2440
10:13346412:rs7902331:C_T	C/T	T	0.0793358	0.782614	ENSG00000086475	SEPHS1	2439
15:77485290:rs7119:C_T	C/T	T	0.433374	0.302618	ENSG00000173517	PEAK1	2439
5:142676989:rs17287413:C_A	C/A	A	0.259221	0.102113	ENSG00000113578	FGF1	2440
3:75800034:rs6549798:C_T	C/T	T	0.471822	0.838762	ENSG00000227124	ZNF717	2431
2:214809647:rs34732883:C_T	C/T	T	0.374282	0.5168	ENSG00000144452	ABCA12	2438
6:126463916:rs9388496:A_G	A/G	G	0.458695	0.837881	ENSG00000203760	CENPW	2421
11:124751345:rs2075712:C_A	C/A	A	0.172336	0.356176	ENSG00000019102	VSIG2	2440
1:175019430:rs75818601:C_T	C/T	T	0.233593	0.571789	ENSG00000120333	MRPS14	2438
9:114015729:rs10759677:T_C	C/T	T	0.332855	0.110381	ENSG00000106927	AMBP	2438
11:3803935:rs61896930:C_T	C/T	T	0.135113	0.385956	ENSG00000148985	PGAP2	2435
4:94667123:rs1043853:G_A	A/G	G	0.415059	0.0664044	ENSG00000163110	PDLIM5	2437
11:44069849:rs7951555:A_G	A/G	G	0.164002	0.657639	ENSG00000110455	ACCS	2439
1:11687811:rs36070735:C_T	C/T	T	0.0875	0.202832	ENSG00000162490	DRAXIN	2440
12:109460927:rs1558804:A_G	A/G	G	0.45123	0.205179	ENSG00000139428	MMAB	2440
2:237626387:rs11680413:A_T	A/T	T	0.432677	0.116973	ENSG00000124831	LRRFIP1	2436
19:12514637:rs10153481:G_A	G/A	A	0.176097	0.443132	ENSG00000242852	ZNF709	2439
6:47668222:rs9349423:C_A	A/C	C	0.341943	0.857293	ENSG00000153294	ADGRF4	2439
2:112588935:rs1047652:A_C	C/A	A	0.183067	0.786468	ENSG00000125611	CHCHD5	2439
2:71124357:rs11541017:G_A	G/A	A	0.356704	0.453226	ENSG00000124370	MCEE	2439
17:44015248:rs8073647:T_A	T/A	A	0.191882	0.327797	ENSG00000161653	NAGS	2439
19:11356065:rs4804161:C_G	C/G	G	0.439606	0.484379	ENSG00000183401	CCDC159	2434
19:49693661:rs61189653:C_T	C/T	T	0.152278	0.0753846	ENSG00000169169	CPT1C	2305
5:112921117:rs149190:A_G	A/G	G	0.449733	0.219578	ENSG00000153037	SRP19	2437
22:35597103:rs5750124:T_C	C/T	T	0.407544	0.142152	ENSG00000198125	MB	2439
21:39315692:rs2836980:G_T	G/T	T	0.459293	0.02753	ENSG00000183527	PSMG1	2432
3:56545510:rs6791987:C_T	C/T	T	0.413864	0.316357	ENSG00000180376	CCDC66	2438
12:69672412:rs710725:T_C	T/C	C	0.181762	0.376642	ENSG00000127325	BEST3	2440
12:7355130:rs8815:T_G	T/G	G	0.350556	0.928986	ENSG00000215009	ACSM4	2429
5:141358380:rs58934519:A_G	A/G	G	0.0543033	0.0152392	ENSG00000253953	PCDHGB4	2440
13:49278294:rs2274149:T_G	T/G	G	0.302876	0.80767	ENSG00000102543	CDADC1	2364
7:90136394:rs39254:G_T	G/T	T	0.484016	0.871202	ENSG00000164647	STEAP1	2440
7:135016632:rs17168200:G_A	G/A	A	0.377719	0.41324	ENSG00000146856	AGBL3	2437
4:886306:rs17781378:C_T	T/C	C	0.481352	0.25633	ENSG00000145214	DGKQ	2440
3:33218930:rs6764459:C_T	T/C	C	0.0868852	0.124185	ENSG00000173705	SUSD5	2440
4:4242135:rs62286917:T_C	T/C	C	0.344212	0.445845	ENSG00000132406	TMEM128	2436
1:42409169:rs60420788:T_C	T/C	C	0.1827	0.342041	ENSG00000177181	RIMKLA	1237
17:78874499:rs2009196:C_G	G/C	C	0.236054	0.339956	ENSG00000108669	CYTH1	2438
19:577426:rs7252138:T_G	T/G	G	0.497709	0.951715	ENSG00000172270	BSG	1091
19:9798867:rs12459250:C_T	C/T	T	0.0592298	1	ENSG00000196605	ZNF846	2389
21:36137304:rs45598234:T_C	T/C	C	0.36827	0.571111	ENSG00000159231	CBR3	2433
10:45346821:rs192137532:C_T	C/T	T	0.100385	0.398369	ENSG00000256574	OR13A1	1559
20:49919080:rs723593:G_A	A/G	G	0.118588	0.922712	ENSG00000124226	RNF114	2437
1:46281629:rs12142240:T_C	T/C	C	0.292333	0.117266	ENSG00000085999	RAD54L	2439
10:80150522:rs7071579:A_G	A/G	G	0.444604	0.934617	ENSG00000189129	PLAC9	2437
17:46712837:rs169201:A_G	A/G	G	0.200369	0.704469	ENSG00000120071	KANSL1	2438
12:132524769:rs7398953:C_T	C/T	T	0.307219	0.962049	ENSG00000112787	FBRSL1	2438
2:174764293:rs7560774:C_A	C/A	A	0.47991	0.0884091	ENSG00000138435	CHRNA1	2439
16:75535276:rs2550883:G_C	G/C	C	0.0621156	0.220356	ENSG00000135702	CHST5	2439
6:149979592:rs6557225:C_T	C/T	T	0.170767	0.431353	ENSG00000111981	ULBP1	2439
1:205521591:rs10900501:G_A	G/A	A	0.210451	0.854986	ENSG00000117266	CDK18	2440
16:2088583:rs1051771:G_C	G/C	C	0.0940574	0.905338	ENSG00000103197	TSC2	2440
2:70994692:rs2302561:A_G	A/G	G	0.298195	0.663393	ENSG00000116039	ATP6V1B1	2438
7:64955942:rs73137865:C_A	C/A	A	0.0852506	0.243413	ENSG00000152926	ZNF117	2434
19:18911161:rs1468461:T_C	T/C	C	0.341338	0.162532	ENSG00000105669	COPE	2436
1:52908994:rs562641:C_T	C/T	T	0.3649	0.50017	ENSG00000116171	SCP2	2302
1:1236303:rs7536568:A_G	A/G	G	0.11373	0.421358	ENSG00000184163	C1QTNF12	2440
4:88385507:rs7677237:T_C	T/C	C	0.0549979	0.431911	ENSG00000138642	HERC6	2391
21:39876352:rs9978035:G_A	G/A	A	0.177883	0.889899	ENSG00000183036	PCP4	2437
11:71523061:rs11234027:G_A	G/A	A	0.152317	0.136692	ENSG00000204572	KRTAP5-10	2439
21:37635934:rs860796:A_G	A/G	G	0.283839	0.881213	ENSG00000157542	KCNJ6	2438
3:138038827:rs17282628:G_A	G/A	A	0.128542	0.785912	ENSG00000066405	CLDN18	2435
1:2384278:rs2843127:A_G	A/G	G	0.439729	0.202988	ENSG00000116151	MORN1	2439
17:18380313:rs617624:C_T	C/T	T	0.398319	0.499225	ENSG00000176974	SHMT1	2439
3:122412930:rs3828362:C_G	C/G	G	0.423124	0.771705	ENSG00000196981	WDR5B	2439
12:6460379:rs2009527:C_T	C/T	T	0.303198	0.415192	ENSG00000139192	TAPBPL	2439
1:161726992:rs11585450:G_C	G/C	C	0.490152	0.685258	ENSG00000162746	FCRLB	2437
15:78131254:rs11547207:A_C	A/C	C	0.257254	0.230788	ENSG00000183476	SH2D7	2309
1:94060067:rs521538:A_G	A/G	G	0.232992	0.140695	ENSG00000198691	ABCA4	2440
6:109634847:rs13201430:C_T	C/T	T	0.40702	0.933095	ENSG00000155085	AK9	2436
8:11111090:rs6981352:G_A	G/A	A	0.421797	0.675934	ENSG00000171044	XKR6	601
9:104777071:rs2482430:T_C	C/T	T	0.169672	0.517609	ENSG00000165028	NIPSNAP3B	2440
6:28356620:rs213236:T_C	T/C	C	0.368335	0.163645	ENSG00000189298	ZKSCAN3	2438
7:43633968:rs2330919:G_T	T/G	G	0.251334	0.590429	ENSG00000164543	STK17A	2437
1:150872107:rs12758227:A_C	C/A	A	0.474928	0.290552	ENSG00000163131	CTSS	2433
12:55721801:rs3138142:C_T	T/C	C	0.232472	0.609875	ENSG00000135437	RDH5	2439
13:48223525:rs7337883:T_C	T/C	C	0.279992	0.840619	ENSG00000139687	RB1	2434
19:53425853:rs3761115:G_A	G/A	A	0.0965164	0.907706	ENSG00000196417	ZNF765	2440
2:238454297:rs7605254:C_T	C/T	T	0.297458	0.497576	ENSG00000204104	TRAF3IP1	2439
19:48436291:rs1799284:C_T	C/T	T	0.0912259	1	ENSG00000105447	GRWD1	2439
2:152163610:rs9917198:G_T	G/T	T	0.214344	0.673885	ENSG00000115145	STAM2	2440
1:3879978:rs12071660:G_A	G/A	A	0.460451	0.514565	ENSG00000169598	DFFB	2440
5:136084446:rs2215011:G_A	G/A	A	0.489615	0.453922	ENSG00000120708	TGFBI	2311
7:43803824:rs1131372:G_A	G/A	A	0.111316	0.41387	ENSG00000106605	BLVRA	2439
7:23681366:rs4722244:C_T	C/T	T	0.476025	0.745485	ENSG00000188732	FAM221A	2440
3:156826795:rs344071:C_T	C/T	T	0.235439	0.216335	ENSG00000197980	LEKR1	2438
1:167990213:rs7539141:A_T	A/T	T	0.0899015	1	ENSG00000143199	ADCY10	2436
17:18806265:rs10886:A_G	A/G	G	0.484202	0.180823	ENSG00000171928	TVP23B	2437
11:69065037:rs10792016:G_A	A/G	G	0.492372	0.507372	ENSG00000162341	TPCN2	1311
11:6899661:rs7116729:C_T	C/T	T	0.184568	0.892736	ENSG00000178358	OR2D3	2430
20:1994212:rs1997794:T_C	T/C	C	0.353893	0.308894	ENSG00000101327	PDYN	2440
19:19684521:rs7247142:C_T	C/T	T	0.243832	0.869052	ENSG00000089639	GMIP	2432
1:91502721:rs13447464:G_A	G/A	A	0.488115	0.114118	ENSG00000097046	CDC7	2440
4:119455385:rs11934314:G_A	G/A	A	0.286828	0.728976	ENSG00000138735	PDE5A	2437
1:1440430:rs4590:G_C	C/G	G	0.190807	0.251511	ENSG00000215915	ATAD3C	2306
19:38911815:rs76973734:G_C	C/G	G	0.200657	0.146082	ENSG00000262484	CCER2	2437
8:17316834:rs12680752:C_T	T/C	C	0.0971448	0.00658118	ENSG00000003987	MTMR7	1436
15:89275111:rs62020354:C_T	C/T	T	0.450801	0.343195	ENSG00000140525	FANCI	1311
5:90485146:rs12374570:A_G	A/G	G	0.139606	0.866167	ENSG00000113356	POLR3G	2439
14:99815523:rs12891848:T_A	T/A	A	0.454844	0.83814	ENSG00000066629	EML1	2436
12:108145501:rs933848:C_T	T/C	C	0.24049	0.821873	ENSG00000075035	WSCD2	2366
1:3455907:rs10909946:A_C	A/C	C	0.131762	0.156582	ENSG00000130762	ARHGEF16	2440
1:161917565:rs4657122:C_T	C/T	T	0.223295	0.598888	ENSG00000118217	ATF6	2434
16:3004010:rs2524316:C_G	G/C	C	0.368922	0.536457	ENSG00000262152	LINC00514	2365
2:69897673:rs6720498:T_C	T/C	C	0.423583	0.299639	ENSG00000124380	SNRNP27	2434
4:82943764:rs11934234:G_A	G/A	A	0.186089	0.384509	ENSG00000189308	LIN54	2437
13:45780781:rs943292:C_T	T/C	C	0.157377	0.0665062	ENSG00000215475	SIAH3	2440
2:24901479:rs6545806:G_A	G/A	A	0.445996	0.485744	ENSG00000138031	ADCY3	2435
8:18065990:rs12541181:C_G	C/G	G	0.354885	0.595417	ENSG00000104763	ASAH1	2436
15:99564180:rs4424892:C_T	T/C	C	0.197622	0.702128	ENSG00000068305	MEF2A	2439
12:95765614:rs7133477:C_T	C/T	T	0.437679	0.711201	ENSG00000074527	NTN4	2439
19:21598740:rs12608625:G_A	A/G	G	0.336136	0.716595	ENSG00000198521	ZNF43	2438
18:68867575:rs8088744:G_T	G/T	T	0.386839	0.79794	ENSG00000206052	DOK6	2439
17:16439519:rs11871958:T_C	T/C	C	0.285978	0.399404	ENSG00000181350	LRRC75A	2439
14:102505833:rs942023:T_C	T/C	C	0.354713	0.92955	ENSG00000156381	ANKRD9	2440
18:13927715:rs12964057:G_A	G/A	A	0.211704	0.855441	ENSG00000176136	MC5R	2435
10:133540617:rs8192779:T_C	C/T	T	0.0928279	1	ENSG00000171772	SYCE1	2440
17:7190147:rs13331:A_G	G/A	A	0.343018	0.510054	ENSG00000132535	DLG4	2220
6:153009333:rs7750874:A_T	A/T	T	0.316255	0.222849	ENSG00000112031	MTRF1L	2430
6:55426392:rs12211679:C_T	C/T	T	0.32423	0.711494	ENSG00000146151	HMGCLL1	2435
11:6597318:rs11040930:G_A	G/A	A	0.480903	0.714863	ENSG00000132275	RRP8	2435
1:171781634:rs2294717:C_T	T/C	C	0.271423	0.758671	ENSG00000010165	EEF1AKNMT	2439
15:40598312:rs12438955:G_T	T/G	G	0.157442	0.359742	ENSG00000137824	RMDN3	2439
10:98388596:rs2182168:C_G	G/C	C	0.351669	0.656492	ENSG00000119943	PYROXD2	2427
19:56530809:rs10415223:C_T	C/T	T	0.46798	0.625353	ENSG00000196263	ZNF471	2436
8:94676252:rs12543253:T_A	T/A	A	0.387402	0.392531	ENSG00000104413	ESRP1	2429
1:220702697:rs700036:T_C	T/C	C	0.0733607	0.371278	ENSG00000162817	C1orf115	2440
6:151231240:rs9397379:C_T	C/T	T	0.171458	0.0748132	ENSG00000131016	AKAP12	2435
7:55475570:rs815959:C_T	T/C	C	0.296516	0.264591	ENSG00000154978	VOPP1	2440
11:68727994:rs7942697:T_G	G/T	T	0.281173	0.841142	ENSG00000132749	TESMIN	2438
12:121923506:rs10770186:A_G	A/G	G	0.433032	0.772661	ENSG00000158023	WDR66	2434
5:35687247:rs16902418:A_G	A/G	G	0.396176	0.734547	ENSG00000152582	SPEF2	2432
17:46857605:rs1443311:C_G	C/G	G	0.169676	0.773889	ENSG00000158955	WNT9B	2437
1:209869790:rs12046618:A_G	A/G	G	0.219967	0.679598	ENSG00000143469	SYT14	2439
19:17393453:rs4808080:A_G	A/G	G	0.117688	0.444651	ENSG00000269720	CCDC194	1436
1:201877561:rs10920269:G_T	G/T	T	0.199057	0.525278	ENSG00000163431	LMOD1	2439
14:38024542:rs10151497:C_T	C/T	T	0.462932	0.624377	ENSG00000139874	SSTR1	2428
1:6625791:rs12127219:C_A	C/A	A	0.291632	1	ENSG00000041988	THAP3	2438
19:44662645:rs714948:C_A	C/A	A	0.0985656	0.8195	ENSG00000186567	CEACAM19	2440
9:38005438:rs10973638:T_C	C/T	T	0.495488	0.114302	ENSG00000107338	SHB	2438
1:109275908:rs646776:C_T	T/C	C	0.213993	0.763495	ENSG00000134222	PSRC1	2437
19:40078164:rs73040573:T_C	T/C	C	0.0771725	0.467042	ENSG00000128000	ZNF780B	2313
20:50011947:rs6067318:T_A	T/A	A	0.418907	1	ENSG00000124216	SNAI1	2306
10:119171411:rs7076209:T_C	T/C	C	0.476005	0.515995	ENSG00000165672	PRDX3	2438
18:63664485:rs60498228:G_A	G/A	A	0.210635	0.27154	ENSG00000197641	SERPINB13	2426
1:151919723:rs10788818:T_C	C/T	T	0.403649	0.312817	ENSG00000159445	THEM4	2439
7:64850974:rs6942993:C_T	C/T	T	0.469635	1	ENSG00000198039	ZNF273	2437
3:10287693:rs35681:T_C	T/C	C	0.481124	0.542775	ENSG00000157017	GHRL	2437
6:136839368:rs17710825:A_G	A/G	G	0.119262	0.148731	ENSG00000112357	PEX7	2440
11:57590170:rs3891975:G_A	G/A	A	0.231967	0.954683	ENSG00000156587	UBE2L6	2440
16:13951542:rs4781563:G_A	G/A	A	0.289582	0.657819	ENSG00000175595	ERCC4	2438
5:64664007:rs10491469:C_A	A/C	C	0.37923	0.406542	ENSG00000145642	SHISAL2B	2364
3:58245385:rs6808671:C_T	C/T	T	0.372742	0.0830265	ENSG00000163684	RPP14	2436
20:58999786:rs2099001:A_G	A/G	G	0.188141	0.691252	ENSG00000101158	NELFCD	2437
11:34904791:rs1117050:C_T	C/T	T	0.332786	0.749545	ENSG00000149089	APIP	2437
13:45533793:rs3014899:C_T	T/C	C	0.172746	0.228758	ENSG00000136152	COG3	2440
19:56552547:rs399970:T_G	T/G	G	0.250719	0.91414	ENSG00000197016	ZNF470	2435
6:158644726:rs756535192:C_G	C/G	G	0.404713	0.52885	ENSG00000146425	DYNLT1	2440
10:103241753:rs1891292:A_G	A/G	G	0.446267	0.436436	ENSG00000148798	INA	2438
5:141190650:rs2907325:C_T	C/T	T	0.44313	0.218425	ENSG00000187372	PCDHB13	1310
6:33066800:rs34596699:T_C	T/C	C	0.17355	0.510903	ENSG00000231389	HLA-DPA1	2276
19:1085068:rs2079158:A_T	T/A	A	0.127221	0.638817	ENSG00000180448	ARHGAP45	2307
13:49376417:rs2407611:T_C	C/T	T	0.47621	0.745383	ENSG00000102547	CAB39L	2438
9:104750607:rs2417564:A_C	A/C	C	0.1895	0.0247658	ENSG00000136783	NIPSNAP3A	2438
14:24009590:rs147027077:A_T	A/T	T	0.0657783	0.128356	ENSG00000187630	DHRS4L2	2364
2:55900956:rs7596872:C_A	C/A	A	0.0903689	0.712658	ENSG00000115380	EFEMP1	2440
19:49955674:rs8103552:C_A	C/A	A	0.233484	0.428108	ENSG00000161640	SIGLEC11	2437
11:82921200:rs12363138:T_C	T/C	C	0.286798	0.488273	ENSG00000137502	RAB30	2439
17:44317093:rs850719:A_G	A/G	G	0.392535	1	ENSG00000013306	SLC25A39	2438
7:7567955:rs3757529:A_T	T/A	A	0.179377	1	ENSG00000164654	MIOS	2439
11:28322749:rs7102237:A_C	A/C	C	0.283128	0.0315982	ENSG00000169519	METTL15	2430
7:100073252:rs6960432:G_C	G/C	C	0.430271	0.230956	ENSG00000166529	ZSCAN21	2438
17:3510866:rs2271158:T_C	T/C	C	0.363208	1	ENSG00000141255	SPATA22	2438
7:112470541:rs2708606:G_A	G/A	A	0.233593	0.909963	ENSG00000181016	LSMEM1	2438
4:37948234:rs7661459:T_C	T/C	C	0.347969	0.0124633	ENSG00000250254	PTTG2	2437
19:44333093:rs10422017:A_G	G/A	A	0.368076	0.191722	ENSG00000167380	ZNF226	2437
9:35831039:rs10758326:A_G	G/A	A	0.373719	0.386912	ENSG00000137103	TMEM8B	2439
7:33019100:rs2392208:C_T	C/T	T	0.310833	0.88723	ENSG00000122643	NT5C3A	2437
11:83238492:rs667065:C_T	C/T	T	0.394586	0.2352	ENSG00000137494	ANKRD42	2438
9:4662394:rs34250374:A_G	A/G	G	0.129668	0.177636	ENSG00000205808	PLPP6	2437
10:112235579:rs12358126:G_A	G/A	A	0.0656007	1	ENSG00000119913	TECTB	2439
7:102718470:rs12537647:T_C	C/T	T	0.337782	0.102912	ENSG00000267368	UPK3BL1	2435
17:60154066:rs75506524:G_A	G/A	A	0.0540984	0.427106	ENSG00000167434	CA4	2440
1:224236740:rs1976788:A_G	G/A	A	0.149979	0.0315494	ENSG00000143753	DEGS1	2437
1:246476337:rs12028499:G_A	G/A	A	0.278598	0.724351	ENSG00000185420	SMYD3	2439
19:56104892:rs514916:G_A	G/A	A	0.160699	0.592824	ENSG00000142409	ZNF787	1201
4:3421715:rs3789739:C_T	C/T	T	0.285656	0.766144	ENSG00000159788	RGS12	2440
17:78122372:rs3818147:G_C	C/G	G	0.323143	0.151243	ENSG00000167895	TMC8	2437
11:125906472:rs78086532:C_T	C/T	T	0.248358	0.913664	ENSG00000109832	DDX25	2436
10:79556699:rs17879335:C_A	C/A	A	0.341277	0.520616	ENSG00000185303	SFTPA2	2350
17:4818081:rs17854914:A_G	A/G	G	0.145902	0.625801	ENSG00000129219	PLD2	2440
19:47481963:rs17271418:G_A	G/A	A	0.0731557	0.654227	ENSG00000105402	NAPA	2440
1:178691873:rs12730143:G_A	G/A	A	0.089959	0.711155	ENSG00000240021	TEX35	2440
14:101925785:rs1741143:G_A	G/A	A	0.0849582	0.608611	ENSG00000078304	PPP2R5C	1436
16:31144137:rs55667375:C_T	C/T	T	0.275636	0.509608	ENSG00000178226	PRSS36	2438
13:72846550:rs9573045:A_G	G/A	A	0.287854	0.843355	ENSG00000083535	PIBF1	2437
4:8216492:rs1123032:G_A	G/A	A	0.371311	0.66461	ENSG00000125089	SH3TC1	2440
4:122924114:rs6820411:C_A	C/A	A	0.141861	0.211609	ENSG00000145375	SPATA5	2439
20:1436734:rs6074631:A_G	G/A	A	0.238791	0.21949	ENSG00000088833	NSFL1C	2431
10:73744271:rs7080579:T_A	T/A	A	0.406314	0.501843	ENSG00000172650	AGAP5	2439
2:216421086:rs6708185:G_A	G/A	A	0.480509	0.44101	ENSG00000138375	SMARCAL1	2437
14:96250552:rs73361631:A_T	A/T	T	0.0887295	1	ENSG00000100739	BDKRB1	2440
9:2783788:rs1060812:T_C	T/C	C	0.362012	0.00135206	ENSG00000168263	KCNV2	2435
3:133825073:rs7626433:G_A	G/A	A	0.157032	0.055446	ENSG00000144867	SRPRB	2439
12:51406184:rs4761961:A_C	A/C	C	0.465546	0.654432	ENSG00000050438	SLC4A8	2438
7:30583926:rs38493:G_A	G/A	A	0.22938	0.422998	ENSG00000006625	GGCT	2437
2:191114452:rs4254532:G_A	G/A	A	0.374949	0.320473	ENSG00000138378	STAT4	2439
15:79914616:rs8024713:C_G	C/G	G	0.359574	0.271719	ENSG00000180953	AC015871.1	2439
1:179062948:rs6678090:A_G	A/G	G	0.45244	0.838091	ENSG00000116199	FAM20B	2439
14:69478906:rs72723857:C_A	C/A	A	0.148421	0.575634	ENSG00000175985	PLEKHD1	2439
5:71011637:rs4976210:T_C	T/C	C	0.266351	0.00690634	ENSG00000205572	SERF1B	2431
11:45808778:rs61193268:A_G	A/G	G	0.0711066	0.22017	ENSG00000181830	SLC35C1	2440
19:48754482:rs838134:A_C	A/C	C	0.283251	0.134325	ENSG00000174951	FUT1	2436
11:3150512:rs74608868:C_A	C/A	A	0.231242	0.494452	ENSG00000021762	OSBPL5	2439
21:33365652:rs60366893:A_G	A/G	G	0.292081	0.513091	ENSG00000142166	IFNAR1	2311
18:6728904:rs7506354:T_C	T/C	C	0.476434	0.87107	ENSG00000088756	ARHGAP28	2440
2:179264306:rs13391473:T_G	T/G	G	0.229905	0.906625	ENSG00000187231	SESTD1	2314
6:11806726:rs6941812:C_T	C/T	T	0.290283	0.960821	ENSG00000111863	ADTRP	2439
7:151213556:rs2414:C_T	C/T	T	0.400123	0.139765	ENSG00000033100	CHPF2	2438
2:99115089:rs6739579:C_T	T/C	C	0.350041	0.503979	ENSG00000158411	MITD1	2434
9:130449115:rs10123082:A_G	A/G	G	0.143004	0.363853	ENSG00000130707	ASS1	2437
15:55832708:rs55695470:C_T	C/T	T	0.225615	0.384654	ENSG00000069869	NEDD4	2440
16:31136227:rs2855475:G_A	G/A	A	0.394176	0.671533	ENSG00000103510	KAT8	2438
12:12357163:rs10772552:C_T	C/T	T	0.455533	0.967448	ENSG00000165714	BORCS5	2440
5:65673944:rs40630:G_C	G/C	C	0.328343	0.510729	ENSG00000113593	PPWD1	1436
20:3256901:rs1006681:A_G	G/A	A	0.489327	0.33071	ENSG00000088854	C20orf194	2436
1:88992247:rs6428489:C_G	C/G	G	0.429508	0.160451	ENSG00000213516	RBMXL1	2440
8:117542025:rs16889862:C_T	C/T	T	0.193542	0.398179	ENSG00000164758	MED30	2431
17:16173584:rs178837:C_A	C/A	A	0.477385	0.654849	ENSG00000141027	NCOR1	2432
4:20385534:rs73238773:C_T	C/T	T	0.378384	0.228264	ENSG00000145147	SLIT2	2438
6:3144920:rs4394276:C_G	C/G	G	0.3125	0.0339445	ENSG00000137267	TUBB2A	2440
4:41956355:rs724633:C_T	T/C	C	0.106762	0.02502	ENSG00000109133	TMEM33	2440
3:151867601:rs13069120:C_A	A/C	C	0.47868	0.967643	ENSG00000198829	SUCNR1	2439
16:56460159:rs34793257:C_T	C/T	T	0.382896	0.764233	ENSG00000125124	BBS2	2438
7:144099569:rs7805994:A_G	A/G	G	0.198011	0.326798	ENSG00000243896	OR2A7	2313
2:37231568:rs3213745:G_A	G/A	A	0.398729	0.375357	ENSG00000115816	CEBPZ	2439
10:7758918:rs11255344:T_C	T/C	C	0.222884	1	ENSG00000151657	KIN	2434
8:102526038:rs2053129:T_C	C/T	T	0.461649	0.415087	ENSG00000155087	ODF1	2438
8:28522110:rs13281640:T_C	C/T	T	0.420947	0.948103	ENSG00000104290	FZD3	993
4:77837872:rs17002824:G_C	G/C	C	0.134031	0.161846	ENSG00000138767	CNOT6L	2436
4:8476694:rs2631736:C_G	C/G	G	0.354918	0.964739	ENSG00000155275	TRMT44	2440
16:31079888:rs3751855:T_C	T/C	C	0.368799	0.486478	ENSG00000103496	STX4	2439
16:75329010:rs3863442:C_T	T/C	C	0.408159	0.425861	ENSG00000153774	CFDP1	2439
9:71854304:rs1608641:G_T	G/T	T	0.211885	0.903511	ENSG00000155621	C9orf85	2440
2:47169135:rs6751198:C_T	T/C	C	0.22343	0.483493	ENSG00000239605	STPG4	2437
1:159302270:rs2251746:T_C	T/C	C	0.264344	0.193311	ENSG00000179639	FCER1A	2440
6:83584767:rs9283801:T_C	T/C	C	0.435702	0.86713	ENSG00000065609	SNAP91	2364
20:438423:rs3746794:C_T	C/T	T	0.463069	1	ENSG00000125875	TBC1D20	2437
10:62393773:rs10821989:A_C	A/C	C	0.393901	0.247916	ENSG00000182010	RTKN2	2394
1:19850513:rs75272523:T_C	T/C	C	0.0596311	1	ENSG00000169914	OTUD3	2440
12:53045355:rs12368925:T_A	T/A	A	0.3711	0.572675	ENSG00000111077	TNS2	2436
6:31115720:rs3094218:A_C	C/A	A	0.485262	0.802625	ENSG00000204538	PSORS1C2	2307
1:1235869:rs7528416:T_C	T/C	C	0.0961066	0.242755	ENSG00000078808	SDF4	2440
3:49277527:rs56306491:G_A	G/A	A	0.099016	0.255338	ENSG00000188315	C3orf62	2439
4:158691166:rs72693395:T_C	T/C	C	0.128279	0.238477	ENSG00000171503	ETFDH	2440
11:65670874:rs11227250:C_T	C/T	T	0.365353	0.793377	ENSG00000172922	RNASEH2C	2436
8:85209076:rs3808538:G_T	G/T	T	0.268458	0.179894	ENSG00000176731	RBIS	2438
4:99073414:rs7658279:G_A	G/A	A	0.118033	0.922617	ENSG00000197894	ADH5	2440
12:53258900:rs7397757:C_T	C/T	T	0.321092	0.403232	ENSG00000135476	ESPL1	2437
12:48184848:rs7486941:G_C	G/C	C	0.384141	0.324421	ENSG00000172640	OR10AD1	2434
10:129467281:rs16906252:C_T	C/T	T	0.0609106	0.285997	ENSG00000170430	MGMT	2438
2:61118342:rs1624206:A_G	G/A	A	0.436311	0.709834	ENSG00000162929	KIAA1841	2418
6:45476324:rs2677110:C_T	C/T	T	0.343929	0.116257	ENSG00000124813	RUNX2	2438
11:2924715:rs3764895:C_T	C/T	T	0.187295	0.424704	ENSG00000181649	PHLDA2	2440
11:113975284:rs1062613:T_C	T/C	C	0.210213	0.127445	ENSG00000166736	HTR3A	2438
10:5926515:rs675416:T_C	C/T	T	0.138581	0.126411	ENSG00000134452	FBH1	2439
17:39926554:rs12603332:T_C	T/C	C	0.48831	0.543269	ENSG00000172057	ORMDL3	2438
22:19341752:rs58954782:A_C	A/C	C	0.0795082	0.889609	ENSG00000185608	MRPL40	2440
5:80004611:rs2434307:C_T	C/T	T	0.388479	0.579532	ENSG00000152413	HOMER1	2439
19:24027723:rs2163863:C_G	C/G	G	0.192241	0.545749	ENSG00000213096	ZNF254	2294
19:11827447:rs11671713:A_G	A/G	G	0.362331	0.629685	ENSG00000171295	ZNF440	2437
19:23700132:rs62118353:G_A	G/A	A	0.117008	0.0625729	ENSG00000196172	ZNF681	2440
16:391017:rs4984870:T_A	T/A	A	0.420157	0.0184542	ENSG00000129925	TMEM8A	2292
13:27423168:rs2146819:C_T	C/T	T	0.435629	0.510013	ENSG00000122034	GTF3A	2439
17:15971833:rs2779210:G_A	G/A	A	0.413623	0.738377	ENSG00000170425	ADORA2B	2437
5:95463438:rs10515227:T_C	T/C	C	0.11291	0.225644	ENSG00000153347	FAM81B	2440
3:149225481:rs73166855:G_A	G/A	A	0.0932759	0.339422	ENSG00000047457	CP	2439
1:162813028:rs61812977:G_A	G/A	A	0.325417	0.511364	ENSG00000132196	HSD17B7	1200
17:82232356:rs62622791:G_A	G/A	A	0.0568513	0.849106	ENSG00000141526	SLC16A3	2401
3:169814589:rs9814802:A_G	A/G	G	0.413899	0.504309	ENSG00000171757	LRRC34	2439
15:65056357:rs7172429:A_G	A/G	G	0.383197	0.607447	ENSG00000186198	SLC51B	2440
10:114294826:rs7350409:C_G	C/G	G	0.0751092	0.29215	ENSG00000165816	VWA2	2290
14:23084032:rs141701407:C_T	C/T	T	0.160296	0.0194487	ENSG00000283654	LMLN2	2433
14:95542529:rs7157963:A_T	A/T	T	0.210623	0.330335	ENSG00000182512	GLRX5	2438
22:37022220:rs62230792:G_A	G/A	A	0.164274	0.554879	ENSG00000128311	TST	2438
4:10041404:rs13137343:C_A	C/A	A	0.465751	0.514995	ENSG00000109667	SLC2A9	2438
6:4118817:rs659025:C_T	C/T	T	0.303074	0.773874	ENSG00000198721	ECI2	2440
11:126890756:rs11220650:A_G	A/G	G	0.495492	0.598591	ENSG00000149571	KIRREL3	2440
16:31094233:rs2884737:A_C	A/C	C	0.284483	0.517569	ENSG00000167397	VKORC1	2436
2:1521031:rs28361468:A_G	A/G	G	0.48319	0.44122	ENSG00000115705	TPO	2439
6:31637671:rs7889:G_C	C/G	G	0.365986	0.445189	ENSG00000204439	C6orf47	2302
14:103933822:rs6576012:T_C	C/T	T	0.301848	0.0834351	ENSG00000156414	TDRD9	2435
2:101226814:rs1192799:G_A	G/A	A	0.440887	0.0644921	ENSG00000175874	CREG2	2436
16:68160744:rs1968065:T_G	G/T	T	0.473284	0.309334	ENSG00000167264	DUS2	2433
12:47748560:rs12424297:T_C	T/C	C	0.153484	0.815148	ENSG00000079337	RAPGEF3	2440
11:129834277:rs692465:A_G	G/A	A	0.0706004	0.533512	ENSG00000151715	TMEM45B	2415
2:223196791:rs13417255:C_G	C/G	G	0.422651	0.406558	ENSG00000152049	KCNE4	2437
10:68190439:rs10823155:G_A	A/G	G	0.458429	0.290955	ENSG00000138347	MYPN	1311
3:87255411:rs1060241:G_A	G/A	A	0.300304	0.585439	ENSG00000064835	POU1F1	2301
6:37483138:rs10692:T_C	T/C	C	0.290812	0.882881	ENSG00000198937	CCDC167	2438
11:125097259:rs7030:G_T	G/T	T	0.293683	0.0357452	ENSG00000150433	TMEM218	2438
12:34038456:rs11053067:T_C	T/C	C	0.393355	0.270101	ENSG00000139133	ALG10	2438
22:24921769:rs8142847:A_G	A/G	G	0.443191	0.324743	ENSG00000206069	TMEM211	2438
15:39937650:rs75671548:C_T	C/T	T	0.0584735	0.464998	ENSG00000166073	GPR176	2437
5:90514260:rs1047787:G_A	G/A	A	0.406442	0.501714	ENSG00000176018	LYSMD3	2437
22:36202255:rs6000182:C_T	C/T	T	0.108811	0.917119	ENSG00000100336	APOL4	2440
6:18399519:rs2296198:T_C	T/C	C	0.266913	0.234269	ENSG00000137393	RNF144B	2439
3:9918386:rs708567:C_T	T/C	C	0.47253	0.714854	ENSG00000163702	IL17RC	2439
10:92056728:rs4933712:G_A	G/A	A	0.370902	0.410151	ENSG00000198060	MARCH5	2440
4:158185163:rs72695745:G_A	G/A	A	0.124795	0.0259095	ENSG00000164125	GASK1B	2440
12:132761219:rs6560901:A_G	G/A	A	0.261075	0.345267	ENSG00000176915	ANKLE2	2438
6:150288913:rs7772690:G_A	G/A	A	0.44918	0.110569	ENSG00000198729	PPP1R14C	2440
16:21727163:rs8061126:T_C	T/C	C	0.420837	0.771263	ENSG00000155719	OTOA	2438
6:24425219:rs41271779:G_A	G/A	A	0.143296	0.187348	ENSG00000124532	MRS2	2439
12:11170917:rs61928642:A_G	A/G	G	0.250923	0.105933	ENSG00000256188	TAS2R30	2439
16:70251998:rs4985407:A_G	G/A	A	0.49117	0.776618	ENSG00000223496	EXOSC6	2435
5:141360212:rs17097231:C_G	C/G	G	0.0905738	0.140186	ENSG00000253910	PCDHGB2	2440
15:45197616:rs2467838:A_T	A/T	T	0.351169	0.0754571	ENSG00000140254	DUOXA1	2439
17:69234851:rs8064431:C_G	C/G	G	0.142857	0.28314	ENSG00000154265	ABCA5	2436
3:68992171:rs6549168:A_G	G/A	A	0.492412	0.168629	ENSG00000163378	EOGT	2438
19:40552771:rs865255:G_T	G/T	T	0.357025	0.536727	ENSG00000160460	SPTBN4	2434
1:6508327:rs4908554:T_C	T/C	C	0.37459	0.280099	ENSG00000215788	TNFRSF25	2440
12:8847905:rs7977933:C_G	C/G	G	0.0703157	0.642142	ENSG00000166535	A2ML1	2439
4:174604385:rs2555676:T_C	T/C	C	0.375667	0.364504	ENSG00000164120	HPGD	2437
6:32462512:rs9268863:A_G	A/G	G	0.419376	0.93186	ENSG00000204290	BTNL2	2307
6:143333686:rs2303387:C_T	C/T	T	0.173298	1	ENSG00000146416	AIG1	2438
5:76040651:rs28554027:C_T	C/T	T	0.183682	0.0584854	ENSG00000122012	SV2C	2439
3:28414280:rs6765525:C_T	C/T	T	0.454308	0.109949	ENSG00000206559	ZCWPW2	2298
19:7682559:rs1053363:G_A	G/A	A	0.168443	0.0428068	ENSG00000181029	TRAPPC5	2440
3:139538761:rs2071387:A_G	A/G	G	0.175482	1	ENSG00000114115	RBP1	2439
2:113074735:rs6761276:T_C	T/C	C	0.428249	0.106811	ENSG00000136689	IL1RN	2439
2:73248376:rs2007918:A_T	A/T	T	0.383128	0.796777	ENSG00000135617	PRADC1	2430
15:82225117:rs62012011:A_G	A/G	G	0.227552	0.119749	ENSG00000278662	GOLGA6L10	2439
19:12899706:rs8012:A_G	G/A	A	0.448892	0.436606	ENSG00000105607	GCDH	2436
11:60376707:rs10750936:G_A	A/G	G	0.344057	0.4459	ENSG00000166928	MS4A14	2440
5:54454903:rs12520725:T_C	T/C	C	0.393443	0.0897107	ENSG00000169271	HSPB3	2440
3:38974490:rs11129814:T_C	T/C	C	0.118215	0.0519589	ENSG00000168026	TTC21A	2432
17:81682485:rs7503637:G_A	G/A	A	0.171253	0.432083	ENSG00000185298	CCDC137	2435
5:761633:rs6865411:G_A	A/G	G	0.22406	0.198205	ENSG00000188818	ZDHHC11	2419
3:39108083:rs28362641:C_T	C/T	T	0.170902	0.0452302	ENSG00000168356	SCN11A	2440
19:39936651:rs3760920:G_A	G/A	A	0.0704918	0.438205	ENSG00000275395	FCGBP	2440
2:202820396:rs75141346:A_G	A/G	G	0.122894	0.187059	ENSG00000163596	ICA1L	2433
12:113262933:rs61943604:A_G	A/G	G	0.0643443	0.866411	ENSG00000139405	RITA1	2440
7:56119414:rs816417:A_G	A/G	G	0.357875	1	ENSG00000185290	NUPR2	2438
19:51627384:rs1106476:T_A	T/A	A	0.106601	0.522836	ENSG00000254415	SIGLEC14	2439
21:32602969:rs2833926:T_C	T/C	C	0.194011	0.119873	ENSG00000242220	TCP10L	2438
12:49369341:rs7961032:A_G	A/G	G	0.101886	0.739446	ENSG00000123352	SPATS2	2439
6:2770970:rs160660:A_T	A/T	T	0.293238	0.305227	ENSG00000145949	MYLK4	2440
8:81827278:rs56125566:C_T	C/T	T	0.256482	0.326991	ENSG00000104497	SNX16	2314
4:55948979:rs80157196:T_C	T/C	C	0.212295	0.716492	ENSG00000174799	CEP135	2440
2:106073280:rs66989638:G_A	G/A	A	0.117213	0.768995	ENSG00000119147	ECRG4	2440
9:126172957:rs10987179:T_C	C/T	T	0.474569	0.935305	ENSG00000167081	PBX3	2438
2:32678481:rs111896629:G_A	G/A	A	0.120492	0.503215	ENSG00000018699	TTC27	2440
12:934668:rs10849594:T_C	T/C	C	0.184912	0.840251	ENSG00000002016	RAD52	2439
16:19655710:rs72767594:T_C	T/C	C	0.26601	0.27587	ENSG00000103544	VPS35L	2436
8:693531:rs732197:A_G	A/G	G	0.351624	0.504956	ENSG00000104714	ERICH1	2433
2:111121804:rs2241843:C_A	C/A	A	0.480115	0.967644	ENSG00000153094	BCL2L11	2439
6:125843857:rs584032:G_A	G/A	A	0.418786	0.0882289	ENSG00000111912	NCOA7	2438
15:41296564:rs6650519:A_G	G/A	A	0.321092	0.926012	ENSG00000137804	NUSAP1	2437
[truncated: 8,281 more rows]

## Sheet: PIC1
SNP	gene	beta-interaction	std-interaction	p-value	BH-FDR
1:88964737:rs1536259:A_G	ENSG00000137944	-0.539054	0.0265327	6.77132e-85	6.96092e-81
20:1913669:rs6075339:C_T	ENSG00000101307	-0.542269	0.0275048	2.13557e-80	1.09769e-76
17:15973341:rs2779212:T_C	ENSG00000214941	0.50705	0.0272625	2.67598e-72	9.16968e-69
5:96916885:rs2910686:T_C	ENSG00000164308	0.483854	0.0270724	3.15601e-67	8.11095e-64
11:74907656:rs12221841:C_G	ENSG00000166435	-0.538275	0.0312129	5.75772e-63	1.18379e-59
14:64911980:rs7160518:G_T	ENSG00000258289	-0.571876	0.0334674	8.20105e-62	1.40511e-58
5:34012459:rs253200:G_A	ENSG00000242110	-0.461785	0.0271588	2.3655e-61	3.47391e-58
11:18412342:rs3740714:A_C	ENSG00000166796	-0.693721	0.0413868	9.10519e-60	1.17002e-56
6:42704836:rs13214506:G_A	ENSG00000112619	-0.496516	0.0304372	7.40199e-57	8.45471e-54
1:112617797:rs11102514:C_T	ENSG00000134245	-0.539271	0.0331598	1.55499e-56	1.59853e-53
2:61150884:rs1729652:A_G	ENSG00000237651	0.430324	0.0271135	4.68397e-54	4.37738e-51
18:31156906:rs2118343:C_G	ENSG00000134765	-0.442453	0.0285554	1.02175e-51	8.75302e-49
1:63523233:rs17125090:G_A	ENSG00000142856	-0.460672	0.0300798	1.283e-50	1.01456e-47
1:17347690:rs2240338:C_T	ENSG00000159339	-0.445184	0.0292412	4.57935e-50	3.36255e-47
1:64252994:rs1095177:C_T	ENSG00000177414	-0.417611	0.0287619	7.16452e-46	4.91008e-43
8:48735351:rs3750259:C_A	ENSG00000034239	0.412596	0.0289286	2.3626e-44	1.51797e-41
7:64958180:rs12666841:C_T	ENSG00000213462	-0.386071	0.027945	7.49241e-42	4.53071e-39
12:132650320:rs5744896:C_T	ENSG00000177084	0.376199	0.0280685	1.41841e-39	8.10068e-37
8:144109615:rs34324679:C_A	ENSG00000179698	-0.613001	0.0462772	1.18622e-38	6.41805e-36
17:16415618:rs3813769:T_C	ENSG00000187688	0.400711	0.0304969	3.77981e-38	1.94282e-35
2:28957257:rs74175081:G_A	ENSG00000189350	-0.436881	0.0336213	2.24152e-37	1.09728e-34
5:71011637:rs4976210:T_C	ENSG00000172058	0.423358	0.0326137	2.65637e-37	1.24125e-34
21:39389381:rs3787924:A_G	ENSG00000182093	0.372038	0.0287601	4.56615e-37	2.04087e-34
8:143594692:rs9657360:T_C	ENSG00000147813	0.438091	0.0339509	6.74626e-37	2.88965e-34
13:36242254:rs1925840:A_C	ENSG00000120669	-0.366637	0.0286889	3.03029e-36	1.24606e-33
11:78572758:rs4945303:A_G	ENSG00000137513	0.41378	0.0330083	5.59498e-35	2.21217e-32
3:100352226:rs13082297:G_C	ENSG00000114021	0.36905	0.0296172	1.35514e-34	5.15955e-32
3:19946945:rs11128927:G_C	ENSG00000163576	0.346873	0.0280801	4.80002e-34	1.76229e-31
14:20999997:rs2149666:T_G	ENSG00000165794	0.350504	0.0284393	6.69211e-34	2.37224e-31
6:49492265:rs2501968:A_G	ENSG00000031691	-0.342562	0.0279333	1.36252e-33	4.66889e-31
2:102315833:rs953934:C_T	ENSG00000115604	0.344801	0.0289711	8.68306e-32	2.87942e-29
11:820268:rs7925131:A_G	ENSG00000177666	-0.358195	0.0301062	9.06135e-32	2.91096e-29
9:33388291:rs3064817:C_T	ENSG00000165269	-0.539155	0.0453594	1.03305e-31	3.2181e-29
5:74817010:rs72764669:G_C	ENSG00000164346	-0.516595	0.0436136	1.64782e-31	4.98223e-29
17:3611304:rs62069928:C_T	ENSG00000197417	-0.396504	0.0335372	2.11785e-31	6.22042e-29
5:140896089:rs13174119:G_A	ENSG00000239389	-0.348453	0.0297084	6.05583e-31	1.72927e-28
11:61008737:rs11230563:C_T	ENSG00000013725	0.333457	0.028452	6.69934e-31	1.86133e-28
2:47375102:rs35079997:T_C	ENSG00000119888	-0.631568	0.0544758	2.7312e-30	7.38861e-28
9:92325922:rs7860297:A_G	ENSG00000188312	-0.416043	0.0365474	2.73982e-29	7.22188e-27
16:1227472:rs2745145:A_G	ENSG00000197253	0.345959	0.0305458	5.14546e-29	1.32238e-26
6:32663736:rs281863271:G_A	ENSG00000232629	-0.438563	0.0387353	6.45954e-29	1.61961e-26
22:36239710:rs5756111:G_A	ENSG00000128335	0.338053	0.0301947	2.08858e-28	5.11205e-26
19:46673623:rs874462:G_A	ENSG00000105287	0.321369	0.0288535	3.87782e-28	9.27069e-26
12:120459756:rs35801170:C_T	ENSG00000257218	-0.326034	0.0298663	4.04583e-27	9.45253e-25
8:119857811:rs10955938:T_A	ENSG00000136982	0.396216	0.0363191	4.36096e-27	9.96237e-25
1:182590629:rs12041279:G_A	ENSG00000135828	-0.319767	0.0295084	9.34769e-27	2.08901e-24
17:50384878:rs1468317:C_T	ENSG00000154920	-0.47181	0.0437343	1.54283e-26	3.37453e-24
9:135523355:rs900906877:C_G	ENSG00000160349	-0.317878	0.0294722	1.58191e-26	3.38793e-24
10:49892796:rs4495813:T_C	ENSG00000204152	-0.345154	0.0320824	2.10198e-26	4.40986e-24
19:15406884:rs7253443:A_C	ENSG00000105127	-0.326894	0.0306871	6.25965e-26	1.28698e-23
2:38660265:rs6732137:T_C	ENSG00000143891	-0.465735	0.0438441	8.51563e-26	1.71648e-23
10:48184532:rs931743:C_G	ENSG00000170324	0.317914	0.0299495	9.19334e-26	1.81745e-23
11:112197870:rs11214127:G_A	ENSG00000197580	0.344972	0.0326578	1.56071e-25	3.02719e-23
6:52791371:rs2894802:T_G	ENSG00000243955	0.292788	0.0277938	2.0923e-25	3.98312e-23
1:45517172:rs6667191:A_G	ENSG00000280670	-0.316375	0.030054	2.26219e-25	4.22824e-23
17:5385474:rs1058400:G_C	ENSG00000108559	0.302868	0.028877	3.34692e-25	6.14399e-23
6:42198814:rs6907587:C_T	ENSG00000112599	-0.298862	0.0287202	7.96425e-25	1.43636e-22
3:186718517:rs1523435:G_A	ENSG00000113889	0.307082	0.0295705	9.52812e-25	1.68878e-22
15:76059363:rs2959852:C_G	ENSG00000169752	0.384535	0.0379813	1.25608e-23	2.18856e-21
6:39728936:rs111529654:G_A	ENSG00000164627	-0.507129	0.0501592	1.43937e-23	2.46613e-21
18:80064603:rs34540415:G_A	ENSG00000101546	-0.28874	0.0286792	2.18095e-23	3.67544e-21
6:32612634:rs9271256:A_G	ENSG00000198502	-0.393205	0.0394081	5.54027e-23	9.18613e-21
4:39454122:rs17510142:G_A	ENSG00000134962	0.364049	0.0366286	7.62296e-23	1.24387e-20
5:79115501:rs7700970:C_T	ENSG00000145692	0.295126	0.029761	9.46936e-23	1.49762e-20
5:82273269:rs111772743:C_T	ENSG00000186468	-0.314209	0.0316831	9.41189e-23	1.49762e-20
5:72219789:rs6831:A_G	ENSG00000113048	-0.279284	0.0282032	1.08273e-22	1.68644e-20
10:133419430:rs2243619:C_T	ENSG00000214279	-0.287895	0.029135	1.32659e-22	2.03542e-20
1:23424647:rs71514235:T_G	ENSG00000204219	0.315306	0.0321202	2.69754e-22	4.07805e-20
17:58712544:rs34170300:G_C	ENSG00000108384	0.332146	0.0338808	2.7978e-22	4.16832e-20
5:132258935:rs71583465:G_C	ENSG00000131435	0.292016	0.0298381	3.28008e-22	4.81703e-20
2:68735005:rs10048745:G_A	ENSG00000163219	0.327349	0.0335634	4.50624e-22	6.52453e-20
19:48589294:rs10401347:G_A	ENSG00000088002	0.293398	0.0302672	7.98994e-22	1.14079e-19
19:3149992:rs764262269:G_C	ENSG00000060558	0.306069	0.0317191	1.20098e-21	1.69125e-19
6:149863746:rs9322225:G_C	ENSG00000203722	-0.274284	0.0287329	3.15851e-21	4.38777e-19
22:23924644:rs5760119:C_G	ENSG00000133433	0.273787	0.0287494	3.90158e-21	5.34777e-19
7:100374499:rs7792525:A_G	ENSG00000085514	-0.349583	0.036747	4.27861e-21	5.78738e-19
5:80655314:rs408626:T_C	ENSG00000228716	-0.267827	0.0281763	4.60894e-21	6.15323e-19
22:19292645:rs45618939:A_G	ENSG00000070371	-0.557016	0.0586442	4.91165e-21	6.47331e-19
6:42972935:rs2395943:A_G	ENSG00000124713	-0.25677	0.0270403	5.02745e-21	6.54204e-19
1:183186170:rs2276543:G_A	ENSG00000058085	-0.312697	0.0331345	8.62938e-21	1.10888e-18
12:132623501:rs4883630:T_C	ENSG00000187848	0.274965	0.0291513	9.03119e-21	1.14618e-18
12:10966520:rs6488331:C_T	ENSG00000231887	-0.342931	0.0364463	1.11642e-20	1.39961e-18
20:54173204:rs2248137:C_G	ENSG00000019186	0.270654	0.0288477	1.43018e-20	1.77136e-18
14:24431003:rs1956905:C_G	ENSG00000139899	-0.302547	0.0323737	2.00064e-20	2.4484e-18
16:11345446:rs12149160:G_T	ENSG00000175643	0.26015	0.0279106	2.50513e-20	2.9755e-18
4:155161607:rs13132330:C_A	ENSG00000185149	0.524698	0.0562873	2.48788e-20	2.9755e-18
10:45321741:rs11239446:G_A	ENSG00000012779	-0.472276	0.050672	2.51818e-20	2.9755e-18
5:148330877:rs6865972:C_T	ENSG00000204909	-0.304384	0.0327775	3.42451e-20	4.00045e-18
3:158732628:rs6441224:T_C	ENSG00000118849	-0.266071	0.0287525	4.59806e-20	5.25201e-18
1:1418181:rs4970447:A_G	ENSG00000235098	0.473687	0.0511852	4.57416e-20	5.25201e-18
13:50910309:rs9535526:C_T	ENSG00000136104	-0.264431	0.0287248	7.1027e-20	8.02371e-18
5:141155645:rs62378894:G_A	ENSG00000120322	-0.303574	0.0332494	1.39609e-19	1.5432e-17
21:44118844:rs756554:C_A	ENSG00000241945	-0.330574	0.0361923	1.38178e-19	1.5432e-17
17:43700494:rs9910625:C_T	ENSG00000167941	0.26841	0.0294877	1.79093e-19	1.95859e-17
15:78548878:rs8053:T_C	ENSG00000169684	0.258379	0.0284587	2.20205e-19	2.38285e-17
1:232955717:rs12725558:T_A	ENSG00000135778	-0.351676	0.0387561	2.30288e-19	2.466e-17
9:113344807:rs2093691:G_A	ENSG00000119411	-0.253512	0.0279553	2.42278e-19	2.54144e-17
10:50756905:rs1133222:C_T	ENSG00000188611	-0.301982	0.0332909	2.41601e-19	2.54144e-17
19:7766280:rs868875:A_G	ENSG00000104938	0.279997	0.0309382	2.84635e-19	2.9556e-17
1:160193169:rs617599:G_A	ENSG00000143318	0.259277	0.0288633	5.154e-19	5.29831e-17
3:41926401:rs1612124:C_A	ENSG00000168038	0.318802	0.0355951	6.51133e-19	6.62737e-17
17:8376006:rs1695213:T_C	ENSG00000184619	0.266926	0.0298209	6.8247e-19	6.87823e-17
7:72771972:rs59973580:G_A	ENSG00000277149	-0.313821	0.0351248	7.90392e-19	7.88857e-17
22:45350945:rs5765271:T_G	ENSG00000100376	-0.386614	0.0433386	8.88761e-19	8.7014e-17
12:75416966:rs11180496:T_C	ENSG00000180481	0.246412	0.0276201	8.85891e-19	8.7014e-17
10:100223656:rs17882802:G_A	ENSG00000095485	-0.254773	0.0285833	9.77488e-19	9.47979e-17
1:147646379:rs12045115:C_T	ENSG00000162836	0.259647	0.0291539	1.0112e-18	9.71506e-17
21:28844692:rs9983003:C_T	ENSG00000156239	0.32138	0.0360952	1.03458e-18	9.8477e-17
19:51531686:rs1551559:C_T	ENSG00000105492	0.255015	0.0286549	1.07045e-18	1.00956e-16
11:126349885:rs71475953:C_G	ENSG00000110063	-0.386381	0.043529	1.3092e-18	1.2223e-16
6:155314490:rs1334688:A_G	ENSG00000029639	0.253666	0.0285805	1.3198e-18	1.2223e-16
19:57494298:rs7248266:C_G	ENSG00000105136	-0.271492	0.0306756	1.64212e-18	1.50724e-16
2:237590675:rs2292875:A_G	ENSG00000124839	-0.248172	0.0280665	1.76301e-18	1.59043e-16
6:31697417:rs805274:C_T	ENSG00000204428	0.290491	0.032838	1.7637e-18	1.59043e-16
13:24968791:rs2483382:C_T	ENSG00000151849	0.246201	0.027895	2.02911e-18	1.81384e-16
1:89006209:rs12146148:C_T	ENSG00000117226	0.265501	0.0301689	2.52887e-18	2.2411e-16
15:32608094:rs7179495:A_C	ENSG00000232653	-0.31847	0.0362208	2.71084e-18	2.38183e-16
17:46212466:rs2696466:G_A	ENSG00000238083	-0.260901	0.0297214	3.07033e-18	2.67483e-16
2:97571475:rs10195004:A_G	ENSG00000196912	0.25639	0.0293481	4.39983e-18	3.80086e-16
2:85699095:rs10180445:G_C	ENSG00000115523	0.24621	0.0281929	4.51889e-18	3.87119e-16
6:87332131:rs445434:A_G	ENSG00000111850	0.239004	0.0273738	4.60028e-18	3.90834e-16
8:22587525:rs56036787:C_T	ENSG00000120913	0.415221	0.047624	5.10644e-18	4.3028e-16
11:65834089:rs17854357:G_C	ENSG00000172803	-0.335882	0.0385325	5.19317e-18	4.34031e-16
10:84245117:rs2279227:T_C	ENSG00000148604	-0.260823	0.0300962	8.43961e-18	6.99671e-16
16:72074194:rs2000999:A_G	ENSG00000261701	-0.311911	0.0360813	9.60705e-18	7.90084e-16
12:31073901:rs7953706:T_A	ENSG00000013573	0.245872	0.0284628	1.01395e-17	8.27254e-16
2:206765180:rs3828294:G_A	ENSG00000138400	-0.267774	0.0310749	1.21463e-17	9.83182e-16
20:62417346:rs6061521:G_A	ENSG00000130701	0.248601	0.0290758	2.13732e-17	1.71654e-15
9:133354358:rs571549:C_T	ENSG00000148290	-0.245291	0.0287661	2.59355e-17	2.0668e-15
2:36553406:rs10172196:G_A	ENSG00000171055	0.267101	0.0313603	2.8213e-17	2.23099e-15
11:44116219:rs12807350:C_G	ENSG00000151348	0.262325	0.0308366	3.06991e-17	2.40906e-15
10:42780542:rs2506095:G_A	ENSG00000165733	-0.260347	0.0306166	3.15992e-17	2.46091e-15
17:63839024:rs894414:T_C	ENSG00000108592	-0.24611	0.0290533	4.14486e-17	3.2037e-15
11:73904554:rs7942963:G_A	ENSG00000175575	0.476661	0.0563862	4.7973e-17	3.68031e-15
21:44225067:rs4818887:T_C	ENSG00000160223	0.267331	0.0316459	5.12236e-17	3.90058e-15
12:52321579:rs1540095:C_T	ENSG00000170523	-0.243688	0.0288663	5.27991e-17	3.99099e-15
10:84190650:rs7099098:C_T	ENSG00000148600	-0.252474	0.0299291	5.5649e-17	4.17571e-15
18:24139478:rs12963950:C_T	ENSG00000154040	-0.248069	0.0295321	7.48266e-17	5.57404e-15
8:20175596:rs58116035:C_T	ENSG00000036565	-0.251702	0.0299949	8.02485e-17	5.93492e-15
12:9043382:rs12822685:T_C	ENSG00000139187	-0.257104	0.030647	8.17754e-17	6.00465e-15
21:43105109:rs1888523:G_A	ENSG00000160201	0.242391	0.0289934	1.05467e-16	7.63525e-15
9:12761820:rs7030485:G_A	ENSG00000107165	0.257943	0.0308364	1.04806e-16	7.63525e-15
15:31102119:rs3809579:C_T	ENSG00000134160	0.23188	0.0279236	1.64676e-16	1.18383e-14
14:73592128:rs3742819:C_T	ENSG00000177465	-0.233919	0.0282078	1.80885e-16	1.29132e-14
2:20684786:rs10171934:A_C	ENSG00000118961	0.262676	0.031837	2.54752e-16	1.80611e-14
4:87811540:rs1054627:G_A	ENSG00000029559	0.237728	0.0288222	2.60146e-16	1.83172e-14
7:102285204:rs803074:G_C	ENSG00000160999	-0.23974	0.0290887	2.74209e-16	1.9176e-14
4:3507532:rs2858029:C_T	ENSG00000163956	-0.240381	0.0291981	2.94759e-16	2.04738e-14
9:89348767:rs10119002:G_A	ENSG00000123975	0.416663	0.0509233	4.43869e-16	3.0624e-14
4:177442224:rs11131799:G_A	ENSG00000038002	0.243557	0.0298507	5.34661e-16	3.66421e-14
19:2248684:rs4807216:C_T	ENSG00000104899	-0.320394	0.03952	8.12083e-16	5.52862e-14
1:1665061:rs72634819:C_T	ENSG00000189339	0.308295	0.0382224	1.2134e-15	8.2064e-14
19:53037859:rs329744:C_A	ENSG00000180257	-0.332413	0.0413154	1.32578e-15	8.90788e-14
6:32660662:rs9273508:G_A	ENSG00000179344	0.251735	0.0314173	1.7936e-15	1.19729e-13
19:51016944:rs2569451:C_T	ENSG00000129451	0.22438	0.02814	2.34545e-15	1.55556e-13
19:9415237:rs7258023:G_A	ENSG00000174652	-0.230797	0.0290028	2.66065e-15	1.7533e-13
7:141805518:rs62477743:G_T	ENSG00000257335	0.228939	0.0288011	2.85119e-15	1.86689e-13
9:34629163:rs73499092:A_G	ENSG00000205143	-0.300561	0.0378477	3.02597e-15	1.9688e-13
14:74678825:rs7145575:T_A	ENSG00000119682	0.230403	0.0290774	3.57679e-15	2.30008e-13
1:244970360:rs61844237:G_C	ENSG00000203666	-0.223653	0.0282383	3.5799e-15	2.30008e-13
12:132141880:rs60927391:G_A	ENSG00000185163	-0.28978	0.0367421	4.63733e-15	2.96098e-13
16:11976565:rs393329:C_T	ENSG00000234719	-0.227651	0.0289147	5.15893e-15	3.27369e-13
3:126018778:rs3804587:C_T	ENSG00000189366	0.24356	0.0310118	5.99991e-15	3.78399e-13
6:32607592:rs9271055:G_T	ENSG00000196126	-0.310413	0.0395817	6.71119e-15	4.20677e-13
1:39847435:rs79540048:G_A	ENSG00000043514	0.364018	0.0464436	6.79249e-15	4.23193e-13
16:3584745:rs12933120:C_A	ENSG00000167984	0.32535	0.0415547	7.24996e-15	4.48973e-13
2:108287884:rs6760918:G_A	ENSG00000198203	-0.302424	0.0386344	7.49869e-15	4.61596e-13
1:162865750:rs12136599:A_G	ENSG00000185860	-0.293	0.0375029	8.2522e-15	5.04956e-13
2:201289197:rs6743068:A_G	ENSG00000064012	-0.245291	0.0315331	1.07227e-14	6.52247e-13
21:39397364:rs13230:A_G	ENSG00000157578	-0.229715	0.0295344	1.08048e-14	6.53374e-13
19:6738172:rs3810222:C_T	ENSG00000125734	0.24164	0.0310735	1.0934e-14	6.57007e-13
2:219321934:rs6436136:C_T	ENSG00000182698	-0.235041	0.0302277	1.09927e-14	6.57007e-13
12:48924763:rs2293449:G_A	ENSG00000139537	-0.232068	0.0299137	1.25986e-14	7.48636e-13
2:3580793:rs2071639:C_A	ENSG00000151360	-0.336994	0.0434438	1.26891e-14	7.49678e-13
2:199955071:rs281764:G_A	ENSG00000162971	-0.221552	0.0286161	1.42129e-14	8.34907e-13
1:53143824:rs11206111:C_T	ENSG00000162383	-0.224054	0.0289508	1.45589e-14	8.50372e-13
14:67599842:rs2295644:A_T	ENSG00000100564	0.222552	0.0288019	1.59836e-14	9.28313e-13
20:35664060:rs73905926:G_C	ENSG00000214078	0.366853	0.0476765	2.04597e-14	1.1816e-12
6:138940574:rs113946892:A_G	ENSG00000135597	0.395075	0.0514224	2.23748e-14	1.28499e-12
19:21364327:rs7245848:T_C	ENSG00000172687	0.257208	0.0335898	2.7204e-14	1.55365e-12
2:19936531:rs6755153:G_A	ENSG00000183891	-0.381587	0.0501365	3.86507e-14	2.19519e-12
1:108197797:rs828994:C_T	ENSG00000085491	0.255642	0.0336476	4.27365e-14	2.41391e-12
22:18914154:rs452378:C_T	ENSG00000100033	-0.435122	0.0573252	4.5609e-14	2.56208e-12
19:9324196:rs28384491:C_T	ENSG00000188321	0.370471	0.0488337	4.65115e-14	2.59858e-12
5:82075936:rs12108833:A_G	ENSG00000152348	0.262465	0.0346186	4.91193e-14	2.72944e-12
6:46113761:rs8180644:C_T	ENSG00000112796	-0.218031	0.0288673	6.05131e-14	3.34449e-12
11:12362919:rs6485683:G_A	ENSG00000197702	-0.354723	0.0470563	6.67688e-14	3.6705e-12
6:3138265:rs7765391:A_G	ENSG00000137274	0.313161	0.0416018	7.23285e-14	3.95498e-12
10:119925504:rs4752351:T_C	ENSG00000107651	0.257152	0.03417	7.33657e-14	3.99047e-12
6:106519903:rs1357454912:T_C	ENSG00000112297	-0.240345	0.0319427	7.41768e-14	4.01336e-12
16:16263363:rs4992353:G_C	ENSG00000103226	0.274748	0.0365524	7.85932e-14	4.23004e-12
14:30614542:rs229243:A_C	ENSG00000092108	-0.219467	0.0292116	8.07235e-14	4.32207e-12
6:119102447:rs6926091:A_T	ENSG00000111879	0.219537	0.0292621	8.72985e-14	4.64989e-12
6:33081434:rs928976:C_T	ENSG00000223865	-0.234052	0.0311971	8.8992e-14	4.71566e-12
16:57427812:rs190108:T_C	ENSG00000088682	0.245057	0.0329401	1.39364e-13	7.34696e-12
17:38343912:rs61706454:G_C	ENSG00000277399	0.283397	0.0381034	1.43864e-13	7.54554e-12
7:76624412:rs28537489:A_G	ENSG00000146707	0.258433	0.0347711	1.46918e-13	7.66656e-12
1:119012523:rs2645303:G_T	ENSG00000116874	0.214808	0.028967	1.66205e-13	8.62924e-12
18:79066317:rs67021572:G_T	ENSG00000166377	-0.253642	0.0342095	1.7089e-13	8.8279e-12
11:64343211:rs479552:G_C	ENSG00000168071	0.215337	0.0290978	1.85905e-13	9.55553e-12
1:218285209:rs946213:C_T	ENSG00000067533	0.21215	0.028703	1.99137e-13	1.01847e-11
7:73838913:rs10282443:G_A	ENSG00000165171	0.24212	0.0327685	2.02514e-13	1.03061e-11
21:33268483:rs2834167:A_G	ENSG00000243646	-0.238117	0.0322492	2.10293e-13	1.06493e-11
12:117038636:rs116292823:T_G	ENSG00000088992	0.297147	0.040383	2.53487e-13	1.27738e-11
13:102695078:rs966724:T_G	ENSG00000139780	-0.219766	0.0298706	2.55264e-13	1.28006e-11
19:54963134:rs514148:A_G	ENSG00000022556	-0.21617	0.0293832	2.60765e-13	1.3013e-11
4:989272:rs3796622:T_C	ENSG00000145217	0.221574	0.0301966	2.94493e-13	1.45547e-11
9:186620:rs3008111:A_T	ENSG00000172785	0.213542	0.0291	2.94068e-13	1.45547e-11
2:200877622:rs2136600:C_T	ENSG00000240344	0.250653	0.034161	2.96973e-13	1.46071e-11
5:154015912:rs2560056:T_C	ENSG00000055147	0.211002	0.028823	3.33752e-13	1.63379e-11
1:110875293:rs2885805:C_A	ENSG00000143119	-0.220993	0.0302134	3.49437e-13	1.70247e-11
7:116805037:rs187437:G_A	ENSG00000105976	-0.209729	0.028816	4.54205e-13	2.20246e-11
19:32673853:rs259286:C_T	ENSG00000105186	0.223624	0.0307674	4.88623e-13	2.35823e-11
15:41454427:rs316614:A_G	ENSG00000137806	-0.217511	0.0299291	4.91e-13	2.35863e-11
2:107987172:rs333238:A_G	ENSG00000115665	-0.257166	0.0354904	5.73144e-13	2.74043e-11
16:1839820:rs3848346:C_A	ENSG00000180185	-0.283942	0.0391992	5.83601e-13	2.77751e-11
16:69344542:rs7186635:A_G	ENSG00000258429	0.222433	0.0307318	6.08918e-13	2.88464e-11
10:102863821:rs9527:C_T	ENSG00000166275	0.234768	0.0324878	6.60833e-13	3.10199e-11
3:158672606:rs9841:A_T	ENSG00000079257	-0.207788	0.0287531	6.59486e-13	3.10199e-11
12:101646272:rs10778133:A_T	ENSG00000196091	0.20332	0.0281405	6.66851e-13	3.11601e-11
1:196913214:rs7522952:A_G	ENSG00000134365	-0.314352	0.0436625	8.01427e-13	3.7279e-11
12:52314189:rs2857673:C_G	ENSG00000205426	0.206227	0.0286665	8.33962e-13	3.86177e-11
1:175093364:rs4408114:G_T	ENSG00000120332	0.213174	0.0297107	9.55528e-13	4.40485e-11
10:70140490:rs6480442:C_T	ENSG00000042286	0.200375	0.0280431	1.18226e-12	5.42574e-11
7:100348762:rs113979344:C_G	ENSG00000121716	-0.264619	0.0371921	1.46619e-12	6.69886e-11
1:212700089:rs2221593:C_T	ENSG00000123685	-0.296371	0.0417454	1.63614e-12	7.44228e-11
8:22300637:rs7357478:A_G	ENSG00000197181	0.203492	0.0286674	1.64957e-12	7.47032e-11
2:46629946:rs7598578:T_C	ENSG00000119878	-0.202354	0.0285286	1.71284e-12	7.72282e-11
9:133420061:rs71503193:C_T	ENSG00000148300	-0.367719	0.0519621	1.92299e-12	8.63244e-11
6:31495714:rs2516408:G_A	ENSG00000204516	-0.215135	0.0305368	2.43823e-12	1.08978e-10
2:169618179:rs116676664:A_C	ENSG00000154479	0.289863	0.041178	2.50291e-12	1.11385e-10
19:37706183:rs2891657:G_C	ENSG00000196381	0.20746	0.0295062	2.65514e-12	1.1765e-10
2:241437825:rs6706691:T_C	ENSG00000006607	0.259597	0.0370205	3.02742e-12	1.3357e-10
1:23449291:rs61778878:G_T	ENSG00000088280	0.298709	0.0427243	3.49759e-12	1.53655e-10
2:159252747:rs10490002:C_G	ENSG00000196151	0.218019	0.0312032	3.60888e-12	1.57869e-10
1:156607997:rs6427323:G_C	ENSG00000163382	0.221676	0.0318977	4.68543e-12	2.04094e-10
1:109728085:rs11101996:T_C	ENSG00000134201	0.204684	0.029479	4.89229e-12	2.12206e-10
4:305470:rs6852858:A_T	ENSG00000186777	-0.394413	0.0570197	6.92573e-12	2.99145e-10
8:116938529:rs16889283:G_C	ENSG00000205002	-0.214062	0.0310832	7.23869e-12	3.11355e-10
1:166986075:rs7551881:G_T	ENSG00000143194	0.20133	0.0292593	7.5372e-12	3.22843e-10
7:127398253:rs10954149:G_A	ENSG00000048405	-0.328568	0.0476	7.64279e-12	3.24661e-10
12:120492995:rs4767904:T_G	ENSG00000110871	-0.209044	0.0303871	7.61884e-12	3.24661e-10
16:1488362:rs1040499:C_A	ENSG00000100726	0.204725	0.0297699	7.74536e-12	3.27664e-10
17:9824348:rs28674984:T_C	ENSG00000065325	0.340586	0.0497006	9.14514e-12	3.85295e-10
17:1717440:rs721576:G_A	ENSG00000185561	-0.21626	0.0316173	9.99151e-12	4.19236e-10
1:206470431:rs2297549:A_G	ENSG00000263528	0.235877	0.0345769	1.13015e-11	4.72273e-10
7:74726591:rs810366:C_G	ENSG00000196275	-0.244642	0.0359223	1.2229e-11	5.08965e-10
5:140874202:rs11741879:T_C	ENSG00000204961	0.350353	0.0514832	1.26594e-11	5.24754e-10
18:23520540:rs1788819:G_A	ENSG00000141452	-0.206161	0.0303068	1.28967e-11	5.31957e-10
11:67575109:rs4930444:G_A	ENSG00000084207	0.18373	0.0270109	1.29367e-11	5.31957e-10
22:50562842:rs78789402:G_A	ENSG00000217442	-0.348034	0.0511934	1.3259e-11	5.42703e-10
1:109740350:rs1332018:G_T	ENSG00000134202	-0.187662	0.0276057	1.33036e-11	5.42703e-10
19:57458786:rs7249882:C_T	ENSG00000197128	0.216892	0.0319078	1.35076e-11	5.48847e-10
2:102314488:rs12712135:A_G	ENSG00000115602	0.200299	0.0294991	1.40376e-11	5.68137e-10
17:46212466:rs2696466:G_A	ENSG00000176681	-0.202864	0.0299076	1.47316e-11	5.93884e-10
5:82276645:rs226199:G_C	ENSG00000205464	0.219703	0.032437	1.57399e-11	6.32056e-10
1:74747360:rs28583318:A_G	ENSG00000116791	-0.204522	0.0302009	1.58635e-11	6.34538e-10
19:9153725:rs73494602:G_A	ENSG00000188000	-0.409331	0.0604973	1.65136e-11	6.57985e-10
5:97177167:rs2544772:T_A	ENSG00000058729	0.19746	0.0292189	1.74686e-11	6.93348e-10
6:31270836:rs9264647:G_A	ENSG00000204525	-0.206511	0.0307167	2.25216e-11	8.90471e-10
8:27245507:rs17366947:A_G	ENSG00000015592	-0.190113	0.0283249	2.38186e-11	9.38144e-10
15:40383242:rs7169404:G_T	ENSG00000128944	-0.291359	0.0434664	2.52711e-11	9.91554e-10
5:94658391:rs11949227:G_T	ENSG00000133302	0.213325	0.0318269	2.56356e-11	9.98996e-10
10:97400395:rs1048442:A_G	ENSG00000052749	-0.197777	0.029517	2.57523e-11	9.98996e-10
11:78074911:rs11237379:T_C	ENSG00000159063	-0.190441	0.0284225	2.57405e-11	9.98996e-10
9:136769006:rs11145876:A_G	ENSG00000177984	-0.229053	0.0341902	2.59138e-11	1.00148e-09
19:9324196:rs28384491:C_T	ENSG00000188629	0.327694	0.048962	2.70741e-11	1.03851e-09
19:44644040:rs11540084:G_T	ENSG00000073008	-0.23139	0.034572	2.70466e-11	1.03851e-09
2:113235767:rs7589901:A_C	ENSG00000125618	-0.199401	0.0298267	2.84724e-11	1.08809e-09
12:133181514:rs11147282:G_A	ENSG00000090612	0.204877	0.0306867	3.02314e-11	1.15103e-09
19:57789860:rs6510097:T_C	ENSG00000083828	-0.193191	0.0289856	3.26133e-11	1.23714e-09
3:113212058:rs79231157:T_G	ENSG00000144857	-0.191174	0.028699	3.34377e-11	1.26375e-09
1:84997425:rs7552445:C_T	ENSG00000055732	-0.186821	0.0280607	3.42464e-11	1.28957e-09
13:28027857:rs79566936:G_A	ENSG00000122025	-0.237479	0.0357783	3.91897e-11	1.47033e-09
19:57595255:rs1004206:A_G	ENSG00000171649	0.340354	0.0513405	4.13845e-11	1.54703e-09
11:47518145:rs4752845:T_C	ENSG00000109919	-0.196886	0.0297317	4.37083e-11	1.62798e-09
8:66468910:rs2555570:A_T	ENSG00000147576	0.188418	0.0284692	4.45395e-11	1.65295e-09
17:82722518:rs2246577:T_C	ENSG00000141560	0.188286	0.0284712	4.60662e-11	1.70345e-09
19:54205509:rs12982851:A_G	ENSG00000244482	0.194609	0.0294367	4.72861e-11	1.7423e-09
19:3763577:rs4807507:G_C	ENSG00000183617	-0.191169	0.0289897	5.22024e-11	1.91657e-09
5:134741752:rs79706599:C_A	ENSG00000164615	-0.327159	0.0496497	5.39661e-11	1.97428e-09
3:66236632:rs146159281:G_A	ENSG00000144741	0.207422	0.0315012	5.60544e-11	2.0434e-09
4:482498:rs7692639:C_T	ENSG00000182903	0.211874	0.0322901	6.48642e-11	2.3562e-09
3:183646333:rs13083778:G_C	ENSG00000114796	0.28426	0.0431669	6.56597e-11	2.37669e-09
6:35776526:rs2766578:C_G	ENSG00000196748	-0.211325	0.0322324	6.71239e-11	2.42117e-09
10:104279427:rs156697:A_G	ENSG00000065621	0.195254	0.0297887	6.78617e-11	2.43922e-09
19:43782508:rs3760983:T_C	ENSG00000159871	-0.239406	0.0364363	6.99934e-11	2.50708e-09
20:1117843:rs6074148:C_T	ENSG00000125818	0.203639	0.0311055	7.1485e-11	2.55162e-09
17:2304032:rs3744270:G_A	ENSG00000167720	0.198952	0.0303905	7.20574e-11	2.56315e-09
4:99927653:rs10516458:A_G	ENSG00000109270	-0.23006	0.0351695	7.40367e-11	2.62447e-09
12:69391968:rs11177644:A_G	ENSG00000127337	-0.183252	0.0280539	7.8678e-11	2.77942e-09
1:16017865:rs732286:A_G	ENSG00000173641	0.188798	0.0289217	8.08873e-11	2.84768e-09
6:36011904:rs2003828:C_T	ENSG00000112053	0.214879	0.0330085	9.10777e-11	3.19549e-09
22:18909196:rs431289:T_C	ENSG00000183628	-0.20612	0.0316666	9.20502e-11	3.21863e-09
17:75878603:rs116044941:G_C	ENSG00000132481	0.267169	0.0410749	9.43571e-11	3.277e-09
1:27914572:rs17185052:G_A	ENSG00000117748	-0.432677	0.0665187	9.42282e-11	3.277e-09
16:4538393:rs863501:G_C	ENSG00000089486	0.204934	0.0315591	1.01247e-10	3.50443e-09
16:89107296:rs28542844:C_G	ENSG00000176715	-0.190238	0.0293043	1.02419e-10	3.53313e-09
19:23024584:rs291772:T_C	ENSG00000269067	0.21953	0.0338189	1.02795e-10	3.53422e-09
15:90425963:rs2301827:A_T	ENSG00000140575	-0.234931	0.0362011	1.03919e-10	3.56096e-09
16:68526296:rs698717:A_G	ENSG00000184939	-0.22511	0.0347074	1.06514e-10	3.63776e-09
7:77416489:rs4727380:G_C	ENSG00000186088	-0.186478	0.0287858	1.12009e-10	3.81274e-09
3:53097814:rs2115782:G_A	ENSG00000163933	0.189103	0.0292692	1.25366e-10	4.22545e-09
8:142785741:rs60714144:C_T	ENSG00000167656	0.190399	0.029469	1.25192e-10	4.22545e-09
12:41441501:rs1458169:A_C	ENSG00000165966	-0.211458	0.0327286	1.25294e-10	4.22545e-09
8:10496666:rs74894644:C_G	ENSG00000184647	-0.297767	0.0461405	1.31434e-10	4.41158e-09
12:130337847:rs34990411:G_T	ENSG00000125207	0.195586	0.0302947	1.31747e-10	4.41158e-09
1:58697881:rs6680750:A_G	ENSG00000162601	0.181322	0.0280988	1.3326e-10	4.44778e-09
6:45110177:rs12198982:C_A	ENSG00000196284	-0.203149	0.0315021	1.3557e-10	4.51024e-09
2:241249816:rs12475607:T_C	ENSG00000168385	-0.303202	0.0470551	1.40196e-10	4.64907e-09
16:84041373:rs9928085:C_T	ENSG00000166558	0.218468	0.0339161	1.42122e-10	4.69781e-09
7:12403416:rs17166013:G_A	ENSG00000146530	0.240242	0.0373172	1.45486e-10	4.77826e-09
4:75938887:rs11931349:G_A	ENSG00000138744	0.188332	0.0292525	1.45171e-10	4.77826e-09
8:69842709:rs7845711:A_G	ENSG00000137571	0.183146	0.0284724	1.50674e-10	4.93288e-09
14:59482730:rs1253103:G_C	ENSG00000126790	0.187796	0.0292114	1.54187e-10	5.03187e-09
10:46027442:rs1197101009:T_G	ENSG00000188234	0.187291	0.0291385	1.56336e-10	5.08587e-09
8:143883783:rs7461417:T_C	ENSG00000261150	0.183545	0.028569	1.601e-10	5.19188e-09
1:70529879:rs2651244:G_A	ENSG00000050628	-0.184842	0.0288356	1.73958e-10	5.62354e-09
1:181049663:rs10797666:A_C	ENSG00000153029	-0.211251	0.0330254	1.89817e-10	6.117e-09
19:57789907:rs6510098:T_G	ENSG00000198466	0.180341	0.0282081	1.94087e-10	6.23506e-09
2:233453156:rs62195091:G_T	ENSG00000085982	-0.25575	0.0400386	2.01196e-10	6.44329e-09
1:25361785:rs9689:A_G	ENSG00000183726	-0.181317	0.0283912	2.02804e-10	6.47462e-09
11:93758298:rs653939:A_G	ENSG00000182919	0.188071	0.029489	2.14499e-10	6.82678e-09
19:49672930:rs112226575:C_T	ENSG00000126456	-0.247353	0.0387989	2.17795e-10	6.91029e-09
8:123437945:rs3765211:T_C	ENSG00000156795	0.185478	0.0291044	2.21266e-10	6.9988e-09
21:44092213:rs3788104:G_A	ENSG00000160221	-0.235182	0.0369127	2.2341e-10	7.04494e-09
4:15697727:rs28402170:C_T	ENSG00000237765	0.195977	0.0308662	2.57325e-10	8.08961e-09
17:9912094:rs1047339:A_G	ENSG00000109047	0.187588	0.0295476	2.58222e-10	8.09305e-09
5:180518336:rs6899301:C_G	ENSG00000161055	-0.236349	0.03728	2.73225e-10	8.53723e-09
12:10448707:rs35909400:T_C	ENSG00000205809	-0.251977	0.0397576	2.7676e-10	8.62149e-09
11:4734381:rs4910669:T_G	ENSG00000167332	-0.268273	0.0424161	3.0073e-10	9.3399e-09
16:84883802:rs1004695:T_G	ENSG00000103196	0.225049	0.0356604	3.28535e-10	1.01727e-08
2:46909811:rs35433380:G_T	ENSG00000180398	0.237531	0.0376745	3.41442e-10	1.05406e-08
5:141384321:rs6883770:G_A	ENSG00000253731	0.378955	0.060239	3.73123e-10	1.14499e-08
17:64966066:rs41410147:C_T	ENSG00000176809	-0.39739	0.0631528	3.72692e-10	1.14499e-08
15:80151611:rs8042782:T_G	ENSG00000103876	0.189603	0.030142	3.74376e-10	1.14541e-08
6:32652795:rs17612852:G_A	ENSG00000196735	0.206037	0.0327651	3.82897e-10	1.16801e-08
3:129390092:rs16859047:C_T	ENSG00000163913	0.23853	0.0379537	3.91285e-10	1.19006e-08
11:74467162:rs603093:C_A	ENSG00000175538	-0.209486	0.0333425	3.92581e-10	1.19048e-08
3:53877513:rs3733079:G_A	ENSG00000113812	0.187859	0.029957	4.23195e-10	1.27579e-08
11:10545820:rs10840438:C_T	ENSG00000110315	-0.172141	0.0274492	4.22467e-10	1.27579e-08
19:6436211:rs2860185:C_T	ENSG00000181240	-0.187972	0.0299935	4.33817e-10	1.30019e-08
12:57781418:rs11172335:T_C	ENSG00000123297	0.190626	0.0304167	4.33655e-10	1.30019e-08
17:27879388:rs3751972:C_A	ENSG00000232859	0.206667	0.0329829	4.37058e-10	1.30609e-08
13:94509743:rs9556387:A_G	ENSG00000080166	-0.189451	0.0302911	4.69987e-10	1.40042e-08
11:118088509:rs6589644:C_T	ENSG00000255274	-0.193471	0.0309773	4.96718e-10	1.4758e-08
5:140285235:rs12187444:T_C	ENSG00000120306	0.22108	0.0354376	5.21954e-10	1.54631e-08
21:36053004:rs2835259:T_C	ENSG00000185917	0.181214	0.0291056	5.61455e-10	1.65855e-08
1:115829471:rs12029349:C_A	ENSG00000177551	0.204496	0.0328519	5.66032e-10	1.66728e-08
11:681502:rs12291981:C_G	ENSG00000177042	0.17442	0.0280279	5.72545e-10	1.68165e-08
10:103447117:rs6580:T_C	ENSG00000138172	-0.176306	0.0284186	6.45316e-10	1.88999e-08
5:140817637:rs10037757:A_C	ENSG00000204962	0.176932	0.0285258	6.50924e-10	1.90099e-08
13:110638017:rs191322:C_A	ENSG00000213995	-0.262169	0.04228	6.57885e-10	1.91588e-08
11:18371436:rs9988866:A_T	ENSG00000110768	-0.196707	0.0317375	6.69862e-10	1.94525e-08
15:66335489:rs12906324:C_T	ENSG00000075131	-0.329598	0.0532157	6.88126e-10	1.99266e-08
22:41538957:rs28530678:G_C	ENSG00000100413	-0.213403	0.034476	7.04468e-10	2.03425e-08
6:5137468:rs466837:T_C	ENSG00000214113	-0.172131	0.027828	7.23803e-10	2.08423e-08
19:19434887:rs2965183:G_A	ENSG00000167491	-0.186349	0.0301404	7.36739e-10	2.11555e-08
11:68899730:rs636049:A_C	ENSG00000197345	0.189185	0.0306173	7.53742e-10	2.15835e-08
1:205813590:rs9438393:A_G	ENSG00000162877	0.181128	0.0293185	7.58937e-10	2.16719e-08
3:138314339:rs9289556:C_T	ENSG00000181322	-0.195602	0.0317069	8.01941e-10	2.28364e-08
13:43023570:rs17553284:C_T	ENSG00000120675	0.207552	0.0337116	8.66191e-10	2.45979e-08
15:45403184:rs7182723:G_A	ENSG00000171763	0.194809	0.0316622	8.87718e-10	2.51398e-08
19:50448622:rs2463242:A_G	ENSG00000086967	-0.183011	0.0297634	9.0953e-10	2.56867e-08
1:173178596:rs10912554:A_T	ENSG00000120337	-0.202812	0.033027	9.79502e-10	2.75871e-08
6:26357050:rs9379852:A_G	ENSG00000186470	0.301355	0.0491311	9.99112e-10	2.80625e-08
5:78840350:rs35839419:T_C	ENSG00000113273	0.175796	0.028681	1.02635e-09	2.86709e-08
4:57087112:rs4242004:C_A	ENSG00000163453	0.185905	0.0303299	1.02587e-09	2.86709e-08
16:28583228:rs4788073:A_G	ENSG00000197165	-0.178488	0.0291428	1.0567e-09	2.94388e-08
20:18500201:rs6136391:A_G	ENSG00000232388	0.273401	0.0446837	1.09674e-09	3.04717e-08
12:66302630:rs3741604:C_T	ENSG00000127311	-0.17252	0.0282221	1.13582e-09	3.14723e-08
9:5450953:rs866066:C_T	ENSG00000120217	-0.174281	0.0285286	1.16363e-09	3.21563e-08
11:47285079:rs35233100:C_T	ENSG00000110514	0.386089	0.0632875	1.22598e-09	3.37883e-08
17:42659763:rs2292750:C_T	ENSG00000037042	0.173879	0.0285115	1.24116e-09	3.40933e-08
15:45276062:rs11639349:C_T	ENSG00000137860	-0.18376	0.0301333	1.24368e-09	3.40933e-08
12:54799810:rs11171084:T_C	ENSG00000172551	0.179174	0.0293851	1.24984e-09	3.41711e-08
7:6829673:rs10265409:C_T	ENSG00000146574	0.178865	0.029377	1.31965e-09	3.59842e-08
21:43065240:rs234706:G_A	ENSG00000160200	0.182213	0.0299605	1.38245e-09	3.75969e-08
10:3153491:rs2388553:C_T	ENSG00000107959	-0.176017	0.0290101	1.50264e-09	4.07576e-08
12:52201242:rs7958529:C_G	ENSG00000167767	-0.175601	0.0289712	1.56086e-09	4.22255e-08
12:121210329:rs28360467:G_T	ENSG00000135124	0.299858	0.0494983	1.59275e-09	4.2975e-08
17:5221167:rs2439945:C_T	ENSG00000161929	-0.218077	0.0360408	1.66373e-09	4.46558e-08
1:169427382:rs2235195:C_G	ENSG00000117477	0.260998	0.0431327	1.6613e-09	4.46558e-08
1:37816186:rs67164465:G_A	ENSG00000204084	-0.189225	0.031303	1.72454e-09	4.61675e-08
5:140797852:rs6899256:T_G	ENSG00000204963	0.187448	0.0310408	1.80441e-09	4.81801e-08
21:46333581:rs7283664:G_A	ENSG00000182362	-0.229599	0.038094	1.92287e-09	5.121e-08
9:104094352:rs3818626:C_T	ENSG00000136824	0.17004	0.0282235	1.95044e-09	5.181e-08
1:70356074:rs7536099:A_G	ENSG00000197568	0.202285	0.0336348	2.08029e-09	5.51171e-08
11:403545:rs35828848:T_C	ENSG00000185187	0.22063	0.0366909	2.09288e-09	5.53079e-08
6:98871364:rs2743877:T_A	ENSG00000112234	-0.164624	0.0274795	2.39867e-09	6.32266e-08
22:50013342:rs713669:C_T	ENSG00000188263	0.165205	0.0275944	2.45554e-09	6.45598e-08
17:40024099:rs34453912:T_A	ENSG00000008838	-0.173612	0.0290084	2.48553e-09	6.51817e-08
9:137109469:rs7856589:G_A	ENSG00000197355	0.174997	0.0292479	2.51033e-09	6.56645e-08
9:12760648:rs7025842:G_A	ENSG00000153714	0.175179	0.0292975	2.57064e-09	6.69309e-08
6:42218914:rs9462783:G_A	ENSG00000048544	-0.200054	0.0334581	2.57176e-09	6.69309e-08
4:153744581:rs11732480:C_A	ENSG00000145428	0.209433	0.0350828	2.7244e-09	7.07244e-08
11:5253037:rs2236794:C_T	ENSG00000213931	-0.1682	0.0282088	2.84258e-09	7.34213e-08
8:65631742:rs13268343:C_T	ENSG00000104442	0.171064	0.0286879	2.8379e-09	7.34213e-08
5:56909530:rs185220:A_G	ENSG00000155542	0.227916	0.0382541	2.92415e-09	7.5339e-08
3:44721338:rs56084453:A_G	ENSG00000196653	-0.212828	0.0357719	3.07543e-09	7.90386e-08
19:51992896:rs16983353:C_T	ENSG00000197619	-0.242765	0.0407348	3.17778e-09	8.14653e-08
6:36386437:rs7745437:C_A	ENSG00000010030	-0.187487	0.0315826	3.33016e-09	8.51594e-08
10:86658778:rs3740332:C_T	ENSG00000122375	0.241013	0.0406063	3.35008e-09	8.54562e-08
12:11144225:rs34000114:C_T	ENSG00000255374	0.16851	0.0284326	3.53082e-09	8.98436e-08
2:131490015:rs56856510:C_T	ENSG00000173272	0.302378	0.0510668	3.64658e-09	9.256e-08
19:34734627:rs2862789:C_T	ENSG00000197841	-0.175021	0.029581	3.74846e-09	9.46786e-08
1:230983111:rs11122177:C_T	ENSG00000173409	0.171835	0.0290417	3.74385e-09	9.46786e-08
4:75623862:rs60571765:G_A	ENSG00000138769	-0.183186	0.0309719	3.79548e-09	9.56312e-08
8:70695769:rs78351569:G_A	ENSG00000221947	-0.235046	0.0396072	4.02074e-09	1.01059e-07
22:38067645:rs2076369:T_G	ENSG00000100151	-0.178491	0.0303177	4.46612e-09	1.1198e-07
16:31708731:rs3751741:C_T	ENSG00000197302	0.314144	0.0534028	4.59531e-09	1.14939e-07
15:45188118:rs62026661:G_A	ENSG00000138606	0.175866	0.0299101	4.67134e-09	1.16557e-07
16:627629:rs2269557:T_C	ENSG00000127578	-0.197115	0.0335743	4.92167e-09	1.22505e-07
11:66548041:rs17496586:G_C	ENSG00000174165	0.195032	0.0332264	4.95812e-09	1.23115e-07
21:37099663:rs9977314:G_T	ENSG00000185808	0.165594	0.0282187	5.00424e-09	1.2396e-07
5:65613660:rs16894099:A_G	ENSG00000123219	-0.178477	0.030437	5.13654e-09	1.26932e-07
14:94129652:rs2273514:T_C	ENSG00000119632	0.204275	0.0348707	5.31544e-09	1.31038e-07
14:75649102:rs11626058:A_C	ENSG00000119685	0.170344	0.0291099	5.51847e-09	1.35717e-07
7:150278538:rs36038850:C_T	ENSG00000106526	0.278908	0.0476854	5.61203e-09	1.37689e-07
7:150330195:rs3800780:C_A	ENSG00000188707	-0.187926	0.0321338	5.63474e-09	1.37917e-07
7:15736764:rs12670755:C_T	ENSG00000106511	0.165263	0.0282841	5.81591e-09	1.42013e-07
2:227334057:rs6754433:A_G	ENSG00000168958	-0.176312	0.0301919	5.9267e-09	1.44376e-07
19:18336058:rs55887446:C_T	ENSG00000130517	0.190536	0.0326319	5.95579e-09	1.44741e-07
6:29940334:rs9260052:C_T	ENSG00000206503	0.282104	0.0483138	5.99601e-09	1.45375e-07
2:68137346:rs13009282:T_C	ENSG00000243667	0.194994	0.0334657	6.40093e-09	1.54827e-07
1:203218965:rs2244783:G_A	ENSG00000133063	0.206658	0.0355316	6.81088e-09	1.64356e-07
1:183966697:rs7539021:A_G	ENSG00000198756	0.171663	0.0295333	6.96119e-09	1.6759e-07
3:108724488:rs3902849:T_C	ENSG00000138472	-0.184491	0.0317517	7.0453e-09	1.69219e-07
22:45413743:rs2272804:C_A	ENSG00000128408	0.169003	0.0291135	7.27524e-09	1.74335e-07
3:45528090:rs13099924:A_G	ENSG00000011376	0.171126	0.0294893	7.36116e-09	1.75599e-07
5:103550622:rs35355522:A_G	ENSG00000112874	0.226653	0.0390576	7.36216e-09	1.75599e-07
17:10728238:rs1621206:C_A	ENSG00000170222	-0.175169	0.0302138	7.64603e-09	1.81947e-07
10:132330501:rs7085852:T_C	ENSG00000148814	-0.222606	0.0384308	7.83525e-09	1.86019e-07
11:2904001:rs448859:G_C	ENSG00000254827	-0.170973	0.0295254	7.91162e-09	1.874e-07
19:14074414:rs7258963:T_C	ENSG00000141854	-0.178596	0.0308495	8.03417e-09	1.8943e-07
19:494446:rs7256171:C_T	ENSG00000099866	0.178123	0.0307677	8.03146e-09	1.8943e-07
6:106629627:rs2054365:G_A	ENSG00000130348	0.165823	0.0286934	8.46842e-09	1.99211e-07
1:150875171:rs11204737:T_C	ENSG00000143437	0.162755	0.028183	8.68003e-09	2.03723e-07
7:23184748:rs2286272:T_C	ENSG00000136243	0.1712	0.0296897	9.12818e-09	2.13753e-07
1:117061994:rs3767773:G_A	ENSG00000116830	-0.374634	0.064995	9.24989e-09	2.16111e-07
8:103333550:rs1403294:A_G	ENSG00000164930	0.185351	0.0321627	9.31188e-09	2.17066e-07
7:149026951:rs7793916:G_A	ENSG00000155660	-0.195725	0.0339804	9.47671e-09	2.20409e-07
16:15072588:rs2941257:C_T	ENSG00000085721	-0.189644	0.0329776	1.00019e-08	2.32099e-07
22:50254911:rs5771280:A_T	ENSG00000188130	-0.174736	0.0303923	1.00794e-08	2.33369e-07
3:142893249:rs55940906:C_T	ENSG00000163710	-0.166902	0.0290626	1.04696e-08	2.41859e-07
1:31208167:rs7549197:T_C	ENSG00000084628	-0.180036	0.0313796	1.08343e-08	2.49724e-07
4:186177427:rs4862656:C_T	ENSG00000109794	-0.160159	0.0279396	1.1131e-08	2.55988e-07
19:33387133:rs3556:A_G	ENSG00000124299	-0.190887	0.0333042	1.11766e-08	2.56463e-07
10:88992261:rs6586163:A_C	ENSG00000026103	-0.163395	0.0285169	1.12985e-08	2.58683e-07
12:48924763:rs2293449:G_A	ENSG00000134285	-0.172222	0.0300731	1.14946e-08	2.62588e-07
1:52686506:rs431262:G_C	ENSG00000162377	0.171166	0.0298905	1.15229e-08	2.62651e-07
1:3885454:rs41307043:T_C	ENSG00000198912	-0.22745	0.0397389	1.17104e-08	2.66335e-07
19:15903821:rs4807998:A_G	ENSG00000186115	-0.165794	0.0289722	1.17879e-08	2.67504e-07
20:45806227:rs2138546:A_G	ENSG00000101457	-0.174813	0.0305544	1.18657e-08	2.68676e-07
17:45479441:rs55925547:T_C	ENSG00000225190	-0.20457	0.0357767	1.21907e-08	2.7543e-07
1:159835941:rs7418910:C_T	ENSG00000158714	0.220897	0.0386846	1.26552e-08	2.85297e-07
6:36147711:rs10447375:C_T	ENSG00000156711	-0.178713	0.0313403	1.32451e-08	2.97942e-07
3:132718123:rs66564593:A_G	ENSG00000113971	0.209806	0.0368236	1.36145e-08	3.05582e-07
16:283017:rs440401:G_T	ENSG00000185615	0.213544	0.0374019	1.42018e-08	3.1807e-07
14:93226829:rs11160108:G_T	ENSG00000012963	-0.163781	0.0287861	1.42714e-08	3.18934e-07
7:102747020:rs56304424:G_T	ENSG00000228049	-0.273824	0.0482233	1.52264e-08	3.39187e-07
20:20052779:rs6046572:G_A	ENSG00000089101	0.162278	0.0285799	1.52436e-08	3.39187e-07
6:46677138:rs2270450:C_T	ENSG00000153291	-0.177496	0.0312737	1.54642e-08	3.43352e-07
16:30130700:rs57149692:G_C	ENSG00000102882	-0.161637	0.028514	1.60892e-08	3.5646e-07
16:19501067:rs916073:C_T	ENSG00000103534	0.180803	0.0319378	1.68076e-08	3.71575e-07
6:32975630:rs73409626:A_T	ENSG00000204256	-0.320996	0.0567715	1.75962e-08	3.88173e-07
19:10566005:rs3218222:T_C	ENSG00000129347	-0.181535	0.032121	1.77504e-08	3.90736e-07
1:84996969:rs11161504:G_T	ENSG00000153898	-0.158745	0.028092	1.78238e-08	3.91513e-07
3:138616085:rs1672928:C_A	ENSG00000158234	-0.15512	0.027461	1.80447e-08	3.95522e-07
4:9396493:rs10939684:T_C	ENSG00000229924	-0.265156	0.047021	1.9108e-08	4.17938e-07
16:53440196:rs9927982:C_T	ENSG00000166971	-0.157426	0.0279211	1.91643e-08	4.18278e-07
13:19346432:rs7334384:G_C	ENSG00000132958	0.158579	0.0281434	1.95571e-08	4.25948e-07
2:189661479:rs2289226:C_T	ENSG00000138381	0.180137	0.0320123	2.04251e-08	4.43911e-07
5:179166898:rs34095418:G_C	ENSG00000087116	-0.196966	0.0350695	2.17077e-08	4.70792e-07
3:52830119:rs4687554:C_T	ENSG00000055955	-0.188782	0.0336177	2.18157e-08	4.72138e-07
4:162141896:rs200606992:A_G	ENSG00000168843	0.265166	0.0470641	2.20259e-08	4.75686e-07
7:128776507:rs339039:G_A	ENSG00000128595	-0.215415	0.0382965	2.22852e-08	4.80276e-07
9:75092384:rs11144225:A_T	ENSG00000106733	0.159927	0.0285116	2.26276e-08	4.86636e-07
19:3509555:rs56120989:C_T	ENSG00000183397	0.21635	0.0385852	2.29019e-08	4.91506e-07
20:1225242:rs397020:T_C	ENSG00000244588	-0.162438	0.028999	2.36405e-08	5.06302e-07
2:216424792:rs2666290:G_A	ENSG00000115457	0.16906	0.0302063	2.42747e-08	5.18611e-07
11:464667:rs7121599:T_C	ENSG00000023191	0.172447	0.030813	2.43162e-08	5.18611e-07
6:34752016:rs9469857:C_T	ENSG00000124562	0.163795	0.0293057	2.53586e-08	5.39724e-07
11:11639268:rs10831656:C_T	ENSG00000110328	-0.170551	0.0305584	2.65468e-08	5.63846e-07
6:135004780:rs12526055:C_T	ENSG00000112339	-0.156189	0.0280413	2.82815e-08	5.99452e-07
2:230930676:rs6742145:G_C	ENSG00000135898	0.174068	0.0313075	2.99305e-08	6.33097e-07
11:18458335:rs3993293:G_A	ENSG00000166800	-0.168125	0.0302916	3.16201e-08	6.67464e-07
11:802902:rs28360884:T_G	ENSG00000177595	0.170249	0.0306821	3.18786e-08	6.71541e-07
3:42791487:rs13061576:A_G	ENSG00000244607	-0.199692	0.0360266	3.29548e-08	6.92793e-07
11:93811009:rs11603339:C_T	ENSG00000042429	-0.175471	0.0316814	3.37661e-08	7.08398e-07
12:120725715:rs2239760:C_A	ENSG00000122971	0.162374	0.0293589	3.53128e-08	7.39339e-07
2:99157239:rs2516830:T_G	ENSG00000135951	0.162882	0.0294777	3.63339e-08	7.59171e-07
4:38922400:rs12513061:A_G	ENSG00000174130	0.17922	0.0324656	3.74277e-08	7.8044e-07
1:179592019:rs76644806:C_T	ENSG00000162782	-0.174211	0.031609	3.93377e-08	8.18606e-07
15:43402885:rs2244746:T_A	ENSG00000140265	-0.167931	0.0305248	4.16006e-08	8.63948e-07
19:55157141:rs3729836:A_T	ENSG00000129991	-0.197149	0.0358535	4.2326e-08	8.77241e-07
16:4797523:rs1982515:T_C	ENSG00000140623	0.158223	0.0287926	4.30716e-08	8.90898e-07
19:4246696:rs11671900:A_C	ENSG00000105248	0.196288	0.0357396	4.3827e-08	9.04703e-07
7:56116949:rs2016580:C_T	ENSG00000106153	-0.198213	0.036114	4.47477e-08	9.21857e-07
12:1630480:rs7966046:G_C	ENSG00000111186	-0.206226	0.0375802	4.49546e-08	9.24266e-07
5:102289450:rs709372:T_C	ENSG00000173930	0.162107	0.0295447	4.51409e-08	9.26245e-07
17:46242003:rs2532382:T_C	ENSG00000120088	-0.190592	0.0347346	4.53429e-08	9.28536e-07
17:82022880:rs3934983:C_A	ENSG00000169689	-0.160711	0.0292973	4.54802e-08	9.29497e-07
4:88309973:rs9998450:G_C	ENSG00000163644	0.161357	0.0294229	4.58493e-08	9.33329e-07
6:42977112:rs6907751:C_T	ENSG00000124587	0.153362	0.0279635	4.57822e-08	9.33329e-07
9:127938982:rs3824530:C_G	ENSG00000136908	-0.225292	0.0411093	4.68397e-08	9.51605e-07
14:56084434:rs241561:C_T	ENSG00000139946	-0.156589	0.0286035	4.83795e-08	9.80949e-07
6:149816620:rs2880435:C_T	ENSG00000120253	0.221691	0.040417	4.95749e-08	1.00321e-06
20:45793734:rs6032544:C_T	ENSG00000124116	-0.160111	0.0292966	5.09495e-08	1.029e-06
18:46573435:rs438062:T_A	ENSG00000167210	-0.154826	0.0283706	5.32372e-08	1.0731e-06
15:90965985:rs77554484:C_A	ENSG00000166965	-0.235474	0.0431562	5.35256e-08	1.0768e-06
17:68883786:rs34931250:C_T	ENSG00000141338	-0.369589	0.067943	5.86978e-08	1.17854e-06
10:93707752:rs7909452:T_C	ENSG00000148690	0.156692	0.0288257	5.99623e-08	1.20158e-06
11:43898144:rs2460130:C_T	ENSG00000166199	-0.162843	0.0299686	6.06548e-08	1.2131e-06
11:125973245:rs11220293:A_G	ENSG00000064309	-0.16174	0.0297808	6.15828e-08	1.22927e-06
1:25257119:rs72660908:C_G	ENSG00000187010	0.162143	0.0299027	6.46211e-08	1.28741e-06
21:46522003:rs2096507:G_A	ENSG00000160299	0.152783	0.0281876	6.53796e-08	1.30001e-06
11:65784683:rs948493:C_T	ENSG00000172818	0.163138	0.0301921	7.17695e-08	1.42156e-06
19:48480921:rs1643481:G_C	ENSG00000182324	0.246497	0.0456181	7.17054e-08	1.42156e-06
10:131979168:rs3793740:T_G	ENSG00000176171	0.197825	0.0366324	7.29945e-08	1.44305e-06
15:82271650:rs16973457:C_T	ENSG00000188659	0.151859	0.0281464	7.50023e-08	1.47989e-06
10:79817858:rs10885307:G_T	ENSG00000228570	0.157933	0.0292915	7.65083e-08	1.50672e-06
11:69011183:rs12792323:T_C	ENSG00000172935	0.164407	0.0305073	7.76267e-08	1.52582e-06
1:26170849:rs8768:A_C	ENSG00000142675	0.174539	0.0324027	7.87152e-08	1.5415e-06
21:29017301:rs7275747:A_G	ENSG00000156253	0.181395	0.0336757	7.87246e-08	1.5415e-06
10:70434791:rs2231955:G_A	ENSG00000156574	0.172254	0.0320024	8.04659e-08	1.5726e-06
19:43789903:rs67648499:G_A	ENSG00000104783	0.158112	0.0293867	8.14267e-08	1.58836e-06
1:67063560:rs2755263:A_G	ENSG00000116704	0.161488	0.0300366	8.32523e-08	1.6209e-06
4:689228:rs116368462:G_A	ENSG00000169026	-0.224303	0.0417376	8.42636e-08	1.63749e-06
7:66605597:rs12532355:C_G	ENSG00000241258	-0.150191	0.0279552	8.50457e-08	1.64957e-06
7:150813827:rs2888674:G_A	ENSG00000002933	-0.156491	0.0291358	8.56859e-08	1.65885e-06
5:7870860:rs1801394:A_G	ENSG00000124275	0.152837	0.0284954	8.92828e-08	1.72524e-06
7:100212536:rs56162722:A_G	ENSG00000239521	0.323329	0.060292	8.96974e-08	1.73e-06
13:102848034:rs9518854:C_G	ENSG00000134899	-0.154629	0.0288425	9.048e-08	1.74182e-06
17:51262740:rs34301015:C_T	ENSG00000011260	-0.151624	0.0282852	9.07799e-08	1.74433e-06
11:118559804:rs11552421:C_T	ENSG00000118096	0.229393	0.0427974	9.10536e-08	1.74633e-06
17:74872953:rs492095:A_G	ENSG00000161513	0.178727	0.0333655	9.30059e-08	1.78045e-06
14:22946929:rs1815231:A_G	ENSG00000092036	0.154179	0.0288413	9.8417e-08	1.88053e-06
16:57116066:rs291053:C_T	ENSG00000140848	-0.173331	0.0324684	1.02432e-07	1.95362e-06
10:100513045:rs4244338:A_G	ENSG00000075826	0.194763	0.0365299	1.06305e-07	2.02372e-06
10:133419150:rs2297031:C_T	ENSG00000148824	-0.18508	0.0347308	1.07826e-07	2.04889e-06
6:28450262:rs2859368:T_C	ENSG00000187987	-0.148595	0.0278907	1.08571e-07	2.05546e-06
1:111139496:rs3762374:T_C	ENSG00000156171	-0.166776	0.0313001	1.08553e-07	2.05546e-06
7:141780676:rs2190243:G_C	ENSG00000165076	0.153812	0.0288828	1.09974e-07	2.07819e-06
3:63856953:rs832190:C_T	ENSG00000163634	-0.153132	0.0288382	1.19522e-07	2.25447e-06
17:82415576:rs4789769:C_T	ENSG00000181396	0.184737	0.0347967	1.20174e-07	2.26262e-06
16:58271270:rs56951299:A_G	ENSG00000103021	0.226369	0.0426527	1.21335e-07	2.2803e-06
22:17045798:rs2845391:A_T	ENSG00000177663	-0.156134	0.0294351	1.23267e-07	2.31238e-06
6:4125707:rs660560:A_G	ENSG00000185689	0.160781	0.0303201	1.24321e-07	2.32791e-06
4:121829906:rs13152701:G_A	ENSG00000138686	-0.156831	0.0295968	1.26943e-07	2.37269e-06
17:5487714:rs6502864:G_T	ENSG00000167842	-0.16715	0.0315766	1.30757e-07	2.43954e-06
8:26197256:rs11990119:A_G	ENSG00000221818	-0.148999	0.0281569	1.31993e-07	2.45814e-06
12:33519728:rs17575491:T_C	ENSG00000110975	0.17719	0.0335166	1.35667e-07	2.51743e-06
2:178828945:rs2366911:T_C	ENSG00000163492	-0.148705	0.0281268	1.3543e-07	2.51743e-06
3:9383692:rs7638655:C_T	ENSG00000134077	0.188777	0.0357494	1.40199e-07	2.59684e-06
1:121375092:rs1286833607:A_G	ENSG00000171943	0.166237	0.0315401	1.48892e-07	2.7529e-06
19:8331629:rs2972578:A_G	ENSG00000186994	-0.179199	0.0340283	1.515e-07	2.79609e-06
13:36288424:rs9531717:T_C	ENSG00000242715	0.186867	0.0354957	1.52867e-07	2.81626e-06
19:3500643:rs4807481:T_C	ENSG00000129932	0.1653	0.0314243	1.56398e-07	2.87616e-06
5:76619717:rs1875503:A_G	ENSG00000164220	-0.149505	0.0284239	1.56782e-07	2.87807e-06
12:14803426:rs3177268:T_G	ENSG00000084463	0.188553	0.0358529	1.57386e-07	2.88401e-06
3:11808893:rs6442289:G_T	ENSG00000144559	0.149691	0.0284693	1.5834e-07	2.89633e-06
5:141125904:rs246668:C_A	ENSG00000113205	0.192531	0.0366552	1.63061e-07	2.97739e-06
2:9413034:rs11692768:G_A	ENSG00000151694	-0.189848	0.0361498	1.63743e-07	2.98453e-06
16:46679780:rs794279:C_T	ENSG00000171241	0.204661	0.0389849	1.65507e-07	3.01134e-06
20:49565484:rs511073:G_A	ENSG00000124212	0.184145	0.0350832	1.66324e-07	3.02087e-06
21:44339472:rs60027384:T_C	ENSG00000160226	-0.186054	0.0354755	1.70141e-07	3.08474e-06
3:15381299:rs6808404:T_C	ENSG00000206562	0.322378	0.0614747	1.70589e-07	3.08743e-06
1:58545331:rs10889101:A_G	ENSG00000162600	0.21743	0.0413951	1.72655e-07	3.11932e-06
7:47968203:rs2686839:T_C	ENSG00000158683	0.14792	0.0282466	1.77465e-07	3.20059e-06
3:97777811:rs9834788:A_G	ENSG00000170854	0.14954	0.0285612	1.7836e-07	3.21111e-06
2:208168414:rs7589065:C_T	ENSG00000188674	0.159825	0.0305351	1.79916e-07	3.23345e-06
6:160776853:rs1652482:G_A	ENSG00000122194	0.152645	0.0291686	1.80813e-07	3.2439e-06
13:110890696:rs9515307:G_A	ENSG00000088448	0.154504	0.0295307	1.81996e-07	3.25944e-06
16:770143:rs9746539:T_C	ENSG00000162006	0.182911	0.0349836	1.86309e-07	3.33088e-06
19:7962870:rs12982225:C_A	ENSG00000104980	0.303676	0.0581192	1.88873e-07	3.37085e-06
15:34074734:rs627167:G_T	ENSG00000169857	-0.159975	0.0306353	1.92078e-07	3.42212e-06
11:18301769:rs10766469:G_C	ENSG00000110756	0.149845	0.0287723	2.06935e-07	3.68043e-06
5:77432214:rs335633:T_G	ENSG00000164253	-0.29109	0.0559506	2.12886e-07	3.77974e-06
19:21767600:rs6511291:T_C	ENSG00000197020	0.148305	0.0285299	2.17941e-07	3.86281e-06
9:133259473:rs626792:A_C	ENSG00000175164	-0.175077	0.0336941	2.20415e-07	3.89994e-06
7:76008521:rs79180770:G_A	ENSG00000127952	-0.253313	0.0487602	2.21621e-07	3.91454e-06
12:132631702:rs5745040:C_A	ENSG00000176894	-0.219312	0.0422471	2.26243e-07	3.98933e-06
11:111560889:rs542275:C_T	ENSG00000204381	-0.149401	0.0287972	2.30057e-07	4.04963e-06
2:232524103:rs2741299:T_G	ENSG00000237412	-0.192967	0.0372071	2.32202e-07	4.0804e-06
2:97202133:rs9324211:G_C	ENSG00000144199	-0.173858	0.0335349	2.34747e-07	4.11809e-06
11:47600860:rs11039308:G_A	ENSG00000196666	-0.147103	0.0284206	2.45309e-07	4.29604e-06
7:50447929:rs12154303:G_A	ENSG00000132436	-0.146185	0.0282456	2.45887e-07	4.29885e-06
22:21738830:rs73149929:T_G	ENSG00000100027	-0.194671	0.0376382	2.50237e-07	4.36747e-06
5:463783:rs2561666:A_G	ENSG00000066230	-0.159478	0.0308745	2.59416e-07	4.51235e-06
5:69307498:rs6886321:T_C	ENSG00000183323	0.251694	0.0487244	2.58993e-07	4.51235e-06
7:6829673:rs10265409:C_T	ENSG00000122674	-0.151801	0.0294504	2.74819e-07	4.77219e-06
9:136800069:rs4546744:T_G	ENSG00000213213	-0.183353	0.0355784	2.76212e-07	4.784e-06
16:53631425:rs1077352:G_A	ENSG00000103494	-0.154567	0.0299918	2.76429e-07	4.784e-06
19:49865104:rs1290649:T_A	ENSG00000039650	-0.15221	0.0295429	2.78146e-07	4.80561e-06
1:241690335:rs12037241:G_T	ENSG00000162843	-0.152267	0.0295674	2.82278e-07	4.86882e-06
13:49709253:rs9562915:T_C	ENSG00000123179	0.174426	0.0339163	2.9216e-07	5.03082e-06
7:118262560:rs41910:C_T	ENSG00000128534	0.200419	0.0388985	2.93133e-07	5.03914e-06
16:28908020:rs7206214:A_G	ENSG00000184110	-0.150459	0.0292706	2.96217e-07	5.08366e-06
1:222641100:rs2133189:C_T	ENSG00000186063	0.170217	0.0331291	3.01886e-07	5.17231e-06
17:36603432:rs2078447:A_G	ENSG00000278535	0.155017	0.030192	3.05507e-07	5.22564e-06
4:185204333:rs11132292:C_A	ENSG00000164323	-0.150908	0.029396	3.06714e-07	5.23758e-06
1:247124299:rs6700824:G_A	ENSG00000196418	0.156129	0.0304521	3.17548e-07	5.4136e-06
3:44721338:rs56084453:A_G	ENSG00000186446	-0.183584	0.0358377	3.24886e-07	5.52952e-06
17:83051760:rs57923322:T_G	ENSG00000175711	0.170065	0.0332055	3.26747e-07	5.55199e-06
19:41439932:rs13346603:T_A	ENSG00000105341	0.149487	0.0292409	3.43155e-07	5.82118e-06
3:42793713:rs73077208:G_A	ENSG00000181061	0.173484	0.0339489	3.46908e-07	5.87515e-06
1:28366281:rs9662045:C_T	ENSG00000204138	0.151609	0.0296738	3.48653e-07	5.89499e-06
1:26807930:rs35538083:T_C	ENSG00000090273	-0.292715	0.0574597	3.76998e-07	6.36377e-06
2:231196806:rs62197322:A_G	ENSG00000135931	0.153558	0.0301544	3.80616e-07	6.40798e-06
16:10396263:rs8063676:A_G	ENSG00000166669	-0.144772	0.0284294	3.80863e-07	6.40798e-06
7:141786521:rs11773137:G_A	ENSG00000258227	0.147057	0.0288816	3.8196e-07	6.41594e-06
12:51362485:rs3782473:T_C	ENSG00000139629	-0.16967	0.0333809	4.0011e-07	6.70985e-06
12:10550852:rs16915318:C_T	ENSG00000134545	-0.191165	0.0376128	4.00918e-07	6.71243e-06
7:100405149:rs76913697:A_G	ENSG00000078487	-0.185291	0.0364732	4.05682e-07	6.78115e-06
1:12031153:rs946461:T_C	ENSG00000116691	-0.164782	0.0324383	4.06389e-07	6.78195e-06
17:81940768:rs2293098:G_A	ENSG00000185105	-0.153134	0.0301554	4.11609e-07	6.85792e-06
2:95857261:rs12717777:A_C	ENSG00000274286	-0.16651	0.032811	4.17397e-07	6.94311e-06
17:34966952:rs62064824:C_G	ENSG00000132141	0.145564	0.0286884	4.18986e-07	6.95828e-06
13:20663274:rs17055251:G_A	ENSG00000032742	-0.188287	0.0371116	4.19985e-07	6.96362e-06
4:39452110:rs2608828:G_C	ENSG00000163682	-0.159536	0.0314715	4.29504e-07	7.10998e-06
8:10729755:rs6996056:G_C	ENSG00000183638	0.146701	0.0289503	4.33713e-07	7.16813e-06
13:38757586:rs34692381:C_T	ENSG00000150893	0.147767	0.0291648	4.35371e-07	7.18396e-06
16:22223179:rs7201436:T_G	ENSG00000103319	0.149846	0.0296262	4.55529e-07	7.50455e-06
1:214455806:rs4451529:G_A	ENSG00000152104	-0.270286	0.0534841	4.65816e-07	7.66175e-06
1:228211422:rs11799681:A_C	ENSG00000154358	0.146049	0.0289051	4.67933e-07	7.68426e-06
5:42748187:rs722677:G_A	ENSG00000112964	-0.142307	0.0282022	4.84688e-07	7.94672e-06
14:64937186:rs4902345:T_C	ENSG00000176153	0.178438	0.0354022	5.00057e-07	8.18564e-06
9:112890556:rs3802492:G_A	ENSG00000119457	0.148759	0.0295216	5.02385e-07	8.21068e-06
12:102956689:rs34631206:G_C	ENSG00000171759	-0.156828	0.0311296	5.05199e-07	8.24357e-06
9:92078697:rs10118072:T_C	ENSG00000090054	-0.157323	0.0312288	5.08982e-07	8.29213e-06
9:132852022:rs2254289:A_G	ENSG00000165695	0.178309	0.0354452	5.2474e-07	8.53532e-06
17:46187577:rs2696708:T_C	ENSG00000185829	-0.172404	0.0342775	5.2729e-07	8.56325e-06
14:70357234:rs67434384:G_C	ENSG00000133983	0.256987	0.051095	5.3115e-07	8.61234e-06
19:21947679:rs2666451:T_C	ENSG00000160321	-0.144135	0.0286742	5.35415e-07	8.66782e-06
10:93042515:rs10786067:C_T	ENSG00000187553	0.153975	0.0306368	5.37769e-07	8.69223e-06
22:19122896:rs7285415:A_G	ENSG00000070413	-0.1778	0.0354451	5.65023e-07	9.11843e-06
14:20451884:rs1320150:C_T	ENSG00000092094	0.147859	0.0294855	5.69648e-07	9.17865e-06
6:149451712:rs414956:A_C	ENSG00000178199	0.165935	0.0331632	6.04217e-07	9.72043e-06
1:179102621:rs1325195:G_A	ENSG00000143322	-0.146067	0.0292273	6.21701e-07	9.98608e-06
1:234373513:rs10910420:G_C	ENSG00000168275	-0.142021	0.0285121	6.76639e-07	1.08516e-05
17:43777129:rs4792913:T_C	ENSG00000108861	0.158152	0.0317674	6.85831e-07	1.09818e-05
9:32985275:rs10971266:A_G	ENSG00000137074	-0.220599	0.0443478	7.00616e-07	1.12011e-05
8:22152992:rs112599413:G_A	ENSG00000168481	-0.199636	0.0401805	7.21853e-07	1.15227e-05
16:5039192:rs62036223:C_T	ENSG00000103174	0.142572	0.0287265	7.41822e-07	1.18232e-05
2:88168057:rs10469888:T_G	ENSG00000144115	0.171216	0.0345023	7.44133e-07	1.18416e-05
3:195932298:rs4927680:A_G	ENSG00000145113	-0.152254	0.0306874	7.47954e-07	1.1884e-05
14:50106856:rs1955927:C_A	ENSG00000100483	0.189062	0.0381416	7.65704e-07	1.21329e-05
1:84973986:rs486751:T_A	ENSG00000162643	-0.139229	0.0280886	7.65979e-07	1.21329e-05
9:101420658:rs491979:T_C	ENSG00000136872	0.138822	0.0280148	7.719e-07	1.22079e-05
6:26440201:rs9379874:A_T	ENSG00000111801	-0.14904	0.0300848	7.80549e-07	1.23257e-05
19:52384651:rs2042913:T_C	ENSG00000221923	-0.19853	0.0400013	7.90799e-07	1.24684e-05
5:80667499:rs1677642:C_T	ENSG00000113318	0.155868	0.0315347	8.22719e-07	1.29518e-05
19:5798274:rs11878476:T_C	ENSG00000141994	0.188787	0.0382018	8.26518e-07	1.29918e-05
16:11976565:rs393329:C_T	ENSG00000048462	-0.14396	0.0291349	8.29317e-07	1.30159e-05
3:14673353:rs7639522:A_G	ENSG00000154781	-0.223791	0.0451875	8.3781e-07	1.31291e-05
1:230684859:rs2296797:G_T	ENSG00000135744	0.165183	0.0334762	8.58533e-07	1.34334e-05
20:56498771:rs6064406:T_A	ENSG00000022277	-0.136603	0.0277371	9.00577e-07	1.40698e-05
3:126045050:rs71327749:A_G	ENSG00000114547	0.155257	0.0315451	9.1513e-07	1.42755e-05
5:180314374:rs55901738:C_A	ENSG00000131459	0.146606	0.0298184	9.39126e-07	1.46276e-05
19:35169605:rs12110:G_A	ENSG00000089327	-0.16452	0.0334884	9.57681e-07	1.4894e-05
12:7929353:rs2300141:T_C	ENSG00000173262	-0.22883	0.0466013	9.6942e-07	1.50538e-05
6:32838684:rs2071552:G_A	ENSG00000204267	-0.142355	0.029004	9.8388e-07	1.52553e-05
4:1208236:rs1250106:G_A	ENSG00000159674	-0.139293	0.0283908	9.89516e-07	1.53196e-05
6:135302695:rs2207000:C_T	ENSG00000135541	-0.184455	0.0376207	1.00589e-06	1.55498e-05
6:32623671:rs9271605:G_A	ENSG00000237541	-0.157132	0.0320593	1.01834e-06	1.57185e-05
7:99583473:rs11772470:G_A	ENSG00000160917	-0.207888	0.0424326	1.03138e-06	1.58959e-05
1:235332161:rs6699644:G_T	ENSG00000152904	-0.137494	0.0280886	1.04728e-06	1.61169e-05
12:21894521:rs7978092:C_T	ENSG00000069431	-0.136978	0.0279907	1.05462e-06	1.62056e-05
6:109694120:rs11153214:A_G	ENSG00000135596	0.14716	0.0301032	1.08208e-06	1.66026e-05
14:103535180:rs2756119:G_A	ENSG00000166166	0.14868	0.0304169	1.08448e-06	1.66148e-05
1:25358993:rs3093638:G_A	ENSG00000188672	0.140069	0.0286629	1.0916e-06	1.66988e-05
3:196234383:rs60631199:C_T	ENSG00000163959	0.170329	0.0348623	1.0972e-06	1.67595e-05
15:50964612:rs11631696:G_C	ENSG00000081014	0.186655	0.0382248	1.11207e-06	1.69615e-05
2:208165326:rs10191088:T_A	ENSG00000168582	-0.154288	0.0316186	1.1314e-06	1.72309e-05
6:34875173:rs17703197:C_T	ENSG00000064995	-0.328936	0.0674485	1.14745e-06	1.74494e-05
3:46679721:rs9817508:A_G	ENSG00000178038	-0.141374	0.0289907	1.14923e-06	1.74506e-05
1:112397128:rs2488762:C_T	ENSG00000143079	0.147441	0.0302403	1.15438e-06	1.74888e-05
4:146178502:rs6537401:G_A	ENSG00000164167	-0.145965	0.0299384	1.15514e-06	1.74888e-05
1:48421430:rs1416047:C_G	ENSG00000117834	-0.139436	0.0286078	1.16389e-06	1.75953e-05
20:4238722:rs66620140:T_A	ENSG00000171873	-0.162507	0.0333471	1.16867e-06	1.76416e-05
7:92657666:rs17164683:C_T	ENSG00000105810	0.205979	0.0422005	1.17386e-06	1.76939e-05
3:50295266:rs13100173:G_A	ENSG00000186792	0.14153	0.0290507	1.17681e-06	1.77124e-05
16:1829421:rs72762855:G_A	ENSG00000162039	0.19266	0.0395623	1.18882e-06	1.78671e-05
4:185470744:rs66481949:C_T	ENSG00000168491	-0.195606	0.0401899	1.21244e-06	1.8169e-05
9:97256634:rs72747776:A_G	ENSG00000197816	0.140071	0.0287817	1.21221e-06	1.8169e-05
1:46260385:rs2295465:A_C	ENSG00000173660	0.204084	0.0419621	1.22657e-06	1.83539e-05
11:32147145:rs7950374:A_G	ENSG00000049449	-0.136756	0.0281259	1.2343e-06	1.84427e-05
17:45691130:rs55980621:C_T	ENSG00000185294	-0.168904	0.0347399	1.24062e-06	1.85064e-05
17:30480432:rs9303633:A_G	ENSG00000108587	0.136952	0.0281736	1.24216e-06	1.85064e-05
19:1088286:rs6843:T_C	ENSG00000099817	-0.160637	0.0330463	1.24691e-06	1.85234e-05
16:11343922:rs9936459:C_T	ENSG00000188897	0.147588	0.0303654	1.24603e-06	1.85234e-05
1:236260939:rs2695072:G_C	ENSG00000086619	-0.151801	0.0312395	1.25315e-06	1.85892e-05
9:33467579:rs2275228:T_C	ENSG00000165271	-0.173817	0.0357792	1.26084e-06	1.86764e-05
20:62193559:rs6062133:G_A	ENSG00000101181	-0.193821	0.039909	1.27004e-06	1.87856e-05
12:108727919:rs11114039:G_A	ENSG00000110880	0.145603	0.0299933	1.28331e-06	1.89547e-05
11:68680590:rs2510386:T_C	ENSG00000069482	-0.18294	0.0376903	1.28799e-06	1.89965e-05
1:46617353:rs7552833:A_C	ENSG00000142961	-0.156683	0.0323312	1.33769e-06	1.97013e-05
16:53463133:rs11859538:A_G	ENSG00000103479	-0.136853	0.0282444	1.34358e-06	1.97596e-05
19:51888735:rs7256926:A_G	ENSG00000161551	0.208468	0.0431399	1.43314e-06	2.10319e-05
15:40036464:rs8208:G_A	ENSG00000128829	0.161028	0.0333238	1.43418e-06	2.10319e-05
14:76805078:rs8003145:A_G	ENSG00000013523	0.139016	0.028787	1.4564e-06	2.13273e-05
6:14115590:rs7738797:T_G	ENSG00000112149	0.17273	0.0357836	1.4713e-06	2.15149e-05
4:143621946:rs1391187:G_A	ENSG00000183090	0.137758	0.0285504	1.48578e-06	2.16958e-05
1:167066687:rs10918612:G_C	ENSG00000143167	0.192158	0.0398985	1.55309e-06	2.26465e-05
19:54207390:rs2304523:G_T	ENSG00000204577	0.200665	0.0416619	1.55582e-06	2.26541e-05
17:15683986:rs149261:A_G	ENSG00000214946	-0.155839	0.0323698	1.56754e-06	2.27926e-05
21:41425679:rs462903:G_A	ENSG00000157601	-0.137491	0.0285607	1.57018e-06	2.27987e-05
7:139132447:rs11525873:T_C	ENSG00000105948	-0.237805	0.0494215	1.58732e-06	2.29902e-05
5:60624780:rs11959922:G_A	ENSG00000035499	-0.180437	0.0374346	1.58784e-06	2.29902e-05
15:78131254:rs11547207:A_C	ENSG00000136425	-0.156913	0.0326223	1.60685e-06	2.31827e-05
10:84190650:rs7099098:C_T	ENSG00000204033	-0.145484	0.0302511	1.6079e-06	2.31827e-05
9:137061904:rs7467320:G_A	ENSG00000186193	-0.148475	0.0308707	1.60493e-06	2.31827e-05
4:155833814:rs1968783:C_T	ENSG00000151790	0.208408	0.0433378	1.6169e-06	2.32554e-05
5:140874202:rs11741879:T_C	ENSG00000081842	-0.250629	0.0521276	1.61747e-06	2.32554e-05
1:109687165:rs36209093:C_T	ENSG00000134184	-0.241523	0.0501073	1.62102e-06	2.32739e-05
2:18094744:rs13398426:G_A	ENSG00000170745	0.145651	0.0303044	1.6312e-06	2.33548e-05
3:16262146:rs62233888:C_A	ENSG00000154813	-0.206348	0.0429326	1.63091e-06	2.33548e-05
11:78145131:rs579711:C_T	ENSG00000188997	0.189008	0.0393553	1.66116e-06	2.37506e-05
11:62671374:rs3809079:G_A	ENSG00000162194	-0.148968	0.0310199	1.66366e-06	2.37534e-05
17:44352876:rs5848:C_T	ENSG00000030582	0.156812	0.0326563	1.67424e-06	2.38713e-05
7:34658764:rs2530552:A_G	ENSG00000187258	-0.149773	0.0312035	1.6837e-06	2.39397e-05
2:49143990:rs1504179:T_G	ENSG00000170820	-0.140508	0.0292714	1.68149e-06	2.39397e-05
19:23167167:rs12610078:T_C	ENSG00000183850	0.147376	0.0307272	1.72369e-06	2.44407e-05
5:177754013:rs11249686:A_G	ENSG00000170074	-0.147628	0.0307862	1.72277e-06	2.44407e-05
19:35658859:rs4806187:A_G	ENSG00000126267	0.141052	0.029451	1.7733e-06	2.51095e-05
15:55314015:rs11638111:C_T	ENSG00000069974	-0.193452	0.0404058	1.79467e-06	2.53771e-05
19:16495955:rs3810200:G_C	ENSG00000105072	0.209843	0.0438523	1.81023e-06	2.55621e-05
1:15586119:rs36047909:G_A	ENSG00000132906	-0.184917	0.0385964	1.84885e-06	2.60716e-05
14:60098090:rs219306:T_C	ENSG00000126773	-0.19167	0.0400929	1.85156e-06	2.60741e-05
8:142771546:rs13362:C_G	ENSG00000180155	-0.154149	0.0322787	1.89835e-06	2.66599e-05
11:119134422:rs100803:T_C	ENSG00000172273	-0.132969	0.0278427	1.89699e-06	2.66599e-05
12:132605451:rs11146965:A_G	ENSG00000204583	0.143348	0.0300219	1.90567e-06	2.67262e-05
10:47430474:nors:T_C	ENSG00000204172	0.170149	0.0356765	1.96216e-06	2.7481e-05
7:33897451:rs7798576:C_G	ENSG00000164619	0.131737	0.0276369	1.98298e-06	2.77348e-05
4:67662742:rs9991141:C_T	ENSG00000187054	-0.185887	0.039002	1.98896e-06	2.77806e-05
16:962393:rs7404696:T_C	ENSG00000103227	-0.157344	0.0330419	2.03183e-06	2.83409e-05
2:28858309:rs72784066:G_C	ENSG00000171103	-0.137393	0.0288717	2.06214e-06	2.87247e-05
1:153628302:rs3806233:G_A	ENSG00000189171	-0.134874	0.0283656	2.10175e-06	2.92368e-05
14:75061877:rs10129657:G_A	ENSG00000119703	0.134175	0.028224	2.11162e-06	2.93344e-05
21:33492084:rs28360608:G_T	ENSG00000177692	-0.161368	0.0339615	2.13666e-06	2.96422e-05
19:6474809:rs7253943:T_C	ENSG00000205744	-0.146884	0.0309163	2.15272e-06	2.98247e-05
15:23764356:rs824203:C_A	ENSG00000182636	0.139758	0.0294259	2.15773e-06	2.98539e-05
3:155835414:rs390677:C_T	ENSG00000169359	0.153444	0.0323168	2.17239e-06	3.00163e-05
4:164957183:rs3733418:A_G	ENSG00000250486	0.18568	0.0391686	2.25456e-06	3.10681e-05
7:98197028:rs2132276:G_A	ENSG00000180535	0.139941	0.029517	2.25169e-06	3.10681e-05
10:5813440:rs3736461:G_C	ENSG00000057608	0.174576	0.0368494	2.28755e-06	3.14806e-05
12:2922666:rs758615:T_C	ENSG00000078246	-0.130071	0.0274604	2.29765e-06	3.15773e-05
11:119100168:rs603826:A_C	ENSG00000172269	0.138078	0.0291563	2.30721e-06	3.16664e-05
11:67330307:rs76335321:T_C	ENSG00000172613	-0.261186	0.0552159	2.37037e-06	3.24899e-05
15:42279532:rs11631983:G_A	ENSG00000166887	-0.203293	0.0429894	2.39879e-06	3.28357e-05
5:119339890:rs1355123:T_C	ENSG00000145779	-0.146573	0.0310054	2.40436e-06	3.28681e-05
2:182536003:rs10182788:G_A	ENSG00000115252	-0.158407	0.0335109	2.41535e-06	3.29744e-05
4:76273728:rs4859657:C_T	ENSG00000189157	0.134645	0.0284912	2.42238e-06	3.30266e-05
12:22284658:rs12815461:G_A	ENSG00000111728	0.159283	0.0337368	2.47592e-06	3.37118e-05
12:56752285:rs2277339:T_G	ENSG00000198056	0.224466	0.0475528	2.48875e-06	3.38417e-05
17:50486926:rs7216311:G_A	ENSG00000136444	0.171422	0.0363202	2.51839e-06	3.41544e-05
7:150814835:rs1006581:C_T	ENSG00000106565	-0.13829	0.0293112	2.51655e-06	3.41544e-05
3:196237816:rs712012:C_T	ENSG00000161217	0.137392	0.0291275	2.53002e-06	3.42669e-05
10:79686046:rs2983793:A_G	ENSG00000188199	0.138997	0.029484	2.56214e-06	3.46563e-05
14:64531398:rs7152440:C_T	ENSG00000089775	-0.129857	0.0275495	2.57145e-06	3.47366e-05
1:11205987:rs2300094:C_T	ENSG00000198793	0.160088	0.0339638	2.59844e-06	3.50151e-05
11:119023577:rs569:A_G	ENSG00000196655	-0.15324	0.0325256	2.59888e-06	3.50151e-05
2:75666727:rs754657023:A_C	ENSG00000005436	0.162129	0.0344602	2.6909e-06	3.62074e-05
19:15935668:rs3810428:G_T	ENSG00000171903	0.157357	0.0334981	2.78053e-06	3.73645e-05
1:112658049:rs3013439:T_G	ENSG00000007341	0.133534	0.0284867	2.91675e-06	3.91438e-05
7:23253479:rs199348:C_A	ENSG00000136235	-0.136545	0.0291346	2.92948e-06	3.92634e-05
1:152211673:rs4845743:T_C	ENSG00000143631	0.14009	0.0299168	2.99901e-06	4.0143e-05
19:2405208:rs4807259:A_G	ENSG00000099800	-0.132985	0.0284122	3.01834e-06	4.03492e-05
8:27505619:rs4149239:A_G	ENSG00000120915	0.177393	0.0379237	3.06081e-06	4.08639e-05
9:128826609:rs6478854:G_C	ENSG00000167136	0.151353	0.0323602	3.07339e-06	4.09785e-05
14:24430267:rs10146358:G_C	ENSG00000100441	-0.250183	0.0535265	3.11512e-06	4.14811e-05
14:95877328:rs12885582:C_G	ENSG00000250366	0.269831	0.0577532	3.1432e-06	4.18009e-05
17:8234419:rs4792621:G_A	ENSG00000178921	-0.19038	0.0407744	3.18943e-06	4.22653e-05
17:42689379:rs2271028:C_T	ENSG00000131470	0.133178	0.0285236	3.19046e-06	4.22653e-05
15:64724099:rs11635211:A_C	ENSG00000103671	-0.204084	0.0437054	3.18624e-06	4.22653e-05
10:133612880:rs7080705:G_C	ENSG00000225899	0.138782	0.0297334	3.21357e-06	4.25168e-05
3:38004532:rs9843506:A_C	ENSG00000136059	0.159298	0.034142	3.24169e-06	4.28336e-05
17:55400225:rs11079166:T_C	ENSG00000108960	0.134325	0.0288094	3.29228e-06	4.34463e-05
8:142262037:rs67439964:T_C	ENSG00000171045	0.159484	0.0342179	3.31937e-06	4.37476e-05
2:232874968:rs778339:C_T	ENSG00000182600	-0.138476	0.029715	3.33025e-06	4.38347e-05
6:135028019:rs952674:A_G	ENSG00000118514	0.131735	0.0282882	3.38286e-06	4.44704e-05
22:43880225:rs138129:T_C	ENSG00000100341	-0.133251	0.0286172	3.3918e-06	4.45309e-05
1:74198025:rs11806946:G_A	ENSG00000162620	0.132334	0.0284264	3.40812e-06	4.46881e-05
14:103561732:rs28513222:A_T	ENSG00000256053	-0.132799	0.0285295	3.41761e-06	4.47555e-05
6:31951083:rs1270942:A_G	ENSG00000244731	0.220619	0.0474102	3.45014e-06	4.51239e-05
15:74201545:rs12911385:C_T	ENSG00000137868	0.140545	0.0302183	3.48007e-06	4.54576e-05
4:103899218:rs3886504:T_A	ENSG00000169836	0.142083	0.0305629	3.51602e-06	4.58689e-05
4:78938670:rs6534087:A_C	ENSG00000163291	0.170903	0.0367792	3.55215e-06	4.62815e-05
16:128544:rs2562191:G_A	ENSG00000103148	0.138058	0.0297199	3.57668e-06	4.65421e-05
9:111355649:rs7043728:T_C	ENSG00000136813	0.134563	0.0290043	3.68922e-06	4.7825e-05
12:75512214:rs1552039:G_A	ENSG00000111615	0.155305	0.0334746	3.68386e-06	4.7825e-05
3:195356148:rs6437374:C_G	ENSG00000114331	0.142323	0.0306803	3.68794e-06	4.7825e-05
8:64798447:rs7842714:T_A	ENSG00000172817	0.134546	0.0290227	3.74184e-06	4.8446e-05
5:173142029:rs72816155:T_C	ENSG00000113734	0.20163	0.0434984	3.75177e-06	4.85135e-05
11:66802038:rs35287213:G_T	ENSG00000173715	0.224955	0.0485776	3.83351e-06	4.95081e-05
4:20691447:rs62410096:C_A	ENSG00000163138	0.235241	0.0508624	3.9412e-06	5.08351e-05
17:20481052:rs201124764:T_C	ENSG00000128487	-0.140345	0.0303464	3.94645e-06	5.0839e-05
16:23552877:rs9924663:T_C	ENSG00000103356	0.193085	0.0418187	4.09209e-06	5.26492e-05
21:42481667:rs9976598:T_C	ENSG00000160188	-0.134324	0.0290977	4.1095e-06	5.28071e-05
1:21474853:rs7531217:G_A	ENSG00000142794	-0.159757	0.0346197	4.14246e-06	5.31641e-05
6:117445101:rs9489188:C_G	ENSG00000047936	-0.196289	0.0425589	4.19109e-06	5.37212e-05
8:131996576:rs2270873:G_A	ENSG00000132294	0.177384	0.0384763	4.23096e-06	5.41123e-05
1:148259142:rs61810033:A_T	ENSG00000263956	0.189203	0.0410408	4.23213e-06	5.41123e-05
3:121788384:rs1141528:A_T	ENSG00000173226	-0.202825	0.044021	4.28621e-06	5.47358e-05
2:73619640:rs13409366:A_G	ENSG00000144035	-0.152547	0.0331138	4.30068e-06	5.48523e-05
8:15742334:rs352760:T_C	ENSG00000104723	0.144962	0.0314887	4.36526e-06	5.5607e-05
2:222534062:rs13385240:A_C	ENSG00000163082	-0.130341	0.0283339	4.43718e-06	5.64532e-05
7:38735723:rs757685:G_A	ENSG00000006715	-0.177616	0.0386273	4.47918e-06	5.69172e-05
19:2248684:rs4807216:C_T	ENSG00000104897	-0.183229	0.0398568	4.50162e-06	5.71316e-05
5:139426616:rs11242465:T_G	ENSG00000228672	-0.143607	0.0312477	4.53211e-06	5.74477e-05
17:63992998:rs62070902:G_T	ENSG00000224383	-0.184475	0.0400643	4.56323e-06	5.77709e-05
22:50583170:rs131756:C_T	ENSG00000205560	0.131334	0.0286126	4.65648e-06	5.8879e-05
6:87434686:rs2038238:C_T	ENSG00000272514	-0.155025	0.0337874	4.69623e-06	5.93086e-05
19:39443925:rs12978920:C_T	ENSG00000196235	0.123639	0.0269513	4.71539e-06	5.94775e-05
19:16720249:rs12983375:C_T	ENSG00000188039	0.135165	0.0294697	4.7342e-06	5.96417e-05
11:47256747:rs748134433:T_G	ENSG00000025434	0.214073	0.0465518	4.76684e-06	5.99793e-05
19:50951521:rs2736438:C_G	ENSG00000167754	-0.140218	0.0305925	4.80526e-06	6.03889e-05
13:113552369:rs2259646:C_A	ENSG00000150403	0.193215	0.0421732	4.85007e-06	6.08775e-05
11:105027281:rs556205:T_G	ENSG00000204397	0.195571	0.0427234	4.94125e-06	6.19027e-05
7:141765563:rs6962760:C_T	ENSG00000127366	0.132037	0.0288451	4.94379e-06	6.19027e-05
17:46830897:rs9904865:T_C	ENSG00000108379	-0.138183	0.0301979	4.97986e-06	6.22786e-05
9:76503745:rs1057419:A_G	ENSG00000187210	-0.124664	0.0272785	5.11995e-06	6.39527e-05
4:52030485:rs178724:A_G	ENSG00000163069	-0.169502	0.0370724	5.13583e-06	6.40732e-05
6:125301727:rs3734642:T_G	ENSG00000111906	0.176643	0.0387131	5.29979e-06	6.60386e-05
16:724520:rs4984921:C_T	ENSG00000162004	0.132483	0.0290554	5.37676e-06	6.69166e-05
2:37263889:rs34819784:G_C	ENSG00000003509	-0.136901	0.0300288	5.39432e-06	6.7054e-05
19:15774000:rs10421246:A_T	ENSG00000172519	-0.128827	0.0282722	5.4532e-06	6.7704e-05
1:74782438:rs1409785:G_A	ENSG00000162623	-0.129923	0.028514	5.46096e-06	6.77186e-05
1:200972627:rs296569:G_A	ENSG00000116852	-0.167653	0.0367985	5.47149e-06	6.77674e-05
2:96739703:rs2271893:G_A	ENSG00000114988	-0.140249	0.0307903	5.49825e-06	6.80168e-05
8:144409929:rs66797489:C_T	ENSG00000147804	-0.136525	0.0300054	5.64276e-06	6.97206e-05
12:25231363:rs5009909:G_A	ENSG00000205707	-0.129792	0.0285331	5.65976e-06	6.98467e-05
2:86944029:rs72936559:C_A	ENSG00000183281	0.261272	0.0574343	5.66747e-06	6.9858e-05
16:27310077:rs7205510:A_G	ENSG00000077238	0.146745	0.0322844	5.75182e-06	7.08128e-05
11:43856909:rs35251247:G_A	ENSG00000149084	0.144139	0.0317174	5.77633e-06	7.10295e-05
7:12577927:rs10248067:C_G	ENSG00000006747	0.158527	0.0348899	5.79969e-06	7.12316e-05
16:20875085:rs11074477:C_T	ENSG00000066654	-0.129014	0.0283978	5.81519e-06	7.13366e-05
7:64048882:rs4621679:C_T	ENSG00000214652	0.141371	0.0311247	5.84228e-06	7.15836e-05
2:238099426:rs3816348:G_A	ENSG00000144488	-0.24254	0.0534284	5.91221e-06	7.23542e-05
6:158185583:rs9459620:C_A	ENSG00000272047	0.144398	0.0318225	5.96649e-06	7.29317e-05
1:205114992:rs7515178:G_A	ENSG00000174529	0.127214	0.028051	6.03615e-06	7.36955e-05
12:30896829:rs61916712:C_T	ENSG00000110900	-0.17858	0.0393824	6.0534e-06	7.38184e-05
16:4796532:rs56400014:G_A	ENSG00000267795	0.130567	0.0288326	6.22828e-06	7.5861e-05
6:32978734:rs73409636:G_A	ENSG00000204257	-0.258321	0.0570802	6.32914e-06	7.69982e-05
15:100782337:rs11637451:A_T	ENSG00000184254	0.139271	0.0307986	6.41915e-06	7.8001e-05
10:50763927:rs4381321:C_T	ENSG00000148584	-0.12868	0.028463	6.45071e-06	7.8292e-05
6:117580120:rs210643:T_C	ENSG00000047932	0.139678	0.0309227	6.57198e-06	7.96697e-05
3:139352279:rs61613889:T_C	ENSG00000175110	0.227518	0.0504419	6.7743e-06	8.20257e-05
7:106862953:rs12705393:A_G	ENSG00000105851	0.143264	0.0317677	6.79824e-06	8.22187e-05
4:37983840:rs12645638:A_G	ENSG00000065882	0.132027	0.0292868	6.85195e-06	8.27709e-05
3:32173254:rs111619656:C_G	ENSG00000152642	-0.229865	0.0510129	6.91777e-06	8.34679e-05
19:44983921:rs204474:C_T	ENSG00000234906	0.13962	0.0309913	6.94709e-06	8.37234e-05
1:32887170:rs1284371:T_A	ENSG00000121905	0.155562	0.0345579	7.06592e-06	8.50559e-05
1:20717668:rs601329:A_G	ENSG00000117245	-0.138905	0.0308654	7.10364e-06	8.54098e-05
17:50547162:rs9890200:A_C	ENSG00000006282	0.133811	0.0297636	7.25511e-06	8.71292e-05
17:82038575:rs56001523:G_A	ENSG00000169738	-0.215107	0.0478905	7.39728e-06	8.86294e-05
15:54016863:rs4776200:T_C	ENSG00000137766	0.133706	0.029767	7.39474e-06	8.86294e-05
3:130893987:rs28362548:G_A	ENSG00000017260	-0.201696	0.0449405	7.52101e-06	9.0007e-05
22:42139625:rs2743454:G_A	ENSG00000100197	-0.162957	0.0363184	7.56331e-06	9.04079e-05
17:56833667:rs117486106:C_G	ENSG00000214226	-0.228681	0.0509806	7.62546e-06	9.1045e-05
15:31842634:rs17604700:C_T	ENSG00000169918	-0.130973	0.0292589	7.94282e-06	9.46638e-05
14:53956049:rs762643:G_T	ENSG00000125378	-0.129738	0.0289838	7.94697e-06	9.46638e-05
17:75935706:rs59867239:G_A	ENSG00000188878	-0.151894	0.033946	8.0089e-06	9.51809e-05
6:160428108:rs2661839:A_T	ENSG00000146477	-0.132308	0.0295674	8.00176e-06	9.51809e-05
2:112045534:rs35671911:G_A	ENSG00000153214	0.17149	0.0383509	8.11958e-06	9.63849e-05
15:78341528:rs12910273:C_T	ENSG00000166426	0.13052	0.0291941	8.16278e-06	9.67859e-05
1:979472:rs13303368:G_C	ENSG00000187583	-0.13816	0.0309002	8.17885e-06	9.68647e-05
21:34499847:rs2409522:C_T	ENSG00000180509	-0.125298	0.0280524	8.312e-06	9.83284e-05
20:38952863:rs1733:G_A	ENSG00000101447	0.13218	0.029602	8.36258e-06	9.8813e-05
7:128501969:rs12539729:A_T	ENSG00000165055	0.132277	0.0296409	8.46524e-06	9.99016e-05
16:72008783:rs3213422:A_C	ENSG00000102967	0.128897	0.0288853	8.47414e-06	9.99016e-05
2:105398181:rs72945049:G_A	ENSG00000115641	-0.288037	0.0645731	8.54271e-06	0.000100595
18:75208110:rs12969004:G_A	ENSG00000180011	0.128066	0.0287474	8.78211e-06	0.000103177
11:1956322:rs12812:G_A	ENSG00000214026	0.16907	0.0379506	8.78094e-06	0.000103177
13:75627328:rs7985480:T_C	ENSG00000118939	-0.142495	0.0319935	8.81498e-06	0.000103445
15:82214561:rs72749575:G_T	ENSG00000197978	0.138589	0.031137	8.93537e-06	0.000104738
2:101305898:rs12993457:A_G	ENSG00000163162	-0.125461	0.0281916	8.96077e-06	0.000104916
19:52897507:rs3810115:C_A	ENSG00000182986	0.129914	0.0292035	9.03298e-06	0.000105642
2:3580793:rs2071639:C_A	ENSG00000118004	-0.194659	0.0437945	9.1904e-06	0.000107361
3:49540232:rs1982861:A_G	ENSG00000145020	0.145731	0.0327932	9.2403e-06	0.000107699
17:46927422:rs2191033:G_A	ENSG00000108433	-0.130379	0.0293404	9.2388e-06	0.000107699
16:87900164:rs6540098:T_C	ENSG00000174990	-0.140056	0.0315224	9.27848e-06	0.000108021
1:91355946:rs282057:A_G	ENSG00000162669	0.134123	0.0302209	9.48095e-06	0.000110254
16:58279286:rs7200791:T_G	ENSG00000103023	-0.136034	0.0306578	9.52068e-06	0.00011059
19:36365349:rs2967506:G_T	ENSG00000181007	0.129843	0.0292666	9.54743e-06	0.000110776
2:26408300:rs62128677:C_T	ENSG00000157856	-0.126114	0.0284646	9.81567e-06	0.00011376
16:55511695:rs12446205:G_A	ENSG00000087253	0.12583	0.0284153	9.92006e-06	0.00011484
9:38445364:rs7027413:T_C	ENSG00000137142	-0.124033	0.0280143	9.95384e-06	0.000115102
10:30362552:rs2489857:A_G	ENSG00000107951	0.135309	0.0305661	9.98743e-06	0.00011536
9:91886397:rs10992149:G_A	ENSG00000169071	0.147256	0.0332726	1.00346e-05	0.000115613
2:20692012:rs4971524:T_C	ENSG00000143869	0.153898	0.0347729	1.00314e-05	0.000115613
11:113322484:rs7947310:C_G	ENSG00000170209	-0.189722	0.0428697	1.00431e-05	0.000115613
11:32631857:rs1311612843:T_C	ENSG00000186714	0.136214	0.0307876	1.01014e-05	0.000116057
8:78691589:rs6980663:C_G	ENSG00000104432	0.139522	0.0315356	1.01042e-05	0.000116057
16:373750:rs3929996:G_T	ENSG00000086504	0.124501	0.0281464	1.01468e-05	0.000116416
22:26525759:rs4275:A_G	ENSG00000128294	-0.126931	0.028724	1.03521e-05	0.00011864
6:3020531:rs6919219:G_A	ENSG00000124588	-0.125712	0.0284909	1.0671e-05	0.000122158
3:58353082:rs12629058:T_C	ENSG00000168291	-0.143692	0.0325822	1.07806e-05	0.000122886
4:109836647:rs13107617:A_G	ENSG00000109534	-0.133328	0.0302324	1.07824e-05	0.000122886
19:52414373:rs162123:A_G	ENSG00000167555	0.149169	0.0338216	1.07637e-05	0.000122886
9:69959811:rs7863165:C_A	ENSG00000165072	-0.178927	0.0405676	1.07579e-05	0.000122886
12:123613219:rs11057306:A_G	ENSG00000111364	0.183395	0.0415892	1.08015e-05	0.000122967
20:63891113:rs7000:A_G	ENSG00000101150	-0.135252	0.030675	1.08269e-05	0.00012312
3:183263371:rs10049125:C_T	ENSG00000176597	-0.162486	0.0369078	1.1164e-05	0.000126813
1:109497688:rs6666119:A_G	ENSG00000174151	0.130733	0.0297019	1.12145e-05	0.000127246
14:50258368:rs10151271:A_T	ENSG00000100490	0.138716	0.0315649	1.15714e-05	0.000131151
16:604224:rs4247097:G_A	ENSG00000197562	-0.124822	0.0284093	1.16247e-05	0.00013161
7:159146091:rs35535169:A_G	ENSG00000106018	-0.137453	0.0312882	1.1652e-05	0.00013163
17:35905550:rs8066406:C_T	ENSG00000278023	0.166948	0.038002	1.16505e-05	0.00013163
8:144397708:rs2977835:T_C	ENSG00000071894	0.135913	0.0309463	1.17447e-05	0.000132531
6:49455278:rs72855809:T_C	ENSG00000146085	0.136455	0.0310985	1.19368e-05	0.00013455
3:183102124:rs11714270:T_C	ENSG00000078070	0.157835	0.0360331	1.23544e-05	0.000139106
4:25383834:rs12509843:G_A	ENSG00000053900	0.122833	0.0280608	1.25184e-05	0.000140798
2:166491853:rs17769186:C_T	ENSG00000136546	0.145374	0.0332137	1.25439e-05	0.00014093
17:42037812:rs60110245:C_T	ENSG00000187595	0.230861	0.0528071	1.28413e-05	0.000144114
1:43176545:rs17390635:C_G	ENSG00000243710	0.131604	0.030111	1.29084e-05	0.000144709
15:41673393:rs2009310:G_T	ENSG00000137802	-0.124877	0.0285792	1.29793e-05	0.000145187
5:146153565:rs34090359:T_C	ENSG00000133706	0.195821	0.0447184	1.2969e-05	0.000145187
4:112616554:rs10022515:G_A	ENSG00000138658	0.126372	0.0289366	1.31444e-05	0.000146874
11:117839403:rs562089:C_A	ENSG00000137731	-0.163526	0.0374542	1.31818e-05	0.000147133
17:80277897:rs62074445:C_T	ENSG00000173821	-0.166733	0.0382215	1.34067e-05	0.000149481
1:41078607:rs2885697:G_T	ENSG00000010803	0.131842	0.0302753	1.3871e-05	0.000154489
9:127105830:rs999092:A_G	ENSG00000136828	-0.120657	0.0277107	1.39091e-05	0.000154746
4:15735478:rs11724635:C_A	ENSG00000004468	0.124181	0.0285292	1.39981e-05	0.000155568
11:113358943:rs7939992:T_C	ENSG00000149292	-0.125495	0.0288413	1.40962e-05	0.000156489
12:4648730:rs979877:T_C	ENSG00000111254	-0.125739	0.0289232	1.43465e-05	0.000159096
7:141780676:rs2190243:G_C	ENSG00000257743	0.125779	0.0289438	1.44578e-05	0.000160158
8:102218111:rs28928597:A_G	ENSG00000048392	-0.284617	0.0654149	1.4515e-05	0.000160618
2:241217672:rs111770284:C_T	ENSG00000146205	-0.158048	0.0363809	1.45476e-05	0.000160806
17:15548270:rs2954742:G_A	ENSG00000125409	0.13525	0.0311546	1.47466e-05	0.000162813
1:11664035:rs3125813:G_C	ENSG00000116663	0.125241	0.0288504	1.47609e-05	0.000162813
7:7553002:rs6977577:A_C	ENSG00000215018	-0.139744	0.032187	1.47778e-05	0.000162825
16:31219142:rs7186832:C_T	ENSG00000177238	-0.133409	0.0307598	1.5024e-05	0.00016536
7:64562993:rs6969879:T_C	ENSG00000173041	0.140265	0.0323587	1.51912e-05	0.000167022
14:92031851:rs10150636:T_C	ENSG00000066427	0.147878	0.0341264	1.52898e-05	0.000167926
2:85410714:rs3770102:G_T	ENSG00000042493	-0.127924	0.0295387	1.54651e-05	0.000169671
11:22662994:rs6483872:G_A	ENSG00000148935	-0.157269	0.0363466	1.57315e-05	0.000172409
1:42511337:rs11210657:G_T	ENSG00000066185	0.175027	0.0404622	1.58184e-05	0.000173177
9:38393212:rs4242647:T_C	ENSG00000137124	-0.180787	0.0418193	1.6008e-05	0.000175066
20:3204667:rs11699145:G_A	ENSG00000125877	0.190028	0.0439735	1.61258e-05	0.000176167
3:138306554:rs9846480:A_G	ENSG00000114098	0.126052	0.0291724	1.61612e-05	0.000176367
16:72074194:rs2000999:A_G	ENSG00000257017	-0.157643	0.036491	1.62255e-05	0.00017688
19:48714803:rs35866622:C_T	ENSG00000142233	-0.124861	0.0289044	1.62571e-05	0.000177037
1:37545150:rs6704190:C_T	ENSG00000163879	-0.12507	0.0289612	1.63355e-05	0.000177703
8:143740421:rs13252381:C_T	ENSG00000180921	0.1324	0.0306543	1.63541e-05	0.000177717
5:50246898:rs72768421:T_C	ENSG00000170571	0.13592	0.0314688	1.64769e-05	0.000178863
12:14803998:rs11830399:G_C	ENSG00000182993	-0.123495	0.0286249	1.66537e-05	0.000180591
19:19709666:rs56129543:G_C	ENSG00000105708	-0.129188	0.0299489	1.67019e-05	0.000180922
5:202927:rs11744204:T_G	ENSG00000164366	-0.186646	0.0432935	1.68859e-05	0.0001827
1:64851305:rs310215:T_C	ENSG00000162434	0.135254	0.0313746	1.69015e-05	0.0001827
10:61674890:rs12778737:A_T	ENSG00000183346	-0.231516	0.0537402	1.71226e-05	0.000184895
19:40318381:rs4479364:C_T	ENSG00000160392	-0.122738	0.0284982	1.72146e-05	0.000185693
10:72602597:rs3009540:T_C	ENSG00000107745	-0.132645	0.0308046	1.72818e-05	0.000186223
22:41940779:rs12483944:C_T	ENSG00000100162	-0.184615	0.0428799	1.73273e-05	0.000186518
12:27635088:rs2075378:G_A	ENSG00000110841	0.129287	0.0300314	1.73539e-05	0.000186609
3:52846527:rs4687672:A_G	ENSG00000213533	-0.143771	0.0334099	1.74956e-05	0.000187936
20:21119497:rs6082329:A_C	ENSG00000088970	-0.124647	0.0289789	1.76595e-05	0.000189498
2:27470618:rs1647266:T_C	ENSG00000157992	-0.129172	0.0300593	1.79733e-05	0.000192665
4:169013000:rs17543599:G_T	ENSG00000145439	-0.159239	0.03707	1.81038e-05	0.000193862
6:35924661:rs12210988:G_A	ENSG00000137392	-0.138422	0.0322295	1.81648e-05	0.000194312
9:94268577:rs10993130:C_G	ENSG00000175787	0.155465	0.0362321	1.84995e-05	0.000197687
10:97635266:rs10882972:G_C	ENSG00000171160	0.161829	0.0377313	1.86484e-05	0.000199071
1:184044361:rs12022430:A_G	ENSG00000198860	-0.129469	0.0301961	1.87688e-05	0.000200148
1:246986616:rs4971306:G_A	ENSG00000197472	0.12486	0.0291376	1.89699e-05	0.000202084
19:11326804:rs318687:C_G	ENSG00000105514	-0.26615	0.0621598	1.92667e-05	0.000205033
22:43166823:rs47340:G_T	ENSG00000100304	-0.123881	0.028949	1.94752e-05	0.000207037
19:53327104:rs4801976:G_C	ENSG00000213799	-0.125523	0.0293455	1.96372e-05	0.000208543
3:14123707:rs2731307:G_A	ENSG00000163528	0.122493	0.028642	1.97008e-05	0.000209004
5:55233802:rs163104:A_C	ENSG00000234602	0.197815	0.0462734	1.9859e-05	0.000210331
1:1665061:rs72634819:C_T	ENSG00000215790	-0.165426	0.0386853	1.98669e-05	0.000210331
3:113602352:rs3773688:G_A	ENSG00000072858	-0.148921	0.034846	1.99646e-05	0.000211148
6:158047442:rs2093475:A_G	ENSG00000078269	-0.125721	0.0294382	2.02353e-05	0.000213791
19:14835205:rs7258295:T_C	ENSG00000127530	0.123013	0.0288105	2.03216e-05	0.000214483
7:1022277:rs74791540:C_A	ENSG00000146540	-0.224736	0.0526518	2.04463e-05	0.000215578
17:50166375:rs2412299:G_A	ENSG00000108823	-0.129457	0.030332	2.04763e-05	0.000215672
1:205268009:rs1668871:T_C	ENSG00000133069	0.121396	0.0284513	2.05877e-05	0.000216624
9:4707078:rs72695843:A_G	ENSG00000106993	0.251866	0.059133	2.1284e-05	0.000223721
9:122934667:rs7024546:G_C	ENSG00000171448	-0.379367	0.0890318	2.18084e-05	0.000228999
17:4801383:rs11654690:G_A	ENSG00000262165	0.214371	0.0504035	2.18791e-05	0.000229508
9:136992590:rs10870159:G_C	ENSG00000148362	-0.127873	0.0300768	2.20323e-05	0.000230879
9:133687240:rs4744533:C_T	ENSG00000123453	-0.124895	0.0293821	2.21109e-05	0.000231467
15:82250940:rs111513848:G_A	ENSG00000140598	-0.243968	0.0573986	2.21399e-05	0.000231535
10:116666852:rs9633727:G_A	ENSG00000165863	-0.122042	0.0287166	2.21928e-05	0.000231852
4:17569857:rs7435102:C_G	ENSG00000002549	0.127342	0.0299679	2.22524e-05	0.000232238
17:43465912:rs6503432:T_C	ENSG00000067596	-0.180387	0.0424869	2.26088e-05	0.000235719
7:72893994:rs10231271:G_A	ENSG00000196313	0.123389	0.0290711	2.27413e-05	0.00023686
20:62322432:rs2274933:G_A	ENSG00000130702	-0.146093	0.0344483	2.30907e-05	0.000240256
3:50603399:rs490634:C_T	ENSG00000114735	0.178237	0.0420332	2.31462e-05	0.00024059
1:209595825:rs9429819:A_C	ENSG00000008118	0.122783	0.0289824	2.35503e-05	0.000244543
16:57162:rs10266:C_G	ENSG00000161981	0.173051	0.0408649	2.37343e-05	0.000246204
10:89406076:rs303208:C_T	ENSG00000152778	0.138587	0.0327328	2.38194e-05	0.000246838
17:76307751:rs3803738:G_C	ENSG00000129646	0.142362	0.0336325	2.39283e-05	0.000247717
13:113061473:rs9549650:A_C	ENSG00000126217	-0.150668	0.0356278	2.4345e-05	0.000251778
2:240621671:rs4676411:G_T	ENSG00000178623	0.127826	0.0302383	2.45249e-05	0.000253383
1:84506416:rs2271620:G_T	ENSG00000122432	0.157758	0.0373268	2.46219e-05	0.000254129
15:43810130:rs693919:G_A	ENSG00000092470	0.13807	0.0326715	2.46908e-05	0.000254585
6:32067917:rs1150756:C_T	ENSG00000231852	-0.200671	0.0474896	2.47612e-05	0.000255055
15:66259728:rs75240712:G_C	ENSG00000166938	-0.238697	0.0565023	2.48225e-05	0.000255431
1:207577223:rs679515:T_C	ENSG00000203710	-0.154257	0.0365285	2.50011e-05	0.000257011
9:134073694:rs6479637:C_G	ENSG00000169925	-0.118349	0.0280359	2.51792e-05	0.000258584
11:64281440:rs477895:T_C	ENSG00000219435	0.155278	0.0368053	2.54489e-05	0.00026096
20:58703188:rs6026456:C_T	ENSG00000215440	0.13962	0.0330949	2.54613e-05	0.00026096
5:83075876:rs7727691:C_T	ENSG00000174695	-0.118755	0.0281539	2.55428e-05	0.000261534
17:7387376:rs7220814:G_A	ENSG00000174292	0.256824	0.0609292	2.58749e-05	0.000264671
17:12992498:rs2523:C_T	ENSG00000006744	-0.117977	0.0279986	2.60401e-05	0.000266096
17:1762130:rs58697961:G_A	ENSG00000132386	0.128594	0.0305555	2.66341e-05	0.000271896
19:51725506:rs3794977:C_T	ENSG00000171049	-0.121708	0.028932	2.68494e-05	0.000273821
6:79701239:rs2295015:A_G	ENSG00000198478	-0.238835	0.0567879	2.69624e-05	0.000274701
7:80576641:rs819442:C_T	ENSG00000135218	0.124229	0.0295458	2.71043e-05	0.000275873
20:46093017:rs4578918:T_C	ENSG00000124140	-0.131483	0.0312947	2.74755e-05	0.000279375
15:52679244:rs28368424:C_T	ENSG00000047346	0.145812	0.034718	2.76623e-05	0.000280997
7:4821204:rs879217:A_G	ENSG00000157927	-0.140853	0.03354	2.77051e-05	0.000281154
17:58157366:rs72839961:T_A	ENSG00000141194	-0.23879	0.0568722	2.78076e-05	0.000281835
6:31422278:rs10223421:G_T	ENSG00000204520	0.136928	0.0326111	2.78545e-05	0.000281835
12:57772620:rs2291617:G_T	ENSG00000123427	-0.129132	0.0307568	2.78363e-05	0.000281835
19:10588662:rs11883423:G_A	ENSG00000129354	0.1259	0.0300113	2.82543e-05	0.000285599
1:169210569:rs78598019:C_T	ENSG00000143156	-0.18954	0.0452009	2.84832e-05	0.00028763
9:35690533:rs13291033:T_A	ENSG00000198467	0.134095	0.0319967	2.87753e-05	0.000290295
8:100079341:rs10111694:T_A	ENSG00000132554	-0.165745	0.0395722	2.90899e-05	0.00029318
11:35919532:rs12419834:G_T	ENSG00000179241	-0.159234	0.0380392	2.93938e-05	0.000295953
1:53219252:rs67974630:A_G	ENSG00000162384	0.128429	0.03072	3.00944e-05	0.00030271
19:44076605:rs57895932:T_C	ENSG00000186026	-0.177491	0.0424696	3.02787e-05	0.000304267
7:44060065:rs11552797:T_C	ENSG00000136279	0.138959	0.0332635	3.05085e-05	0.000306277
14:104980738:rs2033932:C_T	ENSG00000140104	-0.161278	0.0386248	3.07775e-05	0.000308676
8:22457359:rs28546543:A_C	ENSG00000120910	-0.117886	0.0282371	3.08715e-05	0.000309015
18:57035446:rs9960964:T_C	ENSG00000091157	0.132115	0.0316446	3.08517e-05	0.000309015
15:34588366:rs4924050:T_G	ENSG00000175265	-0.122886	0.0294643	3.14326e-05	0.000314242
1:247104366:rs2270616:G_T	ENSG00000188295	0.119568	0.0286698	3.14548e-05	0.000314242
20:41340873:rs6029636:A_C	ENSG00000132793	-0.137653	0.0330126	3.1565e-05	0.000315037
5:55228711:rs334887:C_T	ENSG00000152669	0.193263	0.0463684	3.18036e-05	0.000317111
20:44899568:rs6017443:T_C	ENSG00000101104	-0.130774	0.0314002	3.22872e-05	0.000321621
3:126523826:rs1994643:G_C	ENSG00000180767	-0.122302	0.0293701	3.23336e-05	0.000321771
20:44894084:rs16989474:A_G	ENSG00000166913	-0.129241	0.0310533	3.26919e-05	0.000325022
12:51060427:rs17125286:T_C	ENSG00000050426	-0.172123	0.041384	3.30461e-05	0.000328226
10:132141923:rs11592585:A_G	ENSG00000188385	-0.124427	0.0299205	3.31308e-05	0.00032875
4:151685571:rs4696287:C_T	ENSG00000059691	0.119	0.0286186	3.31976e-05	0.000329095
1:9690399:rs4240910:T_C	ENSG00000171608	-0.116084	0.0279277	3.34187e-05	0.000330968
19:57849960:rs28374851:G_C	ENSG00000204514	0.132296	0.03187	3.42505e-05	0.000338879
6:33801120:rs2281820:A_G	ENSG00000161904	0.119646	0.0288345	3.44789e-05	0.000340811
3:58424704:rs11714515:A_G	ENSG00000168301	0.118639	0.0285946	3.45391e-05	0.000341078
1:248681796:rs2000390:C_T	ENSG00000184022	0.183059	0.0441615	3.51094e-05	0.000346377
4:39465159:rs35086467:A_G	ENSG00000121897	0.202539	0.0488729	3.52667e-05	0.000347595
1:169121733:rs2982468:T_A	ENSG00000117475	0.268952	0.0649069	3.53481e-05	0.000348063
16:8829137:rs7191492:G_A	ENSG00000153048	-0.122962	0.0296814	3.54912e-05	0.000349139
15:34341221:rs73374502:C_A	ENSG00000182117	0.229883	0.0554115	3.5605e-05	0.000349923
9:96898125:rs138840602:T_C	ENSG00000196312	0.229827	0.0555094	3.58612e-05	0.000352105
11:1730134:rs16927524:A_T	ENSG00000244242	-0.140986	0.0340731	3.62658e-05	0.000355564
19:1357083:rs713042:T_C	ENSG00000160953	0.154722	0.03739	3.62828e-05	0.000355564
1:231036061:rs4075892:G_A	ENSG00000182118	0.12344	0.0298663	3.69999e-05	0.000362246
7:149075231:rs1534198:C_T	ENSG00000197362	0.122976	0.0297572	3.70975e-05	0.000362857
12:69763802:rs4332561:C_T	ENSG00000166268	-0.250956	0.0607725	3.75923e-05	0.000367346
8:124273567:rs10099103:G_A	ENSG00000164983	0.126794	0.0307102	3.77047e-05	0.000368096
9:136759012:rs10747035:T_G	ENSG00000204001	-0.126751	0.030702	3.78494e-05	0.000368459
12:40312729:rs7302503:G_A	ENSG00000188906	-0.121032	0.0293205	3.78471e-05	0.000368459
22:36761196:rs3827351:C_A	ENSG00000100360	0.132841	0.0321787	3.77873e-05	0.000368459
19:43984200:rs62116613:G_A	ENSG00000204920	0.197046	0.0477604	3.8198e-05	0.0003715
17:82571950:rs3751909:G_C	ENSG00000141568	0.23681	0.0574987	3.94027e-05	0.000382854
17:63355760:rs4968642:G_A	ENSG00000008283	0.113759	0.0276326	3.96977e-05	0.000385356
15:88612039:rs12908122:A_G	ENSG00000181026	0.133543	0.0324446	3.98294e-05	0.00038627
6:30915079:rs1264300:A_G	ENSG00000137411	-0.120961	0.029404	4.02954e-05	0.000390421
15:85741111:rs16943792:C_T	ENSG00000170776	-0.146675	0.035661	4.03445e-05	0.000390477
13:42276713:rs9590683:T_C	ENSG00000023516	0.146016	0.0355024	4.03771e-05	0.000390477
5:6659404:rs248801:T_C	ENSG00000145545	-0.118191	0.0287655	4.10903e-05	0.000397001
18:24463326:rs1421119:C_T	ENSG00000154059	-0.13748	0.0334626	4.11461e-05	0.000397166
9:97893498:rs13301569:C_A	ENSG00000178919	0.119729	0.0291541	4.14528e-05	0.000399752
9:86294440:rs7858941:T_G	ENSG00000083223	0.1134	0.027654	4.25513e-05	0.00040996
6:109833467:rs9481009:C_T	ENSG00000112367	0.117967	0.0287768	4.27845e-05	0.00041182
16:3326018:rs1690429:T_C	ENSG00000168158	0.153952	0.0376162	4.40343e-05	0.000423059
2:213330543:rs58952646:G_A	ENSG00000144451	-0.124635	0.0304525	4.40141e-05	0.000423059
11:18013045:rs3741202:G_C	ENSG00000129167	-0.116917	0.0285759	4.42657e-05	0.000424093
6:129856895:rs10484277:A_T	ENSG00000203756	0.18115	0.0442726	4.42247e-05	0.000424093
19:43459181:rs2021091:C_T	ENSG00000176531	0.11872	0.0290142	4.42021e-05	0.000424093
10:104173380:rs581533:T_C	ENSG00000197748	-0.122791	0.0300377	4.49397e-05	0.000430149
11:75430905:rs693870:C_T	ENSG00000149243	0.115257	0.0281961	4.49826e-05	0.000430159
19:49453017:rs7259076:C_G	ENSG00000161618	-0.13785	0.0337332	4.5214e-05	0.00043197
16:1460537:rs35280276:A_G	ENSG00000103249	-0.178316	0.0436441	4.54153e-05	0.00043349
1:22035352:rs2473277:G_A	ENSG00000070831	0.112246	0.0274804	4.5597e-05	0.000434821
6:44166844:rs914503:C_T	ENSG00000137225	0.126501	0.0309794	4.5817e-05	0.000436514
8:144511657:rs2279243:C_T	ENSG00000160957	0.115275	0.0282405	4.6112e-05	0.000438512
22:23635894:rs9306386:G_A	ENSG00000189269	-0.119241	0.0292122	4.61092e-05	0.000438512
2:151409959:rs2290368:T_C	ENSG00000080345	0.115096	0.0282017	4.62528e-05	0.000439444
22:50582239:rs86337:C_A	ENSG00000100288	0.122062	0.0299106	4.6304e-05	0.000439524
5:76808687:rs4703719:G_T	ENSG00000164251	-0.116556	0.0285638	4.63805e-05	0.000439844
19:49121431:rs8101590:G_T	ENSG00000104863	-0.118835	0.0291251	4.64563e-05	0.000440158
17:29085787:rs7209661:T_G	ENSG00000221995	-0.124307	0.0304839	4.69211e-05	0.000444152
3:169821861:rs7628572:T_A	ENSG00000188306	-0.119444	0.0292941	4.70047e-05	0.000444534
2:240524036:rs3821348:C_A	ENSG00000144504	0.167569	0.0411037	4.71341e-05	0.000445348
1:75797873:rs1146643:G_A	ENSG00000057468	0.115785	0.0284041	4.72181e-05	0.000445732
12:11103814:rs2597966:C_T	ENSG00000111215	-0.119159	0.0292327	4.72937e-05	0.000446036
20:45818004:rs79833227:C_A	ENSG00000101470	0.15463	0.0379576	4.77407e-05	0.000449839
3:39386700:rs12486433:C_T	ENSG00000168028	-0.116369	0.0285707	4.7893e-05	0.000450861
1:151726940:rs12402668:C_T	ENSG00000178796	0.13866	0.0340457	4.79403e-05	0.000450893
13:32334210:rs1963505:C_T	ENSG00000139618	0.123176	0.0302722	4.87291e-05	0.000457894
12:14869097:rs11056223:C_T	ENSG00000111341	0.13816	0.0339641	4.89638e-05	0.000459678
17:7281773:rs5418:G_A	ENSG00000181856	-0.117562	0.0289237	4.96494e-05	0.000465265
16:67207379:rs12051247:C_T	ENSG00000196123	-0.242306	0.059614	4.96428e-05	0.000465265
20:32661173:rs7268795:C_T	ENSG00000198547	-0.131822	0.0324609	5.04214e-05	0.00047207
14:104761485:rs77631658:A_G	ENSG00000184990	-0.150847	0.0371558	5.06529e-05	0.000473805
4:89290767:rs1079070:T_C	ENSG00000185477	0.117394	0.0289239	5.08972e-05	0.000475657
19:16196035:rs67505843:G_A	ENSG00000072958	0.198479	0.0489145	5.11251e-05	0.000477354
1:247965627:rs6664332:G_A	ENSG00000171180	-0.123933	0.0305764	5.20986e-05	0.000486002
16:29680919:rs12596940:C_T	ENSG00000103485	-0.136877	0.0337761	5.22693e-05	0.000486827
12:7206088:rs10161542:C_T	ENSG00000139197	-0.126098	0.0311168	5.22818e-05	0.000486827
1:52812845:rs479581:G_C	ENSG00000162378	-0.114213	0.0281885	5.24248e-05	0.000487276
12:57110746:rs73338505:T_C	ENSG00000166888	-0.260541	0.0643021	5.2413e-05	0.000487276
12:6839304:rs1129649:T_C	ENSG00000111664	0.121939	0.0301067	5.27674e-05	0.000490017
19:32581212:rs11084660:C_G	ENSG00000105185	-0.12285	0.0303535	5.34288e-05	0.000495711
10:42112508:rs7908581:C_T	ENSG00000165731	-0.12201	0.0301488	5.36759e-05	0.000497555
7:82468608:rs4728514:G_C	ENSG00000153956	0.135938	0.0336374	5.4811e-05	0.000507065
17:31896233:rs8067412:G_A	ENSG00000108651	0.161202	0.0398902	5.48498e-05	0.000507065
19:54128691:rs8107970:C_T	ENSG00000105619	0.179014	0.0442917	5.48051e-05	0.000507065
6:158194894:rs1019682:T_A	ENSG00000122335	-0.127099	0.0314547	5.49413e-05	0.000507455
19:57525940:rs2079034:C_T	ENSG00000178201	0.115213	0.0285385	5.57863e-05	0.000514796
11:126208606:rs631372:G_T	ENSG00000110074	-0.132649	0.0328682	5.6101e-05	0.000516706
7:24709810:rs2721811:A_G	ENSG00000105928	-0.116777	0.0289353	5.6144e-05	0.000516706
7:152004346:rs10234590:A_C	ENSG00000106648	0.126585	0.0313586	5.60817e-05	0.000516706
1:16210794:rs221063:T_G	ENSG00000142632	0.127226	0.0315604	5.72007e-05	0.00052596
21:42738526:rs8133738:C_A	ENSG00000160191	0.126086	0.0312797	5.72652e-05	0.000526082
20:45092778:rs4499491:C_A	ENSG00000124134	-0.113383	0.0281349	5.74925e-05	0.000527699
14:55028481:rs1187876:A_T	ENSG00000198554	-0.115509	0.0286704	5.77712e-05	0.000529784
2:70994692:rs2302561:A_G	ENSG00000152672	0.125791	0.031226	5.78736e-05	0.00053025
1:76010349:rs12064158:A_G	ENSG00000117054	0.213221	0.0529906	5.90279e-05	0.000540345
3:37994017:rs7648182:G_A	ENSG00000187091	-0.150441	0.0373957	5.92277e-05	0.000541691
6:130351189:rs10457552:C_A	ENSG00000164483	0.151913	0.0377861	5.98806e-05	0.00054669
5:160879949:rs10039306:A_G	ENSG00000118322	-0.151136	0.0375911	5.98369e-05	0.00054669
19:57359773:rs862710:C_A	ENSG00000152433	-0.125679	0.0312658	6.00462e-05	0.000547715
11:73200450:rs10898905:C_G	ENSG00000175591	-0.123397	0.0307075	6.03547e-05	0.000550041
15:99233065:rs7178124:T_C	ENSG00000103852	0.113977	0.0283671	6.04884e-05	0.000550771
11:107711548:rs634186:A_C	ENSG00000170290	0.11463	0.0285345	6.06654e-05	0.000551894
16:4762208:rs12599765:G_A	ENSG00000103199	0.115755	0.0288194	6.08434e-05	0.000553024
1:67305714:rs72678518:A_G	ENSG00000081985	-0.148388	0.0369438	6.0933e-05	0.000553349
11:92434174:rs560716:T_G	ENSG00000165323	0.234058	0.0582131	6.10468e-05	0.000553405
2:218641534:rs6716635:G_A	ENSG00000115556	0.114798	0.0285863	6.10325e-05	0.000553405
20:3795753:rs3761220:C_G	ENSG00000101224	0.125168	0.0311748	6.12303e-05	0.00055458
6:75848641:rs9350601:A_G	ENSG00000196586	0.161859	0.0403462	6.20919e-05	0.000561888
15:41934057:rs4286082:C_T	ENSG00000103966	-0.122204	0.0304775	6.26362e-05	0.000566315
14:67622703:rs61990120:G_A	ENSG00000072042	0.17678	0.0440948	6.27872e-05	0.000567182
16:30680887:rs8048448:T_C	ENSG00000196118	0.132108	0.032963	6.31395e-05	0.000569863
19:54502956:rs73070113:A_T	ENSG00000167618	0.183363	0.0457529	6.32681e-05	0.000570523
10:70891352:rs1117082:A_G	ENSG00000166228	-0.154086	0.0384606	6.35153e-05	0.00057225
7:16619374:rs113750843:G_A	ENSG00000106524	-0.158801	0.0396396	6.35773e-05	0.000572307
16:89657194:rs76762453:G_A	ENSG00000167523	-0.125322	0.031294	6.42272e-05	0.000577651
6:32829391:rs241442:G_A	ENSG00000241106	0.134158	0.0335164	6.45918e-05	0.000580423
19:15640756:rs1290616:C_T	ENSG00000186529	0.113936	0.0284798	6.50667e-05	0.00058418
17:41786667:rs4796702:T_C	ENSG00000173801	0.128348	0.0321174	6.63886e-05	0.000595527
11:124141924:rs2276051:A_G	ENSG00000110002	0.115619	0.0289444	6.68132e-05	0.000598814
8:22600291:rs746011:C_T	ENSG00000241852	0.116736	0.0292493	6.77208e-05	0.00060642
1:92892038:rs2481714:G_A	ENSG00000154511	-0.120126	0.0301076	6.81738e-05	0.000609945
2:26361858:rs11126445:G_T	ENSG00000138018	-0.111812	0.0280388	6.86686e-05	0.000613838
13:52585121:rs9536161:T_A	ENSG00000139675	0.12044	0.0302129	6.90625e-05	0.000616823
10:102004963:rs142145589:G_A	ENSG00000120029	0.177089	0.0444264	6.91411e-05	0.000616988
4:86011333:rs4640664:T_C	ENSG00000138639	0.113562	0.0284914	6.92226e-05	0.00061718
19:37001787:rs7254616:C_T	ENSG00000196967	0.122186	0.0306767	7.00443e-05	0.000623564
13:52455350:rs3892337:C_G	ENSG00000136108	0.116382	0.02922	7.006e-05	0.000623564
12:103778741:rs11111765:G_C	ENSG00000136011	-0.131752	0.033092	7.05255e-05	0.000627164
14:30874288:rs28400019:G_A	ENSG00000100473	-0.176661	0.044375	7.06102e-05	0.000627375
8:38870393:rs17587272:C_A	ENSG00000169499	-0.119399	0.0299938	7.07052e-05	0.000627677
14:70484517:rs7493545:A_C	ENSG00000139985	-0.114966	0.0288828	7.08078e-05	0.000628045
1:225925202:rs77675285:A_G	ENSG00000243709	0.188871	0.0474757	7.14452e-05	0.000631957
12:63687389:rs147075873:C_T	ENSG00000177990	-0.114046	0.0286685	7.14947e-05	0.000631957
1:34849472:rs56037122:G_C	ENSG00000163866	-0.119448	0.030022	7.13196e-05	0.000631957
6:90594625:rs282429:A_G	ENSG00000135341	-0.120316	0.0302418	7.14027e-05	0.000631957
17:63476833:rs4291:T_A	ENSG00000159640	0.11872	0.0298757	7.27896e-05	0.00064285
4:105419261:rs1369584823:C_T	ENSG00000138777	-0.116511	0.0293274	7.31077e-05	0.000645105
4:37663658:rs34414475:C_T	ENSG00000181826	-0.128114	0.032275	7.41661e-05	0.000653883
2:174575588:rs11675139:G_A	ENSG00000115935	0.112162	0.0282746	7.49198e-05	0.000659962
9:133164011:rs9411363:C_G	ENSG00000148288	0.117719	0.0296817	7.51833e-05	0.000661716
12:66110018:rs7975029:A_G	ENSG00000155957	0.11381	0.0287142	7.59763e-05	0.000668123
3:48813010:rs9311432:T_A	ENSG00000178252	-0.119242	0.0301012	7.66652e-05	0.000673605
1:236820577:rs1815605:G_A	ENSG00000116984	0.117235	0.0295975	7.69135e-05	0.00067521
9:128812784:rs73620883:G_A	ENSG00000198917	-0.168285	0.0425178	7.7779e-05	0.000682226
10:45741985:rs565409446:G_A	ENSG00000172661	0.271896	0.0685719	7.82431e-05	0.000685711
1:19246729:rs12095615:A_G	ENSG00000127463	0.117037	0.0295874	7.8516e-05	0.000687516
8:98218755:rs4735541:G_A	ENSG00000104361	-0.111613	0.0282255	7.89409e-05	0.000690649
19:57938283:rs62126280:T_C	ENSG00000196724	-0.116125	0.029373	7.92269e-05	0.000692562
20:5434278:rs6038166:C_T	ENSG00000101292	0.12666	0.0320652	8.03397e-05	0.000701693
9:133545583:rs9696835:G_A	ENSG00000197859	-0.21246	0.0538034	8.08932e-05	0.000705927
8:100213610:rs2514682:C_G	ENSG00000104450	-0.114787	0.0290833	8.1436e-05	0.000709459
10:102733687:rs11191381:C_T	ENSG00000166272	-0.121642	0.0308201	8.14317e-05	0.000709459
19:53470962:rs2708717:C_T	ENSG00000198346	-0.11914	0.0302069	8.23584e-05	0.000716888
5:140945071:rs246061:C_A	ENSG00000250120	0.110543	0.0280342	8.26961e-05	0.00071861
8:23671146:rs1971376:A_G	ENSG00000167034	0.138993	0.0352477	8.26281e-05	0.00071861
1:152189259:rs10788826:C_T	ENSG00000197915	-0.120944	0.0306771	8.29203e-05	0.000719342
3:9843931:rs2290306:G_C	ENSG00000156990	0.234084	0.0593724	8.28625e-05	0.000719342
1:16019124:rs945422:T_C	ENSG00000186510	0.113187	0.0287359	8.41626e-05	0.000729504
15:91000955:rs16945157:A_G	ENSG00000184056	0.192963	0.0490034	8.45582e-05	0.000732315
8:108266020:rs1448152:C_T	ENSG00000104408	0.111281	0.0283086	8.69608e-05	0.000752489
15:100564837:rs72761238:C_T	ENSG00000154227	0.163427	0.0415868	8.73871e-05	0.000755542
20:56471003:rs6064398:A_G	ENSG00000213714	0.19423	0.0493695	8.7469e-05	0.000755615
14:50668591:rs3015488:A_G	ENSG00000151748	0.12385	0.0315405	8.85069e-05	0.000763939
10:77811350:rs2289309:T_C	ENSG00000151208	-0.119333	0.0304302	9.04259e-05	0.000779847
1:180936558:rs3795503:C_T	ENSG00000135835	0.125508	0.0320094	9.06358e-05	0.000781003
5:71014171:rs28478097:C_G	ENSG00000145736	0.118486	0.0302371	9.15553e-05	0.000788265
9:17327589:rs13293083:T_C	ENSG00000044459	0.118094	0.0301763	9.35541e-05	0.0008048
12:13075297:rs1872627:G_A	ENSG00000084444	-0.111367	0.0284637	9.38037e-05	0.000806273
1:103573791:rs17851840:T_C	ENSG00000240038	0.186017	0.0475519	9.40935e-05	0.000808088
11:4614682:rs74482716:C_A	ENSG00000167333	0.232509	0.0594522	9.44836e-05	0.000810761
5:140834646:rs17844305:C_G	ENSG00000204967	0.229389	0.058688	9.53579e-05	0.00081758
10:17202254:rs10795460:T_C	ENSG00000107614	0.113178	0.0289788	9.65785e-05	0.000827356
1:40552495:rs4660419:T_C	ENSG00000164002	-0.146135	0.0374177	9.67714e-05	0.000828318
3:98772613:rs41267851:T_C	ENSG00000057019	-0.212214	0.0543855	9.79754e-05	0.000837926
14:93925353:rs10141024:G_A	ENSG00000140067	-0.112753	0.0289111	9.87969e-05	0.00084425
1:24187118:rs12094257:C_T	ENSG00000185436	0.120967	0.0310304	9.96669e-05	0.00085027
7:6058036:rs558030:T_A	ENSG00000086232	0.114847	0.0294633	9.96332e-05	0.00085027
1:219924407:rs1776052:A_G	ENSG00000196660	0.136597	0.035049	9.98876e-05	0.00085108
10:101868128:rs61873589:G_C	ENSG00000107833	-0.113846	0.0292121	9.99274e-05	0.00085108
9:32436016:rs7022554:A_G	ENSG00000107201	-0.110705	0.0284106	0.00010018	0.000852521
3:100149260:rs9289981:A_T	ENSG00000184220	-0.110547	0.0283723	0.000100305	0.000852885
17:7348286:rs2292066:G_C	ENSG00000072818	-0.115845	0.0297336	0.000100395	0.000852942
17:82222309:rs8071677:C_G	ENSG00000176155	-0.139232	0.0357546	0.000101374	0.00086055
7:97836773:rs1229533:G_T	ENSG00000070669	0.136241	0.0350108	0.000102347	0.000868095
12:71464671:rs7966825:G_A	ENSG00000139292	0.191369	0.0491803	0.000102441	0.00086817
10:49886614:rs2002273:C_T	ENSG00000204149	0.120809	0.031087	0.000104564	0.000885435
4:140427594:rs6852397:G_T	ENSG00000153132	0.199566	0.0513796	0.000105421	0.000891958
4:6274903:rs62283056:G_C	ENSG00000109501	0.137275	0.0353482	0.000105701	0.000892858
2:96912592:rs17119656:C_A	ENSG00000168754	0.155426	0.0400218	0.000105694	0.000892858
8:27310425:rs17446091:T_C	ENSG00000104228	0.13217	0.034038	0.000105925	0.000894015
6:26036248:rs1540275:T_C	ENSG00000187837	0.116191	0.0299621	0.000108133	0.000911903
3:13780091:rs11720394:T_C	ENSG00000154764	-0.110525	0.0285123	0.000108819	0.000916934
3:49072486:rs11130181:G_A	ENSG00000145029	-0.129395	0.0334043	0.000110074	0.000926747
2:24964460:rs4233706:A_T	ENSG00000115137	0.179969	0.0464736	0.000110715	0.000931383
2:158799602:rs6437202:C_G	ENSG00000163331	0.117393	0.0303495	0.000112691	0.000947231
6:31158455:rs17197087:C_T	ENSG00000137310	-0.197978	0.0511968	0.000113233	0.000951011
5:179853379:rs1650893:T_C	ENSG00000161010	0.112354	0.0290728	0.000114192	0.000958282
7:144673940:rs6957471:A_T	ENSG00000196511	-0.165174	0.042745	0.000114376	0.000959029
15:90295161:rs2271552:C_T	ENSG00000196391	0.140423	0.0363433	0.000114561	0.000959029
3:195982791:rs6804822:G_A	ENSG00000176945	-0.124584	0.0322425	0.000114498	0.000959029
2:231519173:rs1449141:A_C	ENSG00000171596	0.125799	0.0325638	0.000114854	0.000960702
15:23373369:rs8028297:A_G	ENSG00000261739	0.154452	0.0399917	0.000116114	0.000970447
3:46577748:rs80045772:T_A	ENSG00000241186	-0.1258	0.032589	0.000116244	0.00097075
11:71510528:rs7940244:T_C	ENSG00000244411	-0.12864	0.0333716	0.000118834	0.000991567
2:214809366:rs35933323:T_G	ENSG00000138376	-0.117787	0.0305577	0.000118938	0.000991636
15:44729568:rs17588305:C_T	ENSG00000185880	0.15797	0.041014	0.000120364	0.00100271
17:81628361:rs146573045:A_T	ENSG00000182612	-0.181754	0.047197	0.000120686	0.00100457
17:48457983:rs9907565:A_G	ENSG00000141293	-0.180158	0.0467875	0.000120882	0.00100539
6:73498448:rs7754947:T_C	ENSG00000135297	-0.148798	0.0386459	0.000121021	0.00100574
6:29988943:rs12662336:G_A	ENSG00000204618	-0.229458	0.0595962	0.000121238	0.00100672
20:20027937:rs6081840:T_C	ENSG00000101343	-0.114675	0.0297865	0.000121436	0.00100756
2:42346940:rs7571604:T_C	ENSG00000115944	-0.116889	0.0303992	0.000123573	0.00102446
3:180607966:rs7645817:G_A	ENSG00000163728	-0.153413	0.0399128	0.0001243	0.00102965
1:15527155:rs3795760:A_G	ENSG00000142615	0.107739	0.0280544	0.000126	0.0010429
3:33488023:rs9681018:C_T	ENSG00000163539	0.161621	0.0420988	0.00012664	0.00104735
4:140504933:rs59462046:G_C	ENSG00000179387	0.127624	0.0332832	0.00012921	0.00106775
2:174401562:rs10203361:G_A	ENSG00000144306	0.114117	0.0297763	0.000130086	0.00107412
10:5959733:rs3136618:C_T	ENSG00000134470	0.109365	0.028556	0.000131466	0.00108464
6:69737420:rs9346341:C_T	ENSG00000168216	0.110228	0.0288124	0.000133859	0.0011035
11:307539:rs111412325:G_A	ENSG00000185201	-0.231981	0.0606546	0.00013426	0.00110592
17:15669243:rs494460:A_G	ENSG00000221926	-0.123633	0.0323307	0.000134601	0.00110785
1:15737916:rs937592:T_C	ENSG00000162461	0.125118	0.0327387	0.000135852	0.00111725
3:48336431:rs11720026:T_C	ENSG00000172113	0.120864	0.031645	0.000137139	0.00112693
6:89655630:rs56084221:T_C	ENSG00000112159	0.153948	0.0403255	0.000138099	0.00113391
1:236531294:rs1891240:A_G	ENSG00000116977	-0.118971	0.0311699	0.000138531	0.00113655
2:10722062:rs12468286:G_A	ENSG00000143882	0.106606	0.0279459	0.000139728	0.00114546
7:133921698:rs56225573:C_T	ENSG00000131558	0.161422	0.0423454	0.000141249	0.001157
10:70653619:rs681286:C_T	ENSG00000138316	0.108562	0.0284883	0.000141984	0.0011621
17:32270282:rs55651053:A_G	ENSG00000141314	-0.11746	0.0308287	0.000142363	0.00116428
7:44982071:rs73104193:A_T	ENSG00000136280	0.135763	0.0356483	0.00014334	0.00117134
19:35748583:rs3746277:A_G	ENSG00000161265	0.142967	0.0375923	0.00014641	0.00119547
18:755317:rs12958089:T_C	ENSG00000132199	-0.117975	0.0310265	0.00014682	0.00119786
12:56833391:rs11829130:T_C	ENSG00000025423	-0.201534	0.0530054	0.000146976	0.00119819
11:77298621:rs1377472:G_A	ENSG00000149269	0.1221	0.0321268	0.00014792	0.00120493
6:35890185:rs12528878:T_C	ENSG00000096063	-0.116028	0.0305323	0.00014815	0.00120584
3:155593188:rs115003386:G_C	ENSG00000114805	-0.246021	0.0647557	0.000148707	0.00120942
13:23942204:rs9553117:C_T	ENSG00000205863	-0.147605	0.038858	0.000149085	0.00121154
1:44681134:rs61789885:G_A	ENSG00000198520	-0.10867	0.0286339	0.000151166	0.00122747
22:42010816:rs133325:G_A	ENSG00000198951	-0.107015	0.028202	0.000151498	0.0012292
1:36411263:rs1454178255:A_G	ENSG00000116885	0.19723	0.0518729	0.000153765	0.00124661
7:12690737:rs1319114405:A_G	ENSG00000122644	0.110409	0.0291382	0.000154822	0.0012542
14:88046027:rs4243680:C_G	ENSG00000054983	0.111854	0.0295302	0.000155691	0.00126024
2:21041028:rs1367117:G_A	ENSG00000084674	0.117356	0.0309894	0.000156182	0.00126223
19:40143191:rs58003479:G_A	ENSG00000197782	-0.209853	0.0553859	0.000156116	0.00126223
14:24201552:rs34304067:C_G	ENSG00000139908	-0.180116	0.04757	0.000156583	0.00126447
7:29153130:rs12700939:A_G	ENSG00000106066	0.108582	0.0286917	0.000157781	0.00127315
3:157429779:rs2120243:A_C	ENSG00000197415	-0.104128	0.0275276	0.000158894	0.00128112
12:98718545:rs12581119:A_G	ENSG00000166130	-0.118779	0.0314049	0.000159207	0.00128264
3:141207006:rs59577474:T_A	ENSG00000155893	-0.114889	0.0304049	0.000161469	0.00129984
22:42000564:rs133307:C_A	ENSG00000183066	-0.106884	0.028292	0.00016195	0.0013027
5:33470746:rs55685444:C_G	ENSG00000182631	0.129231	0.0342137	0.000162415	0.00130541
17:76017487:rs55956828:C_T	ENSG00000167880	-0.127994	0.0339314	0.000165706	0.00133082
15:40272854:rs2253603:G_A	ENSG00000137843	-0.131058	0.0347454	0.000166211	0.00133384
3:97779126:rs7620134:C_T	ENSG00000080200	0.107764	0.0285848	0.000167144	0.00133819
15:42559639:rs73406534:G_T	ENSG00000180979	-0.176515	0.0468193	0.000167034	0.00133819
16:1442244:rs36105643:C_T	ENSG00000197599	-0.183665	0.0487172	0.000167109	0.00133819
15:22999741:nors:G_A	ENSG00000275835	0.180841	0.0480008	0.000168955	0.00135164
15:78267425:rs12442376:T_G	ENSG00000140403	0.116693	0.030984	0.000169641	0.00135607
1:170663243:rs56250774:A_G	ENSG00000116132	0.138894	0.0369115	0.00017192	0.00137323
21:44306497:rs11909786:C_T	ENSG00000141959	0.110095	0.0292646	0.000172503	0.00137681
13:113400998:rs3751415:A_C	ENSG00000153531	0.114031	0.0303129	0.000172686	0.0013772
15:64580338:rs610700:A_G	ENSG00000166831	-0.176672	0.0469571	0.00017329	0.00138037
3:113838843:rs9990079:G_A	ENSG00000178075	0.122983	0.0327027	0.000173486	0.00138037
14:35121968:rs1056879:T_C	ENSG00000092020	0.111696	0.029701	0.000173451	0.00138037
1:172407492:rs10752946:C_T	ENSG00000135845	0.109429	0.0290998	0.0001739	0.00138152
13:46801893:rs1018578:A_C	ENSG00000139684	0.108964	0.0289789	0.00017384	0.00138152
17:50476555:rs2898945:C_G	ENSG00000167107	0.109271	0.0290661	0.000174324	0.00138382
17:8057811:rs7214975:G_A	ENSG00000179593	0.1122	0.0298519	0.000174908	0.00138739
3:108210974:rs1289771:C_A	ENSG00000114446	-0.157491	0.0419213	0.000176125	0.00139596
10:42586548:rs28404481:T_C	ENSG00000196693	0.189169	0.0503565	0.000176286	0.00139616
4:112277919:rs701759:A_G	ENSG00000145365	-0.107875	0.0287288	0.000177572	0.00140526
8:11448055:rs28448403:G_A	ENSG00000154319	-0.114499	0.0304962	0.000177737	0.00140549
9:21801531:rs4364717:A_G	ENSG00000099810	0.105532	0.0281181	0.000178704	0.00141205
16:70514394:rs3931036:G_A	ENSG00000103051	-0.214448	0.0571448	0.000179016	0.00141343
6:35786772:rs1107894:A_G	ENSG00000204140	0.115847	0.0309159	0.000183003	0.0014438
13:36918335:rs9566169:G_A	ENSG00000120693	0.125507	0.0334984	0.000183377	0.00144564
16:20903925:rs2106450:T_C	ENSG00000196678	0.123701	0.0330285	0.000184379	0.00145242
4:92582851:rs62310103:G_T	ENSG00000152208	0.11472	0.0306431	0.000185509	0.00146005
7:2359526:rs12533699:C_G	ENSG00000106263	0.108478	0.0289771	0.000185631	0.00146005
6:56976272:rs7741507:T_A	ENSG00000151917	0.135094	0.0360892	0.000185823	0.00146044
18:47198616:rs72909275:G_A	ENSG00000167220	-0.217495	0.0580644	0.000187678	0.0014739
5:149348601:rs783779:G_C	ENSG00000164284	-0.105257	0.0281482	0.000188716	0.00148091
10:124754835:rs10901817:A_T	ENSG00000203791	0.108527	0.0290312	0.000189547	0.0014863
7:77106468:rs145223940:T_C	ENSG00000135205	-0.126859	0.0339438	0.000190279	0.00149091
15:64032950:rs332235:A_G	ENSG00000035664	-0.157446	0.0421418	0.000191194	0.00149693
2:241689048:rs34302342:A_G	ENSG00000168395	0.108689	0.0291097	0.000192966	0.00150966
1:68150592:rs1430755:C_G	ENSG00000116729	0.138534	0.037129	0.000194959	0.00152409
15:70868025:rs4777321:T_C	ENSG00000166173	-0.108822	0.0291704	0.000195413	0.00152648
10:62399574:rs3758490:G_T	ENSG00000285551	-0.108764	0.0291652	0.000196448	0.0015334
19:51751943:rs4802859:A_G	ENSG00000171051	-0.11513	0.0308771	0.000197033	0.00153563
15:74941915:rs11072517:T_C	ENSG00000178802	-0.106955	0.0286856	0.000197014	0.00153563
22:50249919:rs1555048:A_G	ENSG00000100429	-0.113703	0.0304978	0.00019721	0.00153585
14:49739055:rs7156717:A_G	ENSG00000197776	-0.114361	0.0306847	0.0001982	0.00154239
3:38313734:rs73064822:G_A	ENSG00000144671	-0.143341	0.0384668	0.000198707	0.00154517
15:84597563:rs7176527:C_T	ENSG00000184206	-0.139055	0.0373792	0.000203641	0.00158234
7:141801542:rs12535504:G_A	ENSG00000127364	-0.154904	0.0415788	0.00020398	0.00158377
3:196639828:rs1684448:C_T	ENSG00000174004	0.108431	0.0291527	0.000204193	0.00158395
8:98055783:rs13269757:C_T	ENSG00000177459	0.106822	0.0287227	0.000204466	0.00158395
10:112446925:rs2277205:C_T	ENSG00000023041	0.170784	0.0459201	0.000204404	0.00158395
22:43124257:rs2076079:A_G	ENSG00000100290	0.112851	0.0303454	0.00020463	0.00158404
8:17935344:rs478420:G_A	ENSG00000078674	-0.113521	0.0305295	0.000205016	0.00158583
21:43414945:rs3366:G_A	ENSG00000142178	-0.140825	0.0378755	0.0002054	0.00158761
3:27236234:rs2120888:A_G	ENSG00000163491	-0.113315	0.0304799	0.000205606	0.001588
2:241089326:rs1062748:A_G	ENSG00000122085	-0.128683	0.0346223	0.00020634	0.00159247
10:87772221:rs4934369:T_C	ENSG00000198682	0.110615	0.0297641	0.000206903	0.00159562
14:24299328:rs12892419:T_G	ENSG00000157379	0.104354	0.0280847	0.0002072	0.00159671
17:5155513:rs9899177:G_A	ENSG00000180626	-0.111799	0.030092	0.000207581	0.00159845
16:69344542:rs7186635:A_G	ENSG00000132603	0.115065	0.0309753	0.000208019	0.00160063
1:151001835:rs59942146:G_A	ENSG00000143409	0.231511	0.0623361	0.000208667	0.00160441
12:49136062:rs10875922:A_G	ENSG00000167553	0.141582	0.0380844	0.000208895	0.00160496
17:37471601:rs2522970:G_A	ENSG00000276234	0.105178	0.0283244	0.00020915	0.00160573
12:30688351:rs12809355:G_C	ENSG00000133704	0.123706	0.0333194	0.000209644	0.00160832
12:102098780:rs11111164:C_T	ENSG00000120860	0.130816	0.0352409	0.000210197	0.00161135
2:171523880:rs6706526:T_C	ENSG00000071967	-0.107632	0.0290317	0.000214083	0.00163992
8:144792397:rs2954658:C_T	ENSG00000161016	0.103585	0.0279662	0.000216998	0.00166101
1:24037526:rs61773530:T_C	ENSG00000188529	0.152813	0.0412004	0.000217631	0.00166462
10:119102716:rs7908170:G_T	ENSG00000119979	0.108915	0.0294148	0.000218312	0.00166859
1:201470345:rs654072:A_G	ENSG00000174307	0.115392	0.0311848	0.000220144	0.00168134
1:154627302:rs35504625:C_G	ENSG00000160710	-0.103957	0.0281034	0.000221165	0.00168788
22:29560148:rs468851:T_C	ENSG00000184117	0.101737	0.0275119	0.000222179	0.00169436
10:125820725:rs10901450:G_C	ENSG00000188690	-0.107581	0.0291064	0.000223731	0.00170493
16:24131398:rs445620:G_T	ENSG00000166501	0.115984	0.0313835	0.000224103	0.00170524
4:71692802:rs11733890:T_A	ENSG00000080493	0.109348	0.0295864	0.000223959	0.00170524
10:123663612:rs11248633:A_G	ENSG00000154478	-0.159446	0.0431491	0.000224527	0.0017072
5:60773230:rs13158665:C_T	ENSG00000164181	-0.111568	0.0302015	0.00022567	0.00171463
14:73505831:rs2041073:C_T	ENSG00000184227	0.105041	0.0284402	0.000226149	0.001717
12:76364962:rs7138873:A_T	ENSG00000179941	0.118256	0.0320226	0.000226617	0.00171928
14:61812756:rs217663:T_C	ENSG00000139973	-0.114831	0.0310988	0.000227248	0.00172209
11:18104401:rs78251200:T_C	ENSG00000166788	0.124633	0.0337569	0.000227323	0.00172209
4:56534545:rs10013766:A_G	ENSG00000249693	-0.142718	0.038674	0.000228924	0.00173295
22:32354877:rs72620406:C_T	ENSG00000128276	-0.239092	0.0647991	0.000229395	0.00173523
14:23034812:rs11543947:G_A	ENSG00000100804	0.175023	0.047472	0.000231991	0.00175358
15:93175125:rs17706224:T_C	ENSG00000182175	0.159095	0.0431744	0.000233748	0.00176359
22:37194262:rs229537:C_G	ENSG00000133466	0.128869	0.0349711	0.000233678	0.00176359
9:47352:rs9408289:A_G	ENSG00000181404	0.11279	0.0306066	0.00023383	0.00176359
13:52450239:rs12430462:G_C	ENSG00000136100	0.131013	0.0355635	0.00023467	0.00176863
11:96388691:rs11021568:C_T	ENSG00000149231	-0.150151	0.040767	0.000235386	0.00177142
4:152896280:rs28516616:G_A	ENSG00000137460	0.135544	0.0367999	0.000235285	0.00177142
22:19876716:rs7288061:C_T	ENSG00000184470	0.150306	0.0408477	0.0002386	0.0017943
1:209832704:rs10127618:G_A	ENSG00000117597	-0.119049	0.032375	0.000240928	0.00180875
16:681725:rs6597:T_G	ENSG00000161999	-0.149069	0.0405379	0.000240844	0.00180875
4:173410236:rs9996723:G_C	ENSG00000164106	0.106311	0.0289121	0.00024105	0.00180875
17:31970663:rs546519:T_G	ENSG00000185158	-0.151664	0.0412798	0.000243889	0.00182872
4:56390551:rs11732985:T_A	ENSG00000157426	-0.107601	0.0293299	0.000249355	0.00186835
13:102649674:rs677251:G_C	ENSG00000175820	0.106058	0.0289166	0.000249987	0.00187172
1:6508327:rs4908554:T_C	ENSG00000171680	0.106237	0.0289705	0.000250579	0.00187478
6:33314561:rs1061801:G_A	ENSG00000231925	-0.132486	0.0361389	0.000251621	0.00188029
2:236228206:rs13398664:T_G	ENSG00000168505	0.112279	0.0306275	0.00025168	0.00188029
16:53874572:rs10521305:T_C	ENSG00000140718	0.233162	0.0637639	0.000261047	0.00194885
12:26750089:rs11830336:G_A	ENSG00000123104	-0.104338	0.0285529	0.000263434	0.00196524
15:83080406:rs62010177:C_T	ENSG00000169609	0.125732	0.0344349	0.000266427	0.00198613
15:89220304:rs2283434:C_T	ENSG00000140522	-0.103363	0.0283294	0.000269224	0.00200552
18:45719744:rs12232640:C_T	ENSG00000141469	0.127538	0.0349709	0.000270894	0.0020165
3:56728940:rs75652043:A_G	ENSG00000163947	-0.143382	0.0393227	0.00027162	0.00202044
1:202962711:rs2232854:G_A	ENSG00000159348	0.106376	0.0291866	0.000273328	0.00202728
11:119087417:rs1799993:C_A	ENSG00000256269	-0.107537	0.0295049	0.000273297	0.00202728
19:49513491:rs59774409:C_T	ENSG00000104870	0.18427	0.0505567	0.000273185	0.00202728
11:840319:rs3059:C_T	ENSG00000214063	0.107815	0.0295801	0.000273157	0.00202728
15:57607379:rs2934429:A_G	ENSG00000263155	-0.123167	0.0338075	0.000274896	0.00203744
1:44969820:rs399628:C_A	ENSG00000070785	-0.107769	0.0295993	0.000277337	0.00205405
17:10695977:rs4792018:A_C	ENSG00000133028	-0.10752	0.0295494	0.000279793	0.00207075
19:35501962:rs2293699:C_T	ENSG00000161249	-0.166105	0.0456962	0.000283751	0.00209854
7:138915553:rs2774965:C_T	ENSG00000122778	-0.106428	0.0293084	0.000287814	0.00212705
7:87591570:rs3789243:A_G	ENSG00000105784	0.101963	0.0280804	0.000288024	0.00212707
11:43513080:rs56142926:A_G	ENSG00000052841	-0.130833	0.0360505	0.000290213	0.0021417
15:84825987:rs6496443:A_G	ENSG00000136383	0.1326	0.0365485	0.000291435	0.00214917
13:101074234:rs633321:A_G	ENSG00000102452	-0.109597	0.0302118	0.000291921	0.00215122
7:66919328:rs10235423:G_A	ENSG00000106609	-0.183301	0.0504812	0.000292208	0.00215179
6:111583325:rs174373:C_T	ENSG00000056972	0.121495	0.0334994	0.000292869	0.00215512
1:9235735:rs11121349:G_C	ENSG00000049239	-0.102734	0.0283347	0.000294063	0.00216235
19:11579096:rs7256770:G_A	ENSG00000102575	-0.109655	0.0302562	0.000295785	0.00217304
15:33985176:rs11856529:A_G	ENSG00000184984	0.10505	0.0289867	0.000295939	0.00217304
7:75914929:rs72553971:C_A	ENSG00000127948	0.207215	0.0572311	0.000299842	0.00220013
4:3432055:rs1055711:T_A	ENSG00000109758	-0.124028	0.0342702	0.000301639	0.00221173
6:31635814:rs2261033:A_G	ENSG00000204463	0.10277	0.0284038	0.000303056	0.00222054
20:43609962:rs531558331:A_T	ENSG00000101052	0.195406	0.0540122	0.000303487	0.00222212
1:103291417:rs6698216:G_A	ENSG00000060718	-0.10422	0.0288128	0.000303948	0.0022239
4:169757842:rs11540095:T_C	ENSG00000056050	-0.12915	0.0357125	0.000304811	0.00222863
1:203059889:rs2270546:A_C	ENSG00000143847	-0.107052	0.0296237	0.000307923	0.00224979
5:74786118:rs12187244:T_C	ENSG00000164347	0.121031	0.0335139	0.000310738	0.00226713
2:240027895:rs10166776:G_A	ENSG00000130414	0.109813	0.0304057	0.000310666	0.00226713
3:124015843:rs9823891:G_A	ENSG00000175455	0.115042	0.0318688	0.000312548	0.0022771
17:76001393:rs2069528:G_A	ENSG00000257949	0.115144	0.0318968	0.000312523	0.0022771
8:28092491:rs28507502:G_A	ENSG00000134014	-0.110578	0.0306378	0.000313331	0.00227958
20:37316993:rs1043453:A_G	ENSG00000101363	0.104161	0.0288588	0.000313188	0.00227958
2:112359874:rs145713961:T_G	ENSG00000169629	0.13772	0.0381628	0.000313884	0.00228198
1:85262981:rs2647395:C_G	ENSG00000162642	-0.105465	0.0292296	0.000314593	0.00228553
11:65894185:rs507062:T_C	ENSG00000172500	-0.134143	0.0371927	0.000316342	0.00229661
3:52841530:rs11718060:G_A	ENSG00000055957	0.150922	0.041848	0.000316679	0.00229743
19:21375734:rs8111189:A_G	ENSG00000196268	0.122712	0.0340382	0.000318254	0.00230723
1:26319175:rs11247910:G_A	ENSG00000169442	0.135506	0.0376114	0.000321122	0.00232638
15:80780852:rs7176363:T_C	ENSG00000103888	-0.105998	0.0294495	0.000325409	0.00235578
2:88136482:rs6735524:G_A	ENSG00000163586	-0.100249	0.0278732	0.000328815	0.00237876
1:179766506:rs7521562:G_A	ENSG00000143340	-0.156725	0.0435784	0.000329276	0.00238042
15:78181207:rs9972613:T_C	ENSG00000166411	-0.102968	0.0286405	0.000330577	0.00238814
6:151480441:rs13207133:G_T	ENSG00000120262	-0.16743	0.0465845	0.00033198	0.0023966
9:91427320:rs12684235:G_A	ENSG00000165030	-0.192438	0.0536049	0.000337305	0.00243333
1:214275218:rs12735074:T_C	ENSG00000143499	0.10295	0.0287049	0.000341769	0.0024638
17:51286828:rs4794221:A_T	ENSG00000011258	-0.147163	0.0409878	0.000343517	0.00247379
15:76669185:rs11072613:A_C	ENSG00000169758	-0.146604	0.0408526	0.000343635	0.00247379
1:66386386:rs783042:C_T	ENSG00000184588	0.128883	0.0359535	0.000344097	0.00247538
5:27055060:rs1469443:T_A	ENSG00000113100	-0.13832	0.0385659	0.000346288	0.0024894
17:43781616:rs57227660:T_C	ENSG00000231256	0.115173	0.0321545	0.000347852	0.0024989
2:207601054:rs2551928:A_G	ENSG00000144401	-0.128886	0.0359879	0.000348488	0.00250005
5:96654353:rs10075736:C_T	ENSG00000153113	-0.135013	0.0376986	0.000348499	0.00250005
4:3493556:rs11733064:C_G	ENSG00000175920	0.102531	0.0286553	0.000352886	0.00252975
1:151001835:rs59942146:G_A	ENSG00000143412	0.223069	0.0623722	0.000355123	0.00254402
6:125984660:rs6569445:C_T	ENSG00000111911	0.107844	0.0301559	0.000355399	0.00254422
3:50539984:rs13091933:A_G	ENSG00000088543	-0.15071	0.0421488	0.000356143	0.002546
9:94628625:rs10993270:A_G	ENSG00000165140	-0.143122	0.0400266	0.000356143	0.002546
9:83910095:rs10868069:T_G	ENSG00000165115	0.146024	0.0408503	0.000357929	0.00255699
3:49751536:rs7372966:T_C	ENSG00000164068	0.0999667	0.0279722	0.000358704	0.00256075
14:96854278:rs74883173:T_C	ENSG00000100749	0.154755	0.0433095	0.000359449	0.00256429
19:39819444:rs4803297:C_T	ENSG00000105202	0.102863	0.0287902	0.000359985	0.00256633
17:81506717:rs56134233:G_A	ENSG00000186765	-0.100961	0.0282645	0.000361119	0.00257263
11:18729339:rs1550871:G_A	ENSG00000110786	-0.0989841	0.0277243	0.000363681	0.00258909
4:87365257:rs7691791:C_T	ENSG00000198189	-0.110915	0.0310754	0.000364972	0.00259468
11:2902596:rs367035:A_G	ENSG00000110628	-0.101281	0.0283755	0.000364851	0.00259468
17:48000963:rs149584707:C_T	ENSG00000108439	0.187301	0.0524841	0.000365714	0.00259816
4:86020640:rs28865277:G_A	ENSG00000109339	-0.170613	0.0477525	0.00036712	0.00260635
3:142491959:rs7630115:G_A	ENSG00000120756	-0.103777	0.0290959	0.00036843	0.00261384
11:68846396:rs4365062:C_T	ENSG00000110090	0.100672	0.0282398	0.000371028	0.00263046
16:1244821:rs3874639:A_G	ENSG00000095917	-0.101495	0.0285063	0.000377371	0.00267359
7:77239542:rs17804328:G_A	ENSG00000127951	0.143723	0.0403716	0.000377952	0.00267586
9:21417905:rs11795095:C_G	ENSG00000120242	0.15438	0.0433297	0.000378787	0.00267992
7:94779246:rs6965194:G_A	ENSG00000242265	-0.117569	0.0330418	0.00038056	0.00269062
10:19487707:rs1332926:G_A	ENSG00000204740	0.105509	0.0296567	0.000381318	0.00269412
9:113331557:rs35772163:C_G	ENSG00000148225	0.174731	0.0491838	0.000388661	0.00274411
3:132025287:rs7623216:G_C	ENSG00000196353	-0.101148	0.0284739	0.00038911	0.0027454
1:247078021:rs6701582:T_C	ENSG00000277462	0.104491	0.0294254	0.000390976	0.00275667
21:46185053:rs12482343:G_A	ENSG00000160284	0.180313	0.0507902	0.000392298	0.0027641
4:121677480:rs2306411:A_G	ENSG00000164111	0.111884	0.0315255	0.000394015	0.00277371
8:19457523:rs10888163:G_T	ENSG00000147408	-0.102592	0.0289084	0.000394201	0.00277371
15:78540055:rs12916483:G_A	ENSG00000188266	-0.102411	0.0288743	0.000397303	0.00279362
15:50764984:rs12912192:G_A	ENSG00000138600	0.144246	0.0406808	0.000398815	0.00280234
1:17826087:rs478698:C_T	ENSG00000117148	-0.124829	0.0352092	0.000399497	0.00280521
1:247965627:rs6664332:G_A	ENSG00000196944	-0.108545	0.030618	0.000399817	0.00280554
9:41274761:rs145171081:G_C	ENSG00000215126	-0.207438	0.0584279	0.000401748	0.00281717
11:128903907:rs4937389:A_G	ENSG00000151704	0.118426	0.0334283	0.000403514	0.00282762
19:45341392:rs454421:T_C	ENSG00000104892	0.109929	0.0310312	0.000403917	0.00282852
19:51334090:rs11672414:C_T	ENSG00000186806	0.133367	0.0376601	0.00040559	0.0028383
10:126661323:rs7915187:G_C	ENSG00000154493	0.170484	0.048154	0.000407029	0.00284643
1:44626767:rs57291201:A_G	ENSG00000126106	-0.107166	0.0302811	0.000409122	0.00285913
19:7487695:rs7258635:C_T	ENSG00000104883	-0.114742	0.0324422	0.000412528	0.00287956
10:93689502:rs10882303:G_A	ENSG00000095464	-0.156947	0.0443757	0.000412606	0.00287956
7:36403908:rs141911600:G_A	ENSG00000011426	-0.155467	0.0439792	0.000415378	0.00289301
10:126019523:rs2176098:G_T	ENSG00000203780	-0.104714	0.0296219	0.000415323	0.00289301
17:46365670:rs144462017:A_G	ENSG00000186868	-0.193479	0.0545679	0.000415159	0.00289301
2:182126647:rs4666812:A_T	ENSG00000150722	0.100195	0.0283491	0.000416458	0.00289857
12:6873183:rs6489739:A_C	ENSG00000111671	-0.115024	0.0325501	0.000417326	0.00290265
9:127464630:rs2243608:T_C	ENSG00000197958	-0.10406	0.0294499	0.000417821	0.00290413
1:247320763:rs4925534:A_G	ENSG00000162714	0.104067	0.0294566	0.000418702	0.00290828
1:94837401:rs9432391:A_G	ENSG00000143036	0.146816	0.0416016	0.00042472	0.00294809
4:75696878:rs11097068:C_T	ENSG00000138768	0.142927	0.0405058	0.000425586	0.00295211
15:80201914:rs11637194:G_A	ENSG00000259417	0.103086	0.0292934	0.000440995	0.00305693
17:82450102:rs12450192:C_T	ENSG00000178927	0.151129	0.0429819	0.000445932	0.00308699
1:161041001:rs2073657:C_T	ENSG00000186517	-0.100053	0.028455	0.000445786	0.00308699
20:6053886:rs1884642:C_T	ENSG00000125872	0.103556	0.0294663	0.000448838	0.00310502
11:73983709:rs659366:C_T	ENSG00000175567	0.104116	0.0296329	0.000450241	0.00311263
10:122027434:rs2943763:C_G	ENSG00000138162	-0.118326	0.0336886	0.000452268	0.00312451
17:51153819:rs7207370:A_G	ENSG00000239672	-0.103283	0.0294072	0.000452568	0.00312451
5:176654906:rs11267007:C_T	ENSG00000048140	-0.113495	0.0323219	0.000453874	0.00313143
20:6006621:rs2294971:A_T	ENSG00000088766	-0.10642	0.0303212	0.000456663	0.00314597
22:46264045:rs12167567:G_C	ENSG00000130943	0.139364	0.0397088	0.000456849	0.00314597
9:121303238:rs12685309:G_A	ENSG00000148180	-0.22005	0.0626992	0.0004569	0.00314597
15:40379944:rs12905240:C_T	ENSG00000140323	0.130566	0.0372257	0.000460691	0.00316995
10:73627019:rs112659819:A_G	ENSG00000213551	0.210854	0.0601392	0.000462953	0.00318338
3:186929976:rs28366037:C_T	ENSG00000073849	0.106962	0.0305129	0.000464027	0.00318651
20:413334:rs1358782:A_G	ENSG00000125826	-0.11893	0.0339262	0.000463872	0.00318651
11:65784486:rs479844:A_G	ENSG00000254470	0.105391	0.030075	0.000466748	0.00320305
9:114102046:rs12338362:T_C	ENSG00000136883	0.1129	0.032226	0.000467687	0.00320673
17:28681703:rs9896098:G_A	ENSG00000198242	0.231023	0.065851	0.000467909	0.00320673
4:16062697:rs11731384:T_C	ENSG00000007062	-0.116414	0.0332344	0.000468638	0.00320959
15:43325295:rs956391:C_T	ENSG00000168803	0.155357	0.0443946	0.000474576	0.00324809
1:19259800:rs1063984:A_G	ENSG00000053372	0.115328	0.0329596	0.000475257	0.00325059
17:37651679:rs9898998:A_G	ENSG00000275066	0.101333	0.0289656	0.000476494	0.00325689
8:85289580:rs12541445:C_T	ENSG00000164879	-0.102657	0.0293532	0.000478379	0.0032658
1:152198985:rs1552994:A_G	ENSG00000143520	-0.120016	0.0343169	0.000478433	0.0032658
2:867753:rs59526608:G_T	ENSG00000172554	-0.111385	0.0318702	0.00048259	0.0032898
19:37372703:rs256736:T_G	ENSG00000189164	-0.105853	0.0302866	0.000482466	0.0032898
15:49397837:rs7180009:T_C	ENSG00000138593	-0.14772	0.0422147	0.000483696	0.00329516
8:143212707:rs34039115:C_T	ENSG00000277494	-0.101628	0.0291136	0.000490277	0.00333778
7:156956216:rs1833140:A_T	ENSG00000146909	-0.101959	0.0292266	0.000494774	0.00336616
6:53849959:rs4392712:A_G	ENSG00000137269	-0.10518	0.0301663	0.000497771	0.00338432
7:100880208:rs12705094:G_A	ENSG00000176125	-0.0992044	0.0284569	0.000498751	0.0033865
1:26120074:rs17184884:G_A	ENSG00000158022	-0.129443	0.0371304	0.000498644	0.0033865
1:115977336:rs2452551:C_T	ENSG00000163393	-0.106678	0.0306074	0.000500417	0.00339345
5:111071044:rs3806933:C_T	ENSG00000145777	-0.102649	0.0294539	0.000500703	0.00339345
12:101699681:rs2559850:G_A	ENSG00000111666	-0.101134	0.0290193	0.000500765	0.00339345
5:14512182:rs2592050:A_G	ENSG00000145569	0.152676	0.0438242	0.000503008	0.00340641
1:236589582:rs959175:T_C	ENSG00000119285	0.103401	0.0296823	0.000503476	0.00340645
2:189711910:rs11885423:T_C	ENSG00000151687	-0.122745	0.0352364	0.000503677	0.00340645
1:9294986:rs61783472:C_T	ENSG00000171621	-0.1227	0.0352311	0.000505118	0.00341171
20:63470260:rs4809569:T_C	ENSG00000075043	-0.191148	0.0548825	0.000504844	0.00341171
2:46541996:rs3754553:T_C	ENSG00000250565	0.0979672	0.0281557	0.000511213	0.0034506
2:236222932:rs13415398:C_A	ENSG00000182177	0.108287	0.0311325	0.000513542	0.00346405
14:94201389:rs1243124:A_C	ENSG00000119698	0.14172	0.0407497	0.000514392	0.00346751
11:19124984:rs10741761:A_G	ENSG00000177054	0.10978	0.0315871	0.000518892	0.00349555
4:67624404:rs12331690:G_A	ENSG00000153802	-0.144021	0.0414474	0.00052066	0.00350516
19:48229673:rs116950953:C_T	ENSG00000105483	0.213796	0.0615371	0.000521212	0.00350658
19:40746867:rs7255821:T_C	ENSG00000188493	-0.106935	0.0307853	0.000522531	0.00351316
17:63589646:rs72845888:C_T	ENSG00000136485	-0.206549	0.0594827	0.000524792	0.00352605
8:143180990:rs60959054:G_A	ENSG00000176956	-0.0998664	0.0287782	0.00052911	0.00354839
7:151028885:rs11769256:C_T	ENSG00000197150	0.132709	0.03824	0.000528691	0.00354839
16:30324709:rs7195216:A_T	ENSG00000169203	-0.100186	0.0288705	0.000529152	0.00354839
7:29809954:rs174916:A_G	ENSG00000122574	0.192482	0.0554738	0.000529945	0.00355088
15:50266662:rs117490540:G_A	ENSG00000140287	0.16395	0.0472532	0.000530266	0.00355088
21:46640705:rs77675594:G_T	ENSG00000160310	0.165376	0.0475832	0.00053056	0.00355088
19:36775881:rs113948684:C_T	ENSG00000267041	0.128366	0.0370088	0.000532402	0.00356089
11:63614504:rs3809072:C_A	ENSG00000176485	0.102395	0.0295348	0.000535618	0.00358008
1:23208668:rs10917357:C_T	ENSG00000179546	0.100029	0.0288552	0.000536277	0.00358215
19:22427938:rs10418950:C_T	ENSG00000197360	0.103561	0.0298834	0.00053842	0.00359413
9:21202336:rs10757198:T_C	ENSG00000198642	-0.12374	0.035719	0.000540901	0.00360834
9:127617520:rs7864230:T_C	ENSG00000167094	-0.0984258	0.0284631	0.000553521	0.00369014
18:63121512:rs77551289:A_G	ENSG00000171791	0.174492	0.0504834	0.000556785	0.00370949
19:32880499:rs73041770:C_T	ENSG00000021488	0.120112	0.0347567	0.000558072	0.00371566
19:15638333:rs58918924:T_C	ENSG00000186204	0.0979298	0.0283562	0.000562711	0.0037417
6:43182564:rs16868993:G_C	ENSG00000112659	0.146322	0.0423669	0.000562602	0.0037417
1:209615169:rs2566:G_A	ENSG00000196878	-0.10949	0.0317138	0.000564997	0.00375447
16:15036083:rs3198697:C_T	ENSG00000183426	0.105455	0.0305551	0.000568316	0.00377409
22:45164116:rs132850:T_C	ENSG00000093000	-0.102829	0.0298011	0.000569064	0.00377661
12:123962861:rs3762102:A_T	ENSG00000119242	0.199545	0.057787	0.000573557	0.003803
10:94349043:rs10882436:T_C	ENSG00000173145	-0.110142	0.0319421	0.000573988	0.003803
5:138838831:rs4835707:G_A	ENSG00000120725	-0.107442	0.0311584	0.00057415	0.003803
7:105905059:rs4469377:T_G	ENSG00000128536	-0.0996197	0.0289058	0.000577849	0.00382504
9:41087111:rs12336143:A_G	ENSG00000183148	-0.153572	0.0444782	0.000578938	0.00382978
17:74671381:rs2280177:G_T	ENSG00000172794	0.145589	0.0422681	0.000581988	0.00384748
17:78797803:rs3826552:G_A	ENSG00000055483	-0.101299	0.0294131	0.00058356	0.00385292
8:38538820:rs2168260:T_G	ENSG00000196166	0.16329	0.0474162	0.000583406	0.00385292
19:9153725:rs73494602:G_A	ENSG00000130803	0.209447	0.0608583	0.000588156	0.00388077
11:61826344:rs174568:C_T	ENSG00000149485	0.102624	0.0298239	0.000589366	0.00388626
19:11738921:rs72986630:C_T	ENSG00000197933	-0.202677	0.0589081	0.000590275	0.00388976
13:28718735:rs3764098:A_G	ENSG00000139508	0.105266	0.0306072	0.000593147	0.00390619
7:64364550:rs2127047:G_A	ENSG00000234444	-0.0965939	0.0280885	0.000593874	0.00390847
1:13582195:rs355022:C_T	ENSG00000162493	0.102618	0.0298475	0.000595722	0.00391812
19:36506245:rs7251730:C_T	ENSG00000254004	-0.103695	0.030165	0.000596778	0.00392255
14:50519413:rs4901041:G_A	ENSG00000012983	-0.124884	0.036333	0.000597614	0.00392554
19:45628671:rs8101493:A_C	ENSG00000125746	0.102339	0.0297949	0.000602931	0.00395541
2:189580558:rs13008848:C_G	ENSG00000138449	-0.118109	0.034386	0.000602922	0.00395541
15:84159574:rs61148413:A_T	ENSG00000259511	-0.101167	0.0294579	0.000604021	0.00396004
22:31619176:rs8461:C_T	ENSG00000241878	-0.124813	0.0363512	0.000605724	0.00396867
2:11157521:rs4668716:G_C	ENSG00000150873	-0.0981577	0.0285914	0.000606659	0.00396973
16:84180359:rs2278043:G_A	ENSG00000103168	0.0998847	0.0290931	0.000606294	0.00396973
15:75482827:rs111336837:C_T	ENSG00000169371	0.109831	0.0320077	0.000610901	0.00399479
7:66519936:rs2901209:G_A	ENSG00000126522	0.0983504	0.0286646	0.000611265	0.00399479
8:120470956:rs13248998:G_A	ENSG00000172167	-0.101921	0.0297128	0.000613195	0.00400486
3:113440894:rs9815835:C_T	ENSG00000206530	0.0966738	0.0281849	0.000613656	0.00400533
4:186376917:rs72712654:T_A	ENSG00000168412	-0.165493	0.0482913	0.00062048	0.00404729
6:31720741:rs805293:T_A	ENSG00000204421	-0.102847	0.0300162	0.000622381	0.00405683
4:534500:rs13149933:A_C	ENSG00000174227	-0.143916	0.0420091	0.000623091	0.00405683
1:183585146:rs789185:A_G	ENSG00000162704	-0.101352	0.0295848	0.000623126	0.00405683
22:21604749:rs4821108:G_C	ENSG00000161180	0.126013	0.0368065	0.000628077	0.00408543
5:178955866:rs4700752:T_C	ENSG00000178187	0.100346	0.0293105	0.000628313	0.00408543
3:191288435:rs2603670:C_A	ENSG00000188958	0.103375	0.0301977	0.000628987	0.00408722
22:23155811:rs5759607:G_A	ENSG00000100228	-0.111929	0.0327056	0.000631159	0.00409875
20:63252015:rs75829408:C_T	ENSG00000101198	-0.157878	0.0461352	0.00063171	0.00409969
5:140760009:rs2563259:C_T	ENSG00000204969	0.0971058	0.0283783	0.000632271	0.00409969
7:6452009:rs34054854:C_T	ENSG00000164535	0.0990345	0.0289427	0.000632501	0.00409969
1:212363626:rs112209607:G_A	ENSG00000065600	-0.10108	0.029542	0.000632915	0.00409979
12:6904912:rs2239163:C_G	ENSG00000010626	-0.111448	0.0325788	0.000634497	0.00410745
6:95622197:rs13209376:G_T	ENSG00000172469	0.180583	0.0528052	0.000636992	0.004121
1:11480592:rs58130172:C_T	ENSG00000204624	-0.112776	0.0329806	0.000637795	0.00412361
19:13774670:rs10104:A_G	ENSG00000104979	0.115712	0.0338431	0.000638747	0.00412716
11:68870590:rs613128:G_T	ENSG00000132740	0.105151	0.030789	0.000647809	0.00418309
10:87244686:rs12357526:C_T	ENSG00000184923	0.133044	0.0389791	0.00065255	0.00420842
14:102905075:rs141809538:G_A	ENSG00000166126	-0.180216	0.0527983	0.000652309	0.00420842
10:52310809:rs10733905:C_T	ENSG00000107984	-0.097997	0.0287224	0.000655737	0.00422367
9:100553618:rs944942:G_A	ENSG00000241697	-0.154334	0.045234	0.000655636	0.00422367
3:149739208:rs10935775:C_G	ENSG00000114744	-0.100204	0.0293807	0.000658948	0.00424169
22:37742372:rs4396807:G_C	ENSG00000100106	0.102161	0.0299609	0.000660723	0.00425046
6:46735073:rs6935460:A_G	ENSG00000146070	0.103703	0.0304166	0.000661637	0.00425368
8:90052407:rs1805890:A_G	ENSG00000104325	0.214026	0.0627822	0.000662562	0.00425696
1:207769813:rs2724360:C_T	ENSG00000117335	0.12118	0.035549	0.000663086	0.00425767
14:58809025:rs11158217:G_A	ENSG00000165617	0.0982713	0.0288407	0.000666559	0.00427278
3:130973772:rs1061483:A_G	ENSG00000034533	0.121012	0.0355142	0.000666427	0.00427278
17:54947049:rs67497871:C_T	ENSG00000166260	0.110742	0.0325028	0.000667103	0.00427278
19:17228602:rs736127:G_T	ENSG00000099330	-0.103787	0.0304612	0.000667072	0.00427278
15:65023397:rs35328312:T_G	ENSG00000090487	0.0973298	0.0285749	0.000669614	0.00428619
5:141603998:rs1035468:G_A	ENSG00000131504	-0.17449	0.0512571	0.00067428	0.00431338
2:232548110:rs4973539:A_G	ENSG00000221944	-0.117558	0.0345511	0.000678753	0.00433929
14:39245783:rs10140832:T_C	ENSG00000150527	0.0957352	0.0281491	0.000682238	0.00435615
6:46751253:rs6922629:T_A	ENSG00000230062	0.10382	0.0305251	0.000681874	0.00435615
7:48168519:rs74185746:C_T	ENSG00000183696	-0.0966918	0.0284405	0.000685256	0.00436759
8:47404989:rs11776864:A_G	ENSG00000164808	-0.104799	0.0308224	0.000684505	0.00436759
7:6545846:rs75046124:C_T	ENSG00000215045	-0.210974	0.0620553	0.000685304	0.00436759
16:21189091:rs4783530:G_A	ENSG00000158486	-0.125999	0.0370707	0.000688067	0.00438248
11:320394:rs6421983:C_T	ENSG00000185885	-0.103551	0.0304759	0.000691274	0.00439474
2:53882910:rs2543634:T_A	ENSG00000119737	-0.181778	0.0534129	0.000690616	0.00439474
9:137426492:rs28563072:C_T	ENSG00000188747	0.154492	0.0454683	0.000691254	0.00439474
1:247857146:rs10749636:G_A	ENSG00000162722	-0.111234	0.0327428	0.000691714	0.00439482
13:37069608:rs1199987:A_C	ENSG00000102710	0.163465	0.0481267	0.000693387	0.00440273
2:24175577:rs2042468:A_T	ENSG00000186453	0.101293	0.0298254	0.000694271	0.00440562
12:10986084:rs10772397:T_C	ENSG00000212127	0.0997512	0.0293843	0.000698011	0.004426
9:109850409:rs913362:T_C	ENSG00000157654	0.120528	0.0355061	0.000698344	0.004426
1:247965627:rs6664332:G_A	ENSG00000177201	-0.103932	0.0306186	0.000698823	0.00442631
9:71121727:rs4620343:C_T	ENSG00000083067	-0.0952708	0.0280773	0.000701971	0.00444351
19:48888513:rs17272700:G_A	ENSG00000104804	-0.134046	0.039534	0.000708362	0.00448121
11:611503:rs7941547:G_A	ENSG00000069696	0.107616	0.0317475	0.000710751	0.00449355
19:19866179:rs60745231:G_A	ENSG00000256771	0.113364	0.0334474	0.000711833	0.00449689
7:138821496:rs11769481:T_C	ENSG00000214128	0.14134	0.0417031	0.000712153	0.00449689
1:36246432:rs11578094:C_T	ENSG00000214193	0.101846	0.0300525	0.000712843	0.00449848
6:125768139:rs13209968:G_C	ENSG00000135547	-0.0926463	0.0273581	0.000719325	0.0045366
19:844042:rs73492537:G_A	ENSG00000196415	-0.134776	0.0397998	0.000720178	0.0045392
9:83709511:rs12345514:G_T	ENSG00000148057	0.122652	0.0362246	0.000720757	0.00454006
5:72814688:rs4704040:C_T	ENSG00000083312	0.100507	0.029699	0.000725781	0.00456891
1:46524372:rs12408243:G_T	ENSG00000282881	0.0992354	0.0293282	0.000726709	0.00457195
1:180158613:rs3842829:C_T	ENSG00000116260	0.115093	0.0340239	0.000729102	0.0045842
6:43226209:rs2233823:G_A	ENSG00000112667	0.173438	0.0512776	0.000730081	0.00458475
9:130265876:rs12336255:G_A	ENSG00000148357	-0.103647	0.0306421	0.000729643	0.00458475
19:38870080:rs8110393:A_G	ENSG00000187994	0.097275	0.0287818	0.000736999	0.00462536
22:30539442:rs5753193:C_G	ENSG00000214491	0.111984	0.0331384	0.000738243	0.00463035
19:20644064:rs10425463:G_A	ENSG00000188171	-0.115983	0.0343322	0.00074158	0.00464844
9:137546725:rs2254149:A_G	ENSG00000130653	0.100594	0.0298102	0.00075112	0.00470328
10:13346412:rs7902331:C_T	ENSG00000086475	0.173108	0.0512996	0.000751244	0.00470328
15:77485290:rs7119:C_T	ENSG00000173517	-0.0981982	0.0291145	0.000755623	0.00472782
5:142676989:rs17287413:C_A	ENSG00000113578	-0.109604	0.0325156	0.000761189	0.00475975
3:75800034:rs6549798:C_T	ENSG00000227124	0.0995277	0.0295305	0.000762529	0.00476233
2:214809647:rs34732883:C_T	ENSG00000144452	-0.0978641	0.0290368	0.000762446	0.00476233
6:126463916:rs9388496:A_G	ENSG00000203760	0.0955808	0.028361	0.000763073	0.00476284
11:124751345:rs2075712:C_A	ENSG00000019102	-0.123543	0.0366627	0.00076417	0.00476679
1:175019430:rs75818601:C_T	ENSG00000120333	-0.116014	0.0344389	0.000767061	0.00477902
9:114015729:rs10759677:T_C	ENSG00000106927	0.104555	0.0310364	0.000766727	0.00477902
11:3803935:rs61896930:C_T	ENSG00000148985	0.140876	0.0418456	0.000772979	0.00481298
4:94667123:rs1043853:G_A	ENSG00000163110	0.0957392	0.0284622	0.00078087	0.00485917
11:44069849:rs7951555:A_G	ENSG00000110455	-0.126019	0.0374703	0.000782494	0.00486633
1:11687811:rs36070735:C_T	ENSG00000162490	0.172494	0.0513102	0.000786327	0.00488721
12:109460927:rs1558804:A_G	ENSG00000139428	0.0964738	0.028733	0.000798333	0.00495883
2:237626387:rs11680413:A_T	ENSG00000124831	-0.0943416	0.0281069	0.000801403	0.00497489
19:12514637:rs10153481:G_A	ENSG00000242852	0.126738	0.0377644	0.000802842	0.00498082
6:47668222:rs9349423:C_A	ENSG00000153294	0.0980682	0.0292258	0.000804254	0.00498657
2:112588935:rs1047652:A_C	ENSG00000125611	-0.128084	0.0382128	0.000814945	0.00504981
2:71124357:rs11541017:G_A	ENSG00000124370	-0.0993533	0.0296498	0.000817818	0.00506151
17:44015248:rs8073647:T_A	ENSG00000161653	-0.121302	0.0361988	0.000817468	0.00506151
19:11356065:rs4804161:C_G	ENSG00000183401	0.0966267	0.0288425	0.000820004	0.00507198
19:49693661:rs61189653:C_T	ENSG00000169169	0.136556	0.0407634	0.000821247	0.00507662
5:112921117:rs149190:A_G	ENSG00000153037	0.0944846	0.0282169	0.000824865	0.00509592
22:35597103:rs5750124:T_C	ENSG00000198125	0.100164	0.0299322	0.000831163	0.00513175
21:39315692:rs2836980:G_T	ENSG00000183527	-0.0937576	0.028023	0.000833122	0.00513269
3:56545510:rs6791987:C_T	ENSG00000180376	0.0973986	0.0291118	0.000833298	0.00513269
12:69672412:rs710725:T_C	ENSG00000127325	-0.124345	0.037166	0.000833313	0.00513269
12:7355130:rs8815:T_G	ENSG00000215009	-0.0993164	0.0296842	0.000833053	0.00513269
5:141358380:rs58934519:A_G	ENSG00000253953	-0.198669	0.0593856	0.000834086	0.00513438
13:49278294:rs2274149:T_G	ENSG00000102543	-0.106485	0.0318438	0.0008388	0.00515922
7:90136394:rs39254:G_T	ENSG00000164647	0.0951348	0.0284517	0.000839126	0.00515922
7:135016632:rs17168200:G_A	ENSG00000146856	0.102075	0.0305309	0.000840296	0.00516332
4:886306:rs17781378:C_T	ENSG00000145214	0.095825	0.0286671	0.000842298	0.00517253
3:33218930:rs6764459:C_T	ENSG00000173705	0.168339	0.0503752	0.000845281	0.00518466
4:4242135:rs62286917:T_C	ENSG00000132406	-0.103361	0.0309304	0.000845176	0.00518466
1:42409169:rs60420788:T_C	ENSG00000177181	0.183524	0.054872	0.00084885	0.00520344
17:78874499:rs2009196:C_G	ENSG00000108669	-0.114974	0.0344229	0.000850286	0.00520914
19:577426:rs7252138:T_G	ENSG00000172270	-0.150094	0.044895	0.000856359	0.00524322
19:9798867:rs12459250:C_T	ENSG00000196605	0.19743	0.0591764	0.000862062	0.005275
21:36137304:rs45598234:T_C	ENSG00000159231	0.0998169	0.0299222	0.000863069	0.00527802
10:45346821:rs192137532:C_T	ENSG00000256574	-0.202338	0.0606207	0.000864488	0.00528355
20:49919080:rs723593:G_A	ENSG00000124226	-0.152162	0.0456384	0.000868699	0.00530298
1:46281629:rs12142240:T_C	ENSG00000085999	0.106503	0.0319425	0.000868262	0.00530298
10:80150522:rs7071579:A_G	ENSG00000189129	0.0956581	0.0286964	0.000870593	0.00531139
17:46712837:rs169201:A_G	ENSG00000120071	-0.113523	0.0340746	0.000876401	0.00534366
12:132524769:rs7398953:C_T	ENSG00000112787	0.10336	0.0310304	0.000878471	0.0053531
2:174764293:rs7560774:C_A	ENSG00000138435	-0.0950613	0.0285463	0.000881168	0.00536636
16:75535276:rs2550883:G_C	ENSG00000135702	-0.203608	0.0611592	0.000884095	0.00537463
6:149979592:rs6557225:C_T	ENSG00000111981	0.129035	0.0387567	0.000883464	0.00537463
1:205521591:rs10900501:G_A	ENSG00000117266	0.116823	0.0350906	0.000884014	0.00537463
16:2088583:rs1051771:G_C	ENSG00000103197	0.165469	0.0497088	0.00088527	0.00537859
2:70994692:rs2302561:A_G	ENSG00000116039	0.104054	0.0312607	0.000885893	0.0053792
7:64955942:rs73137865:C_A	ENSG00000152926	-0.168476	0.0506393	0.000890988	0.00540494
19:18911161:rs1468461:T_C	ENSG00000105669	-0.102819	0.0309051	0.000891184	0.00540494
1:52908994:rs562641:C_T	ENSG00000116171	-0.0981041	0.0294907	0.000892928	0.00541232
1:1236303:rs7536568:A_G	ENSG00000184163	-0.149337	0.0448977	0.000893539	0.00541284
4:88385507:rs7677237:T_C	ENSG00000138642	-0.19383	0.0582824	0.000895291	0.00542025
21:39876352:rs9978035:G_A	ENSG00000183036	0.125468	0.0377491	0.000901398	0.00545401
11:71523061:rs11234027:G_A	ENSG00000204572	-0.121971	0.0367015	0.000902696	0.00545865
21:37635934:rs860796:A_G	ENSG00000157542	0.105072	0.0316183	0.000903258	0.00545884
3:138038827:rs17282628:G_A	ENSG00000066405	0.142817	0.0429869	0.000905917	0.00547169
1:2384278:rs2843127:A_G	ENSG00000116151	0.0941155	0.028331	0.000906977	0.00547488
17:18380313:rs617624:C_T	ENSG00000176974	-0.0946142	0.0284915	0.000910875	0.00549519
3:122412930:rs3828362:C_G	ENSG00000196981	-0.0966153	0.0291002	0.000913156	0.00550248
12:6460379:rs2009527:C_T	ENSG00000139192	-0.101439	0.030553	0.000913092	0.00550248
1:161726992:rs11585450:G_C	ENSG00000162746	-0.096406	0.029045	0.000916086	0.00551691
15:78131254:rs11547207:A_C	ENSG00000183476	-0.108575	0.0327201	0.000919818	0.00553614
1:94060067:rs521538:A_G	ENSG00000198691	0.11578	0.0349019	0.000922277	0.00554769
6:109634847:rs13201430:C_T	ENSG00000155085	0.0962904	0.0290342	0.000925085	0.00555808
8:11111090:rs6981352:G_A	ENSG00000171044	0.1784	0.0535885	0.000925022	0.00555808
9:104777071:rs2482430:T_C	ENSG00000165028	0.129213	0.038978	0.000929826	0.0055833
6:28356620:rs213236:T_C	ENSG00000189298	0.0949569	0.0286475	0.000930997	0.00558707
7:43633968:rs2330919:G_T	ENSG00000164543	0.107813	0.0325306	0.000932576	0.00559328
1:150872107:rs12758227:A_C	ENSG00000163131	0.0935954	0.0282585	0.000939476	0.00563138
12:55721801:rs3138142:C_T	ENSG00000135437	-0.114698	0.034641	0.000943048	0.00564949
13:48223525:rs7337883:T_C	ENSG00000139687	0.106927	0.0323084	0.000948029	0.00567272
19:53425853:rs3761115:G_A	ENSG00000196417	-0.15566	0.0470328	0.000947871	0.00567272
2:238454297:rs7605254:C_T	ENSG00000204104	0.101781	0.0307782	0.000957	0.00572307
19:48436291:rs1799284:C_T	ENSG00000105447	-0.164333	0.0497164	0.000962119	0.00575022
2:152163610:rs9917198:G_T	ENSG00000115145	0.115703	0.0350057	0.000962658	0.00575022
1:3879978:rs12071660:G_A	ENSG00000169598	-0.0962506	0.0291273	0.000965303	0.0057622
5:136084446:rs2215011:G_A	ENSG00000120708	-0.0947482	0.0286719	0.000965785	0.0057622
7:43803824:rs1131372:G_A	ENSG00000106605	0.151628	0.0459102	0.000971409	0.00579239
7:23681366:rs4722244:C_T	ENSG00000188732	0.0920569	0.0278883	0.000977586	0.00582585
3:156826795:rs344071:C_T	ENSG00000197980	-0.106922	0.0323944	0.000978606	0.00582855
1:167990213:rs7539141:A_T	ENSG00000143199	-0.17141	0.0519648	0.000985743	0.00586176
17:18806265:rs10886:A_G	ENSG00000171928	0.0924342	0.0280228	0.000985893	0.00586176
11:69065037:rs10792016:G_A	ENSG00000162341	-0.130561	0.0395392	0.00098569	0.00586176
11:6899661:rs7116729:C_T	ENSG00000178358	0.121876	0.036994	0.00100019	0.00594333
20:1994212:rs1997794:T_C	ENSG00000101327	-0.0980785	0.0297813	0.00100438	0.00596477
19:19684521:rs7247142:C_T	ENSG00000089639	-0.110417	0.0335324	0.001006	0.00597095
1:91502721:rs13447464:G_A	ENSG00000097046	0.0920999	0.0279752	0.00100826	0.00597992
4:119455385:rs11934314:G_A	ENSG00000138735	0.10346	0.0314268	0.00100868	0.00597992
1:1440430:rs4590:G_C	ENSG00000215915	0.131621	0.039995	0.00101367	0.00600258
19:38911815:rs76973734:G_C	ENSG00000262484	-0.118271	0.0359405	0.00101348	0.00600258
8:17316834:rs12680752:C_T	ENSG00000003987	0.189838	0.0576712	0.00101998	0.00603651
15:89275111:rs62020354:C_T	ENSG00000140525	0.126694	0.0384871	0.00102189	0.00604433
5:90485146:rs12374570:A_G	ENSG00000113356	-0.138765	0.0422018	0.00102293	0.00604696
14:99815523:rs12891848:T_A	ENSG00000066629	0.0942959	0.0286811	0.00102436	0.00605069
12:108145501:rs933848:C_T	ENSG00000075035	-0.108573	0.0330235	0.00102473	0.00605069
1:3455907:rs10909946:A_C	ENSG00000130762	-0.140409	0.0427157	0.00102678	0.00605246
1:161917565:rs4657122:C_T	ENSG00000118217	0.111123	0.0338028	0.00102565	0.00605246
16:3004010:rs2524316:C_G	ENSG00000262152	0.10046	0.0305612	0.0010268	0.00605246
2:69897673:rs6720498:T_C	ENSG00000124380	0.0937915	0.0285407	0.00102977	0.00606567
4:82943764:rs11934234:G_A	ENSG00000189308	0.115771	0.0352304	0.00103022	0.00606567
13:45780781:rs943292:C_T	ENSG00000215475	-0.128126	0.0389979	0.00103262	0.00607284
2:24901479:rs6545806:G_A	ENSG00000138031	-0.0939109	0.0285826	0.00103211	0.00607284
8:18065990:rs12541181:C_G	ENSG00000104763	-0.0953246	0.0290156	0.00103323	0.00607299
15:99564180:rs4424892:C_T	ENSG00000068305	-0.121846	0.0371048	0.00103851	0.00610013
12:95765614:rs7133477:C_T	ENSG00000074527	-0.0944364	0.0287591	0.00103904	0.00610013
19:21598740:rs12608625:G_A	ENSG00000198521	-0.100413	0.0305993	0.00104703	0.00614353
18:68867575:rs8088744:G_T	ENSG00000206052	0.0961214	0.0292956	0.00104868	0.00614971
17:16439519:rs11871958:T_C	ENSG00000181350	0.106871	0.0325775	0.00105074	0.00615829
14:102505833:rs942023:T_C	ENSG00000156381	-0.0971281	0.0296378	0.00106325	0.00622804
18:13927715:rs12964057:G_A	ENSG00000176136	-0.115229	0.0351905	0.00107355	0.0062848
10:133540617:rs8192779:T_C	ENSG00000171772	0.160001	0.0488688	0.00107487	0.00628895
17:7190147:rs13331:A_G	ENSG00000132535	-0.101638	0.0310461	0.00107756	0.00629753
6:153009333:rs7750874:A_T	ENSG00000112031	0.0992511	0.03032	0.00107732	0.00629753
6:55426392:rs12211679:C_T	ENSG00000146151	0.0984758	0.0300876	0.00107916	0.00630329
11:6597318:rs11040930:G_A	ENSG00000132275	-0.0937304	0.0286415	0.00108078	0.00630555
1:171781634:rs2294717:C_T	ENSG00000010165	-0.105257	0.0321635	0.00108071	0.00630555
15:40598312:rs12438955:G_T	ENSG00000137824	0.124886	0.0381706	0.00108362	0.00631853
10:98388596:rs2182168:C_G	ENSG00000119943	0.0961152	0.0293836	0.0010865	0.00632818
19:56530809:rs10415223:C_T	ENSG00000196263	0.0919734	0.0281174	0.00108644	0.00632818
8:94676252:rs12543253:T_A	ENSG00000104413	0.0978356	0.0299156	0.00108905	0.00633585
1:220702697:rs700036:T_C	ENSG00000162817	-0.172832	0.052847	0.00108882	0.00633585
6:151231240:rs9397379:C_T	ENSG00000131016	0.13037	0.0398842	0.00109539	0.00636913
7:55475570:rs815959:C_T	ENSG00000154978	0.100082	0.0306252	0.00109828	0.00638232
11:68727994:rs7942697:T_G	ENSG00000132749	0.100177	0.0306636	0.00110211	0.00640095
12:121923506:rs10770186:A_G	ENSG00000158023	-0.0912389	0.0279336	0.00110486	0.00640797
5:35687247:rs16902418:A_G	ENSG00000152582	-0.0956324	0.0292796	0.00110525	0.00640797
17:46857605:rs1443311:C_G	ENSG00000158955	0.122406	0.0374771	0.0011053	0.00640797
1:209869790:rs12046618:A_G	ENSG00000143469	-0.113434	0.0347315	0.00110581	0.00640797
19:17393453:rs4808080:A_G	ENSG00000269720	0.193831	0.0593044	0.0011072	0.00641242
1:201877561:rs10920269:G_T	ENSG00000163431	0.117781	0.0360872	0.00111456	0.0064514
14:38024542:rs10151497:C_T	ENSG00000139874	0.0937124	0.0287186	0.00111721	0.00646308
1:6625791:rs12127219:C_A	ENSG00000041988	0.103007	0.0315852	0.00112453	0.00650177
19:44662645:rs714948:C_A	ENSG00000186567	-0.159251	0.0488843	0.0011386	0.00657943
9:38005438:rs10973638:T_C	ENSG00000107338	0.0913133	0.0280401	0.00114332	0.00660301
1:109275908:rs646776:C_T	ENSG00000134222	-0.110918	0.0340753	0.00114907	0.0066325
19:40078164:rs73040573:T_C	ENSG00000128000	-0.182682	0.0561844	0.00116464	0.00671855
20:50011947:rs6067318:T_A	ENSG00000124216	0.0948912	0.0292039	0.00117371	0.00676713
10:119171411:rs7076209:T_C	ENSG00000165672	0.0913563	0.0281211	0.00117519	0.00677181
18:63664485:rs60498228:G_A	ENSG00000197641	-0.118175	0.0363793	0.0011764	0.00677499
1:151919723:rs10788818:T_C	ENSG00000159445	0.0947251	0.0291647	0.00117827	0.00678199
7:64850974:rs6942993:C_T	ENSG00000198039	0.0922428	0.0284085	0.00118207	0.00680002
3:10287693:rs35681:T_C	ENSG00000157017	-0.0928689	0.0286029	0.00118281	0.0068005
6:136839368:rs17710825:A_G	ENSG00000112357	0.153145	0.0471864	0.00118818	0.00682753
11:57590170:rs3891975:G_A	ENSG00000156587	0.111061	0.0342249	0.00119023	0.00683553
16:13951542:rs4781563:G_A	ENSG00000175595	-0.103898	0.0320216	0.00119202	0.00684194
5:64664007:rs10491469:C_A	ENSG00000145642	0.0976639	0.0301024	0.00119348	0.00684655
3:58245385:rs6808671:C_T	ENSG00000163684	0.0983153	0.0303079	0.00119508	0.00685188
20:58999786:rs2099001:A_G	ENSG00000101158	0.114757	0.0354039	0.00120568	0.00690879
11:34904791:rs1117050:C_T	ENSG00000149089	-0.0992677	0.0306369	0.00121083	0.00693444
13:45533793:rs3014899:C_T	ENSG00000136152	0.124134	0.0383148	0.00121206	0.00693614
19:56552547:rs399970:T_G	ENSG00000197016	0.104059	0.0321194	0.00121248	0.00693614
6:158644726:rs756535192:C_G	ENSG00000146425	-0.0977387	0.0301761	0.00121586	0.00695161
10:103241753:rs1891292:A_G	ENSG00000148798	0.0908493	0.0280628	0.00122263	0.00698645
5:141190650:rs2907325:C_T	ENSG00000187372	0.125258	0.0386676	0.00122812	0.00701393
6:33066800:rs34596699:T_C	ENSG00000231389	-0.119404	0.0368992	0.00122981	0.00701971
19:1085068:rs2079158:A_T	ENSG00000180448	-0.144782	0.0447508	0.00123242	0.00703065
13:49376417:rs2407611:T_C	ENSG00000102547	-0.0903982	0.0279539	0.00123774	0.00705713
9:104750607:rs2417564:A_C	ENSG00000136783	0.114016	0.0352746	0.00124458	0.00709216
14:24009590:rs147027077:A_T	ENSG00000187630	0.182849	0.0565761	0.00124659	0.00709968
2:55900956:rs7596872:C_A	ENSG00000115380	-0.156998	0.0486108	0.0012557	0.00714763
19:49955674:rs8103552:C_A	ENSG00000161640	-0.105912	0.0328017	0.00125942	0.00716483
11:82921200:rs12363138:T_C	ENSG00000137502	0.101215	0.0313523	0.00126176	0.00716684
17:44317093:rs850719:A_G	ENSG00000013306	0.0970995	0.030079	0.0012625	0.00716684
7:7567955:rs3757529:A_T	ENSG00000164654	-0.120866	0.0374415	0.00126256	0.00716684
11:28322749:rs7102237:A_C	ENSG00000169519	0.106428	0.0329664	0.0012615	0.00716684
7:100073252:rs6960432:G_C	ENSG00000166529	0.0917326	0.0284184	0.00126348	0.00716809
17:3510866:rs2271158:T_C	ENSG00000141255	0.0939645	0.0291199	0.00126835	0.00719177
7:112470541:rs2708606:G_A	ENSG00000181016	-0.110009	0.0340981	0.00127081	0.00720173
4:37948234:rs7661459:T_C	ENSG00000250254	0.0995067	0.0308448	0.00127175	0.00720307
19:44333093:rs10422017:A_G	ENSG00000167380	0.097333	0.0301941	0.00128277	0.00726147
9:35831039:rs10758326:A_G	ENSG00000137103	-0.0923001	0.0286672	0.0013001	0.00735185
7:33019100:rs2392208:C_T	ENSG00000122643	-0.0975155	0.0302886	0.00130082	0.00735185
11:83238492:rs667065:C_T	ENSG00000137494	0.0937033	0.0291046	0.00130088	0.00735185
9:4662394:rs34250374:A_G	ENSG00000205808	0.139865	0.0434714	0.00131057	0.00740256
10:112235579:rs12358126:G_A	ENSG00000119913	-0.190953	0.0593717	0.00131587	0.00742843
7:102718470:rs12537647:T_C	ENSG00000267368	-0.0977076	0.030384	0.00131808	0.00743275
17:60154066:rs75506524:G_A	ENSG00000167434	0.208559	0.0648537	0.00131769	0.00743275
1:224236740:rs1976788:A_G	ENSG00000143753	0.134132	0.0417291	0.0013245	0.00746483
1:246476337:rs12028499:G_A	ENSG00000185420	-0.101354	0.0315414	0.00132898	0.00748599
19:56104892:rs514916:G_A	ENSG00000142409	0.182846	0.0568534	0.00133425	0.00750741
4:3421715:rs3789739:C_T	ENSG00000159788	0.10357	0.0322418	0.00133398	0.00750741
17:78122372:rs3818147:G_C	ENSG00000167895	-0.0973823	0.0303235	0.00133789	0.00752379
11:125906472:rs78086532:C_T	ENSG00000109832	0.107807	0.0335843	0.00134449	0.00755681
10:79556699:rs17879335:C_A	ENSG00000185303	0.102481	0.0319432	0.00135358	0.00759542
17:4818081:rs17854914:A_G	ENSG00000129219	-0.132855	0.0414105	0.00135277	0.00759542
19:47481963:rs17271418:G_A	ENSG00000105402	-0.176828	0.0551191	0.00135341	0.00759542
1:178691873:rs12730143:G_A	ENSG00000240021	0.16412	0.051188	0.00136233	0.00764036
14:101925785:rs1741143:G_A	ENSG00000078304	0.209404	0.0653163	0.00137564	0.00771079
16:31144137:rs55667375:C_T	ENSG00000178226	-0.102687	0.0320576	0.00137662	0.00771207
13:72846550:rs9573045:A_G	ENSG00000083535	0.101701	0.0317569	0.00138003	0.00772697
4:8216492:rs1123032:G_A	ENSG00000125089	-0.09599	0.0299762	0.00138135	0.00773017
4:122924114:rs6820411:C_A	ENSG00000145375	-0.126525	0.0395261	0.00138688	0.00775689
20:1436734:rs6074631:A_G	ENSG00000088833	-0.108841	0.0340161	0.00139346	0.00778943
10:73744271:rs7080579:T_A	ENSG00000172650	-0.0909004	0.0284125	0.0013953	0.00779547
2:216421086:rs6708185:G_A	ENSG00000138375	-0.093397	0.0291946	0.00139622	0.00779636
14:96250552:rs73361631:A_T	ENSG00000100739	-0.167505	0.0523677	0.00139848	0.00780056
9:2783788:rs1060812:T_C	ENSG00000168263	-0.0921036	0.0287942	0.0013983	0.00780056
3:133825073:rs7626433:G_A	ENSG00000144867	0.125956	0.0393968	0.00140592	0.00783777
12:51406184:rs4761961:A_C	ENSG00000050438	0.0905326	0.0283204	0.00140777	0.00784383
7:30583926:rs38493:G_A	ENSG00000006625	-0.107184	0.0335327	0.00140944	0.00784886
2:191114452:rs4254532:G_A	ENSG00000138378	0.0962008	0.0301014	0.00141184	0.00785801
15:79914616:rs8024713:C_G	ENSG00000180953	0.0917	0.028702	0.0014167	0.00787673
1:179062948:rs6678090:A_G	ENSG00000116199	-0.0913565	0.0285946	0.00141674	0.00787673
14:69478906:rs72723857:C_A	ENSG00000175985	-0.127273	0.039839	0.00141774	0.00787801
5:71011637:rs4976210:T_C	ENSG00000205572	-0.107543	0.0336662	0.00141929	0.00788241
11:45808778:rs61193268:A_G	ENSG00000181830	-0.177329	0.0555292	0.00142381	0.00790323
19:48754482:rs838134:A_C	ENSG00000174951	0.103908	0.0325439	0.00142666	0.00791478
11:3150512:rs74608868:C_A	ENSG00000021762	0.110226	0.0345244	0.00142747	0.00791497
21:33365652:rs60366893:A_G	ENSG00000142166	-0.103551	0.0324378	0.00143052	0.00792763
18:6728904:rs7506354:T_C	ENSG00000088756	0.090586	0.0283829	0.00143307	0.00793747
2:179264306:rs13391473:T_G	ENSG00000187231	0.110298	0.0345795	0.00144335	0.0079901
6:11806726:rs6941812:C_T	ENSG00000111863	0.100776	0.0315989	0.0014447	0.00799331
7:151213556:rs2414:C_T	ENSG00000033100	0.0930481	0.029197	0.00145623	0.00805274
2:99115089:rs6739579:C_T	ENSG00000158411	-0.0945106	0.0296599	0.00145842	0.00806049
9:130449115:rs10123082:A_G	ENSG00000130707	-0.136245	0.0427909	0.00147106	0.00812162
15:55832708:rs55695470:C_T	ENSG00000069869	0.107054	0.0336228	0.00147102	0.00812162
16:31136227:rs2855475:G_A	ENSG00000103510	-0.0917001	0.0288043	0.00147317	0.0081289
12:12357163:rs10772552:C_T	ENSG00000165714	0.0893618	0.0280808	0.00147947	0.00815929
5:65673944:rs40630:G_C	ENSG00000113593	-0.128596	0.040388	0.00148374	0.00817786
20:3256901:rs1006681:A_G	ENSG00000088854	0.0880951	0.0276912	0.00148443	0.00817786
1:88992247:rs6428489:C_G	ENSG00000213516	0.0915328	0.0287885	0.00149385	0.00822539
8:117542025:rs16889862:C_T	ENSG00000164758	-0.118002	0.0371237	0.00149845	0.00824629
17:16173584:rs178837:C_A	ENSG00000141027	0.0896709	0.0282126	0.00149955	0.00824791
4:20385534:rs73238773:C_T	ENSG00000145147	0.0933263	0.0293695	0.00150329	0.00826406
6:3144920:rs4394276:C_G	ENSG00000137267	0.0960392	0.0302285	0.00150617	0.00827547
4:41956355:rs724633:C_T	ENSG00000109133	-0.142114	0.0447701	0.00152072	0.00834675
3:151867601:rs13069120:C_A	ENSG00000198829	-0.0912351	0.0287419	0.00152076	0.00834675
16:56460159:rs34793257:C_T	ENSG00000125124	0.0923382	0.0290927	0.00152266	0.00834992
7:144099569:rs7805994:A_G	ENSG00000243896	-0.112444	0.0354259	0.00152297	0.00834992
2:37231568:rs3213745:G_A	ENSG00000115816	-0.0941417	0.0296708	0.00152819	0.00837411
10:7758918:rs11255344:T_C	ENSG00000151657	-0.10859	0.0342279	0.00152986	0.0083788
8:102526038:rs2053129:T_C	ENSG00000155087	0.0918562	0.0289567	0.00153178	0.00838034
8:28522110:rs13281640:T_C	ENSG00000104290	-0.13471	0.0423948	0.00153154	0.00838034
4:77837872:rs17002824:G_C	ENSG00000138767	0.132123	0.0416869	0.00154639	0.00845581
4:8476694:rs2631736:C_G	ENSG00000155275	-0.0969568	0.0305945	0.00154812	0.00846073
16:31079888:rs3751855:T_C	ENSG00000103496	0.0918067	0.0289794	0.00155393	0.00848787
16:75329010:rs3863442:C_T	ENSG00000153774	-0.0902467	0.0284883	0.00155473	0.00848787
9:71854304:rs1608641:G_T	ENSG00000155621	0.117289	0.0370315	0.00155771	0.00849962
2:47169135:rs6751198:C_T	ENSG00000239605	-0.110119	0.0347751	0.00156148	0.00851563
1:159302270:rs2251746:T_C	ENSG00000179639	-0.0984505	0.031103	0.00156835	0.00854861
6:83584767:rs9283801:T_C	ENSG00000065609	0.0897876	0.0283684	0.00157028	0.00855456
20:438423:rs3746794:C_T	ENSG00000125875	0.0940966	0.0297325	0.00157122	0.00855518
10:62393773:rs10821989:A_C	ENSG00000182010	-0.0921816	0.0291346	0.00157579	0.00857188
1:19850513:rs75272523:T_C	ENSG00000169914	-0.186869	0.059063	0.00157596	0.00857188
12:53045355:rs12368925:T_A	ENSG00000111077	-0.0937029	0.0296218	0.00157909	0.0085814
6:31115720:rs3094218:A_C	ENSG00000204538	0.0923568	0.0291949	0.00157938	0.0085814
1:1235869:rs7528416:T_C	ENSG00000078808	-0.152789	0.0483078	0.00158171	0.00858953
3:49277527:rs56306491:G_A	ENSG00000188315	0.145415	0.0459792	0.00158281	0.00858986
4:158691166:rs72693395:T_C	ENSG00000171503	0.145608	0.0460443	0.00158428	0.00858986
11:65670874:rs11227250:C_T	ENSG00000172922	0.0970295	0.0306814	0.0015836	0.00858986
8:85209076:rs3808538:G_T	ENSG00000176731	0.100625	0.0318449	0.00159785	0.0086589
4:99073414:rs7658279:G_A	ENSG00000197894	-0.140773	0.044563	0.00160273	0.00868078
12:53258900:rs7397757:C_T	ENSG00000135476	0.0976476	0.0309131	0.00160376	0.00868176
12:48184848:rs7486941:G_C	ENSG00000172640	0.0914821	0.0289738	0.0016113	0.00871796
10:129467281:rs16906252:C_T	ENSG00000170430	0.182169	0.0577095	0.00161541	0.00873101
2:61118342:rs1624206:A_G	ENSG00000162929	-0.0885834	0.028061	0.00161469	0.00873101
6:45476324:rs2677110:C_T	ENSG00000124813	-0.0927902	0.0294016	0.00161925	0.00874718
11:2924715:rs3764895:C_T	ENSG00000181649	-0.121273	0.0384549	0.00163215	0.00881222
11:113975284:rs1062613:T_C	ENSG00000166736	-0.112774	0.0357696	0.00163697	0.00883363
10:5926515:rs675416:T_C	ENSG00000134452	-0.130229	0.0413094	0.00163837	0.00883655
17:39926554:rs12603332:T_C	ENSG00000172057	-0.0900285	0.0285613	0.00164064	0.00884417
22:19341752:rs58954782:A_C	ENSG00000185608	0.167601	0.0531859	0.00164557	0.0088661
5:80004611:rs2434307:C_T	ENSG00000152413	0.092571	0.0293799	0.00164788	0.00887386
19:24027723:rs2163863:C_G	ENSG00000213096	-0.112216	0.0356185	0.00165094	0.00888569
19:11827447:rs11671713:A_G	ENSG00000171295	-0.0948667	0.0301161	0.00165234	0.00888858
19:23700132:rs62118353:G_A	ENSG00000196172	0.144716	0.0459473	0.00165473	0.00889678
16:391017:rs4984870:T_A	ENSG00000129925	0.0992361	0.0315268	0.00166698	0.00894392
13:27423168:rs2146819:C_T	ENSG00000122034	0.0890078	0.0282771	0.00166554	0.00894392
17:15971833:rs2779210:G_A	ENSG00000170425	0.0913732	0.029029	0.00166583	0.00894392
5:95463438:rs10515227:T_C	ENSG00000153347	-0.135982	0.0432024	0.00166636	0.00894392
3:149225481:rs73166855:G_A	ENSG00000047457	0.156752	0.0498091	0.00166916	0.00895094
1:162813028:rs61812977:G_A	ENSG00000132196	0.136451	0.0433391	0.00168198	0.00901498
17:82232356:rs62622791:G_A	ENSG00000141526	-0.204205	0.0649713	0.00169272	0.00906783
3:169814589:rs9814802:A_G	ENSG00000171757	0.09277	0.0295189	0.00169391	0.00906947
15:65056357:rs7172429:A_G	ENSG00000186198	0.0922356	0.0293575	0.00169925	0.00909335
10:114294826:rs7350409:C_G	ENSG00000165816	0.183885	0.0585293	0.00170085	0.00909718
14:23084032:rs141701407:C_T	ENSG00000283654	-0.125396	0.039918	0.00170202	0.00909866
14:95542529:rs7157963:A_T	ENSG00000182512	-0.105662	0.0336526	0.00171097	0.00914176
22:37022220:rs62230792:G_A	ENSG00000128311	-0.11649	0.0371095	0.00171511	0.00915911
4:10041404:rs13137343:C_A	ENSG00000109667	0.0877246	0.0279475	0.00171613	0.00915983
6:4118817:rs659025:C_T	ENSG00000198721	0.0954034	0.0304091	0.00172529	0.00920395
11:126890756:rs11220650:A_G	ENSG00000149571	-0.0900661	0.0287184	0.00173203	0.0092351
16:31094233:rs2884737:A_C	ENSG00000167397	-0.100374	0.0320084	0.00173386	0.00923755
2:1521031:rs28361468:A_G	ENSG00000115705	0.091583	0.0292056	0.00173429	0.00923755
6:31637671:rs7889:G_C	ENSG00000204439	0.0951714	0.0303606	0.00174201	0.00927386
14:103933822:rs6576012:T_C	ENSG00000156414	-0.0936819	0.0298893	0.00174324	0.0092756
2:101226814:rs1192799:G_A	ENSG00000175874	-0.0869214	0.0277461	0.00175243	0.00931972
16:68160744:rs1968065:T_G	ENSG00000167264	0.091462	0.0292504	0.00178773	0.00950253
12:47748560:rs12424297:T_C	ENSG00000079337	-0.126759	0.0405547	0.00179518	0.00953718
11:129834277:rs692465:A_G	ENSG00000151715	0.174809	0.0559436	0.00180076	0.0095619
2:223196791:rs13417255:C_G	ENSG00000152049	0.0928231	0.0297106	0.00180362	0.00957212
10:68190439:rs10823155:G_A	ENSG00000138347	0.119086	0.0380954	0.00181116	0.00960717
3:87255411:rs1060241:G_A	ENSG00000064835	-0.0975982	0.0312696	0.00182364	0.00966342
6:37483138:rs10692:T_C	ENSG00000198937	-0.0996011	0.0319128	0.00182327	0.00966342
11:125097259:rs7030:G_T	ENSG00000150433	-0.0964235	0.030898	0.00182534	0.00966744
12:34038456:rs11053067:T_C	ENSG00000139133	0.0920671	0.0295126	0.00183225	0.00969904
22:24921769:rs8142847:A_G	ENSG00000206069	0.0898184	0.0288036	0.00184024	0.00973629
15:39937650:rs75671548:C_T	ENSG00000166073	0.183289	0.0587889	0.00184373	0.00974976
5:90514260:rs1047787:G_A	ENSG00000176018	0.0922264	0.0295998	0.00185598	0.00980952
22:36202255:rs6000182:C_T	ENSG00000100336	0.1556	0.0499593	0.00186383	0.00984591
6:18399519:rs2296198:T_C	ENSG00000137393	0.100013	0.0321319	0.00187626	0.00989715
3:9918386:rs708567:C_T	ENSG00000163702	0.0882876	0.0283652	0.00187642	0.00989715
10:92056728:rs4933712:G_A	ENSG00000198060	-0.0929116	0.0298481	0.00187465	0.00989715
4:158185163:rs72695745:G_A	ENSG00000164125	0.141369	0.0454262	0.00187945	0.00990809
12:132761219:rs6560901:A_G	ENSG00000176915	-0.0976697	0.0313968	0.00188733	0.00994453
6:150288913:rs7772690:G_A	ENSG00000198729	-0.0887201	0.0285222	0.00188891	0.00994773
16:21727163:rs8061126:T_C	ENSG00000155719	0.0886969	0.0285178	0.00189108	0.00995407
6:24425219:rs41271779:G_A	ENSG00000124532	0.125375	0.040325	0.00189821	0.00998647
12:11170917:rs61928642:A_G	ENSG00000256188	-0.105394	0.0339006	0.0018994	0.00998763
16:70251998:rs4985407:A_G	ENSG00000223496	-0.0896661	0.0288437	0.00190098	0.00999084
5:141360212:rs17097231:C_G	ENSG00000253910	0.150994	0.0485748	0.00190216	0.00999194
15:45197616:rs2467838:A_T	ENSG00000140254	-0.0938853	0.0302131	0.00190895	0.0100225
17:69234851:rs8064431:C_G	ENSG00000154265	0.125528	0.0404521	0.00193695	0.0101643
3:68992171:rs6549168:A_G	ENSG00000163378	0.0905702	0.0291987	0.00194513	0.010202
19:40552771:rs865255:G_T	ENSG00000160460	0.0965641	0.031144	0.00195363	0.0102414
1:6508327:rs4908554:T_C	ENSG00000215788	0.0902592	0.0291165	0.00195778	0.0102579
12:8847905:rs7977933:C_G	ENSG00000166535	0.178448	0.0575891	0.00196635	0.0102954
4:174604385:rs2555676:T_C	ENSG00000164120	0.0931265	0.0300549	0.00196694	0.0102954
6:32462512:rs9268863:A_G	ENSG00000204290	0.0922758	0.0297815	0.00196899	0.0103009
6:143333686:rs2303387:C_T	ENSG00000146416	-0.114122	0.036849	0.00197697	0.0103321
5:76040651:rs28554027:C_T	ENSG00000122012	-0.11486	0.037087	0.00197684	0.0103321
3:28414280:rs6765525:C_T	ENSG00000206559	0.0926286	0.0299159	0.00198322	0.0103595
19:7682559:rs1053363:G_A	ENSG00000181029	-0.128281	0.041441	0.00198718	0.0103749
3:139538761:rs2071387:A_G	ENSG00000114115	-0.116596	0.0376868	0.00199846	0.0104285
2:113074735:rs6761276:T_C	ENSG00000136689	0.0871242	0.0281629	0.002	0.0104312
2:73248376:rs2007918:A_T	ENSG00000135617	0.0910903	0.0294602	0.00201083	0.0104718
15:82225117:rs62012011:A_G	ENSG00000278662	0.103936	0.0336134	0.00200992	0.0104718
19:12899706:rs8012:A_G	ENSG00000105607	0.0898239	0.029049	0.00200965	0.0104718
11:60376707:rs10750936:G_A	ENSG00000166928	0.0946197	0.0306041	0.00201244	0.0104749
5:54454903:rs12520725:T_C	ENSG00000169271	-0.0904671	0.0292657	0.00201581	0.0104871
3:38974490:rs11129814:T_C	ENSG00000168026	-0.134088	0.0433866	0.00202052	0.0105063
17:81682485:rs7503637:G_A	ENSG00000185298	-0.115493	0.0373982	0.00203651	0.0105841
5:761633:rs6865411:G_A	ENSG00000188818	0.112289	0.0363952	0.00205675	0.0106839
3:39108083:rs28362641:C_T	ENSG00000168356	-0.11638	0.0377289	0.00206079	0.010694
19:39936651:rs3760920:G_A	ENSG00000275395	-0.184529	0.0598191	0.0020599	0.010694
2:202820396:rs75141346:A_G	ENSG00000163596	0.130403	0.0422899	0.00206854	0.0107288
12:113262933:rs61943604:A_G	ENSG00000139405	0.174013	0.0564496	0.00207478	0.0107504
7:56119414:rs816417:A_G	ENSG00000185290	-0.09279	0.0300998	0.00207404	0.0107504
19:51627384:rs1106476:T_A	ENSG00000254415	0.148862	0.0482989	0.00207848	0.0107641
21:32602969:rs2833926:T_C	ENSG00000242220	0.108226	0.035136	0.00209177	0.0108275
12:49369341:rs7961032:A_G	ENSG00000123352	-0.151212	0.0491128	0.00210102	0.0108699
6:2770970:rs160660:A_T	ENSG00000145949	-0.0994273	0.0323008	0.00210597	0.01089
8:81827278:rs56125566:C_T	ENSG00000104497	0.103748	0.0337068	0.00210883	0.0108993
4:55948979:rs80157196:T_C	ENSG00000174799	-0.107785	0.03504	0.00212086	0.010956
2:106073280:rs66989638:G_A	ENSG00000119147	0.13101	0.0425948	0.00212318	0.0109625
9:126172957:rs10987179:T_C	ENSG00000167081	0.0866293	0.0281761	0.00213147	0.0109998
2:32678481:rs111896629:G_A	ENSG00000018699	0.142468	0.0463584	0.00214135	0.0110452
12:934668:rs10849594:T_C	ENSG00000002016	0.110979	0.0361157	0.00214362	0.0110514
16:19655710:rs72767594:T_C	ENSG00000103544	0.0991551	0.0322732	0.00214721	0.0110643
8:693531:rs732197:A_G	ENSG00000104714	0.0919877	0.0299478	0.00215271	0.0110871
2:111121804:rs2241843:C_A	ENSG00000153094	0.0873976	0.0284577	0.00215598	0.0110984
6:125843857:rs584032:G_A	ENSG00000111912	-0.0863776	0.028128	0.0021579	0.0111027
15:41296564:rs6650519:A_G	ENSG00000137804	0.093217	0.0303706	0.00216914	0.011155
[truncated: 8,281 more rows]

## Sheet: PIC2
SNP	gene	beta-interaction	std-interaction	p-value	BH-FDR
8:27245507:rs17366947:A_G	ENSG00000015592	-0.621419	0.0258446	8.29818e-115	8.53053e-111
16:77359175:rs891134:C_G	ENSG00000140873	-0.542416	0.0269248	1.31247e-83	6.74612e-80
9:12760648:rs7025842:G_A	ENSG00000153714	0.540512	0.0273008	5.23356e-81	1.79337e-77
4:155161607:rs13132330:C_A	ENSG00000185149	1.03425	0.0524016	1.53374e-80	3.9417e-77
7:23681366:rs4722244:C_T	ENSG00000188732	0.52753	0.0267804	2.83957e-80	5.83816e-77
11:113711782:rs3863293:T_C	ENSG00000166682	0.566751	0.0306406	1.40105e-71	2.40047e-68
15:33985176:rs11856529:A_G	ENSG00000184984	0.470598	0.0268117	4.89188e-65	7.18407e-62
1:31208167:rs7549197:T_C	ENSG00000084628	-0.496894	0.0301982	1.04258e-57	1.33972e-54
9:12761820:rs7030485:G_A	ENSG00000107165	0.445526	0.029508	4.15199e-49	4.7425e-46
15:31842634:rs17604700:C_T	ENSG00000169918	-0.393719	0.0278741	1.34329e-43	1.3809e-40
2:129936499:rs6760544:A_C	ENSG00000222014	-0.401087	0.0302186	7.22447e-39	6.75159e-36
4:92582851:rs62310103:G_T	ENSG00000152208	0.367752	0.0284018	3.97948e-37	3.40909e-34
7:116805037:rs187437:G_A	ENSG00000105976	-0.352343	0.0281962	8.92123e-35	7.05464e-32
22:38067645:rs2076369:T_G	ENSG00000100151	-0.372492	0.0298924	1.35089e-34	9.91941e-32
8:100665465:rs1693568:G_A	ENSG00000174226	0.352006	0.0286939	1.35184e-33	9.26458e-31
17:69141997:rs3744489:C_T	ENSG00000154262	-0.37157	0.0305449	4.3456e-33	2.79205e-30
1:39753393:rs1046988:C_T	ENSG00000084072	0.342629	0.0289419	1.77471e-31	1.07318e-28
5:128976799:rs2577424:A_G	ENSG00000113396	-0.344764	0.0297157	2.48532e-30	1.41939e-27
7:67101219:rs56106251:A_G	ENSG00000198874	0.378113	0.0327791	5.20039e-30	2.81368e-27
18:13058319:rs1787008:A_G	ENSG00000101639	-0.316093	0.0278146	3.38385e-29	1.7393e-26
2:26851625:rs13418647:G_A	ENSG00000157851	-0.31608	0.0286086	1.00539e-27	4.92162e-25
13:113061473:rs9549650:A_C	ENSG00000126217	-0.377441	0.0343297	1.77656e-27	8.30139e-25
6:42198814:rs6907587:C_T	ENSG00000112599	-0.314886	0.0287757	3.21439e-27	1.43669e-24
10:43185803:rs2505553:G_T	ENSG00000169826	-0.39756	0.0374507	9.14224e-26	3.91593e-23
6:26224115:rs74928264:C_G	ENSG00000274750	0.519358	0.0497146	5.08234e-25	2.08986e-22
1:161307811:rs7550839:C_T	ENSG00000158887	0.396599	0.0381	7.40007e-25	2.92587e-22
19:53118308:rs2099850:G_A	ENSG00000170954	-0.284165	0.0277121	3.49236e-24	1.32968e-21
1:209869790:rs12046618:A_G	ENSG00000143469	-0.340324	0.0341851	6.5091e-23	2.38977e-20
12:30896829:rs61916712:C_T	ENSG00000110900	0.390416	0.0393097	8.1658e-23	2.89463e-20
1:39064910:rs12039927:G_A	ENSG00000174574	0.554704	0.0555566	1.12906e-22	3.86892e-20
2:182536003:rs10182788:G_A	ENSG00000115252	-0.316977	0.0322194	2.112e-22	7.00367e-20
16:4685527:rs865775:C_T	ENSG00000102858	0.273036	0.0284898	2.22081e-21	7.13436e-19
16:19711044:rs3829539:T_C	ENSG00000103550	0.344443	0.0363141	5.55041e-21	1.72904e-18
2:18094744:rs13398426:G_A	ENSG00000170745	0.283742	0.0299767	6.65236e-21	2.01136e-18
6:45476324:rs2677110:C_T	ENSG00000124813	-0.270014	0.0292609	5.81871e-20	1.70904e-17
13:49590427:rs1409015:C_A	ENSG00000136144	-0.258333	0.0280455	6.78414e-20	1.93725e-17
15:31102119:rs3809579:C_T	ENSG00000134160	-0.259329	0.0281946	7.61833e-20	2.11666e-17
10:45321741:rs11239446:G_A	ENSG00000012779	-0.458849	0.0499888	9.02308e-20	2.44098e-17
4:169345590:rs72710307:T_C	ENSG00000154447	-0.442514	0.0487073	2.08626e-19	5.49916e-17
11:10452342:rs11042811:C_T	ENSG00000133805	0.255686	0.0281696	2.25067e-19	5.78423e-17
19:53114565:rs12985137:C_T	ENSG00000170949	-0.254626	0.0281813	3.24769e-19	8.14299e-17
22:38062962:rs4821735:G_C	ENSG00000100156	-0.273462	0.0303533	4.08594e-19	1.00008e-16
13:94601666:rs3897473:T_G	ENSG00000152749	0.252255	0.028317	9.91795e-19	2.37108e-16
7:116551247:rs11773845:C_A	ENSG00000105971	0.252641	0.0285589	1.70067e-18	3.97339e-16
1:180980990:rs10753232:C_T	ENSG00000135823	0.249007	0.0283683	3.08122e-18	7.03888e-16
5:6605158:rs506416:G_A	ENSG00000037474	-0.256346	0.0295692	7.78983e-18	1.74086e-15
10:88992261:rs6586163:A_C	ENSG00000026103	0.243589	0.028235	1.11447e-17	2.43761e-15
11:96388691:rs11021568:C_T	ENSG00000149231	0.338504	0.039463	1.69273e-17	3.62526e-15
12:56042145:rs778467133:C_G	ENSG00000197728	-0.247004	0.0290164	2.93065e-17	6.14839e-15
8:17650455:rs4921799:A_G	ENSG00000129422	-0.268176	0.0315891	3.55189e-17	7.30268e-15
7:116558774:rs1997572:A_G	ENSG00000105974	0.246888	0.0292919	6.07805e-17	1.22515e-14
19:55857446:rs382657:G_T	ENSG00000160505	0.246039	0.0293306	8.22746e-17	1.62651e-14
19:4454086:rs1127888:C_T	ENSG00000167670	-0.263277	0.0315263	1.12084e-16	2.174e-14
3:46469678:rs885485:C_A	ENSG00000012223	-0.241928	0.0290721	1.42578e-16	2.70428e-14
6:135004780:rs12526055:C_T	ENSG00000112339	-0.231955	0.0278792	1.44684e-16	2.70428e-14
2:85903596:rs1878899:A_G	ENSG00000115525	0.24167	0.0293957	3.2363e-16	5.94093e-14
15:70868025:rs4777321:T_C	ENSG00000166173	-0.229849	0.0279686	3.31867e-16	5.98524e-14
21:39389381:rs3787924:A_G	ENSG00000182093	0.242475	0.0296296	4.39167e-16	7.78386e-14
19:17477709:rs8113764:T_C	ENSG00000130304	-0.232586	0.028465	4.87596e-16	8.49573e-14
22:41558820:rs12484722:T_C	ENSG00000172346	0.279383	0.0347107	1.2998e-15	2.21236e-13
22:32487295:rs3827335:A_G	ENSG00000100225	0.227996	0.0283331	1.31278e-15	2.21236e-13
1:64096329:rs2806546:G_A	ENSG00000185483	-0.26613	0.0331495	1.52524e-15	2.4888e-13
1:151919723:rs10788818:T_C	ENSG00000159445	-0.23022	0.0286729	1.51189e-15	2.4888e-13
4:86771240:rs12500797:G_A	ENSG00000163629	-0.346041	0.043321	2.09765e-15	3.36934e-13
7:66625676:rs1544549:T_A	ENSG00000243335	0.2221	0.0281177	4.31803e-15	6.82914e-13
11:125906472:rs78086532:C_T	ENSG00000109832	0.263073	0.0333857	4.90269e-15	7.63631e-13
2:178828945:rs2366911:T_C	ENSG00000163492	-0.213652	0.0274663	1.07382e-14	1.6476e-12
7:72771972:rs59973580:G_A	ENSG00000277149	0.270622	0.0348612	1.21477e-14	1.83644e-12
19:53114565:rs12985137:C_T	ENSG00000197937	-0.21694	0.0283062	2.58368e-14	3.84931e-12
19:42938127:rs140514923:C_T	ENSG00000204941	0.290334	0.0379169	2.74387e-14	4.02957e-12
19:55207327:rs76990668:T_C	ENSG00000080031	-0.444935	0.0588135	5.45882e-14	7.79398e-12
3:160286238:rs7624902:A_G	ENSG00000068885	0.220051	0.0290824	5.40284e-14	7.79398e-12
10:97584164:rs12416267:G_A	ENSG00000241935	-0.215455	0.0288047	1.03251e-13	1.45401e-11
16:77199441:rs8398:C_T	ENSG00000205078	0.230665	0.0310378	1.47546e-13	2.04969e-11
9:111355649:rs7043728:T_C	ENSG00000136813	0.20889	0.0281185	1.53293e-13	2.10114e-11
13:111280751:rs2296353:C_G	ENSG00000102606	0.233693	0.0317286	2.40522e-13	3.25338e-11
3:159853923:rs1463514:C_G	ENSG00000283154	0.222183	0.0302736	2.91426e-13	3.89072e-11
17:69137211:rs2041171:T_G	ENSG00000154258	-0.231358	0.0315744	3.17734e-13	4.18757e-11
21:39440623:rs77199433:G_A	ENSG00000185437	0.250906	0.0345166	4.84964e-13	6.31067e-11
2:232874968:rs778339:C_T	ENSG00000182600	0.21128	0.0292252	6.46387e-13	8.30607e-11
5:73116775:rs481619:G_A	ENSG00000157111	0.22879	0.0316657	6.66347e-13	8.45685e-11
16:70251998:rs4985407:A_G	ENSG00000223496	0.202449	0.0281593	8.62078e-13	1.08075e-10
14:64911980:rs7160518:G_T	ENSG00000258289	-0.261702	0.0365049	1.00622e-12	1.24626e-10
19:14836381:rs66824756:T_C	ENSG00000188269	0.202143	0.028264	1.12659e-12	1.37873e-10
6:135028019:rs952674:A_G	ENSG00000118514	-0.200054	0.0280373	1.26852e-12	1.53416e-10
17:80277897:rs62074445:C_T	ENSG00000173821	-0.26793	0.0377101	1.57333e-12	1.88068e-10
8:22158518:rs8192308:A_C	ENSG00000168484	0.263691	0.0373533	2.17239e-12	2.56691e-10
16:4410048:rs11076830:A_G	ENSG00000262246	0.23507	0.0334589	2.75492e-12	3.21824e-10
6:32623671:rs9271605:G_A	ENSG00000237541	0.222112	0.0317355	3.37094e-12	3.89363e-10
12:31073901:rs7953706:T_A	ENSG00000013573	-0.200686	0.0287415	3.7274e-12	4.25752e-10
1:37731729:rs12074120:T_G	ENSG00000183317	0.221173	0.0318189	4.64068e-12	5.24244e-10
8:1809558:rs56367862:T_G	ENSG00000104728	0.254966	0.0373249	1.06148e-11	1.18609e-09
22:45212466:rs12485064:G_A	ENSG00000100364	0.205536	0.0303664	1.62463e-11	1.77673e-09
19:42931205:rs3859465:T_A	ENSG00000231924	0.255746	0.0377727	1.60812e-11	1.77673e-09
7:32075430:rs715454:C_T	ENSG00000154678	-0.252114	0.0373254	1.78691e-11	1.93362e-09
1:89006209:rs12146148:C_T	ENSG00000117226	-0.207084	0.0308794	2.47402e-11	2.64926e-09
1:25565807:rs4400597:G_T	ENSG00000157978	0.186617	0.0278772	2.68176e-11	2.84211e-09
11:74907656:rs12221841:C_G	ENSG00000166435	0.212882	0.0319107	3.13068e-11	3.28402e-09
7:22499338:rs73685814:G_A	ENSG00000105889	0.317491	0.0477438	3.60869e-11	3.74721e-09
17:35236982:rs12940950:C_A	ENSG00000166750	0.192851	0.0290486	3.88467e-11	3.99344e-09
17:5250721:rs143649705:G_A	ENSG00000129204	0.393668	0.0593949	4.17698e-11	4.25142e-09
22:18914154:rs452378:C_T	ENSG00000100033	0.375369	0.056725	4.51002e-11	4.54539e-09
6:125843857:rs584032:G_A	ENSG00000111912	-0.186167	0.0283476	6.24315e-11	6.23103e-09
15:58667074:rs1427281:T_C	ENSG00000137845	0.211987	0.0323635	6.98992e-11	6.90927e-09
2:201289197:rs6743068:A_G	ENSG00000064012	-0.201582	0.0307959	7.19393e-11	7.0432e-09
6:161327523:rs9355893:T_A	ENSG00000026652	0.198703	0.0304382	8.08091e-11	7.83695e-09
10:68492445:rs10998225:T_C	ENSG00000138346	-0.345669	0.0529786	8.26094e-11	7.93668e-09
6:46680392:rs34964632:A_G	ENSG00000180113	-0.20158	0.0309936	9.46473e-11	9.00902e-09
10:80177949:rs11201989:G_C	ENSG00000122359	-0.190806	0.0293649	9.85326e-11	9.2928e-09
1:183966697:rs7539021:A_G	ENSG00000198756	0.191455	0.0294853	1.01526e-10	9.48803e-09
11:130916450:rs3751033:C_A	ENSG00000120451	-0.186487	0.028909	1.33755e-10	1.23546e-08
3:110930930:rs60956110:T_C	ENSG00000177707	0.373623	0.0579268	1.34603e-10	1.23546e-08
7:33155214:rs4723263:G_C	ENSG00000122507	-0.18354	0.0285744	1.59894e-10	1.45461e-08
1:45517172:rs6667191:A_G	ENSG00000280670	-0.192707	0.030148	1.95587e-10	1.74838e-08
1:88964737:rs1536259:A_G	ENSG00000137944	-0.177772	0.0278104	1.95201e-10	1.74838e-08
3:139352279:rs61613889:T_C	ENSG00000175110	0.320486	0.0504441	2.50687e-10	2.2216e-08
16:2936322:rs9928222:T_C	ENSG00000059122	0.177052	0.0279436	2.7997e-10	2.4599e-08
10:1242609:rs10903409:A_G	ENSG00000185736	-0.191967	0.0303667	3.06909e-10	2.67375e-08
2:48452796:rs56226059:C_G	ENSG00000162869	0.269336	0.0426236	3.12209e-10	2.69706e-08
19:21767600:rs6511291:T_C	ENSG00000197020	-0.181548	0.0288623	3.74881e-10	3.21148e-08
22:45350945:rs5765271:T_G	ENSG00000100376	0.266171	0.0423993	4.05447e-10	3.44463e-08
5:169855371:rs261039:C_T	ENSG00000204767	0.213909	0.0341975	4.67717e-10	3.94109e-08
2:24901479:rs6545806:G_A	ENSG00000138031	-0.178426	0.0287002	5.94919e-10	4.97217e-08
11:18412342:rs3740714:A_C	ENSG00000166796	0.271851	0.0438382	6.56097e-10	5.43926e-08
19:6436211:rs2860185:C_T	ENSG00000181240	-0.183905	0.0297179	7.112e-10	5.84891e-08
6:159796695:rs11756515:G_A	ENSG00000146453	-0.174949	0.0282942	7.34285e-10	5.99084e-08
6:158562316:rs2362574:G_C	ENSG00000146433	-0.195509	0.0316354	7.4879e-10	6.06107e-08
3:100543772:rs6808426:T_C	ENSG00000181458	0.171015	0.0276907	7.6891e-10	6.12744e-08
2:85699095:rs10180445:G_C	ENSG00000115523	-0.172416	0.0279134	7.6419e-10	6.12744e-08
16:75976700:rs6564298:C_T	ENSG00000152910	0.17901	0.0290213	8.0621e-10	6.37526e-08
12:2922666:rs758615:T_C	ENSG00000078246	0.172846	0.0280542	8.42868e-10	6.61426e-08
15:99733412:rs11631604:T_C	ENSG00000183060	-0.183035	0.0297279	8.64939e-10	6.73604e-08
14:58809025:rs11158217:G_A	ENSG00000165617	0.172377	0.0281393	1.04899e-09	8.10795e-08
10:132141923:rs11592585:A_G	ENSG00000188385	0.183522	0.0300644	1.19809e-09	9.19135e-08
12:70536281:rs2278346:T_G	ENSG00000135643	-0.174728	0.0286431	1.22897e-09	9.35835e-08
12:117443669:rs4767544:T_G	ENSG00000089250	0.175287	0.0287421	1.24081e-09	9.37904e-08
10:49892796:rs4495813:T_C	ENSG00000204152	-0.202405	0.0333667	1.51535e-09	1.13707e-07
19:42934753:rs139155746:C_T	ENSG00000183668	0.236884	0.0390888	1.57712e-09	1.17484e-07
9:92872155:rs10821031:C_T	ENSG00000127081	-0.197378	0.0325415	1.589e-09	1.17518e-07
12:50084666:rs4898546:A_C	ENSG00000110881	-0.177162	0.0293751	1.89216e-09	1.38938e-07
5:239430:rs10057501:T_C	ENSG00000073578	-0.256271	0.042546	1.97614e-09	1.44076e-07
7:24709810:rs2721811:A_G	ENSG00000105928	0.173964	0.0290712	2.50794e-09	1.81561e-07
18:67516682:rs1480671:G_C	ENSG00000171451	0.184328	0.0309026	2.80805e-09	2.01866e-07
19:43863459:rs2191564:T_C	ENSG00000176222	-0.177072	0.0296956	2.83824e-09	2.02619e-07
9:32886201:rs10971181:T_C	ENSG00000188133	0.289744	0.0487423	3.17258e-09	2.24925e-07
5:96916885:rs2910686:T_C	ENSG00000164308	-0.171201	0.0288783	3.49376e-09	2.45999e-07
10:47383289:nors:C_A	ENSG00000265763	0.188227	0.0318577	3.95472e-09	2.72849e-07
16:1335649:rs4984814:A_C	ENSG00000007516	-0.171701	0.0290598	3.93419e-09	2.72849e-07
11:126890756:rs11220650:A_G	ENSG00000149571	-0.170296	0.0288173	3.91166e-09	2.72849e-07
1:169658393:rs6427206:C_T	ENSG00000188404	-0.190453	0.0323003	4.23342e-09	2.9013e-07
12:76906667:rs1495333:C_T	ENSG00000175183	0.192955	0.0327571	4.38291e-09	2.98386e-07
11:8688964:rs10840112:C_T	ENSG00000166436	0.170703	0.0291842	5.6039e-09	3.79e-07
6:125044327:rs508732:C_T	ENSG00000146373	-0.167293	0.0286557	5.98885e-09	4.02388e-07
12:10448707:rs35909400:T_C	ENSG00000205809	0.236602	0.0405757	6.23494e-09	4.16202e-07
19:42938127:rs140514923:C_T	ENSG00000243137	0.222151	0.0381032	6.28429e-09	4.1679e-07
16:16259309:rs2856553:T_C	ENSG00000091262	-0.206997	0.0355445	6.52095e-09	4.29714e-07
10:126424751:rs10901609:A_G	ENSG00000148848	0.202893	0.0348897	6.84608e-09	4.48265e-07
9:33524777:rs7866888:C_A	ENSG00000230453	0.171194	0.0294927	7.29177e-09	4.74427e-07
9:38661419:rs7031991:A_G	ENSG00000180071	-0.164388	0.0284963	8.99981e-09	5.81875e-07
1:235504861:rs696247:T_C	ENSG00000162885	0.157435	0.0273414	9.57622e-09	6.15272e-07
5:149221680:rs13171669:A_G	ENSG00000173210	-0.163008	0.0285017	1.20086e-08	7.66759e-07
3:126045050:rs71327749:A_G	ENSG00000114547	-0.180489	0.0315719	1.21843e-08	7.73179e-07
1:201889759:rs7539696:C_T	ENSG00000198892	-0.203356	0.0357247	1.40379e-08	8.82953e-07
17:50476555:rs2898945:C_G	ENSG00000167107	0.163603	0.0287492	1.41682e-08	8.82953e-07
15:100574435:rs36053285:T_C	ENSG00000140471	-0.165045	0.0290027	1.41719e-08	8.82953e-07
14:88396185:rs3179969:G_A	ENSG00000042317	-0.173488	0.030558	1.53069e-08	9.46604e-07
19:483461:rs35033930:T_C	ENSG00000129946	0.181581	0.031988	1.53777e-08	9.46604e-07
12:75416966:rs11180496:T_C	ENSG00000180481	-0.159418	0.0281193	1.60349e-08	9.81186e-07
5:150339295:rs10039050:A_C	ENSG00000183876	0.23549	0.0415628	1.63503e-08	9.9456e-07
6:33081434:rs928976:C_T	ENSG00000223865	-0.184902	0.0327064	1.76781e-08	1.069e-06
17:58634181:rs596714:G_A	ENSG00000121101	0.158434	0.028054	1.81809e-08	1.09298e-06
1:205813590:rs9438393:A_G	ENSG00000174502	0.158749	0.0281717	1.95156e-08	1.15966e-06
15:24254531:rs12902460:A_C	ENSG00000185823	0.178883	0.0317415	1.94545e-08	1.15966e-06
16:11976565:rs393329:C_T	ENSG00000048462	0.163611	0.0290516	1.9891e-08	1.17517e-06
19:15640756:rs1290616:C_T	ENSG00000186529	-0.164868	0.0293358	2.12699e-08	1.24946e-06
4:7313478:rs1875342:C_G	ENSG00000184985	0.162041	0.0289648	2.46162e-08	1.429e-06
3:183996089:rs7632670:A_G	ENSG00000114770	0.15916	0.0284499	2.4619e-08	1.429e-06
12:128815405:rs11610968:G_A	ENSG00000139370	0.170472	0.0304768	2.47434e-08	1.429e-06
10:98388596:rs2182168:C_G	ENSG00000119943	-0.164356	0.0293937	2.50321e-08	1.4376e-06
10:44955730:rs6593451:C_T	ENSG00000107551	-0.164619	0.0294493	2.52499e-08	1.44205e-06
7:152655054:rs3218499:C_G	ENSG00000196584	0.194236	0.0348661	2.81266e-08	1.59596e-06
4:185434793:rs4861666:C_T	ENSG00000109775	-0.18068	0.0324352	2.82553e-08	1.59596e-06
16:81893175:rs4420523:A_C	ENSG00000197943	-0.172528	0.0309859	2.86036e-08	1.6068e-06
20:46513652:rs847053:C_G	ENSG00000198185	0.208587	0.0375746	3.14338e-08	1.74194e-06
3:136804633:rs9835571:T_G	ENSG00000168917	-0.167155	0.0301136	3.15177e-08	1.74194e-06
3:42712474:rs7639170:T_C	ENSG00000010282	-0.161054	0.0290096	3.13448e-08	1.74194e-06
2:170492241:rs11895735:T_C	ENSG00000204335	-0.161886	0.0292619	3.49832e-08	1.92314e-06
11:35919532:rs12419834:G_T	ENSG00000179241	0.215162	0.039022	3.88042e-08	2.12185e-06
3:126018778:rs3804587:C_T	ENSG00000189366	-0.172215	0.0314411	4.75943e-08	2.58873e-06
3:49636229:rs62262675:A_G	ENSG00000173540	0.202148	0.0369532	4.94925e-08	2.6778e-06
10:102856743:rs4919690:T_C	ENSG00000214435	-0.177783	0.0325649	5.26223e-08	2.83224e-06
6:135302695:rs2207000:C_T	ENSG00000135541	-0.199238	0.0367043	6.25557e-08	3.34933e-06
11:7522288:rs11041426:G_A	ENSG00000166387	0.155424	0.0287699	7.21758e-08	3.84439e-06
5:56909530:rs185220:A_G	ENSG00000155542	-0.213196	0.0395111	7.47901e-08	3.9631e-06
16:10042467:rs7198417:A_C	ENSG00000183454	0.164512	0.0305387	7.85228e-08	4.13956e-06
4:87309988:rs10433879:G_C	ENSG00000170509	0.175691	0.0327168	8.61711e-08	4.51958e-06
7:23685159:rs12700459:G_A	ENSG00000196335	0.196832	0.0366848	8.83502e-08	4.61036e-06
10:23344041:rs11013408:T_G	ENSG00000179133	0.15381	0.0288295	1.04317e-07	5.41603e-06
9:133334721:rs34264364:A_T	ENSG00000148296	0.252909	0.047474	1.08825e-07	5.62172e-06
6:128836518:rs9492123:A_C	ENSG00000196569	0.157364	0.0296138	1.17058e-07	6.01678e-06
3:48245275:rs11928691:C_T	ENSG00000164048	0.165811	0.0312607	1.23423e-07	6.3124e-06
6:133268445:rs3777799:C_T	ENSG00000112319	0.182026	0.0343379	1.2552e-07	6.38786e-06
16:19306095:rs111532635:A_G	ENSG00000261210	-0.191188	0.0361508	1.34826e-07	6.79214e-06
16:406416:rs3743890:T_G	ENSG00000242612	-0.150268	0.0284223	1.35446e-07	6.79214e-06
20:33701957:rs57668191:A_G	ENSG00000101412	-0.172657	0.0326484	1.34406e-07	6.79214e-06
1:25257119:rs72660908:C_G	ENSG00000187010	-0.164496	0.0311642	1.41875e-07	7.07997e-06
14:99815523:rs12891848:T_A	ENSG00000066629	0.149708	0.0283688	1.42767e-07	7.09007e-06
19:7441782:rs2287909:T_G	ENSG00000104880	-0.158854	0.0301259	1.46021e-07	7.2168e-06
10:122027434:rs2943763:C_G	ENSG00000138162	-0.177427	0.0338507	1.73004e-07	8.50946e-06
5:74817010:rs72764669:G_C	ENSG00000164346	0.23255	0.0444227	1.79142e-07	8.76942e-06
15:84688354:rs34028043:G_A	ENSG00000197696	0.170013	0.0325053	1.84118e-07	8.97028e-06
4:184216100:rs1882328:T_C	ENSG00000164303	-0.152205	0.0291114	1.85571e-07	8.99843e-06
12:9724600:rs7306304:G_A	ENSG00000184293	0.143901	0.0277023	2.22295e-07	1.07286e-05
13:23871098:rs77821894:A_G	ENSG00000027001	0.222478	0.043393	3.17462e-07	1.525e-05
19:485953:rs10419509:C_A	ENSG00000181781	-0.158256	0.0309749	3.50215e-07	1.67452e-05
17:409857:rs11150882:G_A	ENSG00000187624	0.174293	0.0341361	3.56296e-07	1.6957e-05
6:36955339:rs62406522:C_T	ENSG00000164530	0.19225	0.0376864	3.63326e-07	1.72119e-05
16:1244821:rs3874639:A_G	ENSG00000095917	0.148844	0.029222	3.78466e-07	1.78469e-05
17:16345592:rs3112527:C_T	ENSG00000166582	0.143714	0.0282517	3.91793e-07	1.8391e-05
17:3530877:rs1810046:G_A	ENSG00000167723	-0.223071	0.0438691	3.9581e-07	1.84356e-05
10:119161076:rs10749291:T_C	ENSG00000183605	0.141055	0.0277412	3.9633e-07	1.84356e-05
13:110638017:rs191322:C_A	ENSG00000213995	-0.205022	0.0404201	4.22726e-07	1.95749e-05
12:48624792:rs1863542:C_T	ENSG00000139620	-0.169102	0.0334431	4.60071e-07	2.12087e-05
9:75092384:rs11144225:A_T	ENSG00000106733	-0.143469	0.0283979	4.69378e-07	2.14536e-05
19:14835205:rs7258295:T_C	ENSG00000127530	0.14244	0.0281945	4.69558e-07	2.14536e-05
1:110875293:rs2885805:C_A	ENSG00000143119	-0.15739	0.031203	4.89481e-07	2.22649e-05
11:320394:rs6421983:C_T	ENSG00000185885	0.157807	0.0313142	5.04545e-07	2.2849e-05
21:44225067:rs4818887:T_C	ENSG00000160223	-0.155862	0.0309549	5.1364e-07	2.31588e-05
15:22803899:nors:C_T	ENSG00000170113	0.241512	0.0479916	5.23151e-07	2.34847e-05
19:42944493:rs59495407:G_A	ENSG00000221878	0.199049	0.0395721	5.2684e-07	2.35474e-05
19:46425317:rs7248571:T_C	ENSG00000277531	0.146939	0.0292457	5.41923e-07	2.41167e-05
15:99233065:rs7178124:T_C	ENSG00000103852	-0.14565	0.028994	5.44362e-07	2.41208e-05
19:46714844:rs3848528:G_T	ENSG00000181027	-0.144132	0.0287549	5.76205e-07	2.54223e-05
13:43023570:rs17553284:C_T	ENSG00000120675	-0.16738	0.0334197	5.8812e-07	2.58371e-05
12:68977778:rs11177430:C_T	ENSG00000135678	-0.194961	0.0389558	5.99564e-07	2.62277e-05
14:91838973:rs12589716:A_G	ENSG00000165929	-0.144812	0.0289587	6.12116e-07	2.65509e-05
17:1734897:rs8070192:G_A	ENSG00000167711	0.169651	0.0339233	6.10907e-07	2.65509e-05
10:120876627:rs2000378:C_A	ENSG00000120008	-0.153641	0.0307961	6.49965e-07	2.80741e-05
19:15638333:rs58918924:T_C	ENSG00000186204	-0.144908	0.029096	6.79335e-07	2.92199e-05
2:68735005:rs10048745:G_A	ENSG00000163219	0.167499	0.0337352	7.34155e-07	3.14463e-05
10:79335762:rs12414178:C_T	ENSG00000108179	-0.162849	0.0328427	7.5947e-07	3.23957e-05
15:88913717:rs12911703:G_A	ENSG00000140545	0.162686	0.0328455	7.80611e-07	3.31598e-05
4:173410236:rs9996723:G_C	ENSG00000164106	-0.141528	0.0285902	7.9201e-07	3.35056e-05
12:7206088:rs10161542:C_T	ENSG00000139197	-0.153635	0.0310553	8.04523e-07	3.38955e-05
3:195356148:rs6437374:C_G	ENSG00000114331	-0.149129	0.0301802	8.28786e-07	3.47752e-05
11:90120263:rs10741311:A_G	ENSG00000077616	-0.1496	0.0303308	8.67638e-07	3.62574e-05
3:43719949:rs3733156:A_G	ENSG00000011198	-0.16786	0.03409	9.13999e-07	3.80401e-05
6:167999586:rs3778670:C_T	ENSG00000125337	0.200067	0.04068	9.32339e-07	3.84918e-05
1:161038745:rs10908821:C_G	ENSG00000215845	0.206272	0.0419357	9.28994e-07	3.84918e-05
8:74180675:rs2977064:C_A	ENSG00000104369	0.169187	0.0344488	9.64823e-07	3.96735e-05
4:153169893:rs11728062:G_A	ENSG00000109654	-0.143677	0.0292695	9.77228e-07	4.00235e-05
1:33082167:rs1871322:T_C	ENSG00000142920	0.160115	0.0326398	9.93303e-07	4.05205e-05
16:29914124:rs8059619:C_T	ENSG00000174939	0.135737	0.0277192	1.03765e-06	4.21624e-05
8:66009826:rs79063085:T_C	ENSG00000205268	0.239391	0.0489132	1.05173e-06	4.25661e-05
1:31707795:rs4354582:C_T	ENSG00000084636	0.138934	0.0284338	1.0947e-06	4.41316e-05
4:37826564:rs2059483:C_T	ENSG00000169299	-0.142719	0.0292228	1.10793e-06	4.44902e-05
19:42954615:rs192792720:G_A	ENSG00000243130	0.196576	0.0403593	1.18932e-06	4.75726e-05
3:71708864:rs6804667:A_C	ENSG00000163412	0.142225	0.0292647	1.24897e-06	4.97653e-05
14:20846841:rs11622895:C_T	ENSG00000165795	0.139836	0.0287878	1.26455e-06	5.01915e-05
21:43065240:rs234706:G_A	ENSG00000160200	-0.14736	0.0303553	1.28573e-06	5.08358e-05
9:120929191:rs1930786:C_G	ENSG00000056558	-0.143531	0.0295838	1.30168e-06	5.12691e-05
20:50506495:rs6020566:A_G	ENSG00000196396	0.139645	0.0288259	1.34948e-06	5.27933e-05
11:67435355:rs10274:G_A	ENSG00000172725	-0.13753	0.0283903	1.35065e-06	5.27933e-05
2:207601054:rs2551928:A_G	ENSG00000144401	-0.170482	0.0353207	1.47428e-06	5.74074e-05
11:126356768:rs683486:C_A	ENSG00000110080	-0.145204	0.0301535	1.55845e-06	6.04563e-05
1:92507376:rs4970698:T_C	ENSG00000067208	0.170508	0.0354877	1.64411e-06	6.35391e-05
1:244970360:rs61844237:G_C	ENSG00000203666	0.141425	0.0294554	1.67224e-06	6.43843e-05
14:24325108:rs78269053:A_G	ENSG00000213906	-0.165403	0.0344877	1.71635e-06	6.58361e-05
18:80064603:rs34540415:G_A	ENSG00000101546	-0.140364	0.029324	1.79746e-06	6.86912e-05
8:9729819:rs6997419:A_G	ENSG00000173273	-0.188485	0.0394197	1.85095e-06	7.04734e-05
19:7962870:rs12982225:C_A	ENSG00000104980	0.29117	0.0609447	1.87928e-06	7.12877e-05
4:76278058:rs3817118:A_C	ENSG00000118804	-0.241069	0.0506344	2.03947e-06	7.70801e-05
2:219173034:rs1043160:A_G	ENSG00000115649	0.139411	0.0292987	2.06696e-06	7.78329e-05
22:30424089:rs17658686:C_G	ENSG00000242114	0.136962	0.0288094	2.10995e-06	7.91615e-05
2:84459633:rs7561462:A_G	ENSG00000115423	-0.137592	0.0289763	2.16886e-06	8.1076e-05
2:213330543:rs58952646:G_A	ENSG00000144451	-0.145237	0.0306241	2.23204e-06	8.31355e-05
10:49886614:rs2002273:C_T	ENSG00000204149	-0.148729	0.0313799	2.26478e-06	8.40502e-05
19:44983921:rs204474:C_T	ENSG00000234906	0.143052	0.0302153	2.32285e-06	8.58953e-05
8:123517137:rs7834818:A_G	ENSG00000156804	-0.154378	0.0326156	2.33603e-06	8.60729e-05
15:78547373:rs4887063:C_T	ENSG00000080644	-0.13895	0.0293669	2.35607e-06	8.65014e-05
9:98244161:rs10818669:T_C	ENSG00000095383	-0.135059	0.0287017	2.67582e-06	9.78913e-05
1:41384510:rs10749805:G_A	ENSG00000204060	-0.135431	0.0287877	2.68767e-06	9.7976e-05
21:46213875:rs9974665:C_G	ENSG00000160285	0.131208	0.0279458	2.81327e-06	0.000102192
5:156305852:rs72813859:G_A	ENSG00000170624	-0.183671	0.0391789	2.91079e-06	0.000105363
12:96479411:rs6538714:T_A	ENSG00000188596	-0.135544	0.0289247	2.94684e-06	0.000106293
6:27772521:rs760587:C_A	ENSG00000197238	-0.164139	0.0350382	2.965e-06	0.000106574
19:46057247:rs6509251:T_A	ENSG00000204869	0.205436	0.0438779	2.99692e-06	0.000107346
9:131040467:rs2050465:G_C	ENSG00000050555	0.140579	0.0300614	3.07937e-06	0.000109916
21:45459424:rs9977280:A_G	ENSG00000182871	-0.169625	0.0362865	3.10599e-06	0.000110483
14:20313202:rs2297732:A_G	ENSG00000100814	0.132823	0.0284798	3.27245e-06	0.000116003
1:10210438:rs61784580:G_A	ENSG00000054523	0.157758	0.0338662	3.36064e-06	0.00011872
19:52536847:rs2608527:G_A	ENSG00000198482	-0.145666	0.0313802	3.63413e-06	0.000127941
6:4125707:rs660560:A_G	ENSG00000185689	-0.141709	0.0306094	3.85629e-06	0.000135046
8:97929520:rs10755895:A_G	ENSG00000132561	0.12962	0.0279999	3.86221e-06	0.000135046
8:17935344:rs478420:G_A	ENSG00000078674	0.139837	0.0302602	4.01537e-06	0.000139925
5:177372991:rs10051765:T_C	ENSG00000169220	-0.138087	0.0299432	4.20166e-06	0.000145922
19:9324196:rs28384491:C_T	ENSG00000188321	-0.229601	0.0498454	4.31091e-06	0.000148712
7:137913333:rs273959:A_C	ENSG00000182158	0.135389	0.0293865	4.30806e-06	0.000148712
18:11905954:rs8097892:C_T	ENSG00000154889	-0.130386	0.0283126	4.33223e-06	0.000148948
10:47430474:nors:T_C	ENSG00000204172	-0.167125	0.0364585	4.79999e-06	0.00016448
19:46471050:rs3826852:C_T	ENSG00000182013	0.147368	0.0322288	5.05938e-06	0.000172792
10:48184532:rs931743:C_G	ENSG00000170324	0.134536	0.0294735	5.25174e-06	0.000178768
20:63517823:rs310620:G_C	ENSG00000101213	0.185983	0.0407445	5.38566e-06	0.000182721
16:89551110:rs17775174:C_T	ENSG00000167526	-0.16458	0.0361269	5.48122e-06	0.000185352
9:127938982:rs3824530:C_G	ENSG00000136908	-0.182429	0.0400789	5.58282e-06	0.000188169
5:103550622:rs35355522:A_G	ENSG00000112874	0.176373	0.0387544	5.60179e-06	0.000188191
1:108722407:rs4423040:G_T	ENSG00000143107	-0.134395	0.0295648	5.74072e-06	0.00019223
3:84918921:rs76847001:C_T	ENSG00000175161	0.142558	0.0314073	5.92745e-06	0.000197838
19:4441410:rs11669263:C_T	ENSG00000167671	-0.1467	0.0323615	6.09193e-06	0.00020267
12:51362485:rs3782473:T_C	ENSG00000139629	0.150114	0.0331519	6.23898e-06	0.000206228
5:96774231:rs27433:T_G	ENSG00000164307	0.178843	0.0394952	6.23482e-06	0.000206228
19:9415237:rs7258023:G_A	ENSG00000174652	0.132991	0.0294098	6.4192e-06	0.000211504
16:4796532:rs56400014:G_A	ENSG00000067836	0.128252	0.0283673	6.44632e-06	0.000211719
7:7185820:rs4720726:G_A	ENSG00000106392	0.137837	0.0305268	6.62494e-06	0.000215717
17:27879388:rs3751972:C_A	ENSG00000007171	0.149226	0.0330457	6.61066e-06	0.000215717
1:25358993:rs3093638:G_A	ENSG00000188672	-0.130997	0.0290132	6.63098e-06	0.000215717
8:89848575:rs447989:A_G	ENSG00000164823	0.127096	0.028183	6.80167e-06	0.000220571
2:190859206:rs1921910:T_G	ENSG00000115419	0.147769	0.0328434	7.14191e-06	0.000230877
2:152630189:rs62179623:G_A	ENSG00000157827	-0.146826	0.0326524	7.22788e-06	0.000232924
21:46229888:rs915804:G_C	ENSG00000160282	0.126516	0.0282445	7.83369e-06	0.000251657
5:150209750:rs4705114:G_A	ENSG00000011083	0.129924	0.0290246	7.9435e-06	0.00025439
10:62311801:rs10761621:A_G	ENSG00000138311	-0.127152	0.0284518	8.21755e-06	0.000262349
11:60376707:rs10750936:G_A	ENSG00000166928	-0.136782	0.0306201	8.29196e-06	0.00026381
2:26753843:rs2384412:A_T	ENSG00000213699	-0.129785	0.0290572	8.31465e-06	0.00026381
3:42791487:rs13061576:A_G	ENSG00000244607	-0.161199	0.0361136	8.42342e-06	0.000266439
14:76805078:rs8003145:A_G	ENSG00000013523	0.124719	0.0279683	8.59669e-06	0.000271086
2:88136482:rs6735524:G_A	ENSG00000163586	0.126878	0.028472	8.71865e-06	0.000273255
15:90425963:rs2301827:A_T	ENSG00000140575	0.158389	0.0355415	8.7098e-06	0.000273255
19:52384651:rs2042913:T_C	ENSG00000221923	0.177047	0.0396904	8.91234e-06	0.000278477
6:2807794:rs1350850:C_T	ENSG00000021355	0.163782	0.0368782	9.34739e-06	0.000291185
8:22152992:rs112599413:G_A	ENSG00000168481	-0.173777	0.0391445	9.42609e-06	0.00029275
3:37100241:rs7638252:G_C	ENSG00000093167	0.125131	0.0282057	9.55522e-06	0.000295867
17:5250721:rs143649705:G_A	ENSG00000167840	0.26458	0.0596948	9.74069e-06	0.000300704
3:165784921:rs2668196:A_T	ENSG00000114200	0.160673	0.0362549	9.78557e-06	0.000301185
4:76273728:rs4859657:C_T	ENSG00000189157	-0.126466	0.0286025	1.02332e-05	0.000314022
6:29624087:rs3025626:G_A	ENSG00000204681	0.198818	0.044983	1.03347e-05	0.000316191
15:32670441:rs8041254:T_C	ENSG00000166923	0.130396	0.0295621	1.07401e-05	0.00032762
13:39656092:rs3812887:C_T	ENSG00000133103	0.127802	0.0289784	1.07748e-05	0.000327707
1:153628302:rs3806233:G_A	ENSG00000189171	0.12505	0.0284039	1.11604e-05	0.000338435
15:40554416:rs11637245:C_T	ENSG00000128891	0.12604	0.0286579	1.1391e-05	0.0003434
1:64851305:rs310215:T_C	ENSG00000162434	0.138237	0.0314295	1.13784e-05	0.0003434
2:200859637:rs12465952:A_G	ENSG00000115942	0.160319	0.0364934	1.16538e-05	0.000350297
2:37231568:rs3213745:G_A	ENSG00000115816	-0.130163	0.0296476	1.18004e-05	0.000352638
16:70514394:rs3931036:G_A	ENSG00000103051	0.249272	0.0567729	1.17824e-05	0.000352638
14:70895537:rs2810078:C_T	ENSG00000100731	-0.128267	0.029245	1.204e-05	0.000358756
11:77067552:rs4944138:A_G	ENSG00000149260	0.129041	0.0294269	1.20862e-05	0.000359092
17:75195171:rs73995800:C_G	ENSG00000125450	0.147411	0.0336659	1.24501e-05	0.000368837
11:57516515:rs2848626:C_T	ENSG00000134809	0.150344	0.0343823	1.27869e-05	0.000377728
5:149348601:rs783779:G_C	ENSG00000164284	-0.119806	0.027408	1.28759e-05	0.000379266
19:46643419:rs10418827:C_T	ENSG00000167414	0.129801	0.0297298	1.31832e-05	0.000387209
6:31422278:rs10223421:G_T	ENSG00000204520	-0.144018	0.0330336	1.35955e-05	0.000398182
14:89928440:rs72697355:T_C	ENSG00000140025	0.195723	0.0449204	1.37561e-05	0.000401742
5:179908060:rs152234:A_G	ENSG00000197226	-0.209968	0.0482263	1.39623e-05	0.000406608
16:5076626:rs7188762:C_A	ENSG00000033011	0.12648	0.0291048	1.44541e-05	0.00041974
17:50384878:rs1468317:C_T	ENSG00000154920	-0.188499	0.0435437	1.55877e-05	0.000451384
1:207399097:rs116059019:G_A	ENSG00000196352	0.246801	0.0570715	1.59091e-05	0.000459397
19:9153725:rs73494602:G_A	ENSG00000188000	0.277333	0.0642342	1.64096e-05	0.000472522
11:34875927:rs2163377:A_C	ENSG00000110435	0.123486	0.0286852	1.73705e-05	0.000498495
16:3584745:rs12933120:C_A	ENSG00000103351	0.184423	0.0428558	1.74891e-05	0.000498495
16:27636509:rs233457:C_A	ENSG00000047578	0.159575	0.0370829	1.75004e-05	0.000498495
9:132852022:rs2254289:A_G	ENSG00000165695	-0.153773	0.0357351	1.75055e-05	0.000498495
2:97683520:rs13001139:A_G	ENSG00000228486	-0.138017	0.0321348	1.82026e-05	0.000516546
19:42828832:rs8101818:A_T	ENSG00000170848	0.166336	0.0387313	1.82399e-05	0.000516546
3:52340500:rs56357549:T_G	ENSG00000114841	-0.156649	0.0365207	1.86222e-05	0.000525925
6:148920959:rs9322158:G_A	ENSG00000111962	0.15923	0.0371386	1.8799e-05	0.000529462
17:10728238:rs1621206:C_A	ENSG00000170222	-0.12739	0.0297478	1.92503e-05	0.000537753
15:75447483:rs4451914:C_T	ENSG00000140400	0.135909	0.0317397	1.92416e-05	0.000537753
20:63521166:rs72629024:G_C	ENSG00000125534	-0.185928	0.0434088	1.91618e-05	0.000537753
15:51692950:rs8027162:T_C	ENSG00000104112	0.14377	0.0335844	1.93374e-05	0.000538722
1:225875746:rs360092:C_A	ENSG00000196187	-0.127112	0.0297128	1.95894e-05	0.000544269
4:722459:rs10452329:T_C	ENSG00000185619	-0.136071	0.031833	1.98926e-05	0.000551202
22:38078845:rs1004764:G_A	ENSG00000100142	-0.129775	0.0303788	2.01261e-05	0.000556174
8:19457523:rs10888163:G_T	ENSG00000147408	0.122327	0.0286637	2.05086e-05	0.000564592
1:53143824:rs11206111:C_T	ENSG00000162383	0.127348	0.0298426	2.05406e-05	0.000564592
5:119468844:rs2678067:T_A	ENSG00000133835	-0.229461	0.0538956	2.15164e-05	0.000589837
10:99077838:rs35727242:T_A	ENSG00000172987	0.203143	0.0477646	2.18886e-05	0.000598444
4:176229774:rs2046262:A_G	ENSG00000164122	0.12316	0.0289873	2.23023e-05	0.000608137
1:1418181:rs4970447:A_G	ENSG00000235098	0.231733	0.0545763	2.25749e-05	0.000613941
5:146153565:rs34090359:T_C	ENSG00000133706	0.186815	0.0439548	2.3028e-05	0.000624612
1:155166366:rs75925257:G_A	ENSG00000116580	0.206261	0.048656	2.32712e-05	0.000629548
4:76148630:rs3806731:G_C	ENSG00000138750	0.166376	0.0392587	2.33983e-05	0.000631324
8:23293723:rs3924018:T_C	ENSG00000104679	0.130339	0.0308162	2.42824e-05	0.000653463
12:53154203:rs11170448:A_G	ENSG00000139631	-0.15455	0.0365577	2.44953e-05	0.000657471
1:19850513:rs75272523:T_C	ENSG00000169914	0.23902	0.0567379	2.61508e-05	0.000700079
7:7553002:rs6977577:A_C	ENSG00000215018	0.13461	0.0319557	2.62771e-05	0.000701632
6:138403531:rs7740623:C_G	ENSG00000051620	-0.302794	0.0719265	2.64895e-05	0.00070547
1:115829471:rs12029349:C_A	ENSG00000177551	0.139828	0.0332274	2.66704e-05	0.000708454
20:3795753:rs3761220:C_G	ENSG00000101224	0.133324	0.0317873	2.8356e-05	0.000751287
12:10462335:rs7138294:T_C	ENSG00000205810	0.155728	0.0371514	2.8692e-05	0.000758237
1:169882438:rs6678351:C_T	ENSG00000000460	-0.135379	0.0323143	2.89598e-05	0.00076335
21:44118844:rs756554:C_A	ENSG00000241945	0.155787	0.0371922	2.90854e-05	0.000764699
22:23837474:rs11703363:A_T	ENSG00000099956	-0.191685	0.0457839	2.93037e-05	0.000768473
1:108197797:rs828994:C_T	ENSG00000085491	-0.143743	0.0343769	2.99976e-05	0.00078467
8:140819711:rs11166999:G_A	ENSG00000169398	-0.118943	0.0284614	3.03343e-05	0.000791463
6:169242206:rs62435218:C_T	ENSG00000186340	0.174306	0.0417356	3.06526e-05	0.000795728
6:119102447:rs6926091:A_T	ENSG00000111879	0.120526	0.028855	3.05825e-05	0.000795728
17:32331987:rs1019152:T_A	ENSG00000108666	0.144347	0.0345818	3.09734e-05	0.000802031
19:20765076:rs112593326:G_T	ENSG00000160229	-0.165839	0.0397746	3.15982e-05	0.000816156
12:120725715:rs2239760:C_A	ENSG00000122971	0.121006	0.0290935	3.30435e-05	0.000851346
15:41454427:rs316614:A_G	ENSG00000137806	-0.125244	0.0301524	3.38452e-05	0.000869821
19:53037859:rs329744:C_A	ENSG00000180257	-0.18006	0.0434046	3.46284e-05	0.000887732
2:97658891:rs11692435:G_A	ENSG00000115073	0.232676	0.0561582	3.5414e-05	0.000903342
1:30749144:rs3790496:A_T	ENSG00000162510	0.125919	0.0303956	3.5501e-05	0.000903342
16:50063533:rs12933325:G_C	ENSG00000155393	0.132907	0.0320752	3.53553e-05	0.000903342
3:14671614:rs11717411:C_G	ENSG00000131379	-0.130486	0.0315118	3.57762e-05	0.000908097
9:133524994:rs2073872:T_G	ENSG00000187616	0.129957	0.0313988	3.61459e-05	0.00091522
11:18301769:rs10766469:G_C	ENSG00000110756	0.120703	0.0291856	3.65865e-05	0.000924102
17:46709947:rs538628:G_C	ENSG00000228696	0.147376	0.0356753	3.73316e-05	0.00094061
1:1440430:rs4590:G_C	ENSG00000215915	-0.158346	0.0383539	3.78068e-05	0.000950255
5:96654353:rs10075736:C_T	ENSG00000153113	0.149766	0.0362868	3.79427e-05	0.000951344
2:11784824:rs3795974:T_C	ENSG00000134324	-0.118448	0.0287094	3.81922e-05	0.000955269
3:112011640:rs3749309:T_C	ENSG00000114529	0.119319	0.0289573	3.90664e-05	0.000974763
1:83988899:rs12410398:G_A	ENSG00000137941	0.133282	0.032368	3.9631e-05	0.000986458
8:9185097:rs11249906:T_G	ENSG00000173281	0.132301	0.0321574	4.01475e-05	0.000994497
4:81863685:rs79078357:T_C	ENSG00000138670	0.204813	0.0497797	4.01148e-05	0.000994497
15:32607667:rs12594943:C_T	ENSG00000206127	0.130698	0.0317995	4.08627e-05	0.00100978
1:182590629:rs12041279:G_A	ENSG00000135828	-0.123449	0.0300695	4.16833e-05	0.00102759
19:18067806:rs2644777:A_C	ENSG00000096996	0.123557	0.030121	4.23016e-05	0.00104034
19:51627384:rs1106476:T_A	ENSG00000254415	-0.202277	0.0493184	4.2403e-05	0.00104034
14:90974574:rs12884312:C_T	ENSG00000100784	0.119176	0.0290864	4.31674e-05	0.00105543
10:4962103:rs72769971:C_T	ENSG00000151632	0.177524	0.0433305	4.32232e-05	0.00105543
12:69391968:rs11177644:A_G	ENSG00000127337	0.115371	0.0281731	4.35779e-05	0.00106156
9:100553618:rs944942:G_A	ENSG00000241697	-0.183965	0.0449317	4.37178e-05	0.00106246
6:31116271:rs3094216:A_G	ENSG00000204540	-0.144018	0.0352086	4.45341e-05	0.00107974
17:50547162:rs9890200:A_C	ENSG00000006282	-0.119336	0.0291924	4.49384e-05	0.00108698
5:69327957:rs11744640:C_T	ENSG00000197822	0.258896	0.0633931	4.56995e-05	0.0011028
1:171238156:rs2205727:A_G	ENSG00000094963	0.117186	0.0287084	4.61031e-05	0.00110927
12:77050333:rs10161028:T_C	ENSG00000165891	0.123269	0.0302016	4.61835e-05	0.00110927
12:4597175:rs4766260:A_G	ENSG00000010219	-0.116773	0.0286605	4.76211e-05	0.00114113
14:73993785:rs1468505:A_T	ENSG00000119725	-0.10947	0.0268755	4.78564e-05	0.0011441
7:100348762:rs113979344:C_G	ENSG00000121716	0.143092	0.0351636	4.86489e-05	0.00115499
19:17001908:rs12971584:C_G	ENSG00000160111	0.152526	0.0374773	4.85547e-05	0.00115499
14:59482730:rs1253103:G_C	ENSG00000126790	-0.116875	0.0287167	4.85256e-05	0.00115499
21:43105109:rs1888523:G_A	ENSG00000160201	-0.122769	0.0302984	5.24208e-05	0.00124167
20:379581:rs62191440:A_C	ENSG00000101255	0.116795	0.0288829	5.42436e-05	0.00128189
8:144397708:rs2977835:T_C	ENSG00000071894	-0.126879	0.0314533	5.66477e-05	0.00133401
4:129109789:rs337276:C_A	ENSG00000151470	-0.115344	0.0285984	5.67086e-05	0.00133401
3:58476905:rs34137944:G_C	ENSG00000168297	0.164856	0.040881	5.68664e-05	0.00133467
4:67662742:rs9991141:C_T	ENSG00000187054	0.151605	0.037634	5.7875e-05	0.00135401
5:72219789:rs6831:A_G	ENSG00000113048	-0.118281	0.029364	5.79539e-05	0.00135401
6:80316734:rs700490:T_C	ENSG00000083123	0.152071	0.0377697	5.84021e-05	0.00136139
11:1232808:rs11026355:G_A	ENSG00000117983	-0.128829	0.0320034	5.8592e-05	0.00136273
15:78548878:rs8053:T_C	ENSG00000169684	-0.118225	0.0293971	5.95513e-05	0.00138191
5:115816997:rs34869:G_C	ENSG00000129596	-0.117207	0.0291879	6.10849e-05	0.00141431
2:48549078:rs4953592:A_G	ENSG00000243244	0.170607	0.0424979	6.13775e-05	0.00141789
5:80368949:rs13179066:A_G	ENSG00000039319	0.120134	0.0299507	6.22692e-05	0.00142886
5:81301555:rs62365038:T_C	ENSG00000131730	-0.196277	0.048929	6.21622e-05	0.00142886
1:109740350:rs1332018:G_T	ENSG00000134202	0.114171	0.0284568	6.20051e-05	0.00142886
7:99583473:rs11772470:G_A	ENSG00000160917	-0.175561	0.0438698	6.49005e-05	0.00148592
9:131401524:rs12376290:A_G	ENSG00000130717	-0.121579	0.0304368	6.67711e-05	0.00152535
9:110256475:rs1049927:T_C	ENSG00000136810	-0.167384	0.0419382	6.76813e-05	0.00154271
19:53520981:rs11084261:T_C	ENSG00000130844	0.11796	0.0295674	6.81626e-05	0.00155025
16:68766853:rs13330378:G_A	ENSG00000039068	0.128048	0.0321028	6.83955e-05	0.00155211
12:50144032:rs7302981:A_G	ENSG00000139624	0.117055	0.0293585	6.88618e-05	0.00155925
22:49781017:rs4824097:C_T	ENSG00000100426	0.248629	0.0623607	6.94123e-05	0.00156826
4:87811540:rs1054627:G_A	ENSG00000029559	0.117384	0.0294756	7.02166e-05	0.00158295
14:63911367:rs3818773:T_G	ENSG00000054654	0.111572	0.0280973	7.36759e-05	0.0016573
19:9986917:rs2287808:C_T	ENSG00000105088	0.135804	0.0342236	7.45322e-05	0.00166926
9:114440211:rs10817612:C_A	ENSG00000095397	-0.135336	0.034105	7.45066e-05	0.00166926
1:20480580:rs75810319:G_T	ENSG00000162545	-0.192646	0.0487222	7.90574e-05	0.00176676
22:19292645:rs45618939:A_G	ENSG00000070371	-0.236226	0.0597894	8.0047e-05	0.001785
15:101669549:rs11633341:T_C	ENSG00000184277	0.11445	0.0289894	8.10455e-05	0.00180335
12:88012045:rs7966323:A_C	ENSG00000133641	0.244186	0.061826	8.18102e-05	0.00181643
15:85026728:rs289396:G_A	ENSG00000073417	-0.130235	0.0330255	8.25788e-05	0.00182955
6:70136130:rs7773157:G_A	ENSG00000082293	0.111963	0.0284068	8.32867e-05	0.00184126
2:100080739:rs9784000:G_C	ENSG00000144218	0.145121	0.0368393	8.40173e-05	0.00185343
2:169334455:rs6433115:T_C	ENSG00000081479	-0.144408	0.0366774	8.4734e-05	0.00186524
8:89732012:rs10956243:A_C	ENSG00000104312	0.11464	0.0291343	8.55741e-05	0.00187787
11:130159766:rs28365809:T_C	ENSG00000149418	-0.214978	0.0545664	8.56734e-05	0.00187787
15:45276062:rs11639349:C_T	ENSG00000137860	0.116644	0.0296695	8.67922e-05	0.00189835
13:49376417:rs2407611:T_C	ENSG00000102547	-0.107968	0.0275188	8.97175e-05	0.00195816
3:46753255:rs57268847:A_T	ENSG00000188086	0.161321	0.0411792	9.1923e-05	0.00200205
7:118199147:rs9656260:C_T	ENSG00000106013	0.122704	0.0313311	9.23735e-05	0.00200761
1:1235869:rs7528416:T_C	ENSG00000078808	-0.193244	0.0493529	9.26778e-05	0.00200858
8:42565311:rs2974333:A_G	ENSG00000168575	-0.114699	0.0292958	9.28091e-05	0.00200858
2:112544150:rs13412193:G_A	ENSG00000125630	0.196797	0.0502885	9.35202e-05	0.00201972
22:50433063:rs11091017:C_G	ENSG00000100239	0.117562	0.0300636	9.46488e-05	0.00203981
7:100213020:rs1618851:T_G	ENSG00000066923	0.130222	0.0333731	9.79868e-05	0.00210293
16:8829137:rs7191492:G_A	ENSG00000153048	-0.115196	0.0295194	9.78391e-05	0.00210293
19:48613298:rs368654:A_G	ENSG00000105523	0.127801	0.0327723	9.89349e-05	0.00211455
16:87900164:rs6540098:T_C	ENSG00000174990	0.125251	0.0321167	9.89395e-05	0.00211455
16:30324709:rs7195216:A_T	ENSG00000169203	0.110176	0.0282656	9.96667e-05	0.00212127
10:104279427:rs156697:A_G	ENSG00000065621	-0.118998	0.0305275	9.95875e-05	0.00212127
16:89816800:rs7186980:C_T	ENSG00000204991	0.12059	0.0309814	0.000101949	0.00216089
6:47887438:rs4142121:A_G	ENSG00000124818	-0.121273	0.0311545	0.000101833	0.00216089
6:44138811:rs12663599:C_T	ENSG00000180992	-0.148709	0.0382196	0.000102561	0.00216941
16:71692838:rs28582831:A_T	ENSG00000166747	-0.118254	0.0304282	0.000104632	0.00220536
17:41822830:rs1043007:C_G	ENSG00000141698	0.132314	0.0340469	0.00010469	0.00220536
10:99715282:rs6584316:C_T	ENSG00000198018	0.122572	0.0315668	0.00010595	0.00222733
1:11721077:rs12735660:C_G	ENSG00000177674	0.11434	0.0294653	0.000107022	0.00224528
21:31460456:rs2300369:A_G	ENSG00000156299	-0.173998	0.0449094	0.000109699	0.0022761
6:37695848:rs9349050:T_C	ENSG00000112139	-0.110472	0.0285126	0.000109667	0.0022761
10:11800954:rs1815306:C_T	ENSG00000134463	0.1676	0.0432587	0.000109725	0.0022761
17:11870070:rs9895370:C_T	ENSG00000007174	0.110825	0.0286062	0.00010982	0.0022761
19:17277256:rs4808613:T_C	ENSG00000160117	0.143304	0.0369835	0.000109546	0.0022761
19:7487695:rs7258635:C_T	ENSG00000104883	-0.12288	0.0317109	0.000109433	0.0022761
19:51888735:rs7256926:A_G	ENSG00000161551	-0.165809	0.0428165	0.000110536	0.00228634
19:50792601:rs10425724:A_C	ENSG00000167747	0.117256	0.030308	0.000112244	0.002317
15:40383242:rs7169404:G_T	ENSG00000128944	0.171892	0.0445339	0.00011643	0.00239859
16:4797523:rs1982515:T_C	ENSG00000140623	-0.109819	0.0284936	0.000119128	0.00244438
20:5197884:rs3746678:T_A	ENSG00000101290	0.113088	0.0293397	0.00011909	0.00244438
13:44136811:rs7981575:C_T	ENSG00000139656	0.161176	0.0418633	0.00012113	0.00247558
1:33441563:rs10914719:C_T	ENSG00000134686	0.133341	0.0346282	0.000121007	0.00247558
19:42928445:rs7257922:A_G	ENSG00000242221	0.145136	0.0377174	0.00012222	0.00249291
14:64937186:rs4902345:T_C	ENSG00000176153	-0.142003	0.0369277	0.000123527	0.0025096
19:51751943:rs4802859:A_G	ENSG00000171051	0.116332	0.030249	0.000123336	0.0025096
19:49693661:rs61189653:C_T	ENSG00000169169	-0.160776	0.0418189	0.000124039	0.00251503
2:232629029:rs13003805:G_A	ENSG00000115468	-0.206378	0.0537442	0.000126172	0.00255325
7:30163327:rs28612881:G_T	ENSG00000180354	-0.172297	0.0448816	0.000126725	0.00255939
9:32985275:rs10971266:A_G	ENSG00000137074	-0.171368	0.0446751	0.000128307	0.00258626
19:56326598:rs34587718:G_T	ENSG00000131848	-0.208916	0.0545123	0.00013008	0.00261687
10:51697364:rs11601:G_A	ENSG00000177613	-0.140898	0.0368173	0.000133082	0.00267204
17:44708845:rs61749923:G_C	ENSG00000161692	-0.1525	0.0398996	0.000135651	0.00271831
21:33433998:rs2284556:G_A	ENSG00000142188	-0.112597	0.0294869	0.000137593	0.00275187
19:43845709:rs1549955:T_C	ENSG00000167637	-0.117447	0.0307745	0.000139118	0.00277696
20:59312863:rs2268689:G_A	ENSG00000124205	0.117463	0.0307917	0.000139712	0.0027834
6:26458297:rs2273193:C_G	ENSG00000112763	-0.124111	0.0325466	0.000140511	0.00279392
8:97277758:rs28669903:C_T	ENSG00000180543	0.114798	0.0302141	0.000148541	0.00294788
21:43984457:rs7435:A_G	ENSG00000160216	0.115788	0.0304811	0.000149034	0.00295197
1:16055084:rs12047064:G_A	ENSG00000185519	0.110129	0.029001	0.000149773	0.00296052
18:9205378:rs2028656:T_C	ENSG00000178127	0.139587	0.0367715	0.000150618	0.00296052
20:41468212:rs6093485:T_C	ENSG00000183798	0.129853	0.0342057	0.000150497	0.00296052
17:37439788:rs853228:T_G	ENSG00000276023	0.110037	0.0289845	0.0001504	0.00296052
18:62195760:rs12327402:G_A	ENSG00000134444	-0.110303	0.0290715	0.000151743	0.00297695
11:118088509:rs6589644:C_T	ENSG00000255274	0.115451	0.0304375	0.000152433	0.00298479
22:42617212:rs137118:C_T	ENSG00000183569	-0.116068	0.0306095	0.00015321	0.00298862
22:50200073:rs5771096:T_C	ENSG00000170638	-0.207836	0.0548088	0.000153062	0.00298862
3:149739208:rs10935775:C_G	ENSG00000114744	0.11055	0.029159	0.000153513	0.00298885
15:63136863:rs1126309:A_G	ENSG00000103642	0.106396	0.0280782	0.000154765	0.00300753
17:2375261:rs73976521:T_C	ENSG00000141258	-0.199651	0.0527249	0.000156379	0.00303317
1:65442209:rs7534350:G_C	ENSG00000116678	-0.11202	0.0296061	0.000158249	0.00305789
7:3104100:rs10236373:A_T	ENSG00000198286	0.115906	0.0306307	0.000158069	0.00305789
6:111070505:rs9400463:A_T	ENSG00000112394	0.251383	0.0665641	0.000162816	0.00314025
3:149018789:rs3772569:C_A	ENSG00000071794	-0.112722	0.0298616	0.00016395	0.00315619
8:123714090:rs4081776:C_T	ENSG00000104537	0.119003	0.0315321	0.000164475	0.00316038
3:14673353:rs7639522:A_G	ENSG00000154781	-0.175018	0.0463095	0.000165021	0.00316495
15:40808926:rs3743033:C_G	ENSG00000166140	-0.11193	0.0297025	0.000168218	0.00322027
2:97654421:rs1375436:T_C	ENSG00000115085	-0.123104	0.032692	0.000170224	0.00325261
15:45403184:rs7182723:G_A	ENSG00000171763	-0.116722	0.0310103	0.00017119	0.00326501
9:100555073:rs62577585:T_G	ENSG00000170681	-0.168904	0.044902	0.000172801	0.00328961
6:13782388:rs1062066:G_A	ENSG00000050393	0.112043	0.0297986	0.000173902	0.00330446
16:4538393:rs863501:G_C	ENSG00000089486	0.116854	0.031095	0.00017532	0.00332526
5:154872221:rs1403559:G_C	ENSG00000155508	-0.163527	0.0435338	0.000176463	0.00334077
17:82453954:rs6502111:A_G	ENSG00000141562	-0.11173	0.0297507	0.000177078	0.00334105
11:119100168:rs603826:A_C	ENSG00000172269	0.111079	0.0295785	0.000177128	0.00334105
14:60098090:rs219306:T_C	ENSG00000126773	-0.157033	0.0418223	0.000177575	0.00334335
3:150577589:rs6440683:C_T	ENSG00000144895	-0.150168	0.0400502	0.000181543	0.00341182
6:112095461:rs6938471:C_G	ENSG00000203778	0.108189	0.0288857	0.000184295	0.00345721
1:160078184:rs6703658:T_C	ENSG00000162728	0.104848	0.0280162	0.000186514	0.00349246
15:77613889:rs11853396:C_G	ENSG00000169783	-0.117936	0.0315338	0.000188305	0.00351959
17:63685848:rs9912201:A_G	ENSG00000198909	0.120105	0.0321388	0.000190604	0.00355609
16:55846962:rs11076122:G_A	ENSG00000198848	0.122564	0.0328262	0.000193006	0.00359438
17:79047492:rs11077410:C_T	ENSG00000173918	-0.138856	0.0372028	0.000194007	0.0036065
9:22725126:rs689441:G_T	ENSG00000176399	-0.11592	0.031068	0.000194996	0.00361834
22:31509833:rs5753669:T_G	ENSG00000198089	-0.125109	0.0335371	0.000195495	0.00362105
5:128543092:rs11955937:T_C	ENSG00000138829	0.19335	0.0518368	0.000195879	0.00362165
1:112617797:rs11102514:C_T	ENSG00000134245	-0.129736	0.034787	0.000196291	0.00362231
12:132650320:rs5744896:C_T	ENSG00000177084	0.108177	0.0290096	0.000196619	0.00362231
12:10986084:rs10772397:T_C	ENSG00000230657	-0.111316	0.0298888	0.000200269	0.00368295
4:173423026:rs13147839:A_G	ENSG00000164105	-0.107607	0.0289426	0.000205394	0.00376373
19:4851884:rs35555865:T_C	ENSG00000105355	0.106835	0.0287339	0.000205288	0.00376373
4:112616554:rs10022515:G_A	ENSG00000138658	-0.106504	0.0286536	0.000206454	0.00377641
17:4434117:rs3809853:C_G	ENSG00000182557	-0.118588	0.0319725	0.000212678	0.00388336
16:28814986:rs62036616:A_G	ENSG00000196993	-0.111738	0.0302713	0.000228452	0.00416399
5:111227944:rs62376851:A_T	ENSG00000152495	-0.120234	0.0325921	0.000230021	0.00418515
11:66061154:rs535752:A_C	ENSG00000087365	-0.117533	0.0318696	0.000231022	0.00419182
19:2326898:rs12977961:C_T	ENSG00000130332	0.107929	0.0292667	0.000231203	0.00419182
3:8769960:rs3806675:G_A	ENSG00000180914	0.108155	0.0293512	0.000233835	0.00423208
6:32133985:rs9267803:C_T	ENSG00000213676	0.118563	0.0322149	0.000238236	0.00428999
1:37939686:rs28626364:A_G	ENSG00000183386	0.104759	0.0284671	0.000238286	0.00428999
11:66538467:rs11227523:C_T	ENSG00000174080	0.126358	0.034329	0.000237564	0.00428999
16:276040:rs3743881:A_T	ENSG00000076344	-0.143241	0.0389219	0.000243445	0.00437519
12:128267883:rs7966433:T_C	ENSG00000181234	0.104511	0.028455	0.000245031	0.00439603
7:140169572:rs58525624:G_C	ENSG00000006459	0.185499	0.0505162	0.000245767	0.00440154
15:45180512:rs1620253:A_G	ENSG00000137857	0.102692	0.0279803	0.00024759	0.00442648
16:84068270:rs3817151:T_C	ENSG00000103154	0.106914	0.0291448	0.000249345	0.00443472
6:32612634:rs9271256:A_G	ENSG00000198502	0.157365	0.0428881	0.000248831	0.00443472
8:96251190:rs7814319:C_T	ENSG00000156469	-0.104645	0.0285233	0.000248974	0.00443472
2:29064039:rs13016696:G_T	ENSG00000179270	-0.116459	0.0317702	0.000251966	0.00447359
11:47600860:rs11039308:G_A	ENSG00000196666	-0.106405	0.0290402	0.000253544	0.00448796
11:71438810:rs1792265:C_T	ENSG00000172893	0.238798	0.0651657	0.000253648	0.00448796
7:135238654:rs10281202:C_T	ENSG00000146857	-0.105321	0.0287508	0.000254348	0.00449261
5:761633:rs6865411:G_A	ENSG00000188818	-0.126761	0.0346314	0.000257328	0.00453744
20:46574132:rs2694876:G_T	ENSG00000158296	-0.140443	0.0383908	0.000259327	0.00456487
4:67624404:rs12331690:G_A	ENSG00000153802	0.146299	0.0400192	0.000262174	0.0046062
11:19986645:rs10766612:T_A	ENSG00000166833	0.130896	0.0358123	0.000262571	0.0046062
6:30915079:rs1264300:A_G	ENSG00000137411	0.108611	0.0297166	0.000263039	0.00460654
9:92325922:rs7860297:A_G	ENSG00000188312	0.135973	0.0372237	0.000264822	0.00462467
1:27914572:rs17185052:G_A	ENSG00000117748	0.251712	0.0689112	0.000264974	0.00462467
19:35346525:rs12985354:G_A	ENSG00000126266	-0.118264	0.0324727	0.000276213	0.00480452
11:73635857:rs680901:G_A	ENSG00000021300	-0.102173	0.0280522	0.000275901	0.00480452
1:45354200:rs4660849:G_A	ENSG00000070759	-0.120471	0.033104	0.00027923	0.00484879
13:43818617:rs12871262:C_T	ENSG00000179630	0.102548	0.0281991	0.000282021	0.004889
15:45197616:rs2467838:A_T	ENSG00000140254	0.107773	0.0296527	0.000284262	0.00491955
10:45346821:rs192137532:C_T	ENSG00000256574	-0.227354	0.0625274	0.000285858	0.00492231
6:152606132:rs2038615:A_G	ENSG00000131018	0.113701	0.031294	0.000285599	0.00492231
12:10392379:rs79357521:C_T	ENSG00000213809	0.161424	0.0444247	0.00028521	0.00492231
13:36288424:rs9531717:T_C	ENSG00000242715	-0.124642	0.0343438	0.000290095	0.00498692
2:171523880:rs6706526:T_C	ENSG00000071967	0.103443	0.0285292	0.000293906	0.005044
12:132342353:rs35133185:T_G	ENSG00000182870	0.148314	0.0408699	0.000296662	0.0050828
12:11170917:rs61928642:A_G	ENSG00000256188	0.123147	0.0340029	0.000298683	0.00510891
16:69282015:rs113338984:C_T	ENSG00000141076	0.324813	0.089677	0.000304793	0.00520476
13:110699187:rs7998588:G_A	ENSG00000153487	0.101528	0.0280806	0.000305735	0.00520623
15:41898869:rs7166358:C_A	ENSG00000137877	-0.10236	0.0283117	0.000305891	0.00520623
3:73040434:rs4676898:T_C	ENSG00000163605	-0.103073	0.0285128	0.000306464	0.00520736
6:3020531:rs6919219:G_A	ENSG00000124588	0.101815	0.0281697	0.000307236	0.00521186
10:63250866:rs9415676:A_G	ENSG00000165476	-0.105483	0.0292062	0.000310406	0.00525696
16:87730661:rs9934565:A_T	ENSG00000104731	0.101912	0.028261	0.000317069	0.00536096
5:36175102:rs37219:G_C	ENSG00000145604	0.217595	0.0603667	0.000318978	0.00538438
2:41938184:rs2374389:C_G	ENSG00000205086	0.110105	0.0305589	0.000320797	0.00540621
11:20364060:rs10437608:G_A	ENSG00000109854	0.103914	0.0289242	0.000333841	0.00561683
11:48088396:rs2904315:A_G	ENSG00000149177	0.113782	0.0316812	0.000335794	0.00564046
2:186657679:rs7589470:G_A	ENSG00000144369	-0.104039	0.0289962	0.000339793	0.00568904
9:89483114:rs11265913:G_A	ENSG00000187764	-0.113569	0.0316489	0.000339282	0.00568904
12:6839304:rs1129649:T_C	ENSG00000111664	-0.110292	0.0307446	0.000340618	0.00569359
9:33243066:rs1468732565:T_A	ENSG00000086102	0.118317	0.0329927	0.000342534	0.00571632
5:56928297:rs252895:A_G	ENSG00000155545	-0.162658	0.0453921	0.000345829	0.00576042
11:108498446:rs74822968:G_A	ENSG00000178202	-0.146145	0.0407881	0.000346297	0.00576042
2:219024711:rs3731882:T_C	ENSG00000181378	0.235923	0.0657983	0.000349899	0.00581092
14:52601439:rs113434463:T_C	ENSG00000087301	-0.213216	0.0595706	0.000351375	0.00582602
14:24944942:rs28730543:C_T	ENSG00000168952	-0.111529	0.0311735	0.00035341	0.00585033
9:101418575:rs7467699:G_C	ENSG00000136870	0.10289	0.0287677	0.000354898	0.00586552
8:103422120:rs3098237:T_C	ENSG00000164933	0.101491	0.0284031	0.000359649	0.00593449
2:106073280:rs66989638:G_A	ENSG00000119147	-0.157812	0.0441783	0.000360922	0.00594596
5:202927:rs11744204:T_G	ENSG00000164366	-0.155121	0.0434371	0.000362279	0.00595877
19:14386240:rs62122580:G_A	ENSG00000123146	0.123532	0.0346316	0.00036806	0.00604419
1:56645496:rs61772962:C_G	ENSG00000162409	0.103819	0.0291149	0.000370068	0.00606747
6:39728936:rs111529654:G_A	ENSG00000164627	-0.181387	0.0509014	0.000372982	0.0061055
5:135866082:rs4487482:A_G	ENSG00000145832	-0.124472	0.0349517	0.000376169	0.00614788
11:83225220:rs554502:A_G	ENSG00000137500	0.144279	0.0404953	0.000378892	0.00618255
8:88339872:rs4395936:G_A	ENSG00000156103	0.110142	0.0309523	0.00038061	0.00620075
6:28450262:rs2859368:T_C	ENSG00000187987	0.101426	0.0285097	0.000381423	0.00620417
3:38004532:rs9843506:A_C	ENSG00000136059	-0.123979	0.0348535	0.000382064	0.00620476
5:176912498:rs11740768:G_A	ENSG00000087206	-0.142233	0.0400005	0.000390317	0.0063288
4:186225205:rs10014399:G_C	ENSG00000088926	0.130042	0.0366328	0.000392725	0.00635781
11:82715951:rs507877:C_T	ENSG00000182103	-0.103635	0.0292501	0.0004031	0.00651552
1:184653307:rs6674277:A_G	ENSG00000116667	-0.100154	0.0282854	0.000406477	0.00655979
2:158544410:rs74580657:A_G	ENSG00000153237	-0.113574	0.0320998	0.00041074	0.00661819
2:232524103:rs2741299:T_G	ENSG00000237412	0.130744	0.0369696	0.000412983	0.00664392
19:17521621:rs9789265:G_A	ENSG00000130313	0.132991	0.0376434	0.000418673	0.00672457
14:49627712:rs3007041:A_G	ENSG00000165502	0.120176	0.0340225	0.000419959	0.00672457
6:32895181:rs72860374:C_G	ENSG00000242574	-0.192632	0.0545322	0.000419834	0.00672457
6:41925585:rs9349203:G_A	ENSG00000124641	-0.105583	0.029982	0.000436963	0.00698596
6:116096995:rs1547030:G_A	ENSG00000111816	-0.100906	0.028662	0.000438581	0.00700096
6:28229974:rs34024998:G_C	ENSG00000235109	0.103951	0.0295431	0.000441757	0.00704071
3:33117420:rs4678686:G_A	ENSG00000170275	0.141626	0.0402605	0.000443188	0.00705259
3:52830119:rs4687554:C_T	ENSG00000055955	0.116714	0.0331953	0.000446138	0.00708856
6:49455278:rs72855809:T_C	ENSG00000146085	0.113682	0.0323647	0.000451977	0.00717026
6:159790696:rs11757681:T_G	ENSG00000112110	-0.0992416	0.0282878	0.000459181	0.00727331
2:197307612:rs2195507:T_C	ENSG00000065413	0.101169	0.0288551	0.000462969	0.00732203
12:24813911:rs2353483:C_T	ENSG00000060982	-0.112732	0.0321708	0.000466328	0.00736383
16:627629:rs2269557:T_C	ENSG00000127578	0.120339	0.0343822	0.000473542	0.00746628
1:236531294:rs1891240:A_G	ENSG00000116977	-0.107556	0.03074	0.000475567	0.00748673
12:4648730:rs979877:T_C	ENSG00000111254	-0.0998347	0.0285651	0.000482546	0.00758498
5:55782136:rs62361901:C_T	ENSG00000177058	-0.148233	0.0425277	0.000499797	0.00783219
19:14706250:rs4808319:G_A	ENSG00000160961	-0.101649	0.0291624	0.000499697	0.00783219
19:45341392:rs454421:T_C	ENSG00000104892	-0.110632	0.0317723	0.000506567	0.0079262
2:101913168:rs2310143:G_C	ENSG00000071054	0.100668	0.028921	0.000508728	0.00794791
2:9290581:rs72775204:T_A	ENSG00000151693	-0.115632	0.033232	0.000511107	0.00797296
6:125768139:rs13209968:G_C	ENSG00000135547	0.0962346	0.0277267	0.000527896	0.00822239
14:92270198:rs7148894:C_G	ENSG00000140090	0.10585	0.030504	0.000529432	0.00823383
3:121924525:rs2257120:C_T	ENSG00000163406	-0.096582	0.027863	0.000536796	0.00833574
19:54313400:rs1761462:C_T	ENSG00000131042	0.110981	0.0320513	0.000544749	0.00844648
19:8148894:rs3813770:T_C	ENSG00000142449	0.108954	0.0314886	0.000549252	0.00850349
1:207769813:rs2724360:C_T	ENSG00000117335	-0.12229	0.03537	0.000554671	0.00857446
15:63390151:rs1004024:C_G	ENSG00000074410	0.22384	0.0647516	0.000555771	0.00857857
17:43781255:rs71382995:G_A	ENSG00000161647	0.187999	0.0544086	0.000559044	0.00861615
12:22284658:rs12815461:G_A	ENSG00000111728	0.117521	0.0340683	0.000571021	0.00877443
10:11476538:rs61844559:T_C	ENSG00000148429	0.145377	0.0421426	0.000570851	0.00877443
4:153539263:rs4466024:G_A	ENSG00000121210	-0.124402	0.0360772	0.000573895	0.00880543
20:18497226:rs2247757:T_A	ENSG00000101310	0.183914	0.0533468	0.000575378	0.00881503
1:7781270:rs1048785:G_A	ENSG00000049245	-0.144172	0.0418422	0.000579419	0.00886373
17:76544835:rs895157:A_C	ENSG00000214140	0.124261	0.0360816	0.000583117	0.00890705
3:47031776:rs34103310:C_T	ENSG00000160796	0.0989586	0.0287638	0.000590685	0.00900926
16:72063928:rs3794695:T_C	ENSG00000140830	0.125565	0.0365512	0.000601759	0.00916457
4:70899622:rs71599974:A_G	ENSG00000173542	-0.144998	0.0422509	0.000609513	0.00926892
2:54098988:rs7585466:C_G	ENSG00000170634	-0.154455	0.0450192	0.000611673	0.00928804
12:8921663:rs1805741:C_T	ENSG00000111752	-0.108444	0.0316205	0.000614655	0.00931954
15:66272108:rs2414899:T_C	ENSG00000174446	-0.22148	0.0645617	0.000621215	0.00940514
10:93024020:rs7895716:C_G	ENSG00000095596	-0.103749	0.0303397	0.000637491	0.00963736
5:138439892:rs982085:C_G	ENSG00000132563	-0.100761	0.0294754	0.000640095	0.00966253
11:33055920:rs10430948:T_C	ENSG00000176148	-0.0968412	0.0283497	0.000646032	0.00972359
2:24064728:rs10191964:G_A	ENSG00000115129	0.128964	0.0377525	0.00064582	0.00972359
2:61150884:rs1729652:A_G	ENSG00000237651	-0.0990534	0.0290134	0.000650492	0.00977639
5:80655314:rs408626:T_C	ENSG00000228716	0.0965471	0.0282889	0.000653309	0.00979011
17:43028755:rs12944458:C_T	ENSG00000188554	-0.103311	0.0302667	0.000652554	0.00979011
4:139568347:rs72726591:C_T	ENSG00000145391	-0.174368	0.0511181	0.000657626	0.00982615
10:51196288:rs10740166:C_T	ENSG00000185532	-0.0951741	0.0278985	0.000656769	0.00982615
2:88168057:rs10469888:T_G	ENSG00000144115	-0.113978	0.0334397	0.000663902	0.00990553
2:108287884:rs6760918:G_A	ENSG00000198203	0.136317	0.040006	0.000667064	0.00993828
21:41317710:rs66817580:G_T	ENSG00000183844	0.144541	0.0424313	0.000668754	0.00994905
2:10060188:rs4669525:T_C	ENSG00000172059	-0.118669	0.0348977	0.000683534	0.0101542
12:105123096:rs1196832:G_A	ENSG00000136010	0.111832	0.0329045	0.000688018	0.0102061
17:74339507:rs4789650:C_T	ENSG00000196169	-0.102158	0.0300824	0.000694987	0.0102798
1:168663885:rs12750481:C_T	ENSG00000143196	0.108863	0.0320555	0.000694573	0.0102798
3:11808893:rs6442289:G_T	ENSG00000144559	-0.0965543	0.0284397	0.000697166	0.0102972
15:23373369:rs8028297:A_G	ENSG00000261739	0.136315	0.0401502	0.000699817	0.0103215
1:100246639:rs4143060:G_C	ENSG00000137992	0.137298	0.0405012	0.000710139	0.0104588
12:387529:rs10774154:G_A	ENSG00000120647	-0.12015	0.0354614	0.000714726	0.0105102
5:131606931:rs1422870:G_T	ENSG00000158987	-0.11254	0.0332181	0.000715677	0.0105102
1:247857146:rs10749636:G_A	ENSG00000238243	0.112297	0.0332393	0.000740435	0.0108583
1:11960300:rs72641009:G_T	ENSG00000083444	0.151945	0.0450021	0.000745983	0.0109241
13:23942204:rs9553117:C_T	ENSG00000205863	-0.139011	0.0411853	0.00074903	0.0109531
13:51689698:rs9526788:A_G	ENSG00000139668	0.127423	0.037823	0.000766409	0.0111913
8:143740421:rs13252381:C_T	ENSG00000180921	0.100702	0.0298927	0.000767947	0.0111979
12:66110018:rs7975029:A_G	ENSG00000155957	0.0975242	0.0289701	0.000773453	0.0112622
10:50756905:rs1133222:C_T	ENSG00000188611	0.110993	0.0329808	0.000776608	0.0112921
9:981433:rs2202844:C_T	ENSG00000064218	0.117164	0.0348392	0.000782908	0.0113677
15:45188118:rs62026661:G_A	ENSG00000140279	-0.0991343	0.0294932	0.000787884	0.0114238
1:7741293:rs77597443:G_A	ENSG00000049247	0.134896	0.0401422	0.000790186	0.011441
4:155583160:rs59342321:A_G	ENSG00000164116	-0.134706	0.0401232	0.000799172	0.0115224
12:11171745:rs1047709:T_C	ENSG00000212128	-0.100909	0.0300528	0.00079796	0.0115224
17:15971833:rs2779210:G_A	ENSG00000170425	-0.0970467	0.0289058	0.000799075	0.0115224
3:41926401:rs1612124:C_A	ENSG00000168038	-0.124086	0.0369714	0.000802124	0.0115457
11:49167589:rs202669:T_C	ENSG00000086205	0.112354	0.0334789	0.000803031	0.0115457
15:93175125:rs17706224:T_C	ENSG00000182175	0.139601	0.0416431	0.000813615	0.011656
2:158728570:rs2528627:G_A	ENSG00000144283	0.0981279	0.0292727	0.000813997	0.011656
11:62604301:rs2516633:A_C	ENSG00000149489	0.101865	0.0303878	0.000814105	0.011656
12:109473508:rs11066788:C_T	ENSG00000110906	0.194795	0.0581525	0.000821255	0.011742
12:120492995:rs4767904:T_G	ENSG00000110871	-0.104231	0.0311296	0.000825499	0.0117863
2:186556130:rs62197707:C_T	ENSG00000138448	-0.101876	0.0304506	0.000834242	0.011881
4:67649336:rs6840867:A_G	ENSG00000109163	0.129898	0.0388303	0.000834444	0.011881
13:52156869:rs1571189:A_T	ENSG00000136098	0.0994997	0.0297737	0.000844747	0.0120111
8:22620294:rs1545837:T_C	ENSG00000147439	-0.0981938	0.0293887	0.00084675	0.0120229
8:109202326:rs4257986:T_C	ENSG00000174417	-0.130297	0.0389794	0.000851031	0.012067
15:25812475:rs1345098:G_T	ENSG00000206190	-0.0957902	0.0286837	0.000852212	0.0120671
15:48810979:rs35871801:T_A	ENSG00000103995	0.139874	0.0419098	0.00085808	0.0121335
16:3004010:rs2524316:C_G	ENSG00000127564	0.100305	0.0300604	0.000860742	0.0121544
17:4801383:rs11654690:G_A	ENSG00000262165	-0.177348	0.0531697	0.000864195	0.0121691
11:10347793:rs2923099:C_A	ENSG00000133812	-0.0929513	0.0278702	0.00086533	0.0121691
9:96368857:rs7856267:T_C	ENSG00000130958	-0.117251	0.035152	0.000864084	0.0121691
10:79817858:rs10885307:G_T	ENSG00000228570	-0.0986095	0.0295792	0.00086975	0.0122145
2:142214630:rs7606471:G_A	ENSG00000168702	-0.0954758	0.0286448	0.000872518	0.0122367
19:6905586:rs2607127:T_C	ENSG00000174837	0.104496	0.0313879	0.000884074	0.0123811
16:87322271:rs7192413:G_T	ENSG00000260456	-0.099873	0.0300028	0.000885221	0.0123811
16:4478633:rs8046295:T_C	ENSG00000153406	-0.102151	0.0307113	0.000893508	0.0124442
7:116896513:rs12674017:G_A	ENSG00000198898	-0.156631	0.0470533	0.00089446	0.0124442
22:21583935:rs5749485:A_C	ENSG00000185651	0.12499	0.0375813	0.000894578	0.0124442
6:119029788:rs62421116:C_G	ENSG00000111877	-0.0958087	0.0288034	0.000893197	0.0124442
5:55351989:rs10073706:A_T	ENSG00000039123	0.159372	0.0479846	0.000909869	0.0126398
6:149671572:rs4870267:C_G	ENSG00000131023	0.0975124	0.0293688	0.000912588	0.0126605
19:12651969:rs17476839:T_C	ENSG00000104774	-0.1001	0.0301595	0.000916597	0.012699
6:32102297:rs41268899:G_A	ENSG00000204315	0.164594	0.0496063	0.000920719	0.0127389
1:86448489:rs3765986:T_C	ENSG00000137975	-0.105832	0.0319127	0.000925564	0.0127887
19:57525940:rs2079034:C_T	ENSG00000178201	-0.0961193	0.0289911	0.000928286	0.0128091
16:283017:rs440401:G_T	ENSG00000185615	0.129857	0.0391265	0.000930247	0.012819
16:29923745:rs11150575:G_C	ENSG00000174943	0.091615	0.027663	0.00094051	0.012943
19:6474809:rs7253943:T_C	ENSG00000205744	-0.102042	0.0308374	0.000951061	0.0130707
7:140374886:rs10281239:A_G	ENSG00000157800	-0.143018	0.0432434	0.000955812	0.0131185
4:165431351:rs7699489:G_A	ENSG00000109472	0.0975109	0.029523	0.000970864	0.0133073
21:42856359:rs76883271:C_T	ENSG00000160193	0.168895	0.0512212	0.000989964	0.013533
10:79556699:rs17879335:C_A	ENSG00000185303	-0.102982	0.0312296	0.000989752	0.013533
9:107313328:rs7026973:C_T	ENSG00000119318	-0.0979432	0.0297111	0.000992943	0.0135467
19:52337620:rs890843:C_A	ENSG00000167554	-0.0938509	0.0284712	0.000993598	0.0135467
11:65784486:rs479844:A_G	ENSG00000254470	-0.0975399	0.0295945	0.000996261	0.013565
8:132404989:rs2597339:G_C	ENSG00000184156	-0.102714	0.0311806	0.00100177	0.0135933
19:51889897:rs6509592:G_A	ENSG00000198093	-0.141469	0.0429431	0.00100071	0.0135933
11:70310478:rs531498:T_C	ENSG00000131626	-0.0983497	0.0298583	0.0010023	0.0135933
2:153333683:rs10204385:G_A	ENSG00000177519	-0.138746	0.0421467	0.00100907	0.0136669
15:43325295:rs956391:C_T	ENSG00000168803	-0.142585	0.0433206	0.00101119	0.0136776
8:103134503:rs3736042:G_A	ENSG00000164929	0.129795	0.0394799	0.00102469	0.0138421
10:80150522:rs7071579:A_G	ENSG00000189129	-0.0939063	0.0285713	0.00102797	0.0138682
5:116460407:rs187600:T_C	ENSG00000092421	0.111203	0.0338435	0.0010314	0.0138962
7:150323292:rs1962004:G_A	ENSG00000127399	-0.105686	0.0321762	0.00103574	0.0139364
19:5911957:rs274789:C_G	ENSG00000187650	0.0964461	0.0293758	0.00104094	0.0139881
1:1197558:rs2274791:G_A	ENSG00000186891	0.160934	0.0490292	0.00104463	0.0140193
1:168304963:rs4656579:G_A	ENSG00000143178	-0.107498	0.0327653	0.00104952	0.01403
19:45628671:rs8101493:A_C	ENSG00000125746	0.0979147	0.0298385	0.00104724	0.01403
1:212895094:rs17019873:A_G	ENSG00000162769	0.117296	0.0357479	0.00104821	0.01403
17:45095905:rs2301597:T_C	ENSG00000136448	-0.095545	0.0291288	0.00105239	0.01405
3:38373183:rs2284815:C_T	ENSG00000093217	0.125739	0.0383413	0.00105466	0.0140621
1:148989861:nors:T_C	ENSG00000269713	-0.108166	0.0329993	0.00106476	0.0141784
3:50002761:rs4688756:T_A	ENSG00000004534	-0.0934563	0.0285241	0.00106617	0.0141789
1:8413276:rs1763839:G_A	ENSG00000142599	0.0989919	0.0302173	0.00106811	0.0141863
19:39025016:rs536244:C_T	ENSG00000161243	0.132256	0.0404493	0.00109172	0.0144811
4:122889173:rs10452197:T_C	ENSG00000170917	0.132057	0.0403964	0.0010942	0.0144954
19:22427938:rs10418950:C_T	ENSG00000197360	-0.095875	0.0294092	0.00112939	0.0149423
10:104173380:rs581533:T_C	ENSG00000197748	0.0976256	0.0299614	0.00113592	0.0150093
20:35278225:rs591590:A_G	ENSG00000126005	-0.111807	0.0343191	0.00113792	0.0150165
2:24175577:rs2042468:A_T	ENSG00000186453	-0.0940189	0.0288736	0.00114454	0.0150844
17:76325914:rs10468437:G_C	ENSG00000177728	-0.0969117	0.0297841	0.00115583	0.0152137
1:63523233:rs17125090:G_A	ENSG00000203965	0.0999199	0.0307307	0.00116379	0.0152989
12:53045355:rs12368925:T_A	ENSG00000111077	0.0974421	0.029986	0.00117149	0.0153805
2:37252816:rs2110964:A_C	ENSG00000115825	-0.102208	0.0314585	0.00117534	0.0154113
14:54902268:rs2183080:G_C	ENSG00000131979	-0.155195	0.0477873	0.00117956	0.015447
21:46185053:rs12482343:G_A	ENSG00000160284	-0.170794	0.0526941	0.00120617	0.0157753
14:23361968:rs2284652:C_T	ENSG00000100842	-0.0990426	0.0305709	0.00121237	0.0158363
10:127029824:rs7068941:A_G	ENSG00000188916	0.168342	0.0520004	0.00122277	0.0159518
6:34836170:rs4259246:C_T	ENSG00000065060	0.0975176	0.0301447	0.0012328	0.0160623
17:57838353:rs2586036:A_G	ENSG00000181610	-0.119749	0.0370748	0.00125584	0.0163418
7:133921698:rs56225573:C_T	ENSG00000131558	-0.139919	0.0433753	0.00127301	0.0165443
12:63555300:rs1702790:C_A	ENSG00000166148	0.0933423	0.0289473	0.00127932	0.0166053
6:29712828:rs1611385:T_C	ENSG00000204642	-0.105675	0.0327898	0.00128776	0.0166938
11:35467350:rs1400492:G_C	ENSG00000149090	0.0974739	0.0302578	0.00129228	0.0167313
15:30838388:rs28396629:A_C	ENSG00000198690	0.0921995	0.0286497	0.00130715	0.0169025
12:10870968:rs10743931:G_A	ENSG00000121381	-0.178771	0.0556218	0.00134705	0.017384
12:55985643:rs1873914:C_G	ENSG00000139531	-0.0943749	0.0294064	0.00134776	0.017384
8:68940441:rs6472431:A_G	ENSG00000137573	-0.0976496	0.0304342	0.00135138	0.0174087
4:87997954:rs2725236:G_A	ENSG00000118762	0.0925106	0.0288643	0.00136801	0.0176009
4:83479177:rs1565909:C_T	ENSG00000163322	-0.0896795	0.0280141	0.00138607	0.0177928
16:636337:rs117667029:G_A	ENSG00000130731	0.143992	0.0449814	0.00138638	0.0177928
6:157454462:rs9347274:A_G	ENSG00000175048	-0.0964888	0.030172	0.00140185	0.0179688
22:45287365:rs2673088:C_T	ENSG00000100373	-0.102978	0.0322116	0.00140689	0.0180109
19:23915199:rs3764587:A_C	ENSG00000213967	-0.109805	0.0343546	0.00141029	0.018032
1:236820577:rs1815605:G_A	ENSG00000116984	0.0989227	0.0309637	0.00141817	0.0181104
8:27470324:rs2565064:C_G	ENSG00000120903	-0.0969833	0.030373	0.00142561	0.0181828
3:194648851:rs3821403:C_A	ENSG00000041802	0.126102	0.0394974	0.00142768	0.0181866
1:21922388:rs10799719:G_A	ENSG00000142798	-0.0949301	0.0298042	0.0014652	0.0186184
7:66605597:rs12532355:C_G	ENSG00000241258	-0.0876705	0.0275243	0.00146493	0.0186184
14:91415043:rs1285841:C_T	ENSG00000015133	0.0908873	0.028548	0.0014726	0.0186893
2:97571475:rs10195004:A_G	ENSG00000196912	0.0959973	0.0301684	0.00148079	0.0187701
16:1971892:rs2302178:A_G	ENSG00000179580	0.119728	0.0376529	0.00149243	0.0188943
11:62677326:rs644616:T_G	ENSG00000149541	0.100119	0.0315123	0.00150596	0.0190422
6:153009333:rs7750874:A_T	ENSG00000112031	-0.0953657	0.0300198	0.00150801	0.0190446
2:238218588:rs72991071:A_G	ENSG00000144485	0.100552	0.0316957	0.00153061	0.0193064
16:72074194:rs2000999:A_G	ENSG00000261701	0.115709	0.0364821	0.0015345	0.0193318
9:121303238:rs12685309:G_A	ENSG00000148180	0.197534	0.0623315	0.00154812	0.0194794
1:149936215:rs1868992:A_G	ENSG00000014914	0.0996374	0.0314798	0.00156935	0.0197224
15:52679244:rs28368424:C_T	ENSG00000047346	0.109287	0.0346581	0.00163399	0.0205097
19:34734627:rs2862789:C_T	ENSG00000197841	0.0949386	0.030114	0.0016377	0.0205311
3:112011640:rs3749309:T_C	ENSG00000176040	0.0913992	0.0289982	0.00164186	0.0205582
20:35619975:rs761827:C_T	ENSG00000061656	-0.125465	0.0398162	0.00164628	0.0205885
17:74977867:rs113409681:G_A	ENSG00000167861	0.191013	0.0606256	0.00164863	0.0205928
3:186640577:rs1047115:A_C	ENSG00000090512	-0.143184	0.0454602	0.00165443	0.0206402
8:1762238:rs4876133:C_G	ENSG00000182372	-0.0955604	0.0303481	0.00165927	0.0206504
12:1902937:rs11513705:A_G	ENSG00000151062	0.141983	0.0450879	0.00165796	0.0206504
1:26120074:rs17184884:G_A	ENSG00000158022	0.114079	0.0362402	0.00166465	0.0206674
6:109634847:rs13201430:C_T	ENSG00000155085	-0.0903401	0.0286963	0.00166301	0.0206674
1:113891849:rs2018365:G_A	ENSG00000188761	0.0943087	0.029996	0.00168643	0.0209125
13:52455350:rs3892337:C_G	ENSG00000136108	-0.0924453	0.0294322	0.00170417	0.0211071
3:159905770:rs1353248:C_T	ENSG00000168811	-0.0975759	0.0310935	0.00172052	0.021284
15:34224479:rs73386038:C_A	ENSG00000128463	-0.148371	0.0473026	0.00172946	0.0213689
6:29951140:rs9260408:C_T	ENSG00000204632	0.0927254	0.0295725	0.00173713	0.0214378
11:83238492:rs667065:C_T	ENSG00000137494	0.0927136	0.0296144	0.00176464	0.0217513
12:9965829:rs12231833:G_A	ENSG00000172322	0.100998	0.0322992	0.00178713	0.022002
15:51555245:rs34604744:A_C	ENSG00000104093	0.101203	0.032381	0.00179662	0.0220924
6:52791371:rs2894802:T_G	ENSG00000243955	-0.0901667	0.0288573	0.0018016	0.0221272
18:63664485:rs60498228:G_A	ENSG00000197641	-0.109644	0.0351617	0.00184041	0.0225768
11:44615283:rs2303865:G_A	ENSG00000085117	0.125075	0.040115	0.00184266	0.0225775
18:62142272:rs11152332:C_A	ENSG00000197563	-0.0881657	0.0282974	0.0018566	0.0227212
15:88803215:rs11635839:C_G	ENSG00000172183	-0.148762	0.0478026	0.00187982	0.022978
5:7870860:rs1801394:A_G	ENSG00000124275	0.0904683	0.0290958	0.00189686	0.0231588
1:11926564:rs6682554:T_C	ENSG00000116688	0.0895912	0.0288605	0.00192946	0.023501
17:81118663:rs62073017:C_T	ENSG00000181409	-0.0909086	0.0292834	0.0019283	0.023501
6:143333686:rs2303387:C_T	ENSG00000146416	0.115626	0.0373008	0.00195852	0.0238267
22:50562842:rs78789402:G_A	ENSG00000217442	0.170822	0.0551882	0.00198878	0.0241663
9:136408074:rs11145919:G_T	ENSG00000165689	0.0977767	0.0316206	0.00200939	0.0243879
19:1739430:rs7254578:T_C	ENSG00000213638	0.0975273	0.03155	0.0020182	0.0244659
14:96250552:rs73361631:A_T	ENSG00000100739	-0.147369	0.0478603	0.0020991	0.0254167
7:74290347:rs2261330:T_C	ENSG00000106665	0.127609	0.0414085	0.00210514	0.0254598
1:179766506:rs7521562:G_A	ENSG00000143340	0.137026	0.044644	0.00216993	0.0262125
1:241690335:rs12037241:G_T	ENSG00000162843	-0.0940377	0.0306613	0.00218685	0.0263859
1:207577223:rs679515:T_C	ENSG00000203710	0.111391	0.0363893	0.00222939	0.0268677
12:107320673:rs7358583:G_T	ENSG00000151136	-0.109361	0.0357378	0.00223683	0.0269258
19:10523232:rs10415923:T_A	ENSG00000129355	-0.0917023	0.0299908	0.00225632	0.0271286
12:98718545:rs12581119:A_G	ENSG00000120868	0.0996896	0.0326442	0.00228389	0.0274281
8:104707176:rs10097559:T_C	ENSG00000147650	-0.106313	0.0349057	0.00234755	0.0281597
19:40891901:rs8106551:C_A	ENSG00000198077	-0.103084	0.0339101	0.00239159	0.0286545
19:19709666:rs56129543:G_C	ENSG00000105708	0.0919348	0.0302703	0.00241379	0.0288868
[truncated: 9,421 more rows]

## Sheet: PIC3
SNP	gene	beta-interaction	std-interaction	p-value	BH-FDR
[truncated: 10,280 more rows]

## Sheet: PIC4
SNP	gene	beta-interaction	std-interaction	p-value	BH-FDR
[truncated: 10,280 more rows]

[truncated: 17 more sheets: PIC5, PIC6, PIC7, PIC8, PIC9, PIC10, PIC11, PIC12, PIC13, PIC14, PIC15, PIC16, PIC17, PIC18, PIC19, PIC20, PIC21]
