# Supplementary material for: PICALO: principal interaction component analysis for the identification of discrete technical, cell-type, and environmental factors that mediate eQTLs
Source: Genome Biol. 2024 Jan 22;25:29. doi: 10.1186/s13059-023-03151-0 (PMC10802033; doi:10.1186/s13059-023-03151-0)
Supplement: Supplementary file 6 — Additional file 6: Table S4. Blood annotation correlations. [file 13059_2023_3151_MOESM6_ESM.xlsx]

## Sheet: Info
Table S4. Blood annotation correlations
Pearson correlation coefficients correlating PIC loadings to measured technical and biological covariates. Sheet names are self-explanatory except for: ‘Decon-cell’ which contains the correlations between PICs and cell type proportion predicted by Raúl Aguirre-Gamboa et al. 2020 on the same samples.

## Sheet: AvgExprCorrelation
	PIC1 [N=2,932]	PIC2 [N=2,932]	PIC3 [N=2,932]	PIC4 [N=2,932]	PIC5 [N=2,932]	PIC6 [N=2,932]	PIC7 [N=2,932]	PIC8 [N=2,932]	PIC9 [N=2,932]	PIC10 [N=2,932]	PIC11 [N=2,932]	PIC12 [N=2,932]	PIC13 [N=2,932]	PIC14 [N=2,932]	PIC15 [N=2,932]	PIC16 [N=2,932]	PIC17 [N=2,932]	PIC18 [N=2,932]	PIC19 [N=2,932]	PIC20 [N=2,932]	PIC21 [N=2,932]	PIC22 [N=2,932]	PIC23 [N=2,932]	PIC24 [N=2,932]	PIC25 [N=2,932]	PIC26 [N=2,932]	PIC27 [N=2,932]	PIC28 [N=2,932]	PIC29 [N=2,932]	PIC30 [N=2,932]	PIC31 [N=2,932]
AvgExprCorrelation [N=2,932]	0.558335	-0.15665	-0.0217027	0.0672911	0.0225795	-0.00493072	0.00506254	0.0156826	0.0153439	0.00785417	0.0098879	-0.00754221	-0.00690232	-0.000280192	0.017683	-0.00597923	-0.0208097	-0.046582	-0.000903202	0.0120779	0.00693097	-0.0502734	-0.0265752	0.000401383	0.0329389	-0.0210866	0.00271579	0.0132818	0.0317828	-0.0211587	0.0245718

## Sheet: Datasets
	PIC1 [N=2,932]	PIC2 [N=2,932]	PIC3 [N=2,932]	PIC4 [N=2,932]	PIC5 [N=2,932]	PIC6 [N=2,932]	PIC7 [N=2,932]	PIC8 [N=2,932]	PIC9 [N=2,932]	PIC10 [N=2,932]	PIC11 [N=2,932]	PIC12 [N=2,932]	PIC13 [N=2,932]	PIC14 [N=2,932]	PIC15 [N=2,932]	PIC16 [N=2,932]	PIC17 [N=2,932]	PIC18 [N=2,932]	PIC19 [N=2,932]	PIC20 [N=2,932]	PIC21 [N=2,932]	PIC22 [N=2,932]	PIC23 [N=2,932]	PIC24 [N=2,932]	PIC25 [N=2,932]	PIC26 [N=2,932]	PIC27 [N=2,932]	PIC28 [N=2,932]	PIC29 [N=2,932]	PIC30 [N=2,932]	PIC31 [N=2,932]
RS [N=2,932]	0.00124856	-0.000159565	-0.000363715	0.0061898	0.00467195	-0.0142942	0.000743667	-0.00302893	0.0103242	0.00421725	-0.0167888	-0.0078942	-0.00670145	0.00285263	0.0256514	0.0075984	-0.00719448	0.0180815	-0.0114519	0.017129	-0.00555916	-0.00276453	0.00134513	-0.000867412	0.0120281	0.00866541	-0.0127703	-0.00295729	0.0140054	0.00223169	0.0131309
LL [N=2,932]	-0.00256762	0.00199593	0.00124683	0.00954889	-0.00240027	0.0014218	-0.00599283	-0.0150142	0.0100235	0.00386571	-0.000940809	0.00642704	0.0131448	0.00841023	-0.000956663	-0.0137542	0.00747452	-0.0265163	0.0105176	-0.00179922	-0.00507306	0.0019409	-0.0186809	-0.0218073	0.017807	-0.0134843	0.0146765	0.00302439	-0.00365814	0.00499734	0.00603896
LLS_660Q [N=2,932]	0.000485993	-0.00301322	-0.0046168	-0.00684249	0.00415903	0.0057727	0.00540784	0.00671248	0.018679	0.00184786	0.000649384	0.00412595	0.00724144	-0.000990288	-0.021517	-0.00204874	-0.0186607	0.0068344	-0.0104004	-0.0009799	-0.0116348	0.00483042	-0.000174401	0.0348795	-0.0185898	0.033534	0.0290104	0.0137965	-0.0223346	-0.00582946	0.00339221
NTR_AFFY [N=2,932]	-0.00215005	0.00175862	-0.00238725	-0.00323704	0.000530683	-0.00581532	0.00625247	0.0074785	-0.0172858	-0.00943158	0.000891238	-0.00168622	-0.0111322	0.000861892	-0.00179658	0.012761	0.0216022	0.00987212	-0.00198282	0.000298395	0.0132728	0.0108927	0.0168523	0.00650402	-0.00757272	0.0252921	-0.0154377	-9.14507e-05	0.012591	-0.00526231	-0.0114325
LLS_OmniExpr [N=2,932]	0.00045804	-0.000209007	-0.000574924	0.00254253	-0.00147478	0.00543695	0.00803071	0.00174857	-0.011773	-0.00517873	0.00662913	0.00138481	-0.0121334	-0.0147088	-0.00368972	-0.00408594	-0.00983663	-0.00359724	0.00349539	-0.00820919	-0.00462211	-0.000840066	0.000587371	-0.00784229	-0.0143049	-0.0138619	-0.0113496	0.011962	-0.00171161	-0.00197804	-0.000669402
CODAM [N=2,932]	0.00356003	3.20354e-05	0.0031417	-0.00526334	0.0037967	0.0136227	0.0028911	0.0112163	-0.0138203	-0.00290624	0.000103003	0.00163219	0.0086969	-0.00710056	-0.00111709	0.00707084	0.000384371	0.00152208	0.0195062	-0.013032	0.00838901	0.00642904	0.00927906	-0.00572263	-0.0130438	-0.0167542	0.0082018	-0.0104268	-0.00653434	-0.00169291	-0.000980553
PAN [N=2,932]	-2.80379e-05	-0.00123927	0.00514935	-0.00919473	-0.00726241	-0.000968706	-0.0173773	-0.00230961	-0.00416354	0.00728612	0.0167268	0.0118736	-0.00317469	0.00668795	0.00480757	0.00550603	-0.000561717	-0.0033568	-0.0163097	-0.00615608	-0.0040256	-0.0240342	-0.00550395	-0.00323629	0.00550005	-0.0364859	-0.017443	-0.0093196	0.00280889	-0.00392326	-0.00467093
NTR_GONL [N=2,932]	0.000503222	3.89207e-05	0.00073246	-0.00347043	-0.0065219	0.00415026	-0.00232443	0.00206946	-0.00926117	-0.00298399	0.00650538	-0.017777	0.00189326	-0.00234415	-0.0123835	-0.012274	0.00998677	-0.00216383	0.0127043	0.00234253	0.0212535	-0.00230901	0.00471547	0.000914924	0.00831786	-0.00459787	-0.00198013	-0.0158435	0.00221313	0.0114628	-0.0201206

## Sheet: RNASeqAlignmentMetrics
	PIC1 [N=2,932]	PIC2 [N=2,932]	PIC3 [N=2,932]	PIC4 [N=2,932]	PIC5 [N=2,932]	PIC6 [N=2,932]	PIC7 [N=2,932]	PIC8 [N=2,932]	PIC9 [N=2,932]	PIC10 [N=2,932]	PIC11 [N=2,932]	PIC12 [N=2,932]	PIC13 [N=2,932]	PIC14 [N=2,932]	PIC15 [N=2,932]	PIC16 [N=2,932]	PIC17 [N=2,932]	PIC18 [N=2,932]	PIC19 [N=2,932]	PIC20 [N=2,932]	PIC21 [N=2,932]	PIC22 [N=2,932]	PIC23 [N=2,932]	PIC24 [N=2,932]	PIC25 [N=2,932]	PIC26 [N=2,932]	PIC27 [N=2,932]	PIC28 [N=2,932]	PIC29 [N=2,932]	PIC30 [N=2,932]	PIC31 [N=2,932]
star.avg_deletion_length [N=3,560]	0.0962444	-0.101034	0.0164188	0.166159	-0.0399107	0.00147606	0.0114809	-0.032768	0.00177322	-0.0159236	-0.0306316	0.00479346	0.0201193	0.00365304	0.00094567	-0.0393103	-0.0195113	-0.00291733	-0.0175624	0.00053157	0.0266839	0.00724265	0.018054	-0.0262244	0.0202811	0.0193002	0.0257388	0.00698593	-0.000887772	0.0147551	0.0224864
star.pct_unique_mapped [N=3,560]	0.196827	0.0118623	-0.0405825	0.158575	-0.0590254	0.0264491	0.0383757	-0.0232154	0.00306193	-0.000704493	-0.00525604	0.0253787	0.0150338	0.0116033	0.00272664	-0.00922985	-0.0212385	0.0114706	-0.000272136	0.00187538	-0.00297561	-0.0214226	-0.00834201	0.00161486	0.015602	-0.0162316	-0.0287982	-0.0210661	0.0378353	-0.00455275	0.0324505
star.num_unique_mapped [N=3,560]	0.40617	-0.000931781	-0.0412473	0.0425985	-0.0359529	0.0193403	0.00268985	0.0372192	-0.00805987	0.0625562	-0.010219	-0.0261047	0.00911025	0.0109022	-0.00332371	-0.0120027	-0.0243455	-0.00788193	0.00179644	-0.00547863	-0.00588841	-0.0198904	-0.0312793	0.0341452	-0.0126869	-0.000462853	0.000480189	-0.00750117	0.0167009	-0.0167959	0.0027453
star.num_splice_annotated [N=3,560]	0.403734	-0.0291761	-0.0393862	-0.012233	-0.0133228	0.0299267	-0.00312551	0.0499658	-0.0173617	0.0761416	-0.00822393	-0.0375467	0.0111164	0.0172837	-0.00703525	-0.00816759	-0.0161839	-0.00840944	0.00572682	0.00275258	-0.00416288	-0.0180004	-0.0305531	0.0320609	0.00176194	0.00373581	-0.00782517	-0.00718067	0.0231137	-0.0135843	6.95889e-05
star.num_splice_noncanonical [N=3,560]	0.348971	-0.159896	0.0113273	-0.0210781	-0.0407376	0.0311423	0.00570524	0.0454594	-0.00019605	0.0610849	0.00294773	-0.0234406	0.00887691	0.0099715	-0.00664542	-0.00295421	-0.00770086	-0.01328	-0.00252054	-0.00405901	0.0114778	-0.0218442	-0.018621	0.0239081	0.00956973	0.00785055	-0.00148283	-0.0039312	0.00694217	-0.00478853	0.00595787
star.pct_unmapped_other [N=3,560]	-0.0160603	-0.140514	-0.0218392	0.174849	-0.0761805	0.0203747	0.012839	-0.0186216	-0.0159373	-0.0157006	-0.00386885	0.0184917	-0.00571207	0.0156506	0.0219437	-0.00937356	-0.0351905	-0.00572861	-0.00620439	0.00624325	-0.00565738	-0.0129369	0.0238918	-0.0235394	-0.0296532	-0.00722503	0.014182	0.0139332	0.00622779	-0.0218704	0.0354414
star.num_splice_total [N=3,560]	0.403863	-0.0290387	-0.0392479	-0.011399	-0.013519	0.0297531	-0.00305582	0.0498403	-0.0171711	0.0761113	-0.00817194	-0.0374782	0.011238	0.0171166	-0.00695271	-0.00815807	-0.0161651	-0.00842711	0.00571919	0.0027214	-0.00412727	-0.0179196	-0.0305699	0.0319891	0.00171028	0.00366121	-0.0077796	-0.00714883	0.0230409	-0.0135927	0.000148598
star.num_splice_atac [N=3,560]	0.458054	-0.0879505	-0.0522247	0.0964714	-0.0354992	0.0393567	0.0113546	0.00834831	-0.0112359	0.0454576	-0.0106343	-0.0314519	0.0241622	0.00478985	-0.000209505	-0.0103395	-0.0209625	-0.0157239	-0.000592752	0.0126246	-0.00327733	-0.0113774	-0.0426585	0.00729604	0.00606628	0.00470468	-0.00205169	0.00479427	0.0249745	-0.0159478	0.0140346
star.num_splice_gcag [N=3,560]	0.440633	-0.0231194	-0.0428167	0.0371405	0.0149715	0.0288219	0.010234	-0.00553329	-0.0249674	0.0521762	-0.0147263	-0.0367619	0.0192706	0.00242365	-0.00238783	-0.00660671	-0.016986	-0.0140938	0.00847144	0.019278	-0.000759554	-0.00671171	-0.0353161	0.0231829	0.00367879	0.00433902	-0.00974704	-0.00482003	0.0208421	-0.0147581	0.00848996
star.num_input [N=3,560]	0.394804	-0.00189252	-0.0383868	0.0307432	-0.0321711	0.0172034	9.78168e-05	0.0392948	-0.0079312	0.0638241	-0.00971546	-0.0286914	0.00788636	0.0100783	-0.00313853	-0.0116338	-0.0230497	-0.00895534	0.00172512	-0.00590252	-0.00619143	-0.0187062	-0.0314239	0.0343187	-0.0133231	0.00024216	0.00254829	-0.00629267	0.0139799	-0.016473	0.000232601
star.rate_insertion_per_base [N=3,560]	0.0437141	-0.0253077	0.0182924	0.0952394	-0.0117373	0.00381545	0.0243198	0.00775688	0.0113604	-0.0152932	-0.029633	0.0105756	-0.00444495	-0.00626183	0.0177571	-0.00216346	-0.0327753	-0.00547603	0.00882118	0.0203713	-0.0207803	0.00327774	-0.00836824	-0.00512377	0.00357308	-0.00574979	-0.00287396	-0.034186	-0.00178451	0.0016638	0.00481031
star.pct_mapped_multiple [N=3,560]	-0.204833	-0.0981886	0.104601	-0.220574	0.0974616	-0.0150967	-0.0337563	0.122859	0.0145552	0.00977884	0.0223615	-0.00832008	-0.0158536	0.0151669	-0.0312413	0.0262663	0.036392	0.013889	-0.00431725	-0.00815001	-0.00194959	0.0231808	0.0234593	0.0260375	-0.0177612	0.0126196	0.00900718	-0.00569921	-0.0145185	0.00484421	-0.0543542
star.rate_mismatch_per_base [N=3,560]	-0.113421	0.0931431	-0.0287807	-0.0894924	-0.000530889	-0.0447186	0.00192142	-0.0179338	-0.00238101	0.0103463	0.0269371	-0.0218858	-0.00234028	-0.025823	0.0241458	0.000923598	0.0198294	0.00455445	0.0217066	-0.00720074	-0.00574975	-0.00901824	-0.0285254	0.00292865	0.0201587	-0.0341406	0.00976892	0.0169109	-0.0287057	-0.0340525	-0.00679774
star.pct_unmapped_short [N=3,560]	-0.119101	0.0250954	-0.0125032	-0.0683131	0.0180346	-0.0169994	-0.0231806	-0.0370132	-0.0121521	-0.00336966	-0.00643811	-0.0250948	-0.00585884	-0.0234535	0.0127768	-0.00413752	0.00494789	-0.0186382	0.00456298	0.00316136	0.00468333	0.0108263	-0.0027984	-0.0135739	-0.00599447	0.0119797	0.027474	0.0263907	-0.0346419	0.00287075	-0.00798924
star.mapping_speed [N=3,560]	-0.00680592	0.00023901	0.0199128	0.0210964	-0.00145959	-0.00229777	0.0170869	-0.0109584	-0.0148545	0.0113166	0.00353159	0.00276075	0.0227685	-0.00161427	0.0238532	0.00850529	0.0310606	-0.00793005	-0.0204131	-0.00422513	0.0293638	0.0166034	-0.00135693	0.0213843	0.00448303	0.00565236	-0.0253066	-0.0240051	-0.0117017	0.019442	0.000193883
star.avg_insertion_length [N=3,560]	0.0100165	-0.00425263	0.00774723	0.00625342	-0.0203677	-0.000551337	-0.0236125	0.017824	-0.00677078	-0.0137245	0.0327403	0.00312412	0.00351613	0.0140507	0.00275571	0.0242376	0.0128945	-0.0336218	-0.00887627	-0.00625688	0.000165552	-0.00879161	0.00442916	0.00125013	-0.00833032	0.0101129	-0.00758228	0.0577545	-0.0121075	-0.0183273	0.00993312
star.pct_mapped_many [N=3,560]	0.101188	0.315878	0.111267	0.0659302	-0.0332711	-0.121523	-0.0601324	0.00807809	0.034543	-0.0160159	0.023336	0.0205784	-0.069288	0.064637	-0.00148622	0.0268662	0.0142143	-0.0304829	-0.0479158	-0.0270631	-0.00693085	0.0332777	0.00142269	-0.0334534	-0.0545166	-0.00431046	-0.00319457	-3.60183e-05	-0.00947806	-0.00389056	-0.0169791
star.rate_deletion_per_base [N=3,560]	-0.0163434	-0.020745	0.0168562	0.00767703	-0.0293585	0.00967009	0.0131991	0.0145173	0.0113443	-0.0198698	0.0375636	-0.00412826	-0.0217896	0.0459608	-0.00705011	0.0413636	0.0281414	0.0178958	-0.0218019	-0.00974069	-0.00193104	-0.0254216	-0.0314481	-0.0191232	-0.02051	-0.0213584	0.0360588	0.0239094	-0.00858237	-0.0333511	0.00755084
star.num_splice_gtag [N=3,560]	0.403479	-0.0288601	-0.0392569	-0.0118239	-0.0136609	0.0297385	-0.00317158	0.0502543	-0.0171361	0.0762986	-0.00813406	-0.0374923	0.0111685	0.0172334	-0.00698887	-0.00817019	-0.0161592	-0.00837194	0.00571357	0.00260334	-0.00416865	-0.0179932	-0.0305288	0.0320721	0.00168254	0.00364925	-0.0077759	-0.00717758	0.0230655	-0.013588	7.03261e-05
star.num_mapped_many [N=3,560]	0.348211	0.189093	0.0362328	0.0611365	-0.0454908	-0.056533	-0.0393588	0.0358299	0.0148066	0.0426697	0.00858002	-0.0115773	-0.037732	0.0440884	-0.00288638	0.00566859	-0.0100554	-0.0256732	-0.033769	-0.0182192	-0.0107099	0.00637097	-0.0265792	0.00519062	-0.0407511	0.00285581	-0.000906427	-0.00680419	0.00573839	-0.0158005	-0.00822746
star.num_mapped_multiple [N=3,560]	0.215493	-0.0728792	0.0363503	-0.117725	0.034881	0.00490846	-0.0253655	0.113766	0.00405063	0.066319	0.0032316	-0.0337616	-0.00508136	0.0224809	-0.0198411	0.00883501	0.00332638	0.00244961	0.00196681	-0.00911651	-0.00473855	-0.00693903	-0.0112139	0.0482412	-0.0201349	0.00500896	0.00612673	-0.0103316	0.000444857	-0.00819308	-0.0352158
star.avg_mapped_length [N=3,560]	-0.0162219	0.0185544	-0.00798259	-0.0170016	0.0522572	0.0162759	-0.0177449	-0.0172852	-0.0136335	-0.000124799	-0.00565292	-0.0132839	0.0227296	-0.0208192	-0.0245337	0.00442463	-0.00353383	0.00348779	0.00152919	0.00665217	0.00379145	0.00674648	0.042722	0.0130304	0.0351966	0.0162616	-0.00413734	0.0160872	0.0204605	0.0398361	0.0111848
star.avg_input_length [N=3,560]	-0.0583388	0.016588	-0.00629945	-0.0250209	0.0383439	0.0200089	-0.0234271	-0.0166762	-0.0077386	-0.00741153	0.0103814	0.00471011	0.00603121	-0.0117646	-0.0189721	0.0140728	-0.0117569	0.01745	0.00117897	0.0106393	0.00745992	0.0143334	0.031166	0.0112582	0.0271386	0.00852608	0.00201357	0.0128742	0.0210201	0.0361353	0.00411182
bam.genome_duplicates [N=3,560]	-0.00762448	0.0464147	0.00728774	-0.151404	0.0221674	0.0109821	-0.00859881	0.0450328	-0.0134958	0.0321	-0.00204683	-0.0267662	0.00371664	0.00617954	-0.0241927	0.0131901	0.0135697	0.00644966	0.00590259	-0.0127522	-0.0130402	0.00860894	0.0025802	0.0581348	-0.0156793	0.0214288	-0.0176849	-0.0135134	0.00968462	-0.000341835	-0.00901727
bam.exon_mapped [N=3,560]	0.393135	9.99768e-05	-0.037429	-0.0178713	-0.0167055	0.0194766	-0.00270514	0.053148	-0.00716665	0.0695825	-0.00889406	-0.0345449	0.00655981	0.0132931	-0.00863667	-0.00880292	-0.0174138	-0.00604073	0.00442821	-0.00790937	-0.00421545	-0.021349	-0.0296042	0.0418687	-0.0121475	0.000176531	-0.00354135	-0.00898026	0.0199804	-0.0148534	-0.00567013
bam.genome_total [N=3,560]	0.387579	-0.00614778	-0.0330017	0.0210421	-0.0272406	0.0162217	-0.00198968	0.0461797	-0.00724547	0.0649234	-0.0088552	-0.0292134	0.00695932	0.0113894	-0.00453186	-0.0101035	-0.0213889	-0.00806677	0.00155297	-0.00594059	-0.00617323	-0.0178361	-0.0302779	0.0359264	-0.0142968	0.000680398	0.00303779	-0.00673724	0.0130102	-0.0160524	-0.00260327
bam.genome_mapped [N=3,560]	0.393355	-0.00890778	-0.0322001	0.0245496	-0.0275864	0.0177195	-0.000959036	0.0486132	-0.00684363	0.0646568	-0.00875833	-0.0274533	0.00749101	0.0128989	-0.00560019	-0.00951061	-0.0214788	-0.00660784	0.00164299	-0.00578261	-0.00589422	-0.0185125	-0.0294705	0.0368948	-0.0142399	0.00029964	0.00138281	-0.00811576	0.0149452	-0.016106	-0.00214999
bam.exon_total [N=3,560]	0.393135	9.99768e-05	-0.037429	-0.0178713	-0.0167055	0.0194766	-0.00270514	0.053148	-0.00716665	0.0695825	-0.00889406	-0.0345449	0.00655981	0.0132931	-0.00863667	-0.00880292	-0.0174138	-0.00604073	0.00442821	-0.00790937	-0.00421545	-0.021349	-0.0296042	0.0418687	-0.0121475	0.000176531	-0.00354135	-0.00898026	0.0199804	-0.0148534	-0.00567013
bam.genome_insert_std [N=3,560]	0.00770053	-0.0220117	-0.0265282	-0.130977	0.113217	0.0293468	-0.0326814	-0.00508696	-0.0306947	0.0574665	-0.0111858	-0.0427128	0.0141704	0.0334105	0.000621984	0.0116408	0.0382544	-0.00057814	0.0142047	0.0142965	-0.00441867	0.0294544	-0.0136976	-0.0162871	0.0596425	0.0175543	-0.0232832	0.0116202	0.0139075	-0.0118396	-0.0196691
bam.genome_insert_mean [N=3,560]	-0.00127722	-0.0191198	-0.0245543	-0.132254	0.102652	0.0277634	-0.0306028	-0.0132318	-0.0217014	0.0503326	-0.0105713	-0.0385569	0.0150014	0.0290211	0.00397855	0.0109842	0.0373086	0.00170528	0.00978432	0.000456011	-0.00530937	0.0293719	-0.0141173	-0.0106854	0.0541532	0.0129566	-0.0232253	0.0116173	0.0144517	-0.0163746	-0.0204266
fastqc_raw.R2_raw_GC_mean [N=3,560]	-0.120348	0.123943	-0.00738876	-0.344671	0.0767598	-0.019173	0.0078853	-0.133997	0.0350512	-0.0156787	0.0133486	-0.0173546	0.00212366	-0.00909273	-0.0155371	-0.000914186	0.0697629	-0.00240084	0.0116907	-0.0425131	0.0252625	0.0633652	-0.00427146	-0.0207708	-0.00167021	-0.00168407	-0.0254433	0.0193395	-0.00378194	0.0113415	-0.0122554
fastqc_raw.R2_raw_GC_std [N=3,560]	0.0859377	-0.0270391	0.0202014	0.232538	-0.0297389	0.0032321	-0.00345948	0.0898047	-0.0126794	-0.00887429	-0.00536443	0.0166643	0.00397659	0.0409806	0.0119104	-0.00845939	-0.0307811	-0.012548	0.00891125	0.0173337	-0.0247919	-0.026067	0.00314717	-0.00246587	0.00552399	-0.0207718	0.0283806	0.0078486	-0.0129	-0.0134714	0.0041866
fastqc_raw.R1_raw_GC_mean [N=3,560]	-0.0551136	0.137534	-0.0170945	-0.34887	0.0595614	-0.0298817	0.00654867	-0.149622	0.0320666	-0.00642099	0.0213357	0.000504766	-0.0188003	-0.0039318	-0.0185866	0.00223006	0.0726766	-0.00802229	0.00703913	-0.0487458	0.0238702	0.0689501	-0.0059709	-0.0096502	-0.00763637	-0.000981508	-0.0278558	0.0182856	-0.0060078	0.0127108	-0.00812993
fastqc_raw.R1_raw_GC_std [N=3,560]	0.189142	-0.00766746	0.00914752	0.219108	-0.0491721	-0.0042171	0.00566711	0.0678178	-0.0114506	0.00692213	-0.00542796	0.0216051	-0.0214782	0.0393379	0.00135743	-0.0163574	-0.0189928	-0.0154771	0.000912899	0.00903938	-0.0253669	-0.0279882	-0.00701947	0.0143875	-0.000558018	-0.0208612	0.0195682	0.0119615	-0.0109491	0.00181802	0.00925505
fastqc_clean.R1_clean_GC_mean [N=3,560]	-0.0649693	0.135611	-0.0138772	-0.352635	0.061567	-0.0305988	0.0067512	-0.148923	0.0328	-0.00914803	0.0212081	0.00164261	-0.0176113	-0.00455579	-0.0197245	0.00430017	0.073419	-0.00476568	0.00878213	-0.0492696	0.0246051	0.0683751	-0.00601711	-0.00918914	-0.00871439	0.00176898	-0.0282069	0.018414	-0.00576236	0.0172636	-0.00778634
fastqc_clean.R2_clean_GC_mean [N=3,560]	-0.0677568	0.139674	-0.0127898	-0.351759	0.0642579	-0.0273562	0.0101212	-0.145276	0.0329255	-0.0107463	0.0169958	-0.00651594	-0.0146052	-0.00479848	-0.0218867	-0.00195412	0.0768804	-0.000530385	0.0123675	-0.0484078	0.0268535	0.0724711	-0.0053237	-0.0117081	-0.00535106	-0.00237374	-0.0268468	0.0234733	-0.0062193	0.014447	-0.00855627
fastqc_clean.R2_clean_GC_std [N=3,560]	0.125542	-0.0179872	0.0201358	0.231043	-0.034444	-0.00830727	0.00830032	0.0865478	0.000137993	0.0022594	-0.00476234	0.0245448	-0.010306	0.0318464	0.011729	-0.0115705	-0.026735	-0.0106106	-0.00346405	0.0177942	-0.0214165	-0.0425761	-0.0140263	0.00785033	-0.00402534	-0.0208532	0.0189225	-0.000435147	-0.0144114	-0.00540332	0.00480248
fastqc_clean.R1_clean_GC_std [N=3,560]	0.133808	-0.0214493	0.0158301	0.229104	-0.0418085	-0.00512093	0.0095256	0.0821813	0.00141566	0.00260122	-0.0040046	0.0236839	-0.0120077	0.0344	0.0128797	-0.013269	-0.0298037	-0.0121226	-0.00141046	0.0140467	-0.022268	-0.0406189	-0.0143506	0.00670628	-0.00621013	-0.0217036	0.0182207	0.000198364	-0.014936	-0.00623255	0.00347057
prime_bias.MEDIAN_5PRIME_TO_3PRIME_BIAS [N=3,560]	0.145387	-0.159723	-0.0211719	0.289172	-0.00265194	0.0267906	-0.00672839	-0.0338086	-0.0365824	0.0116791	-0.0263758	-0.00579679	0.0224004	0.0205786	0.0201524	0.00355973	-0.000907571	-0.0300641	0.000997449	0.0628693	-0.0168409	0.0423533	-0.0376063	-0.083368	0.0436737	-0.00245901	0.0171841	0.0167723	-0.0308031	0.0125772	0.0252067
prime_bias.MEDIAN_3PRIME_BIAS [N=3,560]	-0.251882	0.0898524	0.0315976	-0.285462	-0.00919633	-0.0312017	-0.0128346	0.0642059	0.0502605	-0.00730403	0.0186158	0.0250553	-0.0156467	0.00435413	-0.0191854	-0.0211768	0.0127627	0.0115972	0.00367387	-0.0732655	-0.000876891	-0.0465924	0.0386962	0.074148	-0.056671	-0.00414154	0.00271952	-0.00161761	0.0185271	-0.0271563	-0.0291535
prime_bias.MEDIAN_5PRIME_BIAS [N=3,560]	0.157765	-0.132136	-0.0159887	0.296667	7.18715e-05	0.0201452	-0.00455896	-0.0384622	-0.034018	0.0117662	-0.0249206	0.00141139	0.018099	0.0156031	0.0206223	-0.00369302	-0.0102304	-0.0235965	0.0122689	0.0691147	-0.0218784	0.0366562	-0.0311669	-0.0731408	0.0426005	-0.0121216	0.0163151	0.016307	-0.0269717	0.00575732	0.0221383

## Sheet: Sex
	PIC1 [N=2,932]	PIC2 [N=2,932]	PIC3 [N=2,932]	PIC4 [N=2,932]	PIC5 [N=2,932]	PIC6 [N=2,932]	PIC7 [N=2,932]	PIC8 [N=2,932]	PIC9 [N=2,932]	PIC10 [N=2,932]	PIC11 [N=2,932]	PIC12 [N=2,932]	PIC13 [N=2,932]	PIC14 [N=2,932]	PIC15 [N=2,932]	PIC16 [N=2,932]	PIC17 [N=2,932]	PIC18 [N=2,932]	PIC19 [N=2,932]	PIC20 [N=2,932]	PIC21 [N=2,932]	PIC22 [N=2,932]	PIC23 [N=2,932]	PIC24 [N=2,932]	PIC25 [N=2,932]	PIC26 [N=2,932]	PIC27 [N=2,932]	PIC28 [N=2,932]	PIC29 [N=2,932]	PIC30 [N=2,932]	PIC31 [N=2,932]
Sex [N=3,411]	0.00364078	-0.00236626	-0.000661827	-0.00386986	-0.00648754	0.00884419	-8.13325e-05	0.0103027	-0.00942898	-0.00651661	0.00527066	-0.00351071	0.0320186	0.0126588	0.00502939	0.0121489	-0.0028308	0.0224434	0.0114713	0.00816091	-0.000155666	-0.00579976	-0.00920742	-0.00660215	-0.0256083	0.00729005	-0.019201	-0.01905	0.0176677	0.0134762	0.00481849

## Sheet: GenotypeMDS
	PIC1 [N=2,932]	PIC2 [N=2,932]	PIC3 [N=2,932]	PIC4 [N=2,932]	PIC5 [N=2,932]	PIC6 [N=2,932]	PIC7 [N=2,932]	PIC8 [N=2,932]	PIC9 [N=2,932]	PIC10 [N=2,932]	PIC11 [N=2,932]	PIC12 [N=2,932]	PIC13 [N=2,932]	PIC14 [N=2,932]	PIC15 [N=2,932]	PIC16 [N=2,932]	PIC17 [N=2,932]	PIC18 [N=2,932]	PIC19 [N=2,932]	PIC20 [N=2,932]	PIC21 [N=2,932]	PIC22 [N=2,932]	PIC23 [N=2,932]	PIC24 [N=2,932]	PIC25 [N=2,932]	PIC26 [N=2,932]	PIC27 [N=2,932]	PIC28 [N=2,932]	PIC29 [N=2,932]	PIC30 [N=2,932]	PIC31 [N=2,932]
C1 [N=2,932]	-0.00329931	0.00130634	-0.000846293	0.00847423	-0.00122477	0.0131376	-0.0100618	-0.00923844	-0.00881598	-0.00514979	0.00249493	0.0129284	0.00121275	-0.0011842	-0.00847312	-0.00572418	0.000876305	-0.0217424	-0.00874103	-0.00377768	-0.00724249	0.0138852	-0.0135556	0.00469404	0.023343	-0.00223463	-0.000979225	0.00835861	0.008156	0.0237033	0.00745279
C2 [N=2,932]	-0.000881029	-0.00345856	0.00154626	0.000826757	0.00838169	0.00705638	-0.0194526	0.00798788	0.00514664	0.0198664	0.00401289	0.0304277	-0.012289	0.0194416	-0.00223974	0.00852164	-0.00988947	-0.00750684	0.00718895	-0.00538659	0.0011635	0.00301744	0.00172492	0.0318787	-0.00550252	-0.0298849	-0.0119736	-0.00672809	0.0017906	-0.0058284	-0.0172479
C3 [N=2,932]	-0.00146819	-0.000737959	-0.00025519	-0.00284057	0.000521638	0.00369023	-0.00436507	0.00773131	-0.00629621	-0.00369814	-0.000333683	0.00353179	-0.000605445	-0.00662722	0.000702982	0.0011452	0.0158849	0.00718096	-0.0146786	-0.00226124	-0.00874717	0.000161281	0.0118293	0.0184133	-0.00989861	0.00612415	0.00200937	0.00282089	0.000313431	-0.00176333	-0.0129535
C4 [N=2,932]	0.00159196	-0.000982487	0.00111888	0.00436858	-0.00557334	-0.000599289	0.0104546	-0.00938879	0.00716572	0.00948632	0.0191021	0.00370221	0.00642268	0.0016986	0.00290741	-0.0062596	-0.0250335	-0.0200475	-0.00525538	0.00247206	-0.00722359	-0.00168732	-0.0107593	-0.00559318	0.0134806	-0.00796446	0.010636	0.0125177	-0.00725484	0.0136468	0.00161434

## Sheet: CellFractionPercentages
	PIC1 [N=2,932]	PIC2 [N=2,932]	PIC3 [N=2,932]	PIC4 [N=2,932]	PIC5 [N=2,932]	PIC6 [N=2,932]	PIC7 [N=2,932]	PIC8 [N=2,932]	PIC9 [N=2,932]	PIC10 [N=2,932]	PIC11 [N=2,932]	PIC12 [N=2,932]	PIC13 [N=2,932]	PIC14 [N=2,932]	PIC15 [N=2,932]	PIC16 [N=2,932]	PIC17 [N=2,932]	PIC18 [N=2,932]	PIC19 [N=2,932]	PIC20 [N=2,932]	PIC21 [N=2,932]	PIC22 [N=2,932]	PIC23 [N=2,932]	PIC24 [N=2,932]	PIC25 [N=2,932]	PIC26 [N=2,932]	PIC27 [N=2,932]	PIC28 [N=2,932]	PIC29 [N=2,932]	PIC30 [N=2,932]	PIC31 [N=2,932]
Basophil [N=2,290]	-0.0088411	-0.0495169	-0.0132044	-0.0259525	0.0318214	0.0538251	0.0906747	0.0101728	-0.00125044	-0.0043126	0.0024641	-0.0179721	0.000853123	0.00243278	0.0342805	-0.0196419	-0.00966781	0.00196205	0.0102976	-0.0181583	-0.0309005	-0.0103657	0.0157909	0.0202002	-0.0186771	0.0417023	0.00526638	0.0197994	0.00313435	-0.00873785	-0.000243429
Eosinophil [N=2,290]	-0.0735886	-0.0817764	-0.0281965	-0.0512672	0.00561048	0.111581	0.357902	0.00630832	0.0342745	0.0189441	0.00973896	0.0342833	-0.0226953	-0.0398586	0.0238291	-0.0814037	0.0152784	0.0850297	-0.00299622	-0.0490628	0.00539724	0.0245781	-0.0163088	0.0148054	0.0051954	0.00889897	0.0177398	0.00882355	-0.00610587	-0.0140404	-0.0272017
Granulocyte [N=3,032]	0.104277	0.739802	0.0196219	0.00925916	-0.00754566	-0.0439056	0.0245275	0.0930699	-0.0195458	0.0125054	0.00535962	-0.00811167	0.000883551	0.00798167	-0.013501	0.0134219	-0.0118735	0.0396089	-0.00325457	0.0012807	-0.00677938	-0.00128314	0.000587551	0.0399758	-0.051493	-0.0149482	-0.0312109	-0.000144804	0.0343515	0.0135144	-0.0168607
LUC [N=646]	-0.0171939	-0.11988	-0.0679499	-0.0160386	-0.00721749	0.0627224	0.0171235	-0.00107344	-0.0432525	0.0378893	-0.0379706	0.0299715	-0.0113807	-0.00132005	0.0186733	-0.0132564	-0.0223321	-0.014616	0.0366921	0.00285353	0.0264889	-0.00484158	0.00514127	0.00330865	-0.0127353	0.047428	0.00376417	0.0104617	-0.00940917	0.00451952	0.0126253
Lymphocyte [N=3,032]	-0.0869191	-0.750153	0.0254434	0.00597231	0.0169293	-0.0201342	-0.0169813	-0.0768957	0.0782573	-0.043823	0.00375656	0.00821186	-0.00288457	-0.0186385	0.00804316	-0.0104486	0.0169535	-0.0432376	0.00119529	0.00177773	0.00870863	-0.00563086	-0.00238455	-0.0343282	0.0515969	0.0133375	0.0293818	-0.000920657	-0.0346057	-0.00832063	0.0228002
Monocyte [N=3,032]	-0.071178	-0.068571	-0.137503	-0.0457084	-0.0276602	0.198991	-0.0335275	-0.0710982	-0.180471	0.0915923	-0.0276108	-0.00763428	0.00889462	0.0359949	0.0253002	-0.00817102	-0.00207826	0.00567475	0.00639024	-0.00686528	-0.00390855	0.0218254	0.00368947	-0.0330563	0.0203051	-0.00376269	0.00422344	-0.00507375	0.00260088	-0.0173366	-0.0178121
Neutrophil [N=2,290]	0.118719	0.598765	0.0200804	0.021517	-0.0270407	-0.0690279	-0.0791214	0.0829035	-0.00757344	-0.0062694	-0.00215292	-0.00428401	0.00914811	0.00969547	-0.0347515	0.0321954	-0.0292638	0.00527065	-0.0199364	0.0322433	-0.0179508	0.00366952	-0.00158592	0.0312002	-0.0318291	-0.00263236	-0.0195629	-0.012084	0.00872176	0.0167145	-0.00472766
Agranulocyte [N=3,032]	-0.100517	-0.710785	-0.0160492	-0.00762488	0.00765273	0.0385992	-0.025273	-0.0912602	0.0202666	-0.0140684	-0.00446874	0.00537284	-0.000103025	-0.00683372	0.0146759	-0.0119726	0.0150219	-0.0382037	0.00293639	-0.000333873	0.00690049	0.00108049	-0.00113723	-0.0411188	0.053366	0.0112068	0.0282815	-0.0023053	-0.0311341	-0.0126444	0.0158897
Leukocyte [N=3,032]	0.00391465	0.0489114	0.0265648	0.0120702	0.0031342	-0.035212	-0.0137711	-0.01044	0.0121164	-0.0176837	0.00648998	-0.0223565	0.00678181	0.00805349	0.0144711	0.00920636	0.031793	0.00128131	-0.00193265	0.00816675	0.00304042	-0.00145788	-0.00512378	-0.0217941	0.0316851	-0.0294287	-0.0174345	-0.022044	0.0191276	0.0039572	-0.00390626
Myeloid Lineage [N=3,032]	0.089552	0.774742	-0.0227947	-0.00463061	-0.0169613	0.0162871	0.015702	0.0775093	-0.0786977	0.0427248	-0.00304864	-0.0111737	0.00379276	0.0200933	-0.00645642	0.011843	-0.0134497	0.0444651	-0.00146333	-0.000813953	-0.00854885	0.00559023	0.00181127	0.0324879	-0.0489633	-0.0172988	-0.0322599	-0.0017767	0.0378218	0.00901472	-0.0238462

## Sheet: CellCounts
	PIC1 [N=2,932]	PIC2 [N=2,932]	PIC3 [N=2,932]	PIC4 [N=2,932]	PIC5 [N=2,932]	PIC6 [N=2,932]	PIC7 [N=2,932]	PIC8 [N=2,932]	PIC9 [N=2,932]	PIC10 [N=2,932]	PIC11 [N=2,932]	PIC12 [N=2,932]	PIC13 [N=2,932]	PIC14 [N=2,932]	PIC15 [N=2,932]	PIC16 [N=2,932]	PIC17 [N=2,932]	PIC18 [N=2,932]	PIC19 [N=2,932]	PIC20 [N=2,932]	PIC21 [N=2,932]	PIC22 [N=2,932]	PIC23 [N=2,932]	PIC24 [N=2,932]	PIC25 [N=2,932]	PIC26 [N=2,932]	PIC27 [N=2,932]	PIC28 [N=2,932]	PIC29 [N=2,932]	PIC30 [N=2,932]	PIC31 [N=2,932]
Baso [N=2,290]	-0.00670121	-0.00553297	0.0185297	-0.00787545	-0.00242512	0.0201391	0.0666759	0.025216	0.0118035	0.0202624	0.0148884	-0.0208791	-0.0328798	0.0152864	0.0244378	-0.01072	-0.00972575	-0.00559838	-0.010829	-0.0272337	-0.0397661	0.000631465	0.00811498	0.0201309	-0.0202774	0.0501269	0.00923615	0.0073109	-0.00419291	-0.0148972	-0.00154203
Eos [N=2,290]	-0.0777885	-0.0113852	-0.00320586	-0.0444188	-0.026206	0.0598057	0.327109	0.0409441	0.0487597	0.0416461	0.0254594	0.0216376	-0.0609577	-0.00816686	0.00894015	-0.0725565	0.0164287	0.0740035	-0.0115953	-0.0621676	-0.00205937	0.024008	-0.0255982	0.0119193	0.00729652	0.00741578	0.0148489	0.00148368	0.00168174	-0.00375653	-0.0272868
Granulocyte [N=3,032]	0.0174874	0.520464	0.0562481	0.0414575	-0.111228	-0.12594	-0.0208156	0.145925	0.0267728	0.0535421	0.0186828	-0.00834206	-0.0673819	0.0748232	-0.00736833	0.0191058	-0.0165892	-0.00128085	-0.0226045	-0.0330423	-0.00677832	-0.0198611	-0.0304128	0.00504362	-0.029992	-0.0125668	-0.0488243	-0.00999637	0.0330857	0.00891517	-0.00506123
LUC [N=646]	-0.0166815	-0.0492546	-0.0494354	-0.0300675	-0.0366192	0.0316876	-0.00248549	0.0245472	-0.0207467	0.0615185	-0.0184339	0.0241041	-0.0451938	0.0173547	0.00882514	-0.00317522	-0.0177912	-0.0357396	0.0196578	-0.011201	0.0024466	-0.00561186	-0.0162912	-0.0031738	-0.0211245	0.027429	-0.0144515	0.000545542	-0.0179075	0.00298022	0.0240478
Lymph [N=3,032]	-0.0710326	-0.426611	0.0763099	0.0340761	-0.0888643	-0.120111	-0.0327491	0.0521088	0.105188	0.00715963	0.0253829	-0.0117683	-0.064274	0.0629113	0.00256133	0.00488848	0.00803635	-0.0453878	-0.0273238	-0.0273325	0.00416165	-0.0254006	-0.0317671	-0.0361624	0.0238477	0.0050697	-0.0142197	-0.0107166	-0.00559056	0.00623343	0.0169113
Mono [N=3,032]	-0.0671232	0.032186	-0.0535473	-0.010403	-0.0819386	0.0688078	-0.042112	0.0217456	-0.0990572	0.064699	-0.0215153	0.0102077	-0.038517	0.0614971	0.0352923	-0.0015026	0.0210752	-0.0237078	-0.00914775	-0.0268588	0.00594485	0.00725561	-0.0141273	-0.0223162	0.0123894	0.03336	-0.0107246	-0.0265312	0.020011	-0.0193508	-0.0365036
Neut [N=2,290]	0.0425346	0.447227	0.0605575	0.0342151	-0.0895105	-0.12424	-0.0591668	0.104113	0.0290265	0.0465166	0.0191095	-0.00404424	-0.0690814	0.0617369	-0.0307805	0.028132	-0.0242266	-0.00617628	-0.042043	0.00147879	-0.0160985	-0.00413886	-0.0364312	0.0189397	-0.0160268	0.000353889	-0.0132159	-0.0156842	0.00989844	0.0103491	-0.00483195
PLT [N=3,032]	-0.0224926	0.0567063	0.0400091	-0.0170719	-0.027926	-0.069683	0.0302192	-0.0181407	0.0314688	0.0210376	-0.0133903	-0.101624	-0.0263405	-0.100525	0.0314593	-0.00776245	0.00790219	-0.0347325	-0.0290655	-0.0145098	0.00401651	0.0479499	0.00936981	0.0253678	0.00305502	-0.000552079	-0.0208878	-0.0104192	0.0149568	0.00468613	0.0227108
RBC [N=2,387]	0.0679309	-0.0264844	-0.0213325	0.0141894	-0.0366667	-0.0122655	-0.0546029	-6.96809e-06	0.0214247	-0.0358629	0.00555484	-0.00167208	-0.0142306	0.0041496	-0.026144	-0.0404556	0.0148867	-0.0220575	-0.0176219	-0.00961398	0.0221465	-0.0071828	-0.0372107	-0.0129847	0.0226086	0.0171738	-0.0203581	0.00341875	-0.00991476	0.0534128	0.00782718
WBC [N=3,033]	-0.0253356	0.242352	0.06646	0.0436214	-0.13689	-0.137688	-0.0350503	0.139834	0.049769	0.0599885	0.0244428	-0.0118165	-0.0872559	0.0961781	-0.00158769	0.0167351	-0.0108885	-0.0212013	-0.0307694	-0.0419383	-0.00439068	-0.0262501	-0.0397265	-0.0139735	-0.0136086	-0.00645726	-0.0476935	-0.0131596	0.0255142	0.00729829	0.000533188
sum [N=3,033]	-0.0247242	0.0723548	0.0435627	-0.0145323	-0.0372644	-0.0767655	0.0275709	-0.00887528	0.0348501	0.0238469	-0.0133157	-0.10059	-0.0306845	-0.0911023	0.0294991	-0.00688653	0.00999597	-0.0369535	-0.0299071	-0.0163919	0.00368267	0.0476477	0.00464337	0.0235402	0.00301617	-0.000658084	-0.0274368	-0.0117069	0.0174991	0.00696073	0.0212637

## Sheet: BloodStats
	PIC1 [N=2,932]	PIC2 [N=2,932]	PIC3 [N=2,932]	PIC4 [N=2,932]	PIC5 [N=2,932]	PIC6 [N=2,932]	PIC7 [N=2,932]	PIC8 [N=2,932]	PIC9 [N=2,932]	PIC10 [N=2,932]	PIC11 [N=2,932]	PIC12 [N=2,932]	PIC13 [N=2,932]	PIC14 [N=2,932]	PIC15 [N=2,932]	PIC16 [N=2,932]	PIC17 [N=2,932]	PIC18 [N=2,932]	PIC19 [N=2,932]	PIC20 [N=2,932]	PIC21 [N=2,932]	PIC22 [N=2,932]	PIC23 [N=2,932]	PIC24 [N=2,932]	PIC25 [N=2,932]	PIC26 [N=2,932]	PIC27 [N=2,932]	PIC28 [N=2,932]	PIC29 [N=2,932]	PIC30 [N=2,932]	PIC31 [N=2,932]
Hematocrit (HCT) [N=3,033]	0.0413337	-0.017052	-0.0416124	-0.0296546	-0.0386343	-0.00751222	-0.0441112	0.0114951	0.0210526	-0.0228113	0.0169199	0.00567925	0.00725025	0.00553594	-0.00616248	-0.020804	0.00960823	0.000466741	-0.00621555	0.0033446	0.0374105	-0.0359294	-0.0413987	-0.0190528	0.00538007	0.0317364	-0.0259677	-0.015606	-0.00606336	0.0548554	0.0105573
Hemoglobin (HGB) [N=3,033]	0.0316176	-0.0207228	-0.0546067	-0.028485	-0.0419404	-0.00341672	-0.045903	0.0142047	0.0274752	-0.0252115	0.0192384	0.0138346	0.0134001	0.0256407	-0.0031774	0.0021404	0.0105687	0.0018158	-0.00577753	0.0120578	0.0274766	-0.0447555	-0.0433653	-0.0136901	-0.00776761	0.0306758	-0.0261494	-0.00963286	-0.00724039	0.0406853	0.00332908
Mean Corpuscular Hemoglobin (MCH) [N=1,498]	-0.0484241	0.0126551	0.0250968	-0.0499766	0.0145407	0.0113267	-0.000418087	0.00573106	-0.0354621	-0.019964	-0.0314796	0.0236615	0.0521637	-0.0229325	-0.0187831	0.023182	-0.0198964	0.0166889	0.0198514	-0.0252544	0.00604707	0.0235549	0.0230324	0.00241953	-0.00432342	-0.0114886	0.00277699	0.00263119	-0.0243488	-0.0128924	-0.049946
Mean corpuscular Hemoglobin Concentration (MCHC) [N=1,641]	-0.0488952	0.0148094	0.0259594	-0.05068	0.0106413	0.0120717	-0.00138074	0.00532519	-0.0343076	-0.0184796	-0.0316964	0.022496	0.0514603	-0.0243051	-0.0198309	0.0209144	-0.0205456	0.0151777	0.019772	-0.0266644	0.00365316	0.0258718	0.0189399	0.00284345	-0.00324244	-0.0124373	0.00181924	0.0019361	-0.0265758	-0.0131273	-0.051392
Mean Corpuscular Volume (MCV) [N=1,641]	-0.049329	-0.021654	-0.0191018	-0.0242741	0.057247	0.0158791	0.0192525	0.00668258	-0.0051836	-0.0138709	0.00531374	0.0304362	0.0227938	0.0146751	0.0188997	0.0497844	-0.0155578	0.0353082	0.0134605	7.33499e-05	0.0465651	-0.0365912	0.0507056	0.0032927	-0.0324279	0.00190625	0.026397	0.00838757	0.0322978	0.0120224	0.0217088
Mean Platelet Volume (MPV) [N=1,582]	0.0881477	-0.0313266	-0.0219864	0.0621192	-0.0302495	-0.00610467	-7.1505e-05	0.0177941	-0.00421436	-0.012478	-0.0042904	-0.00402286	-0.00815746	0.00724708	-0.00536168	0.0191305	-0.0066593	-0.0207482	0.00439426	-0.00169594	0.000867186	-0.00606261	0.0334882	0.000146882	0.0074926	0.00499497	0.00698355	-0.012988	-0.00712585	-0.00452314	-0.0220438
Red Cell Distribution Width (RDW) [N=835]	0.0243091	0.0040427	-0.017504	-0.00871287	0.0277826	-0.0753507	-0.0106384	0.00937913	-0.0167305	0.0455197	-0.0062257	-0.025102	-0.00432574	-0.0111973	-0.00445313	0.0105776	-0.0190325	0.00598521	-0.0150606	0.0313397	-0.00465319	0.00447378	-0.0359309	-0.0439567	0.00364047	0.0316877	-0.0234672	0.00537605	0.0134636	0.00274712	0.0219749

## Sheet: Decon-cell
	PIC1 [N=2,932]	PIC2 [N=2,932]	PIC3 [N=2,932]	PIC4 [N=2,932]	PIC5 [N=2,932]	PIC6 [N=2,932]	PIC7 [N=2,932]	PIC8 [N=2,932]	PIC9 [N=2,932]	PIC10 [N=2,932]	PIC11 [N=2,932]	PIC12 [N=2,932]	PIC13 [N=2,932]	PIC14 [N=2,932]	PIC15 [N=2,932]	PIC16 [N=2,932]	PIC17 [N=2,932]	PIC18 [N=2,932]	PIC19 [N=2,932]	PIC20 [N=2,932]	PIC21 [N=2,932]	PIC22 [N=2,932]	PIC23 [N=2,932]	PIC24 [N=2,932]	PIC25 [N=2,932]	PIC26 [N=2,932]	PIC27 [N=2,932]	PIC28 [N=2,932]	PIC29 [N=2,932]	PIC30 [N=2,932]	PIC31 [N=2,932]
Granulocytes [N=3,997]	0.207386	0.659012	-0.0261764	0.226908	-0.0366293	-0.0221481	-0.00691645	0.0594834	-0.0318255	-0.0029298	-0.0132665	0.00420146	0.0167549	0.00117947	0.00755102	0.0161451	-0.0169123	0.0240005	0.0125525	0.0174307	-0.0193298	-0.0286328	-0.0047938	0.00274892	-0.0148627	-0.0107539	-0.0197195	0.00162993	0.0180109	0.00641275	0.0214071
B cells (CD19+) [N=3,997]	0.0615772	-0.330239	0.214306	-7.4417e-06	-0.0344791	-0.00659055	-0.00445557	-0.0912509	0.11396	0.0620982	0.0164512	-0.00781039	-0.0252819	-0.0189396	-0.0953383	-0.00792603	0.00411267	-0.0402541	-0.0271062	0.0379516	0.0121312	0.0957232	-0.0555108	-0.0484997	-0.0306724	-0.112637	-0.00194932	-0.0163621	-0.123699	-0.00548443	0.0120059
CD4+ T cells [N=3,997]	-0.0037094	-0.47784	0.386588	-0.143304	0.0386172	-0.0505377	0.0123927	-0.0635653	0.0264718	0.0151946	0.00940086	-0.0221652	-0.013357	-0.014682	-0.00732914	-0.016028	0.0231292	-0.0289515	-0.0167368	-0.0210337	-0.00789525	0.0385302	0.0127097	0.0404721	0.0399581	-0.00340764	0.0170427	-0.00161011	0.00225595	-0.0120438	-0.019091
CD8+ T cells [N=3,997]	-0.115639	-0.427133	-0.0715404	-0.154459	0.0569212	-0.105913	-0.0552496	-0.0238991	0.0809721	0.00284793	-0.0137203	-0.061149	-0.0111316	0.00628219	-0.0160816	0.00304774	0.0381997	-0.0416587	0.0117307	-0.026018	-0.0056614	0.0237591	0.0046869	-0.0336592	0.0052896	0.035787	0.00104175	0.0135287	0.00868226	-0.0154888	-0.0364044
DN (CD4- CD8-) [N=3,997]	-0.0144034	-0.187609	-0.213627	-0.00212385	0.0122335	-0.0450432	-0.0367355	0.0325522	0.0933534	-0.0598315	-0.00326369	-0.0221395	0.00793913	0.00762695	0.00300055	-0.0144167	0.00575392	-0.0174205	0.0115446	-0.0147099	0.0110002	-0.0371707	-0.0123866	-0.0272997	0.0168582	0.0124878	0.00222911	-0.000932668	-0.00646552	0.00630883	-0.0243073
NK dim (CD56+ CD16+) [N=3,997]	0.00457625	-0.235374	-0.406455	-0.0333639	-0.0154066	0.00303019	0.0348907	-0.0454076	0.0742698	-0.094675	0.107002	0.182217	-0.062109	-0.0505588	0.0487774	-0.0298561	0.023671	-0.048207	-0.0270974	-0.00627896	0.132108	-0.0412602	-0.0105589	-0.013085	-0.0121344	0.0245832	-0.00468687	0.0158307	0.00704511	0.0282743	0.0406601
Monocytes (CD14+) [N=3,997]	-0.199613	0.31121	-0.340849	-0.318193	-0.0375033	0.16374	-0.0545397	0.0421055	-0.176816	0.130694	-0.0205863	-0.0359283	-0.0410571	0.0455095	-0.006717	-0.0038315	-0.00157876	0.0553353	0.0389419	-0.0528975	0.00789177	-0.019153	0.0146553	0.0237919	-0.0341203	0.00249256	-0.0193393	-0.00297154	0.00162959	0.0138666	-0.00888183
Lymphocytes [N=3,997]	-0.142038	-0.649059	0.0896301	-0.187722	0.0356412	-0.0203001	0.00689477	-0.0620841	0.061985	-0.00641715	0.0170254	-0.0048848	-0.0184601	-0.0125304	-0.00817853	-0.020634	0.0167586	-0.0345688	-0.0201902	-0.0152213	0.0258233	0.0245421	0.00353981	-0.00293551	0.0163552	0.0032247	0.0226457	0.0021858	-0.0189112	-0.0108778	-0.0213926
CD45RO- CD45RA+ T cells [N=3,997]	0.00746464	-0.534048	0.441918	-0.0329715	0.0369149	-0.0179497	0.0179047	-0.0590641	-0.0154909	-9.83654e-05	0.0155066	0.00522454	0.010901	-0.00927031	-0.00327475	-0.0125513	0.0236165	-0.0382851	0.0147788	-0.00671545	-0.00181112	0.0209302	0.00969408	0.0540557	0.0712116	0.0214544	0.0219918	0.008307	0.00351629	-0.0152975	-0.0232882
CD4+ Naive CD45RA+ CD27+ [N=3,997]	0.0448309	-0.489272	0.491527	-0.00778808	0.0326157	-0.0286675	0.0163227	-0.0504677	-0.0335221	0.000859876	0.0126427	0.0073655	0.00301827	-0.00567233	0.0036992	-0.00882071	0.0212415	-0.0390292	0.0141638	-0.00708365	-0.00567109	0.0203719	0.0105259	0.0557344	0.0630308	0.0288314	0.0237537	0.0104039	0.0172657	-0.0167955	-0.01747
CD4+ Naive CD45RO- CD27+ [N=3,997]	0.0345215	-0.438595	0.495943	-0.0307379	0.0242928	-0.0276215	0.0126969	-0.0545751	-0.0429385	0.00601501	0.0092396	0.00783234	0.00219974	-0.0079114	0.00548155	-0.00890972	0.0252702	-0.0347285	0.0190076	-0.0179058	-0.00725291	0.0238664	0.0121511	0.0616525	0.0617101	0.0303658	0.0225045	0.0100201	0.0169872	-0.0172012	-0.0174985
Intermediate monocytes (CD14+CD16+) [N=3,997]	-0.0476474	-0.0967288	-0.517855	-0.156522	0.00810557	0.0885687	-0.0184929	-0.0438129	-0.0893638	-0.00244087	-0.00570087	0.0478421	-0.0278791	-0.0202555	0.0494327	-0.0466814	0.00270468	0.00806421	0.0134754	0.0042457	0.0598571	-0.0430512	-0.00102098	-0.0216088	-0.0294202	0.012612	0.00015415	0.00524994	0.013482	0.0129483	0.0123316
CD8+ Naive CD45RA+ CD27+ [N=3,997]	0.081394	-0.270141	0.342755	0.032271	0.0293163	-0.015935	0.0317164	-0.104225	0.0296453	-0.0262994	0.0249945	0.0172659	0.0505178	-0.0161916	-0.0175678	-0.0125309	0.0365415	-0.0364128	0.0259613	-0.00342509	0.0166252	0.0111158	0.00454355	0.0375539	0.0945956	-0.00499821	0.0118046	0.0108447	-0.0085033	-0.00565202	-0.0225454
CD8+ EM CD45RA- CD27- [N=3,997]	-0.123389	-0.208359	-0.497218	-0.146151	-0.00468229	-0.105582	-0.0591083	0.00632301	0.0857891	-0.0676562	-0.0494057	-0.0791973	-0.0319325	0.049985	-0.0256582	0.0104343	0.0238103	0.00869053	0.0049226	-0.059395	-0.00322625	-0.042113	0.0131276	-0.0449019	-0.0179457	0.0257259	-0.0159667	0.0177427	-0.000665514	-0.00942324	-0.0165423
CD8+ Naive CD45RO- CD27+ [N=3,997]	0.0609341	-0.260663	0.315255	0.000230256	0.038363	-0.0203481	0.0290431	-0.0987227	0.034239	-0.0270358	0.0221073	0.0160668	0.0510549	-0.0168955	-0.0205501	-0.0125481	0.0395818	-0.0325699	0.0260684	-0.00554256	0.0129497	0.00827547	0.00556803	0.0336087	0.0935585	-0.00277593	0.00904067	0.0117267	-0.00665546	-0.00395586	-0.026423
IgD+ IgM+ [N=3,997]	0.105337	-0.380727	0.201516	0.0757503	-0.0477441	0.0247018	0.00637793	-0.117217	0.0926249	0.0348443	0.0226707	0.0101245	-0.0159996	-0.0149124	-0.0755814	-0.00640282	0.000561723	-0.0442511	-0.00902806	0.0359985	0.0179167	0.082781	-0.0477935	-0.0489115	-0.0270705	-0.108993	0.00242054	-0.0175235	-0.116353	-0.00238789	0.0163052
IgD+ IgM- [N=3,997]	0.0105836	0.029865	0.0329958	0.00145058	-0.0179828	0.0138895	0.0124997	-0.0160923	-0.00107396	-0.0123135	-0.0124568	0.00616231	-0.00193652	0.0213699	-0.0112725	0.030534	0.019526	-0.0100912	0.0338221	-0.0178371	0.0122813	-0.00268056	0.0139908	-0.00656971	0.00304974	-0.0361265	0.00159418	-0.0189356	-0.0159219	0.029351	-0.0077261
IgD- IgM- [N=3,997]	0.0964101	-0.318666	0.189303	0.0135274	-0.0426279	-0.0158905	-0.000881664	-0.0535406	0.108414	0.039629	0.00639487	-0.00890916	-0.00873915	-0.00152254	-0.0672758	-0.00685184	-0.00805563	-0.0443436	-0.0228274	0.0221449	0.000676631	0.0800715	-0.0460513	-0.0533925	-0.0364575	-0.0669671	0.0113967	-0.0167258	-0.0922445	-0.0213354	0.0206883
NaiveB cells (IgD+ IgM+ CD27-) [N=3,997]	0.105357	-0.362699	0.20138	0.0678275	-0.0503791	0.0172091	0.00446684	-0.10881	0.089698	0.0383349	0.0244411	0.00902096	-0.0246984	-0.0195738	-0.074973	-0.0102823	0.0041958	-0.0460485	-0.0089225	0.0316924	0.0222574	0.0839364	-0.0407477	-0.0475721	-0.0322235	-0.112703	0.00466973	-0.0195913	-0.115103	-0.00247631	0.0126433
Memory B cells (IgD+ IgM+ CD27+) [N=3,997]	0.110961	-0.397579	0.194836	0.0905545	-0.0321244	0.00837711	0.00962517	-0.0778343	0.0997616	0.032815	0.00655928	-0.000743328	0.00882223	-0.00697975	-0.0870728	-0.000810207	-0.0181688	-0.033359	-0.0415142	0.053803	-0.0141322	0.0579454	-0.0553048	-0.0516112	-0.00490647	-0.0826591	0.0204679	-0.00453141	-0.106798	-0.0022144	0.017725
CD24+ CD38+ [N=3,997]	0.0827489	-0.311501	0.181072	0.0518677	-0.0494707	0.0201504	0.0102819	-0.100128	0.0887012	0.017463	0.0175666	0.0161033	-0.0155351	-0.00321271	-0.068723	0.0101091	0.00616945	-0.043112	-0.00121314	0.0217401	0.0177852	0.0685456	-0.0341443	-0.0470024	-0.0313288	-0.104349	0.0096808	-0.0228569	-0.104154	0.00693361	0.00953608
T cells (CD3+ CD56-) [N=3,997]	-0.118093	-0.52385	0.184462	-0.207351	0.0492289	-0.0501557	0.00352511	-0.0486092	0.0518659	0.00526246	0.0141639	-0.0176874	-0.0135241	-0.0186516	-0.0138251	-0.0116964	0.0219117	-0.0281201	-0.0123109	-0.0281694	0.0137254	0.0313829	0.00972262	0.0113678	0.0200083	0.00843191	0.0168813	-0.00388398	-0.00759562	-0.0134253	-0.024725
Transitional B cells (CD24++ CD38++) [N=3,997]	0.0952141	-0.351765	0.119081	0.130689	-0.0317747	0.040151	0.0195613	-0.113213	0.062415	0.0198905	0.0173425	0.0114959	-0.000753025	-0.0132764	-0.0645513	-0.00105836	-0.00264659	-0.0371189	0.00423181	0.0407779	0.0292239	0.0589266	-0.0309433	-0.0544125	-0.0234499	-0.0976555	-6.29875e-05	-0.0163314	-0.0914102	0.00486886	0.0238224
Naive mature B cells (CD24+ CD38+ CD27- IgM+) [N=3,997]	0.106302	-0.363771	0.203644	0.0682882	-0.0523711	0.0155798	0.00364372	-0.108387	0.089661	0.0378416	0.0243277	0.00930542	-0.0258509	-0.0196613	-0.0743444	-0.0103062	0.00476529	-0.0460267	-0.00842288	0.0300307	0.022384	0.0850155	-0.0405097	-0.0473662	-0.033086	-0.111921	0.00552858	-0.0199838	-0.114342	-0.00402425	0.0125495
CD24+ CD38+ CD27+ IgM+ [N=3,997]	0.09249	-0.377864	0.194887	0.0737203	-0.0317515	0.00663263	0.006503	-0.0874536	0.116807	0.0255667	0.00283225	-0.00648539	0.0117224	-0.00935578	-0.0906783	0.0030908	-0.0153015	-0.0252997	-0.0406951	0.0480678	-0.0151831	0.063085	-0.063828	-0.0519245	-0.00719358	-0.089259	0.0152394	-0.00444908	-0.105545	-0.00732797	0.018048
IgM- [N=3,997]	0.061557	-0.078068	0.0908926	0.0307846	-0.025774	0.0112638	0.0122462	-0.0234211	0.0314468	-0.0017084	-0.00925238	0.00142431	-0.00785238	0.0193633	-0.0305858	0.0255003	0.0155503	-0.0217683	0.0222789	-0.00135422	0.0126349	0.016847	0.00197389	-0.0240938	-0.0129106	-0.0590385	0.00526677	-0.0264242	-0.0482514	0.0225401	0.0012486
Natural effector (CD24+ CD38+ IgD+ IgM+) [N=3,997]	0.0947287	-0.357302	0.198737	0.0614563	-0.0329064	-0.0089173	0.000716175	-0.0633722	0.117214	0.0263802	0.00262986	-0.00951269	0.00929246	-0.00983674	-0.0876148	0.000877976	-0.016306	-0.0286745	-0.0395604	0.0434846	-0.0267969	0.0567876	-0.058947	-0.0540655	-0.00555849	-0.0886706	0.0172965	-0.00050497	-0.107262	-0.00365725	0.0138186
NK cells (CD3- CD56+) [N=3,997]	0.00458072	-0.237206	-0.403282	-0.0317349	-0.0160302	0.0036912	0.0356533	-0.0459266	0.0741063	-0.0946045	0.108634	0.183586	-0.0629127	-0.050985	0.0490276	-0.0302018	0.0229653	-0.0486282	-0.0278647	-0.0055424	0.132495	-0.0406355	-0.0104226	-0.0123009	-0.0115741	0.024189	-0.00340221	0.0159329	0.00640802	0.0280754	0.0405118
IgD- CD5+ [N=3,997]	0.0992397	-0.29063	0.163943	0.0361177	-0.0357179	-0.0122721	0.00167468	-0.0350687	0.0857502	0.033156	-0.00270393	-0.014852	0.00138771	0.00731601	-0.0527994	-0.00175688	-0.0158783	-0.041646	-0.0260906	0.0205718	-0.00373236	0.0744153	-0.047188	-0.0572197	-0.0260614	-0.0456082	0.0112529	-0.0149344	-0.0786253	-0.0196368	0.0236139
IgD+ CD5+ [N=3,997]	0.0204553	-0.186533	0.152515	-0.0525691	-0.0336059	-0.00192739	-0.00169424	-0.112012	0.0818841	0.037927	0.0132906	-0.00233412	-0.0345785	-0.000880101	-0.0803342	0.00829928	0.0268829	-0.0307903	0.00304336	0.00208898	0.0282075	0.0851581	-0.0315722	-0.0315011	-0.028557	-0.0972767	-0.00697749	-0.0239984	-0.102221	0.0192407	-0.00298061
Prol CD4+ Tconv [N=3,997]	-0.0863854	-0.458801	0.331855	-0.181892	0.0320453	0.0270091	0.0224644	-0.0647766	0.0157829	0.0183415	0.0193454	-0.00860597	0.00917724	-0.00417131	-0.0283707	-0.0133453	0.035917	-0.0209364	0.00808403	-0.0103059	0.00299481	0.0449938	-0.000541061	0.0331626	0.0479753	0.00457506	0.0133394	-0.00172873	-0.0154801	-0.00348166	-0.0196559
Prol CD4+ Treg [N=3,997]	0.0959544	-0.27614	0.150567	-0.0117921	0.0535669	-0.0212518	0.0357746	-0.0944794	-0.019216	0.0181768	-0.0442523	-0.0598854	-0.0200926	-0.0113911	0.0161515	-0.00699002	-0.0350184	-0.0257442	-0.0947642	0.0248584	-0.0280321	0.0601016	0.00781206	-0.0219903	-0.00132967	0.00938871	-0.00512731	-0.0441945	0.0273754	0.0107549	-0.00213318
Treg HLA-DR+ [N=3,997]	-0.0272173	-0.201041	-0.168344	0.0254544	-0.0259642	-0.0302135	-0.0266247	0.0449305	-0.0421101	0.0823152	-0.0168249	-0.0084844	-0.0228643	0.0362939	0.0716179	-0.0102852	-0.00397799	-0.0326511	0.0319345	-0.0220199	0.0209549	0.0362151	-0.00201659	-0.0162415	-0.057577	0.0766086	-0.0139392	0.0158311	0.0598737	0.00427272	-0.0169833

[truncated: 1 more sheets: Phenotypes]
