# Supplementary material for: PICALO: principal interaction component analysis for the identification of discrete technical, cell-type, and environmental factors that mediate eQTLs
Source: Genome Biol. 2024 Jan 22;25:29. doi: 10.1186/s13059-023-03151-0 (PMC10802033; doi:10.1186/s13059-023-03151-0)
Supplement: Supplementary file 7 — Additional file 7: Table S5. Brain annotation correlations. [file 13059_2023_3151_MOESM7_ESM.xlsx]

## Sheet: Info
Table S5. Brain annotation correlations
Pearson correlation coefficients correlating PIC loadings to measured technical and biological covariates. Sheet names are self-explanatory except for: ‘IHCCounts’ which contains the correlations between PICs and immunohistochemistry (IHC) counts from the ROSMAP cohort (Patrick, E. et al. 2020), and ‘SNCounts’ which contains the correlations between PICs and the number of single nuclei observed i…

## Sheet: AvgExprCorrelation
	PIC1 [N=2,440]	PIC2 [N=2,440]	PIC3 [N=2,440]	PIC4 [N=2,440]	PIC5 [N=2,440]	PIC6 [N=2,440]	PIC7 [N=2,440]	PIC8 [N=2,440]	PIC9 [N=2,440]	PIC10 [N=2,440]	PIC11 [N=2,440]	PIC12 [N=2,440]	PIC13 [N=2,440]	PIC14 [N=2,440]	PIC15 [N=2,440]	PIC16 [N=2,440]	PIC17 [N=2,440]	PIC18 [N=2,440]	PIC19 [N=2,440]	PIC20 [N=2,440]	PIC21 [N=2,440]
AvgExprCorrelation [N=2,440]	-0.664972	0.15318	0.0441788	-0.015882	0.051885	0.0433835	-0.00145239	0.0189398	0.026403	0.0245945	-0.0150919	-0.0149973	0.0216423	0.0167978	-0.0114281	0.00658838	0.0119428	-0.00428881	0.00566904	0.00372777	-0.0182022

## Sheet: Datasets
	PIC1 [N=2,440]	PIC2 [N=2,440]	PIC3 [N=2,440]	PIC4 [N=2,440]	PIC5 [N=2,440]	PIC6 [N=2,440]	PIC7 [N=2,440]	PIC8 [N=2,440]	PIC9 [N=2,440]	PIC10 [N=2,440]	PIC11 [N=2,440]	PIC12 [N=2,440]	PIC13 [N=2,440]	PIC14 [N=2,440]	PIC15 [N=2,440]	PIC16 [N=2,440]	PIC17 [N=2,440]	PIC18 [N=2,440]	PIC19 [N=2,440]	PIC20 [N=2,440]	PIC21 [N=2,440]
AMPAD-ROSMAP-V2 [N=2,440]	0.00769098	0.00156465	-0.00130543	0.00489356	-0.000769531	5.43722e-05	0.00927875	-0.00201825	-0.00598112	-0.0102926	0.00400212	0.00043849	-0.0103175	-0.007767	0.0116237	-0.000107557	0.0267309	0.0164042	-0.0162118	0.0219495	0.0320784
CMC [N=2,440]	0.00337193	0.00141529	-0.000590819	0.00191264	-0.000362605	0.000155083	-0.00605377	0.00536656	0.0141617	-0.0055729	-0.000405748	-3.00248e-05	0.0044627	0.00293879	0.00328202	-0.00817686	-0.0153149	-0.00723426	0.0188016	-0.0136926	-0.0172728
AMPAD-MAYO-V2 [N=2,440]	-0.00132982	-0.00543069	0.000195517	-0.000327894	-0.000262519	-0.0038165	-0.00510895	0.00533532	-0.00340923	0.0125323	-0.00573854	-0.00619052	0.00130105	0.000979311	-0.0143442	-0.00461086	-0.00352804	-0.0172244	0.00796088	-0.00628504	-0.000648371
AMPAD-MSBB-V2 [N=2,440]	0.00304041	-0.000426421	-0.000831438	-0.00348066	-0.00251416	0.00466096	0.00616455	-0.00565397	0.0104989	-0.00032728	0.000267467	0.00132549	0.00916492	-0.00262476	-0.00137604	-0.00753228	-0.00241989	0.0210469	0.00894955	0.00711097	0.0093473
LIBD_1M [N=2,440]	-0.00394454	0.00167818	-0.0017657	-0.00991603	0.000943473	0.00308739	-0.0132022	-0.00533505	0.00182565	0.00529639	-0.00470065	0.0119155	-0.00385454	-0.00937425	0.0029492	0.00483709	0.00615181	-0.00962683	0.00168953	0.0210104	0.00171454
BrainGVEX-V2 [N=2,440]	-0.00348888	-0.00269175	0.00220876	0.00200112	0.0010197	-0.00146724	0.0043096	0.00550472	3.1608e-05	0.00543389	0.00704989	-0.00262785	-0.00940085	0.00886744	0.019296	0.00437468	-0.00699757	0.00128209	0.0125382	-0.00544118	-0.00204387
GVEX [N=2,440]	-0.000314967	0.000406522	-3.04479e-05	-0.000814209	-0.00310268	0.0010292	-0.00327795	-0.00768034	-0.0101893	-0.0123449	-0.0143619	-0.0175839	0.0126514	-0.00300743	-0.0125699	-0.0160202	-0.010379	0.0143632	-0.00405645	-0.00340816	-0.0309376
GTEx [N=2,440]	-0.0033052	0.00161739	-0.00147352	-0.00300987	0.000375055	0.00309821	0.00476408	0.00621427	-0.00117639	-0.000234538	-0.000947973	0.0144806	-0.0103436	0.00584335	-0.00633709	-1.79926e-05	-0.0120097	-0.0085143	-0.00418753	0.00343519	-0.00684731
NABEC-H610 [N=2,440]	-0.00143363	0.00208392	0.00461529	0.00200885	0.00738833	-0.00219588	-0.0019326	0.00187015	-0.0129282	0.00286515	0.0100823	-0.00267748	0.0156605	0.000484223	-0.000872893	0.0264973	-0.00115335	-0.0128464	-0.00408583	-0.00886156	0.00319985
NABEC-H550 [N=2,440]	-0.00360095	0.000302566	-0.00181832	0.0041398	0.00216358	-0.00196158	0.00124191	-0.0130425	0.00197631	0.00226866	-0.00332752	0.00904846	-0.0166791	0.0176887	-0.00930319	0.0112515	-0.00389696	0.0134434	-0.0202831	-0.00448543	0.0274313
TargetALS [N=2,440]	-0.00102925	-0.00179982	0.00215819	0.0003386	-0.00215786	-0.00228031	-0.001254	0.00398014	-0.00440635	-0.00878798	-0.00208164	-0.00474835	-0.00593252	-0.00386206	-0.00460088	-0.00117979	0.0237415	-0.0165428	-0.0125398	-0.0193221	-0.0100453
UCLA_ASD [N=2,440]	-0.00414233	-0.00102379	0.000364341	0.00110168	0.000210565	-0.00105519	0.00408844	-0.00445305	0.00615799	0.00922998	-0.00885899	0.00234505	0.00169153	-0.00804806	0.00668101	0.00545574	-0.0263318	-0.0092877	0.0159891	0.000396198	-0.012117
CMC_HBCC_set2 [N=2,440]	-0.000689856	0.000377937	0.00228079	-0.000256397	-0.00109517	-0.00186922	0.00173007	0.00594631	0.00428402	-0.00217342	0.00618566	0.00309159	0.00452386	0.0111858	-0.0142502	-0.0103806	-0.00107005	-0.000733839	-0.0198395	-0.000280177	-0.00536301
LIBD_h650 [N=2,440]	-0.00227878	-0.00299121	0.000251824	0.000532537	0.000494967	0.00227184	-0.0044977	-0.0101775	-0.00460391	0.0162335	0.0183106	-0.00866009	0.0206868	-0.00763624	0.0045205	0.0134039	0.0225299	-0.00155184	0.011921	-0.00310929	-0.0195191
CMC_HBCC_set3 [N=2,440]	-0.00213376	0.00545689	-0.00112463	-0.00198078	3.21084e-06	-0.00210834	0.00373041	0.0124811	-0.0060106	0.00273739	0.00189377	-0.00126238	-0.00365454	0.00299469	0.00549231	0.000650781	-0.00394462	0.00735846	-0.0125512	-0.0140126	0.00737282

## Sheet: RNASeqAlignmentMetrics
	PIC1 [N=2,440]	PIC2 [N=2,440]	PIC3 [N=2,440]	PIC4 [N=2,440]	PIC5 [N=2,440]	PIC6 [N=2,440]	PIC7 [N=2,440]	PIC8 [N=2,440]	PIC9 [N=2,440]	PIC10 [N=2,440]	PIC11 [N=2,440]	PIC12 [N=2,440]	PIC13 [N=2,440]	PIC14 [N=2,440]	PIC15 [N=2,440]	PIC16 [N=2,440]	PIC17 [N=2,440]	PIC18 [N=2,440]	PIC19 [N=2,440]	PIC20 [N=2,440]	PIC21 [N=2,440]
uniquely_mapped_percent [N=9,226]	-0.0234811	-0.0268417	-0.043952	-0.0494201	-0.102187	0.0258655	0.0708617	-0.0117086	0.0141496	0.0354229	-0.0377894	0.00113883	0.0128461	0.0457522	0.00504521	-0.0149985	-0.0100653	0.0134376	-0.0139467	-0.0164437	0.0154322
num_splices [N=9,226]	-0.277972	0.00939762	-0.0191767	0.0356771	-0.0701993	0.00944675	-0.148854	0.032168	-0.00392154	0.0253458	-0.010781	-0.0109668	0.013803	-0.0475383	-0.0236392	-0.00580491	-0.00822512	-0.0371301	0.0109277	0.017462	-0.0324912
num_GCAG_splices [N=9,226]	-0.258581	0.0103166	-0.0159031	0.0107135	-0.0735958	-0.0060602	-0.166422	0.0188016	-0.0101161	0.0176272	-0.0141884	-0.00544193	0.0111018	-0.030121	-0.0255613	-0.00785389	-0.00484895	-0.0336467	0.00630554	0.0132341	-0.0307955
insertion_length [N=9,226]	-0.0897248	-0.0339093	0.0167205	-0.00254333	-0.0267264	0.000243815	0.0547548	0.00672855	-0.0367261	0.0249894	-0.00640768	-0.00644934	-0.00206886	0.00562587	-0.0181429	0.0122266	0.015213	0.0233806	-0.0209661	0.0168399	0.0221384
deletion_length [N=9,226]	-0.103137	-0.0155533	-0.0722831	-0.0391796	-0.0715475	0.0143942	0.0993269	-0.00565624	9.11458e-05	0.0635269	-0.0192377	-0.0143594	0.00609231	-0.0196826	0.00475612	0.00514451	0.00469226	0.00633354	-0.0106464	-0.000589264	-0.00246525
unmapped_tooshort_percent [N=9,226]	0.0540066	-0.0136623	0.00263103	-0.00914876	-0.00288151	0.00769713	-0.0961617	0.017693	7.0202e-05	-0.0658093	-0.00515179	-0.00664924	-0.00815304	-0.0579863	0.00859669	0.0218245	0.00513873	-0.0183365	-0.00201186	0.0314231	-0.0243533
avg_mapped_read_length [N=9,226]	-0.0121157	0.00481828	0.0122575	0.0199044	0.000195956	-0.000275559	0.0274386	0.0137274	-0.0192733	-0.00189782	0.00286958	-0.00529426	-0.00823417	0.0117087	-0.00658955	-0.00107004	0.0151378	-0.0135046	-0.0176488	-0.0178204	0.002162
deletion_rate [N=9,226]	0.182675	-0.0399709	0.050437	-0.0511091	-0.0432333	0.0235342	0.0866851	0.043605	-0.035786	-0.0355974	0.0359436	-0.000432251	-0.0144723	-0.0123727	0.0133374	-0.0252345	0.00532063	0.00768086	-0.00978841	-0.0132989	0.0194532
mismatch_rate [N=9,226]	0.0209047	0.00581639	-0.00366015	-0.0347251	-0.00463358	-0.0140395	-0.134223	0.0157766	-0.00172046	-0.056664	-0.00248297	-0.00897537	-0.00226384	-0.0565888	0.0119453	0.00933624	0.0162395	-0.0116226	-0.0245642	0.0527082	-0.00748221
avg_input_read_length [N=9,226]	-0.01173	0.00434719	0.0110985	0.0177184	0.000376561	-0.000642383	0.0209301	0.0143781	-0.0194692	-0.0040545	0.00300315	-0.00542737	-0.00835918	0.00940313	-0.00632711	-0.000199605	0.0159218	-0.0138281	-0.0184009	-0.0162438	0.00159827
num_ATAC_splices [N=9,226]	-0.272	-0.0256689	-0.00357042	0.0311081	-0.0763487	0.00737195	-0.0893779	0.0247775	0.000773178	0.0192069	2.06276e-05	-0.00270818	0.00968567	-0.060877	-0.0135607	-0.00759318	-0.00432713	-0.019991	0.0125092	0.0116946	-0.0209954
num_annotated_splices [N=9,226]	-0.278171	0.00929565	-0.0192138	0.0360359	-0.0703763	0.00933796	-0.148748	0.0322165	-0.00387017	0.0255068	-0.0108254	-0.0109017	0.0137984	-0.0475102	-0.0236762	-0.00579638	-0.0082879	-0.0372624	0.0110227	0.0175109	-0.0324051
num_GTAG_splices [N=9,226]	-0.278464	0.00929481	-0.0193076	0.0361834	-0.0703408	0.00954254	-0.148568	0.0323414	-0.00377546	0.0256273	-0.0108392	-0.0109756	0.013829	-0.0475853	-0.0237179	-0.00575859	-0.00829028	-0.0372497	0.0110525	0.0175954	-0.0324125
uniquely_mapped [N=9,226]	-0.145977	0.0561	0.0185294	-0.0942563	-0.00556774	0.0112049	-0.101725	0.0196503	-0.0163766	-0.0336659	0.00664649	-0.0150017	0.00397248	-0.0332136	-0.0175547	-0.00604933	0.00222105	-0.0152661	-0.00587463	0.0203279	-0.036034
multimapped_toomany [N=9,226]	-0.0938081	0.0556799	0.051954	-0.00222235	0.0881375	-0.0270635	-0.0581488	0.00806377	-0.0150765	-0.0173643	0.0346615	-0.00474172	-0.0176791	-0.01446	-0.0179003	0.00810914	0.00676938	-0.00398831	0.00765108	-0.00126554	-0.019443
total_reads [N=9,226]	-0.145467	0.0561092	0.0251668	-0.0882656	0.0135678	0.00588602	-0.127015	0.0240635	-0.0176669	-0.0456893	0.0131952	-0.0145447	0.000405561	-0.0419571	-0.0180279	-0.00144487	0.00346321	-0.0161474	-0.00390818	0.0211087	-0.0382964
unmapped_other [N=9,226]	0.0847779	0.0357367	0.0238252	-0.0617604	0.147977	-0.00172935	-0.0228946	0.0126722	0.00620679	-0.0367963	0.00879646	-0.00758212	-0.00731439	-0.0105231	0.00658593	0.00162513	0.0132912	0.0484688	-0.00698459	0.0212176	-0.0247867
insertion_rate [N=9,226]	0.0903877	0.00547812	-0.0110848	-0.0731999	-0.00852755	0.00234037	0.0520896	0.0468875	0.0190602	0.0163914	0.00752221	-0.00235316	-0.0142177	0.0117467	-0.00027214	0.0157376	0.0461511	0.0367607	-0.00584974	-0.00652942	0.0175039
unmapped_other_percent [N=9,226]	0.144661	0.0298389	0.0102723	-0.0524775	0.143707	-0.0167122	0.0438194	0.00434148	-0.00196891	-0.00608229	0.00415221	-0.00607899	-0.0051936	-0.000793817	0.00367577	-0.00340997	0.0116455	0.0548616	-0.00224104	0.0139514	-0.00712352
num_noncanonical_splices [N=9,226]	-0.0463084	0.0335536	0.0125324	-0.0513304	0.0109446	0.0138502	-0.108132	0.00219167	-0.0242961	-0.0380357	0.013788	-0.0157253	0.00626815	-0.0426815	0.0100912	-0.00884383	0.00401093	0.00131932	-0.0154285	-0.0139	-0.0384894
unmapped_tooshort [N=9,226]	-0.051529	-0.0025844	-0.000120244	-0.0645025	0.00401136	0.0117723	-0.194834	0.0383241	-0.00850592	-0.0878017	0.00632866	-0.00822725	0.00356746	-0.0716229	-0.00173226	0.0113448	0.00183791	-0.0182553	-0.00343428	0.0280634	-0.0303587
multimapped_toomany_percent [N=9,226]	-0.0176939	0.0425055	0.0503843	0.0675326	0.122074	-0.036871	-0.0088694	-0.000163028	-0.0169507	0.0102598	0.0492732	0.00405717	-0.00880063	-0.00842629	-0.0129993	0.000578576	0.00769743	-0.00249331	0.0183329	-0.00562854	0.00112446
avg_sequence_length_R1 [N=9,223]	-0.0170087	0.00703643	0.0181847	0.025986	-0.00265062	0.00579146	0.0441109	0.0168431	-0.018204	-0.00625542	0.00510199	-0.00651387	-0.00169995	0.0123734	-0.0123467	-0.0100514	0.0213789	0.00420654	-0.0179561	-0.0178059	0.0146998
Total.Sequences_R1 [N=9,223]	-0.146409	0.0566115	0.0252855	-0.0861687	0.0127047	0.00708049	-0.126925	0.0233132	-0.0190448	-0.0446707	0.0150217	-0.014958	-0.000343984	-0.0408173	-0.0197444	9.77522e-06	0.0039868	-0.0154857	-0.00460627	0.0204177	-0.0385625
X.GC_R1 [N=9,223]	-0.251962	0.0553834	-0.0151117	0.0745954	0.0327323	-0.0213188	-0.144717	-0.0146904	-0.00966797	0.0416234	0.00463381	-0.00606001	-0.00975088	-0.0327538	-0.00784763	0.0111196	0.0138206	-0.0127269	0.0121919	0.0317656	-0.00696721
total_deduplicated_percentage_R1 [N=9,223]	0.0165212	-0.0263651	-0.0591791	-0.175214	-0.0587711	0.0517675	0.217132	0.006534	0.0212433	0.045119	-0.0383713	-0.00625405	-0.00296635	0.0109306	0.00147873	0.0283481	-0.0162766	-0.0083223	0.01037	-0.0203689	0.00492991
avg_sequence_length_R2 [N=7,712]	-0.0126266	0.00570656	0.0153501	0.0216611	-0.0024324	0.00372628	0.0380193	0.0147413	-0.0176999	-0.00723351	0.00522762	-0.00751646	-0.00199395	0.0109455	-0.0113261	-0.00935932	0.0230331	0.00429713	-0.0182892	-0.016351	0.0136048
Total.Sequences_R2 [N=7,712]	-0.147735	0.0570748	0.0241875	-0.0876847	0.014467	0.00754471	-0.135448	0.0251079	-0.0207459	-0.0485077	0.0130126	-0.0112082	0.00248239	-0.0437276	-0.022805	-0.00143369	0.00217743	-0.0138972	-0.00507503	0.0216698	-0.0381084
X.GC_R2 [N=7,712]	-0.23964	0.0360119	-0.0270232	0.0663959	0.016899	-0.0206181	-0.118947	-0.0308727	-0.0149178	0.0407724	0.0188423	-0.00804652	-0.00230778	-0.0298065	-0.00151354	0.00860745	0.0117006	-0.00523127	0.0173764	0.0353642	-0.00732325
total_deduplicated_percentage_R2 [N=7,712]	0.0131467	-0.00857497	-0.0405317	-0.147478	-0.0472061	0.0602531	0.229692	0.0196778	0.0197612	0.0553973	-0.0297656	-0.00760651	-0.00914352	0.00977392	-0.00635698	0.0274861	-0.0277672	-0.00424831	0.00233816	-0.0282843	0.00223226
PCT_CODING_BASES [N=9,226]	-0.123478	0.0116216	0.0196901	0.178464	0.0369959	-0.0245198	-0.163241	0.0134316	0.00633627	-0.0134941	0.014654	0.00495683	-0.00622153	-0.0356061	-0.00809204	-0.0119775	0.0209354	-0.00515789	-0.00867936	0.0319983	-0.0128006
RIBOSOMAL_BASES [N=9,226]	0.159359	0.0297658	0.103776	0.00410247	0.114084	-0.0373843	-0.134148	-0.0337218	-0.0247809	-0.0995264	0.0448519	0.00787222	-0.000324349	0.00621048	-0.0133776	-0.00134801	0.0429522	0.00770787	-0.0236565	0.0318341	0.00966781
PF_NOT_ALIGNED_BASES [N=9,226]	-0.0933138	0.0304218	0.0318539	-0.0501543	0.0572369	-0.00950702	-0.162493	0.025782	-0.0173158	-0.0697375	0.0282483	-0.00974039	-0.00672566	-0.052104	-0.0134421	0.0129078	0.0107861	-0.0185051	0.00149916	0.0164484	-0.0283327
PCT_MRNA_BASES [N=9,226]	-0.259518	-0.00434682	-0.00976589	0.184437	-0.0414278	-0.00991673	-0.232025	0.00668226	0.00587886	0.00245438	-0.0066604	0.0007307	0.0110276	-0.0300815	-1.10015e-06	-0.00577063	0.00974697	-0.0155479	0.00534212	0.0279568	-0.0104842
MEDIAN_CV_COVERAGE [N=9,226]	0.282643	-0.0621524	-0.0162163	-0.0836021	0.0114967	-0.0401143	-0.0434742	-0.0176911	-0.0242318	-0.0828694	0.0622742	0.0123625	0.00489825	-0.0133844	0.0231348	-0.0231602	0.0126406	0.0437195	-0.0390469	0.0180402	-0.00258151
PCT_RIBOSOMAL_BASES [N=9,226]	0.214985	0.0165016	0.11405	0.0515231	0.115292	-0.0450767	-0.08635	-0.0268224	-0.02832	-0.0843236	0.0529397	0.00625715	-0.0094276	0.0113963	-0.00779713	-0.00671944	0.0405302	0.0180611	-0.0247871	0.024009	0.00699383
PCT_INTRONIC_BASES [N=9,226]	0.186723	0.00614397	-0.0111676	-0.171948	0.0142514	0.0178497	0.224508	0.000474213	0.00216711	0.0151575	-0.00482514	-0.00267585	-0.00650854	0.0256208	0.001996	0.00526915	-0.0172897	0.0108842	0.0013457	-0.0292506	0.00791523
MEDIAN_3PRIME_BIAS [N=9,226]	0.026739	0.00243195	0.0218608	0.0581659	-0.00403128	0.0185028	0.14452	-0.000235838	-0.0259082	-0.0846455	0.0471806	-0.00337464	-0.0130394	-0.0122032	0.0145156	-0.0148417	0.0218958	0.0475112	-0.0229263	0.0283683	0.0226684
MEDIAN_5PRIME_BIAS [N=9,226]	-0.293765	0.0843618	0.00417206	0.131094	-0.0155145	0.0165101	-0.0538466	-0.0138862	0.0306575	0.0668587	-0.0293675	-0.0151664	0.0194441	-0.0154806	-0.0114951	0.00711434	0.00159853	-0.0145904	0.0255128	-0.0110252	-0.0443646
PCT_USABLE_BASES [N=9,226]	-0.272554	-0.00980779	-0.0198897	0.182509	-0.0717935	-0.00622201	-0.208923	-0.0028873	0.00845256	0.0174407	-0.0177871	0.000898169	0.0122515	-0.0139915	0.00362325	-0.0101639	0.00630163	-0.0120526	0.00394977	0.0225997	-0.00445773
PF_BASES [N=9,226]	-0.133726	0.0518739	0.0299667	-0.0743508	0.0121281	0.00619145	-0.105481	0.0288677	-0.0254119	-0.040799	0.0167718	-0.0142015	-0.00103959	-0.0356221	-0.0236185	-0.000429482	0.0105952	-0.0197117	-0.0102262	0.00984924	-0.0309564
NUM_UNEXPLAINED_READS [N=9,226]	0.091446	0.05747	0.0888104	0.0619878	0.100122	-0.0283118	-0.0417591	-0.0115685	-0.0205149	-0.0816203	0.0551722	0.00603019	-0.0107051	-0.0110517	-0.00965801	-0.0115902	0.0455911	0.00603172	-0.0376804	0.015497	0.0138003
PCT_R2_TRANSCRIPT_STRAND_READS [N=9,226]	0.00529427	0.00530885	0.0164214	0.0443436	0.00476584	0.0085715	0.116908	-0.00188055	-0.0262003	0.0156621	0.00588422	0.000622829	-0.0103705	0.0299131	-0.00245642	0.00035041	0.00480407	0.0160988	-0.0211626	-0.0173679	0.0261862
PCT_R1_TRANSCRIPT_STRAND_READS [N=9,226]	-0.00529427	-0.00530885	-0.0164214	-0.0443436	-0.00476584	-0.0085715	-0.116908	0.00188055	0.0262003	-0.0156621	-0.00588422	-0.000622829	0.0103705	-0.0299131	0.00245642	-0.00035041	-0.00480407	-0.0160988	0.0211626	0.0173679	-0.0261862
INTERGENIC_BASES [N=9,226]	0.0221597	0.00759973	0.00364972	-0.188467	0.0122761	0.0362921	0.116504	0.0204988	-0.0329036	-0.0225579	0.0027176	-0.0152978	-0.029665	-0.0106864	-0.020436	0.00654615	0.00459236	-0.00300363	-0.026033	-0.0237769	-0.0254833
NUM_R1_TRANSCRIPT_STRAND_READS [N=9,226]	-0.0923484	-0.00270353	-0.0172893	-0.0282424	-0.0198061	-0.0157389	-0.178437	0.00485421	0.017225	-0.0194638	0.000549057	-0.00120563	0.0236156	-0.0526063	0.00299403	-0.000705423	-0.000888829	-0.0346118	0.0124869	0.030549	-0.0265476
INTRONIC_BASES [N=9,226]	0.0743691	0.043181	0.0188811	-0.155675	0.0152589	0.029293	0.168155	0.0242232	-0.0156501	-0.00784577	-0.00214505	-0.0134937	-0.0221481	0.0135421	-0.0138099	0.00180573	-0.00935669	0.00607062	-0.0178225	-0.0257211	-0.0238454
NUM_R2_TRANSCRIPT_STRAND_READS [N=9,226]	-0.222971	0.044479	0.0220372	0.0167959	-0.0130733	0.0130684	-0.104972	0.0275259	-0.0283425	-0.00942936	0.00790107	-0.0120586	-0.00133195	-0.0188982	-0.0272858	-0.00984855	0.0148913	-0.000950636	-0.0129463	0.0118006	-0.00475284
MEDIAN_5PRIME_TO_3PRIME_BIAS [N=9,226]	-0.205822	0.0573262	-0.00763598	0.0666513	-0.0178979	0.0133952	-0.0944243	-0.00509754	0.0402441	0.0977979	-0.0384742	-0.0213815	0.0163876	-0.00940026	-0.0172183	0.0142189	-0.00648167	-0.0417006	0.0277166	-0.0181481	-0.0530268
PCT_INTERGENIC_BASES [N=9,226]	0.195598	-0.0725041	-0.0531142	-0.201158	0.00661489	0.0174369	0.206538	-0.0141649	-0.0220462	0.00858412	-0.00276174	0.00824013	-0.0261356	0.00874405	-0.00413027	0.0221257	-0.00983248	0.0010836	-0.0145482	-0.0344359	0.00780229
CODING_BASES [N=9,226]	-0.160166	0.0348549	0.0192607	0.0241333	0.0135352	-0.00870564	-0.158816	0.0230879	-0.00993004	-0.026564	0.0197171	-0.00504804	0.00738307	-0.0421747	-0.0215357	-0.00926515	0.0178828	-0.022223	-0.00768526	0.0267331	-0.0190432
UTR_BASES [N=9,226]	-0.258681	0.0322418	-0.00366827	-0.0113182	-0.0671404	0.00671589	-0.174911	0.0165494	-0.0229372	-0.00217799	-0.00272233	-0.0131348	0.0216907	-0.0320566	-0.0137059	-0.00318598	0.00309676	-0.0264578	0.00557255	0.0103942	-0.0196857
PCT_UTR_BASES [N=9,226]	-0.384349	-0.0255358	-0.0484141	0.146608	-0.140464	0.0129371	-0.269911	-0.00440554	0.00376927	0.024089	-0.0347281	-0.00534759	0.0323309	-0.0148455	0.0112863	0.00433287	-0.00830101	-0.0261514	0.0235659	0.0153216	-0.0046287
PF_HQ_ALIGNED_READS [N=9,226]	-0.134946	0.0528156	0.0175272	-0.0838517	-0.00286926	0.00892192	-0.0997082	0.0211794	-0.0200114	-0.0315113	0.00570245	-0.0120876	0.00112814	-0.0307494	-0.0175975	-0.00267144	0.00225505	-0.0201883	-0.00936192	0.0161474	-0.0355474
READS_ALIGNED_IN_PAIRS [N=9,226]	-0.118928	0.0475083	0.0158525	-0.0709971	-0.000435881	0.00662654	-0.0928996	0.0212373	-0.0219827	-0.0282204	0.00455862	-0.00914415	-0.00120266	-0.027169	-0.0169554	0.000109218	0.00229911	-0.023203	-0.011703	0.0118152	-0.0333511
MEAN_READ_LENGTH [N=9,226]	-0.015339	0.00656045	0.0169903	0.0243651	-0.00256089	0.00495291	0.0413727	0.0160036	-0.0176634	-0.00671107	0.00515064	-0.00694207	-0.00178425	0.0118122	-0.0119042	-0.00988092	0.0220796	0.0044363	-0.0180039	-0.0171452	0.0144261
BAD_CYCLES [N=9,226]	NA	NA	NA	NA	NA	NA	NA	NA	NA	NA	NA	NA	NA	NA	NA	NA	NA	NA	NA	NA	NA
PF_INDEL_RATE [N=9,226]	0.198324	-0.0250972	0.0624076	-0.0212828	0.0275757	-0.00414982	0.0780874	0.0125131	-0.0140582	-0.0443519	0.0348383	0.0121767	-0.0401541	-0.0118429	0.0100832	-0.00515495	0.0433902	0.0234416	-0.0150264	-0.00820013	0.0480238
PCT_READS_ALIGNED_IN_PAIRS [N=9,226]	-0.00264174	0.00032892	0.000618585	0.00301063	0.00250322	-0.00485529	-0.00701685	0.00538984	-0.0103033	0.000289265	-0.000306536	-0.00139621	-0.00913393	0.002423	0.00152672	0.00759118	0.00262256	-0.0210678	-0.00891594	-0.00689848	-0.00946912
TOTAL_READS [N=9,226]	-0.135389	0.0520143	0.0229055	-0.0794911	0.0136822	0.00459102	-0.1223	0.0244161	-0.0210866	-0.0430478	0.0119245	-0.0122681	-0.00174576	-0.0383872	-0.0182254	0.00119184	0.00340078	-0.0208033	-0.0070936	0.0172332	-0.0381383
PCT_CHIMERAS [N=9,226]	-0.243402	-0.0411282	0.00777117	0.167578	-0.0549512	-0.00775529	0.0487695	0.00178997	-0.00629875	0.0311492	-0.00735402	-0.010194	-0.00872216	-0.00670269	-0.0175287	-0.0132755	-0.0266468	-0.0191552	-0.000346273	-0.029979	-0.0335645
PF_HQ_ERROR_RATE [N=9,226]	0.0121162	0.00680649	-0.00549058	-0.0265249	-0.00369402	-0.0147587	-0.122475	0.0138179	-0.00310056	-0.0500395	-0.00380918	-0.00648632	0.00352452	-0.0567855	0.00821309	0.00429127	0.0162177	-0.014238	-0.0252753	0.0523642	-0.00937983
PCT_PF_READS [N=9,226]	-0.0127352	-0.0216593	-0.0115154	-0.0097965	-0.0202061	-0.0029225	-0.0033105	0.019858	0.00389885	0.0178963	0.0173359	0.0122218	-0.0118033	0.00445357	0.0473254	0.0208431	-0.0233649	0.00793494	-0.0040137	0.0192559	0.00798741
PF_READS_IMPROPER_PAIRS [N=9,226]	-0.067439	0.0171792	0.0353291	0.0757846	0.00264057	0.0333571	0.147554	0.0451341	-0.0358415	0.00438045	0.0141583	0.0104519	-0.00325092	0.0337143	-0.0256454	-0.00755828	-0.0348286	0.00547994	-0.0109482	-0.0403547	0.0169192
PF_READS [N=9,226]	-0.135453	0.0518712	0.0228372	-0.0795364	0.013565	0.00454854	-0.122319	0.0245522	-0.0210298	-0.0429126	0.0120378	-0.0121849	-0.00181465	-0.0383608	-0.0178938	0.00135475	0.00320988	-0.0207442	-0.00712317	0.0173563	-0.0380861
PCT_ADAPTER [N=9,226]	0.127446	0.013146	0.0240705	0.0468634	0.00840926	-0.0174684	0.0583927	0.00409779	-0.00778808	-0.0339997	0.0158323	0.034457	0.00741961	-0.0162663	0.00831314	0.0101372	0.00715109	0.00886825	0.0159482	0.00304784	0.00219234
PCT_PF_READS_ALIGNED [N=9,226]	-0.02175	-0.027117	-0.04495	-0.0516154	-0.10251	0.0252681	0.0676084	-0.0131622	0.0150179	0.0352207	-0.038347	0.000686571	0.0131945	0.0450648	0.00512158	-0.0150987	-0.00894063	0.0133352	-0.0138017	-0.0158602	0.0149164
STRAND_BALANCE [N=9,226]	-0.0188611	0.0369296	0.0394984	0.0367412	0.00755487	0.00725988	-0.01916	0.0223826	0.0294312	-0.0152438	0.00428798	0.00222317	0.00745229	0.000621584	-0.00540319	-0.012037	0.0211211	0.00323691	0.0184851	0.00315919	0.0266055
PF_HQ_ALIGNED_Q20_BASES [N=9,226]	-0.127321	0.0526121	0.022747	-0.071878	-0.00111214	0.011052	-0.0666721	0.0228271	-0.0252754	-0.026149	0.00885778	-0.0128665	-0.00145355	-0.0188782	-0.0224474	-0.00521586	0.00810362	-0.0181073	-0.012106	0.00692743	-0.027128
PF_HQ_MEDIAN_MISMATCHES [N=9,226]	NA	NA	NA	NA	NA	NA	NA	NA	NA	NA	NA	NA	NA	NA	NA	NA	NA	NA	NA	NA	NA
PF_HQ_ALIGNED_BASES [N=9,226]	-0.131003	0.0522806	0.0224262	-0.0739483	-0.00265921	0.0109006	-0.0766769	0.0248705	-0.0246738	-0.0295162	0.00890426	-0.0125431	-0.000665888	-0.0230749	-0.0221421	-0.00501935	0.00847588	-0.0187259	-0.0117419	0.0088977	-0.0281112
PCT_PF_READS_IMPROPER_PAIRS [N=9,226]	-0.0696059	0.0170071	0.0371229	0.0820579	0.00203386	0.0336198	0.148168	0.0462994	-0.0345891	0.00663905	0.00679282	0.0122536	-0.00586099	0.0352818	-0.0261796	-0.00988061	-0.0351835	0.00257286	-0.00630582	-0.0373764	0.0207505
PF_MISMATCH_RATE [N=9,226]	0.0121162	0.00680649	-0.00549058	-0.0265249	-0.00369402	-0.0147587	-0.122475	0.0138179	-0.00310056	-0.0500395	-0.00380918	-0.00648632	0.00352452	-0.0567855	0.00821309	0.00429127	0.0162177	-0.014238	-0.0252753	0.0523642	-0.00937983
PF_READS_ALIGNED [N=9,226]	-0.134946	0.0528156	0.0175272	-0.0838517	-0.00286926	0.00892192	-0.0997082	0.0211794	-0.0200114	-0.0315113	0.00570245	-0.0120876	0.00112814	-0.0307494	-0.0175975	-0.00267144	0.00225505	-0.0201883	-0.00936192	0.0161474	-0.0355474
PF_ALIGNED_BASES [N=9,226]	-0.132137	0.0531034	0.0261137	-0.0740197	-0.00360262	0.0105367	-0.0758219	0.026723	-0.0252432	-0.0271264	0.0112853	-0.014087	0.000890251	-0.0264917	-0.024309	-0.00464508	0.00938517	-0.0179595	-0.0128642	0.00667216	-0.0284376

## Sheet: Sex
	PIC1 [N=2,440]	PIC2 [N=2,440]	PIC3 [N=2,440]	PIC4 [N=2,440]	PIC5 [N=2,440]	PIC6 [N=2,440]	PIC7 [N=2,440]	PIC8 [N=2,440]	PIC9 [N=2,440]	PIC10 [N=2,440]	PIC11 [N=2,440]	PIC12 [N=2,440]	PIC13 [N=2,440]	PIC14 [N=2,440]	PIC15 [N=2,440]	PIC16 [N=2,440]	PIC17 [N=2,440]	PIC18 [N=2,440]	PIC19 [N=2,440]	PIC20 [N=2,440]	PIC21 [N=2,440]
sex.by.expression [N=8,971]	-0.00134954	-0.00126514	0.000329284	-0.00133154	0.00010171	-0.00625699	-0.00769096	-0.0092386	0.00383255	0.0024247	-0.0108492	0.00964554	0.00164751	-0.0168608	-0.00789136	0.00496902	-0.0415502	-0.0291861	-0.00637393	0.0052321	-0.0265191

## Sheet: GenotypeMDS
	PIC1 [N=2,440]	PIC2 [N=2,440]	PIC3 [N=2,440]	PIC4 [N=2,440]	PIC5 [N=2,440]	PIC6 [N=2,440]	PIC7 [N=2,440]	PIC8 [N=2,440]	PIC9 [N=2,440]	PIC10 [N=2,440]	PIC11 [N=2,440]	PIC12 [N=2,440]	PIC13 [N=2,440]	PIC14 [N=2,440]	PIC15 [N=2,440]	PIC16 [N=2,440]	PIC17 [N=2,440]	PIC18 [N=2,440]	PIC19 [N=2,440]	PIC20 [N=2,440]	PIC21 [N=2,440]
C1 [N=2,440]	0.000546639	0.00131975	-0.00279949	-0.0055074	-0.00178916	0.00178387	0.00505646	-0.00450335	0.00630803	0.00372041	-0.0155791	0.00369041	0.00146486	0.0052159	0.00141524	0.00349413	0.0105195	0.010874	-0.00322213	-0.00622146	0.0207388
C2 [N=2,440]	0.0015921	-0.00171284	-0.00147232	0.000409695	0.00366436	0.00527046	-0.000565431	0.00536756	0.0101484	-0.0138374	-0.0134453	-0.00690622	0.00182566	0.0190691	-0.00561296	-0.0105625	-0.0107613	0.0108178	-0.0144631	0.00269881	-0.0216187
C3 [N=2,440]	0.00395816	-0.00207183	-0.00090165	0.00332517	-0.00109704	-0.00554926	-0.00123228	-0.0198871	-9.78941e-06	0.000510678	0.0218958	-0.00835019	0.0161615	0.0202436	0.00489694	-0.0131553	-0.00389408	0.0079664	-0.00751086	-0.00675613	0.0161193
C4 [N=2,440]	0.00274171	-0.000740079	0.000424327	-0.00705189	-0.00208721	9.12214e-05	0.00287358	0.0106896	-0.00363792	-0.00678054	-0.00149271	-0.0152927	-0.00488206	0.012603	-0.00816057	-0.01418	-0.0231887	-0.00751706	0.015885	0.013421	-0.000685899

## Sheet: CellFractionFull
	PIC1 [N=2,440]	PIC2 [N=2,440]	PIC3 [N=2,440]	PIC4 [N=2,440]	PIC5 [N=2,440]	PIC6 [N=2,440]	PIC7 [N=2,440]	PIC8 [N=2,440]	PIC9 [N=2,440]	PIC10 [N=2,440]	PIC11 [N=2,440]	PIC12 [N=2,440]	PIC13 [N=2,440]	PIC14 [N=2,440]	PIC15 [N=2,440]	PIC16 [N=2,440]	PIC17 [N=2,440]	PIC18 [N=2,440]	PIC19 [N=2,440]	PIC20 [N=2,440]	PIC21 [N=2,440]
Adult-Ex1 [N=2,683]	-0.199158	-0.31963	0.0799492	-0.111323	0.202516	0.0507557	-0.0145179	-0.00442416	0.0108293	-0.0667775	-0.0225494	-0.0281942	-0.0272782	0.0487827	0.0196702	0.0337702	-0.0271096	0.00577134	-0.0124383	0.000869334	-0.0242578
Adult-Ex2 [N=2,683]	0.00793033	-0.013827	0.0536059	-0.0290946	-0.0119624	0.00293581	-0.0405146	-0.0459005	-0.0229698	0.00487266	-0.0554049	0.04076	-0.00457508	0.00320731	0.0108423	0.00582019	-0.00207423	0.00251084	0.00017516	0.00861784	-0.0077732
Adult-Ex3 [N=2,683]	-0.0982177	-0.063583	0.030589	-0.0249895	-0.0946133	0.0293975	-0.0701982	0.0286299	0.0186056	0.0511516	-0.0159692	0.0554615	-0.0138847	0.0142202	0.0194718	-0.00716121	0.0696677	-0.0131137	0.0279487	-0.00344494	-0.0097077
Adult-Ex4 [N=2,683]	-0.080535	-0.0862134	-0.128283	-0.0345057	-0.265486	0.111529	0.0332171	-0.0191446	-0.0501921	-0.00478325	0.0321397	0.0216514	-0.0150368	0.0325509	0.0157977	-0.0119477	-0.0251111	-0.0260346	-0.00876404	0.00319932	-0.00252338
Adult-Ex5 [N=2,683]	-0.163822	0.014408	-0.0108165	-0.192412	-0.205288	-0.0676924	0.057568	0.0503458	0.0141072	0.00634096	0.0362523	0.00316147	-0.000485879	-0.0295681	0.00361124	-0.0397163	0.0547372	0.00753668	-0.0202719	0.00817758	0.0164398
Adult-Ex6 [N=2,683]	0.136896	-0.117705	-0.0107725	0.0720231	-0.0681828	-0.0340102	0.0535297	-0.0402639	-0.00757142	-0.000287716	-0.0203067	0.0108773	-0.0154459	-0.0295817	-0.0176436	-0.0159697	-0.0110152	-0.0358535	0.0190695	-0.00220868	0.00718553
Adult-Ex7 [N=2,683]	0.105171	0.0155456	0.0793659	0.135386	-0.0188643	-0.0307833	-0.0142943	-0.0258015	-0.011475	0.0275555	0.000406514	-0.0258576	-0.0534201	-0.0148732	-0.027504	-0.00746142	-0.0249854	0.0413268	0.0120789	0.00202607	0.00158225
Adult-Ex8 [N=2,683]	0.261516	0.0941693	0.132927	0.0295973	0.043579	-0.0878321	-0.0225199	0.0032852	0.0324673	0.0610676	0.0033753	-0.0051352	-0.0059778	-0.046821	-0.0168765	0.0287862	-0.0285948	0.0383578	0.0399595	-0.0115959	0.0171615
Adult-In1 [N=2,683]	0.036806	-0.0093101	-0.00479895	0.00530477	-0.0054194	-0.0248922	-0.0355779	0.000958442	-0.0128985	-0.00750333	0.0229392	0.0226804	0.0150785	0.00138129	0.0455959	0.0382108	0.020306	-0.00211519	0.0160678	-0.0112641	-0.0130974
Adult-In2 [N=2,683]	0.0242442	-0.0251367	-0.0417192	-0.0439997	-0.030198	-0.0242848	0.0063504	-0.0232495	-0.0169223	0.00915189	-0.0369839	0.0433945	0.0190137	-0.0567296	-0.0550381	-0.0305996	0.0143072	0.00880664	0.0130003	-0.0190938	0.0237689
Adult-In3 [N=2,683]	0.0297708	-0.0188886	-0.0399706	-0.0266709	-0.0351761	-0.0256773	0.0121599	-0.00638804	0.0052348	0.0400986	-0.0154315	0.0480139	0.0119642	-0.0287964	-0.0515042	-0.0260899	0.0168219	0.0100831	0.0120335	-0.00595017	0.0274451
Adult-In4 [N=2,683]	0.0968948	-0.0736058	-0.0366573	0.00121045	-0.00942615	-0.0733597	-0.0110083	-0.063199	-0.00328121	0.055525	0.0142838	0.0620523	-0.00216804	-0.0316649	-0.0023545	0.0420383	-0.000517223	0.0289372	0.035447	0.00593276	0.0188213
Adult-In5 [N=2,683]	0.0655152	-0.0477684	-0.00586377	0.0177453	-0.0233642	-0.0148104	0.034324	-0.0805785	-0.0145918	0.00751581	-0.00718313	-0.0186272	-0.0330209	-0.0200782	0.0308705	0.00107375	-0.00510488	0.0347432	0.0108267	-0.0195134	0.0164879
Adult-In6 [N=2,683]	-0.0137348	-0.0392246	0.0341996	0.0311948	0.0227357	-0.00899607	-0.0220956	0.0119153	0.00765348	0.025097	0.0233093	0.0245962	-0.00637064	-0.00438707	-0.0154953	-0.0249133	0.0423734	-0.0340204	-0.00476987	-0.0418235	0.0090708
Adult-In7 [N=2,683]	0.0647287	-0.0475535	0.00895139	0.00369307	-0.0227657	-0.0219868	0.0174268	-0.075997	0.00614804	0.000324887	-0.00538716	-0.0119625	-0.015251	-0.00464094	-0.0179127	0.0202799	0.00999686	0.0184504	0.00197763	-0.0405472	0.00666589
Adult-In8 [N=2,683]	0.142338	0.221865	-0.0797596	0.189331	0.105529	-0.0545389	-0.0214894	-0.0363501	-0.0220023	-0.00792864	-0.0177844	-0.0167243	0.0101209	-0.00656539	-0.0370781	-0.016066	0.00444991	-0.00827973	0.0165448	-0.00821879	0.0304062
Adult-Astrocytes [N=2,683]	0.127606	0.161612	0.0727362	0.0452287	0.478725	-0.0170272	-0.046246	-0.0341254	-0.0231677	0.00162464	-0.0592508	0.0203884	-0.0144452	-0.0149315	0.0685858	0.0213747	-0.0411963	-0.0305145	0.0124197	-0.023781	-0.0112015
Adult-Endothelial [N=2,683]	0.234891	0.210813	0.0999945	-0.0213768	0.187545	0.0288248	-0.0544913	-0.00496659	0.0414696	0.0377581	-0.0144085	0.00793668	-0.0244234	-0.0666862	0.0246169	0.00615699	0.054467	0.0142815	0.020886	-0.00545271	0.0466091
Adult-Microglia [N=2,683]	0.31476	0.322666	0.153785	0.151308	-0.0281485	0.298757	-0.00202593	0.0251163	0.093418	0.0442343	0.0102656	-0.0106564	0.0848375	-0.0407613	-0.0428332	-0.0039083	-0.000219587	0.0156694	0.00820702	-0.033555	0.00906852
Adult-OtherNeuron [N=2,683]	-0.314034	-0.603866	-0.0561685	-0.0598515	0.0504565	-0.0292404	0.0138894	-0.0155664	0.0239795	-0.0164247	0.0253488	-0.0246796	0.0148825	0.0385038	-0.0681602	0.0344752	0.00111184	-0.00966005	-0.0213756	0.00573993	-0.0150234
Adult-OPC [N=2,683]	0.245599	0.0231093	0.0438486	0.0964547	0.0768081	-0.0228474	-0.0544079	0.006349	-0.00101289	0.0472005	0.000482971	-0.0100089	0.000664454	0.0302841	-0.00442707	0.00771143	-0.0150974	0.0231517	0.00785176	-0.0115029	0.00944692
Adult-Oligo [N=2,683]	0.074842	0.514536	-0.152136	0.0704367	-0.451985	-0.111038	0.0396446	0.038842	-0.0792283	-0.0276264	0.0151303	-0.00428841	-0.00199702	0.0190246	0.0227121	-0.0529331	-0.0150249	0.0278159	-0.0113417	0.0399436	-0.0079799

## Sheet: CellFraction
	PIC1 [N=2,440]	PIC2 [N=2,440]	PIC3 [N=2,440]	PIC4 [N=2,440]	PIC5 [N=2,440]	PIC6 [N=2,440]	PIC7 [N=2,440]	PIC8 [N=2,440]	PIC9 [N=2,440]	PIC10 [N=2,440]	PIC11 [N=2,440]	PIC12 [N=2,440]	PIC13 [N=2,440]	PIC14 [N=2,440]	PIC15 [N=2,440]	PIC16 [N=2,440]	PIC17 [N=2,440]	PIC18 [N=2,440]	PIC19 [N=2,440]	PIC20 [N=2,440]	PIC21 [N=2,440]
Astrocyte [N=2,683]	0.127606	0.161612	0.0727362	0.0452287	0.478725	-0.0170272	-0.046246	-0.0341254	-0.0231677	0.00162464	-0.0592508	0.0203884	-0.0144452	-0.0149315	0.0685858	0.0213747	-0.0411963	-0.0305145	0.0124197	-0.023781	-0.0112015
EndothelialCell [N=2,683]	0.234891	0.210813	0.0999945	-0.0213768	0.187545	0.0288248	-0.0544913	-0.00496659	0.0414696	0.0377581	-0.0144085	0.00793668	-0.0244234	-0.0666862	0.0246169	0.00615699	0.054467	0.0142815	0.020886	-0.00545271	0.0466091
Excitatory [N=2,683]	-0.271808	-0.403646	0.0530122	-0.250997	-0.220881	0.0145081	0.0442954	0.0215971	0.00785698	-0.0139709	0.0129454	0.0158483	-0.059373	0.0127445	0.0222769	-0.0162315	0.0270026	-0.0104037	0.00134844	0.00435215	-0.0048896
Inhibitory [N=2,683]	0.147459	0.109716	-0.0639833	0.140324	0.06938	-0.0763437	-0.0307467	-0.0514838	-0.0181771	0.0221575	0.00312735	0.0252755	0.00738296	-0.020101	-0.0211997	0.00602263	0.0209697	-0.00167174	0.0287217	-0.0205358	0.0299072
Microglia [N=2,683]	0.31476	0.322666	0.153785	0.151308	-0.0281485	0.298757	-0.00202593	0.0251163	0.093418	0.0442343	0.0102656	-0.0106564	0.0848375	-0.0407613	-0.0428332	-0.0039083	-0.000219587	0.0156694	0.00820702	-0.033555	0.00906852
Oligodendrocyte [N=2,683]	0.0990696	0.520169	-0.148904	0.0802229	-0.447549	-0.11398	0.034649	0.0397122	-0.0798498	-0.0232479	0.015277	-0.00528394	-0.00194601	0.0220767	0.0224344	-0.0525378	-0.0165831	0.030237	-0.0106579	0.039096	-0.00711976
OtherNeuron [N=2,683]	-0.314034	-0.603866	-0.0561685	-0.0598515	0.0504565	-0.0292404	0.0138894	-0.0155664	0.0239795	-0.0164247	0.0253488	-0.0246796	0.0148825	0.0385038	-0.0681602	0.0344752	0.00111184	-0.00966005	-0.0213756	0.00573993	-0.0150234
Glia [N=2,683]	0.295833	0.645797	0.000221319	0.156151	-0.0260767	0.0260884	-0.00606158	0.0175456	-0.0380537	0.00182288	-0.0247228	0.00549865	0.0241503	-0.0104185	0.0464345	-0.0272672	-0.041159	0.00879373	0.00380332	-0.000418356	-0.00936712
Neuron [N=2,683]	-0.340391	-0.638212	-0.0349173	-0.129193	-0.0423118	-0.0328342	0.0242257	-0.013626	0.0188925	-0.0147065	0.0266334	-0.00756682	-0.0126479	0.0322723	-0.0491738	0.021718	0.0170959	-0.0126529	-0.0105803	0.00225951	-0.00799004

## Sheet: IHCCounts
	PIC1 [N=2,440]	PIC2 [N=2,440]	PIC3 [N=2,440]	PIC4 [N=2,440]	PIC5 [N=2,440]	PIC6 [N=2,440]	PIC7 [N=2,440]	PIC8 [N=2,440]	PIC9 [N=2,440]	PIC10 [N=2,440]	PIC11 [N=2,440]	PIC12 [N=2,440]	PIC13 [N=2,440]	PIC14 [N=2,440]	PIC15 [N=2,440]	PIC16 [N=2,440]	PIC17 [N=2,440]	PIC18 [N=2,440]	PIC19 [N=2,440]	PIC20 [N=2,440]	PIC21 [N=2,440]
Macrophage [N=42]	0.294199	0.153477	0.196614	-0.026239	0.340323	0.302208	-0.0270912	-0.132971	-0.0434445	-0.107942	-0.00717662	-0.0613249	0.134186	0.000287454	-0.0808859	-0.164168	0.0752918	0.0205508	-0.188282	0.0237446	0.0139148
EndothelialCell [N=42]	0.0846711	0.0400898	-0.214173	0.232244	-0.0185636	-0.164802	0.120886	-0.214738	-0.143043	-0.0807047	0.0119352	0.205902	-0.111386	0.0659423	0.148336	0.327625	0.178932	0.0791237	-0.16864	0.230183	0.1977
Oligodendrocyte [N=42]	-0.512631	0.309876	-0.16332	-0.188679	-0.0770391	-0.0743759	0.0825743	0.227252	0.172611	0.35762	-0.147966	0.0781942	0.177312	-0.0528041	-0.0230269	0.33292	-0.325546	-0.0662484	-0.214487	0.202369	0.128597
Neuron [N=42]	-0.130911	-0.316075	-0.0277241	-0.138939	-0.156405	-0.134573	-0.126442	0.196312	-0.0155213	0.0753489	0.129811	-0.193617	-0.256067	-0.0363025	-0.0674678	-0.195682	-0.0267726	0.0070431	0.110164	-0.260431	-0.30315
Astrocyte [N=42]	0.380691	-0.0264496	0.218853	0.212559	0.0271725	0.14988	0.0170923	-0.212843	0.00663358	-0.306979	-0.0397679	0.0738938	0.166521	0.0485444	0.0617884	-0.1956	0.149935	-0.0279372	0.361913	-0.0487656	0.122119

## Sheet: SNCounts
	PIC1 [N=2,440]	PIC2 [N=2,440]	PIC3 [N=2,440]	PIC4 [N=2,440]	PIC5 [N=2,440]	PIC6 [N=2,440]	PIC7 [N=2,440]	PIC8 [N=2,440]	PIC9 [N=2,440]	PIC10 [N=2,440]	PIC11 [N=2,440]	PIC12 [N=2,440]	PIC13 [N=2,440]	PIC14 [N=2,440]	PIC15 [N=2,440]	PIC16 [N=2,440]	PIC17 [N=2,440]	PIC18 [N=2,440]	PIC19 [N=2,440]	PIC20 [N=2,440]	PIC21 [N=2,440]
Astrocyte [N=20]	0.0144707	-0.00333357	0.254873	0.311974	0.389201	0.00780338	0.192788	0.240294	-0.295783	-0.0612911	0.032665	-0.367387	-0.298058	-0.0948804	-0.0305842	0.173807	0.583742	-0.0687597	0.241377	0.14288	-0.216717
EndothelialCell [N=20]	-0.206162	-0.0820726	-0.156545	0.203494	0.313948	0.396678	-0.168722	-0.0841564	0.0990533	-0.0403505	0.183897	-0.171963	0.0465285	-0.163542	0.0378829	-0.108398	0.111085	0.0794936	-0.231096	0.180038	0.273878
Macrophage [N=20]	-0.0373386	-0.0882483	0.228161	-0.134654	-0.0715353	0.4038	0.182178	0.328748	0.222354	0.113421	-0.296012	0.148432	0.156625	0.446075	0.223559	0.140132	0.0254585	-0.155867	0.0511895	-0.0764685	-0.0996917
Neuron [N=20]	0.164495	-0.0585702	-0.163998	-0.108943	-0.0464446	-0.0638088	-0.359953	-0.584013	-0.312334	0.146424	0.290922	-0.161485	-0.00129257	0.165512	-0.151081	-0.107072	-0.405855	0.224675	0.0534676	0.0684528	0.0737593
Oligodendrocyte [N=20]	-0.164101	0.0916314	0.0788872	0.0706138	-0.0413554	-0.038607	0.318858	0.530667	0.373993	-0.170597	-0.283675	0.253484	0.0519223	-0.258939	0.133664	0.0402937	0.286607	-0.209787	-0.136294	-0.101981	-0.0242003
Pericytes [N=20]	-0.296185	-0.195705	-0.15846	-0.408273	-0.212709	0.582248	-0.0491381	-0.228143	0.238789	0.115608	0.100988	0.0499197	-0.0252589	0.584592	-0.0385664	0.224086	-0.0538748	0.194301	0.228833	-0.0867543	0.381897

[truncated: 1 more sheets: Phenotypes]
