# Supplementary material for: PICALO: principal interaction component analysis for the identification of discrete technical, cell-type, and environmental factors that mediate eQTLs
Source: Genome Biol. 2024 Jan 22;25:29. doi: 10.1186/s13059-023-03151-0 (PMC10802033; doi:10.1186/s13059-023-03151-0)
Supplement: Supplementary file 8 — Additional file 8: Table S6. Blood and brain gene expression vs PIC correlations. [file 13059_2023_3151_MOESM8_ESM.xlsx]

## Sheet: Info
Table S6. Blood and brain gene expression vs PIC correlations
Pearson correlation summary statistics between gene expression and PICs for blood and brain. For gene expression we used TMM log2 transformed, gene cantered, sample z-score transformed, OLS covariates corrected (sex, four genotype MDS, and dataset indicator variables), and finally forced the gene expression levels into a normal distribution per dataset by ranking with ties. Sheet ‘Blood’ contains…

## Sheet: blood
gene	symbol	average TMM log2 expression	PIC1 r	PIC2 r	PIC3 r	PIC4 r	PIC5 r	PIC6 r	PIC7 r	PIC8 r	PIC9 r	PIC10 r	PIC11 r	PIC12 r	PIC13 r	PIC14 r	PIC15 r	PIC16 r	PIC17 r	PIC18 r	PIC19 r	PIC20 r	PIC21 r	PIC22 r	PIC23 r	PIC24 r	PIC25 r	PIC26 r	PIC27 r	PIC28 r	PIC29 r	PIC30 r	PIC31 r
ENSG00000000003	TSPAN6	2.802	0.0553	-0.257	0.2723	0.0469	0.0122	-0.0045	0.0006	0.0662	-0.0012	0.0164	0.0175	0.0419	0.0074	0.0199	0.0089	-0.0006	-0.0093	-0.0209	0.0067	0.0025	-0.0274	-0.0145	-0.0081	0.0318	0.0205	0.0199	0.0069	-0.0096	0.018	-0.0106	-0.0296
ENSG00000000005	TNMD	0.0095	-0.3207	0.2764	-0.0623	-0.4439	0.0581	-0.0073	-0.0265	-0.0529	0.0385	0.0162	-0.0001	-0.0188	-0.0186	-0.0104	-0.0068	0.0127	0.017	0.0209	0.019	-0.0377	-0.0063	-0.0005	0	0.0266	0.0252	0.0051	-0.0513	0.0065	0.0131	0.007	0.0041
ENSG00000000419	DPM1	7.6786	-0.0062	-0.0173	0.0215	0.054	0.0012	0.0302	-0.037	0.4526	0.002	0.0774	0.0417	0.0031	0.0218	0.0532	0.0037	0.0325	-0.0141	-0.0054	0.0141	0.0223	-0.0281	-0.0615	0.0269	-0.0091	0.0162	0.0372	0.0133	-0.0025	0.0143	0.0023	-0.03
ENSG00000000457	SCYL3	7.6249	0.2063	0.1067	0.0275	0.4014	-0.0682	-0.0526	0.007	0.075	-0.0247	0.0117	-0.041	-0.0041	0.0337	-0.0378	0.0246	0.0136	-0.0408	0.0019	-0.0024	0.0645	-0.0067	-0.025	-0.0072	-0.0152	0.0318	0.0017	0.0285	-0.0028	0.0127	-0.0092	0.0123
ENSG00000000460	C1orf112	6.244	-0.0423	-0.1207	-0.0232	0.1244	-0.0005	0.0087	0.0202	0.0546	-0.0209	0.0298	-0.0573	-0.0086	-0.0105	-0.0212	0.0234	-0.0091	-0.0487	0.0115	0.0126	0.0424	-0.0391	-0.034	-0.0143	-0.0035	-0.0084	0.0209	0.0198	-0.0006	-0.0206	0.0018	0.021
ENSG00000000938	FGR	13.8647	0.0655	0.695	-0.1989	-0.2018	0.0003	0.0113	-0.0401	-0.0755	-0.0346	0.0246	-0.0005	-0.0149	-0.0267	0.0098	-0.0111	0.0001	0.02	0.0373	0.01	-0.0362	0.0047	-0.01	-0.0125	0.0283	-0.0225	-0.0294	-0.0287	0.0021	0.0149	0.0091	-0.0154
ENSG00000000971	CFH	5.1028	0.0362	-0.1791	-0.2609	0.0941	-0.0048	-0.0409	-0.0315	0.1063	0.0721	-0.0673	-0.0463	-0.033	-0.0123	0.0297	-0.0313	0.0057	-0.0465	-0.0061	-0.0681	0.0448	-0.0259	-0.043	0.0088	-0.0444	0.0061	0.0031	0.0195	-0.0233	0.0045	-0.0174	-0.0344
ENSG00000001036	FUCA2	7.9066	-0.1462	0.2212	-0.2687	-0.3245	-0.0259	0.2306	-0.0332	0.0651	-0.1608	0.1186	-0.0094	-0.0184	-0.0527	0.0521	-0.0054	0.003	0.0093	0.0262	0.0264	-0.0457	-0.0023	-0.0265	0.0151	0.0435	-0.0032	0.012	0.0071	0.0288	0.0233	0.0023	0.0283
ENSG00000001084	GCLC	7.566	0.097	-0.3185	-0.2293	0.3596	0.0411	0.0542	0.0048	0.0887	-0.084	-0.0086	-0.0141	0.0311	0.008	0.0414	-0.029	0.0049	-0.0465	0.002	-0.0266	0.0971	0.0161	-0.0606	-0.0055	-0.0239	0.0098	0.0448	0.0195	0.0164	0.0046	0.0182	0.0199
ENSG00000001167	NFYA	8.759	0.2339	0.2449	-0.0306	0.4928	-0.0892	-0.0157	0.0185	0.0025	-0.0116	-0.0405	-0.027	0.0038	0.0665	-0.0235	0.0448	0.0057	-0.059	0.0034	0.0081	0.0812	-0.0132	-0.0365	-0.0251	0.0063	0.0204	0.0015	0.004	-0.0149	0.0233	0.0081	0.0238
ENSG00000001460	STPG1	5.6322	-0.027	-0.3735	0.2019	-0.0828	0.0166	-0.0668	0.0167	-0.1088	0.0466	0.006	-0.0128	-0.0311	0.0269	0.0136	-0.0044	0.0267	0.0047	-0.0327	-0.014	-0.0397	-0.0059	-0.0057	-0.0098	0.0221	0.0541	0.0305	-0.0142	-0.0091	0.0076	-0.0045	0.0027
ENSG00000001461	NIPAL3	9.1279	0.0218	-0.5701	0.312	0.2473	-0.0167	-0.0706	0.04	-0.0748	-0.039	-0.0064	-0.0224	-0.0225	0.0409	-0.0244	0.0165	0.0016	-0.0229	-0.0138	-0.008	0.0409	-0.0061	0.0155	-0.0073	0.0168	0.0701	0.0294	0.0175	0.0129	0.0066	0.0007	0.0067
ENSG00000001497	LAS1L	9.0575	-0.1337	-0.4232	0.0094	-0.36	-0.12	-0.0132	-0.0084	-0.1819	0.0324	0.0301	0.0244	0.0088	0	0.0008	0.0052	-0.0105	0.0223	0.0139	0.0154	-0.1073	0.0293	0.0414	-0.0559	0.0176	0.0295	-0.005	0.0063	-0.0063	-0.0293	-0.0124	-0.0039
ENSG00000001561	ENPP4	6.2961	0.0768	-0.3144	-0.2766	0.4209	-0.0038	-0.0209	-0.0042	0.1299	0.0147	-0.0761	0.0102	0.0049	0.005	0.0504	-0.0222	0.012	-0.0369	-0.0139	-0.03	0.0708	0.0223	-0.0557	0.0203	-0.0338	-0.0055	0.0281	0.0157	-0.009	0.006	0.0073	0.0033
ENSG00000001617	SEMA3F	0.4339	-0.2238	0.128	0.0017	-0.077	0.0165	-0.0153	0.0145	-0.015	0.0131	0.0109	-0.0135	-0.0382	0.0155	-0.0014	0.03	0.0102	0.0311	-0.0128	0.0097	-0.0234	0.0125	0.0017	0.0247	-0.0168	-0.014	0.0103	-0.0322	0.0327	0.0149	0.0102	-0.0087
ENSG00000001626	CFTR	0.0385	-0.3654	0.2704	-0.0359	-0.3764	0.0312	-0.012	-0.039	-0.0647	0.0395	0.0142	-0.0019	-0.0126	-0.0109	-0.0141	-0.0171	-0.0097	0.0219	0.0043	0.0186	-0.03	-0.0258	0.0036	-0.012	0.0127	0.0291	-0.0153	-0.0332	0.0134	-0.0018	0.0327	-0.0006
ENSG00000001629	ANKIB1	7.8566	0.1457	-0.2436	-0.0702	0.5778	-0.0349	0.0489	0.0265	0.1027	-0.0665	-0.0266	-0.0325	-0.001	0.0409	0.033	0.0089	0.0053	-0.0727	0.0091	-0.02	0.0966	-0.0023	-0.0338	0.0077	-0.0127	0.0186	0.012	0.0242	-0.0052	0.0076	0.0183	-0.002
ENSG00000001630	CYP51A1	1.999	0.0845	-0.1342	-0.1104	0.2036	-0.009	0.0341	-0.008	-0.0613	-0.0447	0.0212	-0.0232	-0.0095	0.0261	0.0165	0.002	-0.0374	0.0193	-0.0305	-0.0196	0.0262	0.022	0.0185	-0.0445	-0.0217	0.0283	0.0126	-0.0158	-0.0132	-0.0337	-0.0104	0.0281
ENSG00000001631	KRIT1	7.5758	0.1674	-0.3171	-0.0142	0.5846	-0.0624	0.0411	0.0332	0.0486	-0.0711	-0.029	-0.0124	0.0102	0.0495	0.021	0.0228	-0.0077	-0.0567	-0.0085	-0.024	0.0759	-0.0002	-0.0028	-0.0037	-0.0166	0.0175	0.021	0.0465	0.0024	-0.0015	-0.0165	-0.0045
ENSG00000002016	RAD52	6.82	0.0401	-0.3121	0.0442	0.2716	-0.0342	0.0267	0.0153	-0.0201	-0.0127	-0.0238	0.0112	0.077	0.0338	0.027	-0.0085	-0.0397	-0.0382	-0.0027	0.0062	0.0364	0.0053	0.0357	-0.0029	-0.0146	0.0217	0.0198	0.0271	-0.0049	-0.0258	-0.0175	-0.0006
ENSG00000002079	MYH16	0.6436	-0.1509	-0.0379	0.0756	-0.0146	-0.032	0.0099	-0.0194	-0.0433	0.0129	-0.0338	0.019	0.0023	0.0142	0.0258	-0.0033	-0.025	0.018	0.0113	0.001	0.0013	-0.0185	0.0427	-0.0035	0.0329	0.0116	0.0218	-0.0016	0.0132	-0.0003	0.0283	-0.0093
ENSG00000002330	BAD	6.1989	-0.1394	0.1937	-0.019	-0.3847	0.0299	-0.0183	-0.0499	0.0564	0.0531	-0.0029	0.0366	-0.0242	-0.0405	0.0177	-0.0066	0.0143	0.0641	-0.0361	0.0097	-0.0489	-0.0189	-0.0022	0.002	-0.0026	-0.0085	-0.0212	-0.0013	0.0201	-0.0159	0.0173	-0.0081
ENSG00000002549	LAP3	10.1161	-0.1368	0.1532	-0.2221	-0.1393	-0.055	0.0444	-0.0194	-0.0259	-0.1994	0.1961	-0.027	-0.0366	-0.0163	-0.0079	0.0197	-0.0251	-0.006	0.0284	0.0415	-0.039	0.0341	-0.0178	0.0149	0.0307	-0.0155	0.0291	-0.0147	-0.0387	-0.0041	0.0098	0.0064
ENSG00000002586	CD99	11.5771	-0.1969	-0.1466	-0.3444	-0.4768	0.0555	-0.038	-0.0561	-0.0542	0.0993	-0.0447	-0.0075	-0.0678	-0.072	-0.0157	-0.0262	-0.0016	0.0307	-0.0477	-0.032	-0.0921	0.0109	-0.0229	0.0159	0.0036	-0.0035	0.0158	-0.0074	0.0141	0.0187	-0.007	0.0083
ENSG00000002587	HS3ST1	4.3123	0.028	-0.2262	0.1597	0.0023	-0.0185	0.014	0.0092	-0.0601	0.0597	0.0518	0.0294	-0.0048	-0.0249	-0.012	-0.108	0.0069	-0.0098	-0.0367	-0.0059	0.0217	0.0032	0.0478	-0.037	-0.0529	-0.017	-0.1021	-0.0143	-0.0143	-0.0697	0.009	0.014
ENSG00000002726	AOC1	5.1724	0.0355	0.1895	0.017	-0.0854	0.0421	0.0153	0.1459	-0.0483	-0.0024	0.0271	-0.024	0.0072	-0.0217	-0.0297	0.0294	-0.0271	0.0309	0.0366	0.0274	0.0013	0.0194	0.0024	-0.0212	0.0282	-0.0064	0.018	-0.0416	0.0037	0.0062	0.0259	-0.0054
ENSG00000002745	WNT16	3.2128	0.0693	-0.2193	0.0887	0.143	-0.0058	-0.0299	-0.0017	0.006	0.0649	0.0374	-0.0431	-0.0158	0.0171	0.0224	-0.0807	0.0253	-0.0021	-0.0278	-0.0515	0.0523	-0.0375	0.0086	-0.0415	-0.0458	-0.0057	-0.0713	0.019	0.0019	-0.0691	0.0133	0.0123
ENSG00000002746	HECW1	0.189	-0.4006	0.1714	-0.0193	-0.1916	0.0323	-0.0354	-0.0203	-0.0713	-0.0096	0.0136	-0.0065	0.0048	-0.0083	-0.0116	0.013	-0.0105	0.019	0.0334	0.0228	-0.0243	-0.0077	0.0195	0.0179	-0.0002	0.0249	-0.0296	-0.0183	0.0161	-0.0254	0.0114	-0.0032
ENSG00000002822	MAD1L1	9.7079	-0.1693	-0.1702	0.0239	-0.4282	0.0111	-0.0242	-0.0044	-0.1042	0.0119	0.0392	-0.0014	-0.0232	-0.0437	-0.0051	0.0013	-0.0123	0.0539	-0.0041	0.0225	-0.0802	-0.0117	0.0114	-0.0295	0.0282	0.0067	-0.007	-0.0098	0.0015	-0.0066	-0.0013	-0.012
ENSG00000002834	LASP1	12.9845	0.1423	0.6884	-0.1088	-0.1533	-0.0133	-0.0655	0.0104	-0.1837	0.0458	-0.0376	-0.0106	-0.0136	-0.0098	-0.0511	0.0008	0.0065	0.019	0.0222	0.0257	-0.0466	0.0115	0.0148	-0.0425	0.0037	-0.0038	-0.0282	-0.0536	-0.0004	0.0189	0.0102	0.0109
ENSG00000002919	SNX11	10.4101	-0.0095	0.7059	-0.0281	-0.2968	-0.0444	-0.0078	-0.0372	0.0235	0.0537	0.0222	0.0077	-0.018	0.0068	-0.0287	-0.0195	0.0155	0.0174	0.0149	0.0219	-0.0731	-0.028	-0.0251	0.0033	0.0348	-0.0106	-0.015	-0.0312	0.005	0.0132	-0.0026	0.0172
ENSG00000002933	TMEM176A	8.5885	0.0144	0.1026	0.0028	-0.1328	0.0089	0.0672	-0.0071	-0.0244	-0.062	0.0577	-0.0243	-0.0093	-0.0419	0.0123	-0.0065	0.0186	0.0327	-0.0129	0.0131	0.0057	-0.0166	-0.0085	-0.0089	0.0039	-0.0146	0.0186	0.002	0.0085	0.0062	-0.0079	0.0206
ENSG00000003056	M6PR	10.7223	0.1541	-0.224	-0.2526	0.0912	-0.0214	0.138	0.0385	-0.0286	-0.135	0.0495	-0.0454	0.0244	0.0036	-0.0024	0.0224	-0.0124	-0.0292	0.0143	0.0159	0.0531	0.0042	-0.0199	-0.0343	-0.0289	0.033	0.021	0.001	0.0103	-0.0082	-0.0008	0.0124
ENSG00000003096	KLHL13	2.7641	0.1128	-0.1484	0.0824	0.0966	0.0299	0.0701	0.1543	-0.0171	-0.0005	-0.0375	0.0228	0.0205	0.0322	-0.0231	0.0283	-0.0592	-0.0228	0.0094	0.02	0.0111	-0.0011	-0.0151	-0.0314	0.0365	0.0106	-0.0023	0.022	0.0203	0.0185	0.009	-0.0024
ENSG00000003137	CYP26B1	1.5679	-0.2782	0.1438	0.0469	-0.0008	-0.0075	-0.0253	-0.0266	-0.018	-0.0103	-0.0523	-0.0156	0.0309	0.0251	-0.0302	0.0199	0.0088	-0.0072	0.0383	-0.002	0.0045	-0.036	0.0125	0.0163	-0.0029	-0.0058	-0.0131	-0.0028	-0.0103	-0.0102	0.042	-0.0248
ENSG00000003147	ICA1	5.4095	-0.0538	0.2681	-0.0143	-0.1834	0.0283	0.0591	-0.0451	0.0542	-0.0033	-0.0085	0.0188	0.0099	0.0259	0.0173	0.0072	0.0265	0.0333	0.0241	0.0032	-0.0381	-0.0337	0.0135	0.0134	0.024	-0.058	0.0243	-0.0207	-0.0175	0.0194	-0.0227	-0.0186
ENSG00000003249	DBNDD1	6.6839	0.0206	-0.2433	0.3205	-0.2055	0.0157	-0.0435	0.028	-0.114	0.0224	0.0249	0.0218	-0.0313	-0.0356	-0.0357	-0.0394	-0.0225	0.0448	-0.0036	0.022	-0.014	0.0032	0.0544	-0.0168	0.0108	-0.0011	-0.0846	-0.0015	-0.0148	-0.0418	-0.0063	0.0139
ENSG00000003393	ALS2	7.447	0.1862	-0.028	-0.1104	0.3417	-0.06	0.0871	0.2038	-0.0236	-0.0196	-0.039	-0.0233	0.0317	0.042	-0.0122	0.0466	-0.0271	-0.0335	0.0475	-0.0052	0.0314	0.01	0.0024	-0.0233	0.0217	-0.0051	0.0163	0.0075	0.0075	0.0194	-0.0023	0.0071
ENSG00000003400	CASP10	9.8994	-0.0705	-0.0439	-0.1004	0.0248	-0.0827	0.0787	-0.0433	-0.1107	-0.1775	0.0931	0.0258	0.1085	-0.0191	-0.0257	0.0499	-0.0374	-0.0286	-0.0455	0.047	-0.0153	0.0615	-0.0044	0.0109	0.0415	0.0006	0.0221	-0.0126	-0.009	0.0084	0.0047	0.0316
ENSG00000003402	CFLAR	11.6379	0.0594	0.7719	-0.0325	0.1425	-0.0685	-0.1321	-0.0319	0.008	0.0146	-0.0111	-0.0219	0.0022	-0.0098	-0.0192	0.0126	-0.0068	0.0011	0.0112	-0.0147	-0.0182	-0.0132	0.0153	-0.0139	-0.0213	-0.0406	0.0012	-0.0126	-0.0244	0.0057	-0.0083	-0.0008
ENSG00000003436	TFPI	2.3007	-0.0195	0.1498	-0.0274	-0.0913	0.2385	-0.0369	-0.025	0.044	0.0043	0.016	-0.0137	-0.0492	0.0334	-0.0917	-0.008	-0.0104	0.0029	-0.05	-0.0039	0.0247	-0.0177	-0.003	0.0222	0.0311	-0.0263	-0.0113	0.0149	0.0217	-0.0125	0.0085	-0.0519
ENSG00000003509	NDUFAF7	6.9794	0.0426	-0.1521	0.0213	0.2912	-0.0786	0.0504	-0.0187	0.2573	-0.0216	0.0057	0.0034	0.0366	0.0166	0.0887	-0.0163	0.0192	-0.0347	0.0245	-0.0131	0.0308	0.0059	-0.0187	0.024	-0.0399	-0.0013	0.0035	0.0116	-0.0156	0.0023	-0.0105	-0.0085
ENSG00000003756	RBM5	11.5084	0.2	0.3998	0.0561	0.4702	-0.1174	0	0.0393	0.0065	0.014	-0.0632	-0.0124	0.0419	0.0778	-0.0076	0.0264	-0.0035	-0.0238	0.0422	-0.0127	0.0483	-0.0149	0.0202	0.0412	-0.0213	-0.0227	-0.0039	0.0102	-0.0285	0.0327	-0.005	0.0155
ENSG00000003987	MTMR7	4.1487	0.0767	-0.112	-0.0189	0.1983	-0.0389	0.0081	0.0022	0.0945	-0.0011	-0.0457	-0.0122	0.0285	0.0205	-0.0116	0.0229	-0.0165	-0.0361	0.0189	-0.0044	0.059	-0.0218	-0.0341	0.0082	-0.0016	0.0048	0.026	0.028	-0.0134	0.0125	0.0154	-0.0055
ENSG00000003989	SLC7A2	0.0289	-0.3532	0.2774	-0.0456	-0.4182	0.0428	-0.012	-0.0206	-0.06	0.0187	-0.015	-0.006	-0.0304	-0.0083	-0.0091	-0.0183	0.0063	0.0184	0.0235	0.0163	-0.0328	-0.0171	-0.0087	-0.0184	0.0301	0.0257	-0.0077	-0.0397	0.013	0.0004	-0.0022	-0.0025
ENSG00000004059	ARF5	10.9659	-0.1023	0.4764	-0.0532	-0.5119	0.0301	0.02	-0.0267	0.0288	0.0549	0.0088	0.0298	-0.0334	-0.0364	-0.0091	-0.0177	0.0002	0.0465	-0.0032	0.0262	-0.0944	-0.0172	-0.0103	0.0248	0.0324	-0.0063	-0.0063	-0.0382	0.0276	0.003	0.0113	-0.0075
ENSG00000004139	SARM1	6.2991	0.0575	-0.4296	-0.0086	0.0728	-0.0185	-0.0666	-0.0102	-0.1607	0.0254	-0.0633	-0.0239	0.0092	0.0037	-0.003	-0.0192	0.0115	0.0061	-0.0191	-0.0251	-0.0003	0.0068	0.0548	-0.0108	-0.0304	0.0211	0.0134	-0.0051	-0.0067	-0.0358	-0.005	0.0146
ENSG00000004142	POLDIP2	9.89	-0.2176	0.1906	-0.0752	-0.5927	0.0568	0.0093	-0.0406	-0.1159	0.0124	0.0578	-0.0019	-0.0362	-0.0459	-0.0114	-0.0247	0.0067	0.0327	-0.0034	0.0385	-0.0804	0.0069	0.0029	0.0061	0.0525	0.0081	0.005	-0.03	0	0.0182	0.0022	0.0128
ENSG00000004399	PLXND1	10.354	0.038	0.1259	-0.3924	-0.1288	-0.0619	0.1683	-0.0463	-0.2315	-0.0725	-0.0473	-0.0096	-0.0126	-0.0218	0.0226	0.0088	-0.0062	0.0108	0.0192	0.0269	-0.0329	0.0378	0.0263	-0.0348	-0.003	-0.0099	0.0182	-0.0274	0.0017	0.021	-0.0018	0.0321
ENSG00000004455	AK2	10.3907	-0.1787	-0.1435	-0.1516	-0.3743	-0.0407	0.1928	-0.0262	0.1152	-0.1085	0.1163	0.0105	-0.0057	-0.0168	0.0181	0.0211	0.0015	-0.012	0.033	0.0348	-0.0386	-0.0366	-0.0464	-0.0089	0.0437	0.0526	0.0247	0.0308	0.0271	-0.0163	-0.011	0.0052
ENSG00000004468	CD38	6.4989	-0.1007	-0.0112	-0.1782	0.1397	-0.0458	-0.033	-0.0169	-0.0379	-0.0968	0.0837	0.0067	0.0811	-0.0333	-0.0335	0.0586	-0.0218	-0.0008	-0.0347	0.0528	0.0155	0.0912	0.0195	-0.0047	0.0269	-0.0246	0.0367	-0.0041	0.0184	0.0149	0.0185	0.0185
ENSG00000004478	FKBP4	9.2209	-0.1392	-0.142	-0.0014	-0.4538	0.0509	-0.0492	-0.0044	-0.0902	0.0486	0.0626	-0.007	-0.0261	-0.0199	0.0062	-0.0155	-0.0296	0.0519	0.0099	0.0411	-0.0555	-0.0036	-0.0073	-0.0237	0.0465	0.039	-0.0097	-0.0111	-0.0107	0.0058	-0.0175	0.0093
ENSG00000004487	KDM1A	9.5813	-0.0541	-0.4754	-0.0066	-0.2881	-0.0036	0.0242	0.0224	-0.1801	-0.0119	0.0149	-0.0208	-0.0233	0.0066	0.0006	-0.0021	-0.0366	-0.0123	-0.0102	0.0094	-0.0565	0.0085	0.0094	-0.0482	0.035	0.0414	-0.0105	0.0078	0.0176	0.0096	-0.0301	0.006
ENSG00000004534	RBM6	11.009	-0.0283	-0.1997	-0.0268	-0.2113	-0.1299	-0.0179	-0.0086	-0.051	0.0676	0.0171	0.0129	-0.0157	0.0046	0.044	0.01	-0.0145	-0.0055	0.0417	0.0111	-0.0956	0.0016	0.0323	-0.0299	-0.03	-0.0081	-0.0257	0.0108	-0.0542	-0.0016	-0.0356	-0.0206
ENSG00000004660	CAMKK1	9.0312	0.0771	0.5318	0.0379	-0.1329	0.0347	0.0104	-0.0236	-0.0197	0.0585	-0.0616	0.0449	0.0055	0.0229	-0.0086	-0.0164	0.0169	0.0162	0.0316	0.012	-0.0245	-0.0174	-0.0027	-0.0066	0.0328	-0.0189	-0.0008	-0.0156	0.0337	0.0269	-0.0088	-0.0192
ENSG00000004700	RECQL	7.9214	0.1482	-0.2758	-0.1532	0.4944	-0.0509	0.0457	-0.0034	0.1885	-0.0676	0.0118	-0.0261	-0.0113	0.0444	0.0209	0.028	0.0167	-0.0665	-0.0132	-0.0298	0.0911	-0.0142	-0.0156	-0.0032	-0.0516	0.0156	0.0282	0.0255	-0.0036	0.0117	0.0033	-0.0025
ENSG00000004766	VPS50	7.484	0.0957	-0.317	-0.0712	0.3958	-0.0349	0.0726	-0.0159	0.225	-0.0841	0.0327	-0.0307	-0.0154	0.0411	0.0417	0.0212	0.0117	-0.0586	0.0009	-0.0357	0.0927	-0.0082	-0.0296	0.0105	-0.0248	0.0122	0.031	0.0318	0.0022	0.0189	-0.0165	-0.0041
ENSG00000004776	HSPB6	0.2452	-0.3191	0.157	-0.0255	-0.1635	-0.0073	-0.0367	-0.0355	-0.0248	-0.0021	-0.009	-0.0121	-0.0011	-0.0076	0.0214	-0.0079	0.0132	0.0031	0.0151	0.0158	-0.0265	-0.0359	-0.0076	-0.0154	-0.0017	0.003	0.0127	0.0139	-0.0099	-0.0036	-0.0041	0.0153
ENSG00000004777	ARHGAP33	7.4387	0.0113	-0.2246	-0.0169	-0.2253	-0.0156	-0.045	0.0632	-0.1552	0.0747	-0.0671	0.0234	0.041	-0.0322	0.0165	0.0221	-0.0236	0.0388	0.0126	-0.0034	-0.074	0.0584	0.0975	-0.0069	-0.0308	-0.0375	-0.0307	-0.016	-0.0081	-0.0032	0.0125	-0.0381
ENSG00000004779	NDUFAB1	7.9195	-0.2339	-0.1677	-0.0427	-0.4019	0.0059	0.0399	-0.0575	0.2562	-0.0179	0.0961	0.0033	-0.0173	-0.0602	0.0723	-0.0072	-0.019	0.0396	0.001	-0.0095	-0.0323	-0.0173	-0.0563	0.0373	0.0187	0.0092	0.0241	0.0142	-0.0035	0.0078	0.015	-0.0079
ENSG00000004799	PDK4	7.7245	0.1339	0.1096	-0.1631	0.2419	-0.0447	0.1448	-0.0038	0.0532	-0.1397	0.0432	-0.0343	-0.0102	0.0049	0.0443	0.0197	0.0184	-0.0547	0.0063	-0.001	0.0452	0.001	-0.0199	-0.0098	0.0237	-0.0139	-0.0066	0.0142	0.0152	0.0196	0.0081	0.0002
ENSG00000004809	SLC22A16	4.3279	-0.0179	0.1815	-0.0929	-0.0724	0.0172	0.0651	-0.0262	0.0285	-0.0519	0.0231	0.0198	0.0092	0.0002	0.0368	0.002	0.0207	0.0037	0.0125	0.0032	0.0123	-0.029	-0.0355	-0.0042	0.0149	-0.0353	0.0125	0.0086	0.0109	0.0055	0.0137	-0.0041
ENSG00000004838	ZMYND10	5.6873	-0.0439	-0.0644	-0.245	-0.2729	-0.0197	-0.0272	0.029	-0.0587	0.1203	-0.1129	0.0541	0.0575	-0.0298	0.0305	-0.0135	-0.0066	0.0508	-0.0085	0.0135	-0.0634	0.0286	0.0032	0.0032	-0.0062	-0.0359	0.0039	-0.0002	0.0059	-0.0027	0.0017	-0.0152
ENSG00000004846	ABCB5	0.1476	-0.3792	0.2008	-0.0063	-0.2381	0.0492	0.0014	-0.0324	-0.0336	0.035	-0.0182	-0.0039	-0.007	0.0054	-0.0074	0.0121	0.0053	0.0009	0.0305	0.0155	0.013	-0.0033	0.008	0.0003	-0.0009	-0.005	-0.0074	-0.0405	0.0006	0.0083	0.0013	0.0008
ENSG00000004848	ARX	0.0524	-0.3456	0.2359	-0.0619	-0.3761	0.0534	-0.0307	-0.0111	-0.0625	0.018	-0.0061	0.0077	-0.0317	-0.0182	-0.0188	-0.0062	0.0249	0.0269	0.0073	0.0077	-0.0428	-0.0062	-0.0151	-0.0146	0.0243	0.0236	-0.0012	-0.0287	-0.0063	-0.0058	0.0029	0.0107
ENSG00000004864	SLC25A13	7.0125	0.1903	0.0459	-0.1628	0.123	-0.04	0.1904	0.0256	0.0044	-0.1167	0.0373	0.01	-0.0136	-0.011	0.0037	-0.0074	0.0018	-0.0246	-0.0017	0.0051	0.0419	-0.0056	-0.0132	0.0009	-0.0031	0.0011	-0.0393	-0.0034	0.0295	-0.0091	-0.0454	0.0042
ENSG00000004866	ST7	6.3342	-0.1771	-0.023	-0.2938	-0.3581	0.1579	-0.0346	-0.0166	-0.0101	0.0346	-0.0085	-0.0247	-0.0888	-0.0228	-0.0753	-0.015	0.0169	0.0288	-0.0459	0.0051	-0.0006	-0.0014	-0.053	-0.0082	0.0072	0.0092	0.038	-0.0391	0.0153	0.0333	0.0036	-0.0255
ENSG00000004897	CDC27	8.5016	0.0534	-0.1545	-0.1313	0.3935	0.0086	0.0197	-0.0281	0.1769	-0.0778	0.0237	-0.0527	-0.0075	0.018	0.04	0.0127	0.0054	-0.0631	-0.0002	-0.015	0.0902	-0.0272	-0.0502	-0.0135	-0.0008	0.0042	0.0199	0.014	-0.0224	0.0143	-0.0057	-0.0033
ENSG00000004939	SLC4A1	9.4718	-0.0289	0.1608	0.0165	-0.1377	0.6373	-0.0931	-0.0297	-0.0059	-0.1135	-0.0268	-0.0259	-0.0116	-0.0007	0.0726	-0.0644	0.0286	0.0272	0.0143	-0.0006	0.2248	0.0052	0.0251	0.0363	-0.0035	-0.0188	0.0079	-0.0379	-0.0005	0.0097	0.0182	0.0056
ENSG00000004948	CALCR	0.1278	-0.3446	0.1901	-0.0463	-0.2312	0.0647	0.0078	-0.0196	-0.0236	0.0304	-0.0002	-0.0067	0.0149	0.0062	-0.012	0.0012	0.0097	0.0185	0	0.0189	-0.0188	-0.043	0.0023	0.0058	0.0091	0.0311	-0.0229	-0.0226	-0.0084	0.0024	-0.001	-0.0097
ENSG00000004961	HCCS	8.0476	-0.0927	0.1598	-0.2115	-0.2093	-0.0345	0.1649	-0.0836	0.0978	-0.1228	0.1141	-0.0435	-0.0455	-0.0257	0.0342	-0.0172	0.0094	-0.0177	-0.0003	0.0244	-0.0014	-0.0502	-0.0545	0.0144	0.0216	0.0256	-0.0068	0.0123	0.0049	-0.018	-0.001	0.0053
ENSG00000004975	DVL2	8.9162	-0.0027	-0.3191	0.0266	-0.3102	0.0209	-0.0619	0.0265	-0.2275	0.0793	-0.0335	0.0116	-0.0046	-0.0143	-0.0082	-0.0227	0.0027	0.0352	-0.0143	0.0241	-0.0418	0.0124	0.0578	-0.0334	0.0094	0.0306	-0.0107	-0.0158	0.009	0.0085	0.0095	0.007
ENSG00000005001	PRSS22	2.679	0.0469	-0.1586	-0.0769	-0.0587	-0.0037	0.0098	-0.021	-0.0185	0.0695	-0.0756	0.0229	0.0252	-0.0064	-0.0146	0.0108	-0.0199	-0.0317	-0.0031	-0.0546	-0.0068	0.0101	-0.0191	-0.0223	-0.0321	0.0028	-0.0161	0.0152	-0.0154	0.0261	0.0191	-0.0087
ENSG00000005007	UPF1	11.7763	0.2223	0.5626	-0.0285	-0.0719	-0.0332	-0.0388	0.0336	-0.2274	0.0691	-0.0923	0.0154	0.0225	0.0425	-0.0305	0.019	-0.0092	0.0384	0.0109	0.0119	-0.0298	0.018	0.0298	-0.0512	0.0064	-0.0186	-0.0056	-0.0455	0.0074	0.019	0.0137	-0.0119
ENSG00000005020	SKAP2	10.3775	0.2134	0.4673	-0.0379	0.3061	0.0074	0.016	-0.0067	0.0969	-0.0239	-0.0216	-0.0111	-0.009	0.0347	0.0107	0.0109	0.0064	-0.0324	0.0197	0.0229	0.0546	-0.0111	-0.0329	-0.0356	-0.0112	-0.0227	-0.0345	-0.0053	-0.0038	0.017	0.0268	0.0044
ENSG00000005022	SLC25A5	10.9498	-0.2221	-0.0126	-0.1395	-0.5787	0.0415	0.1318	-0.0457	0.043	-0.0393	0.0745	-0.0018	-0.032	-0.0492	0.0299	-0.01	-0.0104	0.0239	-0.0189	0.0358	-0.0666	0.0019	-0.0393	0.0183	0.0476	0.0236	0.0149	-0.0258	0.0421	0.0173	0.0034	0.0089
ENSG00000005059	MCUB	9.21	-0.1018	-0.3957	0.2224	-0.0981	0.0455	0.0483	-0.0599	0.2786	-0.0815	0.1269	0.0056	-0.0375	-0.0122	0.0761	-0.0188	0.006	-0.0135	-0.0246	0.022	0.0237	-0.0431	-0.0482	0.0502	0.0414	0.0415	0.0281	0.0196	-0.0084	0.0046	0.0041	-0.0243
ENSG00000005073	HOXA11	0.0493	-0.3418	0.239	-0.055	-0.3673	0.0426	-0.0311	-0.0407	-0.0617	0.0257	0.006	-0.0051	-0.0259	-0.0186	-0.015	-0.0106	0.0131	0.0324	0.0313	0.006	-0.0344	-0.0104	0.0133	0.008	0.0244	0.0289	-0.0008	-0.0199	0.0124	0.0069	-0.0042	0.0021
ENSG00000005075	POLR2J	9.2715	-0.1626	0.3843	-0.0003	-0.5239	0.0584	-0.0057	-0.0394	0.1168	0.0595	0.0382	0.0348	-0.0165	-0.0296	0.0258	-0.0306	0.0233	0.0558	0.0319	0.0085	-0.0819	-0.0139	-0.0264	0.0343	0.0213	-0.003	0.0109	-0.035	0.0153	0.0134	0.0237	-0.0128
ENSG00000005100	DHX33	7.272	0.1464	-0.2893	-0.0329	0.4985	-0.0942	0.1154	0.0019	0.019	-0.0942	-0.011	-0.0263	0.017	0.047	0.0422	0.0144	-0.0032	-0.0761	-0.0053	-0.0152	0.0572	0.0069	0.0166	0.0124	0.0017	0.0034	0.0199	0.0279	-0.0057	0.0015	-0.0084	0.0046
ENSG00000005102	MEOX1	5.7054	0.0058	-0.1581	0.2796	-0.1302	0.0704	0.0009	0.0162	0.0039	-0.0629	0.0415	-0.0297	-0.0317	-0.0584	0.0083	0.016	-0.0056	0.0268	-0.0108	-0.0316	-0.0151	-0.0329	0.0512	0.012	0.0458	-0.0033	0.037	-0.0055	-0.005	0.0453	-0.0171	0.005
ENSG00000005108	THSD7A	0.4274	-0.2822	0.1253	0.0018	0.0536	-0.0261	0.0274	0.0688	-0.0402	-0.0019	-0.0265	-0.0036	0.0087	0.0239	-0.055	0.0406	-0.0125	-0.0066	0.0245	0.0031	-0.0247	0.0076	0.0208	-0.0073	-0.0249	-0.0101	0.0116	-0.0006	0.0264	0.0255	0.0052	-0.0014
ENSG00000005156	LIG3	8.3956	-0.0408	-0.1148	-0.1198	-0.0542	-0.0559	0.0372	0.1249	-0.2436	-0.0205	-0.0406	0.0054	0.0261	0.001	-0.0281	0.028	-0.0362	-0.0195	0.0272	0.0168	-0.0204	0.0366	0.0167	-0.0114	0.004	0.0131	0.0079	-0.001	0.013	0.0234	-0.0285	0.0228
ENSG00000005175	RPAP3	8.0918	0.1026	0.0261	-0.004	0.2562	-0.044	0.0353	0.0045	0.2683	-0.0591	0.0572	-0.0133	-0.0007	0.0578	0.0198	0.0429	0.001	-0.0182	0.0097	-0.011	0.0571	-0.0384	-0.0358	0.015	-0.0389	0.0306	0.0174	0.007	-0.0253	-0.007	0.0046	-0.035
ENSG00000005187	ACSM3	4.9737	0.008	-0.1972	0.1179	0.0845	0.0148	0.0891	0.2082	0.1448	-0.0471	0.0079	0.0189	0.0416	0.0283	0.0156	0.0524	-0.0106	0.0242	0.0749	0.0127	0.0251	-0.0059	-0.0033	-0.0107	-0.0007	0.0353	0.0299	0.0108	0.0053	0.0125	0.0191	-0.0098
ENSG00000005189	REXO5	4.1542	-0.0425	0.0653	-0.0631	-0.1386	0.0224	0.039	0.179	-0.0183	-0.0128	0.0413	-0.0024	0.0284	-0.0068	-0.0978	0.0545	-0.0091	-0.0018	0.0576	0.0433	-0.0342	0.0211	-0.0077	0.0115	-0.0196	0.0009	0.0002	0.0053	-0.0141	-0.0102	0.0048	-0.0153
ENSG00000005194	CIAPIN1	9.1801	-0.1453	-0.317	0.0863	-0.4624	0.0149	0.0447	-0.0277	-0.0055	-0.0259	0.0341	0.0447	0.0202	-0.0056	-0.0091	0.0137	-0.0201	0.0165	-0.0238	0.0426	-0.0864	0.007	-0.0397	0.0154	0.0614	0.0904	0.0275	-0.0116	0.0278	0.0317	-0.0149	0.0173
ENSG00000005206	SPPL2B	10.035	0.0237	-0.2178	0.2005	-0.2346	-0.0386	-0.0055	-0.0295	-0.1618	0.0614	-0.0235	0.0329	0.0167	-0.0182	0.0118	-0.031	-0.0256	0.0463	-0.0335	0.0239	-0.0541	0.0318	0.0979	-0.0211	-0.0179	-0.011	-0.0517	0.0046	0.0175	-0.0344	0.0115	-0.0201
ENSG00000005238	FAM214B	10.8011	0.0652	0.7913	-0.0408	-0.2045	0.126	-0.0516	-0.0322	-0.0176	0.0141	-0.0252	-0.001	-0.0217	-0.0231	0.0101	-0.0325	0.0213	0.0177	0.0218	-0.0013	-0.0005	-0.0063	0.0068	-0.0039	0.0307	-0.042	-0.0086	-0.043	0.0035	0.0253	0.0055	-0.009
ENSG00000005243	COPZ2	5.051	-0.14	-0.076	-0.3205	-0.3188	0.003	0.0317	-0.0257	-0.0285	0.0171	-0.0231	0.0303	0.0337	-0.0409	0.0151	-0.0269	-0.0214	0.0219	-0.0267	-0.0277	-0.0619	0.068	-0.0693	0.0034	0.0123	0.0061	-0.0055	0.0002	0.0047	0.0219	0.0116	-0.002
ENSG00000005249	PRKAR2B	7.8737	0.0394	0.1555	-0.0096	0.0435	0.3074	-0.02	0.0031	0.0488	-0.03	0.0033	-0.0419	-0.1156	0.0195	-0.2205	-0.0226	0.0107	-0.0016	-0.0394	-0.0106	0.1112	-0.0286	-0.0239	-0.0019	0.0185	-0.0172	0.0083	0.0018	-0.0144	0.005	0.026	-0.0439
ENSG00000005302	MSL3	10.5589	0.0748	0.3192	0.1621	0.2002	-0.0548	-0.1073	-0.0649	0.2459	-0.092	0.1544	0.0058	-0.0121	-0.0811	0.0747	-0.0134	-0.0014	-0.0552	0.0065	-0.0395	-0.0068	-0.0292	-0.0025	0.0306	0.0263	-0.0052	0.0231	-0.0115	-0.0211	0.0269	-0.0045	-0.0289
ENSG00000005339	CREBBP	11.1566	0.2275	0.4806	-0.0277	0.3325	-0.0548	-0.0695	0.0267	-0.2193	0.0135	-0.0877	-0.0138	0.0111	0.0572	-0.0286	0.0159	0.0069	-0.0104	0.0151	0.0144	0.0312	0.0267	0.0244	-0.0621	-0.0153	-0.0244	-0.0035	-0.0319	-0.0117	0.0093	0.0081	0.0003
ENSG00000005379	TSPOAP1	9.2656	0.0236	-0.2743	-0.4239	-0.0042	-0.0421	-0.0438	0.027	-0.1057	0.1068	-0.1234	0.0727	0.1368	-0.0439	-0.0275	0.0152	-0.029	0.0243	-0.0513	-0.0275	-0.0047	0.1046	-0.0067	0.0012	-0.0439	-0.0299	0.0218	0.0123	0.0136	0.0062	0.0057	0.0321
ENSG00000005381	MPO	7.0797	-0.0565	0.2425	-0.088	-0.1583	0.117	0.0577	-0.0566	-0.0615	-0.0819	-0.0171	0.007	-0.0182	-0.0003	0.0233	0.0186	0.0883	0.1161	0.0065	-0.013	0.0082	-0.0043	-0.0186	0.0083	0.0179	-0.0374	0.0406	-0.0065	0.0062	0.0024	-0.0414	-0.0534
ENSG00000005421	PON1	0.1214	-0.3521	0.1684	-0.0252	-0.242	0.0135	-0.0136	-0.0008	-0.0099	0.0283	0.0037	-0.0112	0.0159	-0.0023	-0.0127	-0.0062	0.0009	0.001	0.0061	0.0327	-0.0338	-0.0053	0.0107	0.0045	0.0172	-0.0082	-0.0039	-0.0023	0.0104	0.0036	0.0302	-0.0208
ENSG00000005436	GCFC2	6.7335	0.0082	-0.5112	0.0606	0.2235	-0.0315	0.0041	-0.0209	0.1718	-0.0151	0.0193	0.002	-0.0254	-0.0104	0.0455	-0.0015	0.0038	-0.0405	-0.0149	-0.0026	0.052	-0.0225	-0.0678	0.0163	-0.0008	0.0466	0.0184	0.029	-0.0055	-0.0091	-0.0206	-0.0168
ENSG00000005448	WDR54	7.8075	-0.2082	-0.3597	-0.033	-0.482	0.0272	-0.0923	-0.05	-0.0647	0.1268	-0.0029	0.0064	-0.0595	-0.0393	0.0106	-0.0382	-0.0003	0.0232	-0.022	-0.0147	-0.0896	0.0041	0.003	0.0139	0.0041	-0.0034	-0.0096	-0.011	-0.0038	0.0019	-0.0285	-0.0103
ENSG00000005469	CROT	6.7377	0.0974	-0.4634	-0.131	0.26	-0.031	-0.0409	0.0178	0.0838	0.0325	-0.0476	-0.045	0.0021	0.0089	0.0276	-0.0002	0.0112	-0.0323	0.0015	-0.0172	0.0483	-0.0099	-0.0357	0.0021	-0.0069	0.0136	0.0376	-0.0046	-0.0059	-0.0078	0.0012	-0.0069
ENSG00000005471	ABCB4	4.9628	0.0763	-0.2724	0.2009	0.0488	-0.0218	-0.0291	-0.0011	-0.0585	0.0753	0.0654	0.0008	-0.0017	-0.0325	0.0059	-0.0836	-0.0152	0.0093	-0.0392	-0.0165	0.0531	0.0174	0.0516	-0.0458	-0.0488	-0.0319	-0.1068	-0.016	0.0053	-0.0966	-0.0152	0.0077
ENSG00000005483	KMT2E	10.1321	0.235	0.1375	-0.0283	0.5889	-0.0877	-0.0158	0.0454	-0.1078	-0.0294	-0.0742	-0.0312	-0.004	0.0586	-0.0213	0.0213	0.007	-0.0509	0.0075	0.0025	0.0817	0.0031	0.0125	-0.0463	-0.0268	0.0092	-0.0062	0.0009	-0.0241	0.0027	0.009	0.0146
ENSG00000005486	RHBDD2	10.0947	-0.0905	0.3924	-0.0163	-0.4658	0.0201	-0.0585	0.0144	-0.1396	0.092	-0.0264	0.0106	-0.0305	-0.0475	-0.0284	-0.0076	-0.0021	0.009	0.007	0.017	-0.1034	0.0114	0.0007	0.005	0.0414	-0.0091	-0.0189	-0.0418	0.0031	0.0195	0.017	0.0028
ENSG00000005513	SOX8	5.0506	0.0615	-0.3051	0.3962	-0.0548	-0.007	-0.0333	0.0019	-0.0242	-0.0203	0.0282	0.0202	0.0032	0.0026	-0.0031	0.0152	-0.0052	0.0203	0.0022	0.0084	-0.029	0.0087	-0.01	0.0127	0.0516	0.0484	0.0093	-0.0041	0.0068	0.0138	0.0018	-0.0239
ENSG00000005700	IBTK	7.9431	0.1226	-0.3025	-0.1018	0.4929	-0.0326	0.0851	-0.0049	0.1161	-0.1004	0.0119	-0.0137	-0.0218	0.0339	0.0417	0.0122	0.0068	-0.073	-0.0055	-0.0055	0.0856	-0.0015	-0.0307	-0.0147	-0.0007	0.0053	0.0144	0.0318	-0.0029	-0.0004	-0.0125	-0.0076
ENSG00000005801	ZNF195	7.1476	0.0246	-0.4004	-0.0206	0.2683	-0.0341	0.0506	0.0031	0.2025	-0.0661	0.0091	0.0148	0.0029	0.0349	0.0298	0.0089	-0.0168	-0.0371	0.0046	-0.0293	0.0382	-0.0052	-0.0407	0.0568	-0.0099	0.0455	0.0081	0.033	-0.0113	0.0005	0.0049	0.0132
ENSG00000005810	MYCBP2	9.8488	0.2058	-0.1932	-0.0267	0.4524	-0.0548	0.0103	0.0173	-0.1217	-0.0816	-0.014	-0.0349	-0.0078	0.0685	-0.0054	0.0096	-0.0171	-0.0493	0.0141	0.0054	0.0793	0.0058	0.0045	-0.0815	-0.0103	0.0251	-0.0085	0.0105	-0.0068	-0.0087	-0.0134	0.0063
ENSG00000005812	FBXL3	8.911	0.2104	0.083	0.0466	0.4874	-0.0047	0.0338	0.0199	0.1607	-0.0397	-0.0263	-0.0192	-0.004	0.0282	0.0357	0.0035	-0.0024	-0.0662	-0.0005	-0.0161	0.0861	-0.0232	-0.0434	0.0057	0.0191	-0.0047	0.0035	0.0135	-0.0061	0.011	0.0207	-0.0004
ENSG00000005844	ITGAL	12.8714	-0.0159	0.0145	-0.4181	-0.2355	-0.0257	-0.1055	-0.019	-0.2035	0.0507	-0.0785	0.0016	-0.0162	-0.0126	0.0182	0.012	-0.0172	0.015	0.0279	0.0269	-0.0679	0.0511	-0.0142	-0.0308	-0.0147	-0.0182	0.0157	-0.0201	-0.0048	0.0159	-0.0005	-0.023
ENSG00000005882	PDK2	7.7254	-0.0599	-0.2021	-0.0555	-0.3606	0.1808	-0.011	-0.0031	-0.2156	0.0081	-0.0091	-0.0108	-0.0268	-0.0303	-0.0108	-0.026	0.0252	0.0276	-0.0077	0.0191	-0.0012	0.0188	0.0243	-0.0211	0.0171	0.0392	-0.0173	-0.0367	0.0206	-0.0189	-0.005	-0.0137
ENSG00000005884	ITGA3	6.3731	-0.0212	-0.3444	0.1614	-0.1411	0.0212	-0.1199	-0.0085	-0.1221	0.07	0.0011	-0.0123	-0.0208	-0.0152	0.0188	-0.0088	0.0172	0.0269	-0.0013	-0.025	-0.0609	0.0181	0.0514	-0.0196	0.0029	-0.002	0.0034	-0.0033	-0.0224	0.0188	0.0146	0.0158
ENSG00000005889	ZFX	8.5479	0.1795	0.0223	0.013	0.5366	-0.0327	0.0152	0.0118	0.1145	-0.0209	-0.0362	-0.0168	0.0035	0.0357	0.0167	0.0173	-0.0187	-0.0721	0.0078	-0.017	0.0966	-0.0032	-0.0412	-0.0065	-0.0278	0.01	-0.008	0.0119	-0.0191	-0.0028	0.0042	0.0044
ENSG00000005893	LAMP2	11.6563	0.2118	0.7432	-0.0052	0.1775	-0.0113	-0.0218	0.0023	0.0379	0.0004	-0.0383	-0.0187	-0.0151	0.0327	-0.0164	0.0039	0.0088	-0.0271	0.0144	0.0182	0.0286	-0.0232	-0.0607	-0.0137	0.0312	-0.0138	-0.017	-0.0242	-0.0053	0.0184	0.0084	0.0152
ENSG00000005955	NA	10.0945	0.2288	0.068	0.0746	0.2974	-0.1215	0.0289	0.0017	0.1337	-0.0147	-0.0121	0.0003	0.025	0.0211	0.0134	0.036	0.0232	-0.0429	-0.0038	-0.0132	-0.0263	-0.0181	-0.0202	-0.0126	-0.0132	0.0299	0.007	-0.0038	0.0082	0.0123	-0.022	-0.0127
ENSG00000005961	ITGA2B	9.3052	-0.0637	0.2353	-0.0263	-0.275	0.2928	-0.0959	0.023	-0.1508	0.0147	0.0034	-0.0385	-0.1069	-0.0138	-0.2334	-0.0032	-0.0009	0.019	-0.0533	-0.0049	0.02	-0.0005	0.0486	-0.0228	0.0344	-0.0242	0.0001	-0.042	0.0034	0.0146	0.0118	-0.0445
ENSG00000005981	ASB4	0.0256	-0.3434	0.275	-0.0519	-0.4155	0.0434	-0.0045	-0.0213	-0.0524	0.0291	-0.0021	-0.004	-0.013	-0.0092	-0.0253	-0.0071	0.0102	0.0287	0.0293	0.007	-0.0416	-0.018	-0.0138	-0.0143	0.0279	0.022	-0.0012	-0.0393	0.0009	0.0099	0.0135	-0.0017
ENSG00000006007	GDE1	9.629	0.1482	0.6731	-0.0698	0.0248	0.1484	-0.0259	-0.0742	0.0976	-0.0544	0.0043	-0.0282	-0.0451	-0.0122	0.0185	-0.0143	0.0344	0.0028	0.0055	0.0274	0.0626	-0.0182	-0.0331	0.0031	-0.0079	-0.0049	-0.0007	-0.0392	0.0296	0.0119	0.0058	0.0199
ENSG00000006015	REX1BD	9.0096	-0.1514	-0.0975	0.0492	-0.4134	-0.0045	-0.0214	-0.0281	0.0468	0.0688	-0.0205	0.0381	0.0123	-0.0516	0.0458	-0.014	-0.0101	0.0816	-0.0317	-0.001	-0.0721	-0.0036	0.0187	-0.0016	-0.0023	-0.0225	-0.0083	0.0017	0.0224	-0.0116	0.0138	-0.0168
ENSG00000006016	CRLF1	2.1311	-0.011	-0.0284	0.0084	-0.0538	-0.0055	-0.0062	-0.0023	0.0022	0.0316	-0.0276	0.0156	0.0235	-0.0019	0.0185	-0.0456	-0.0298	0.0132	-0.0071	-0.0016	-0.0168	-0.0074	0.0185	-0.0329	0.0259	0.0003	0.0365	0.012	-0.0261	0.003	0.0077	0.0093
ENSG00000006025	OSBPL7	9.0977	-0.0905	-0.3716	-0.1641	-0.3309	0.0075	-0.0912	0.0015	-0.1695	0.1206	-0.0627	0.0263	0.01	-0.0245	0.0167	-0.0143	-0.0124	0.0448	0.0051	0.0001	-0.0774	0.0451	0.0422	-0.0139	-0.016	-0.0169	0.0215	0.0013	-0.007	-0.0005	-0.0076	-0.0118
ENSG00000006042	TMEM98	0.9066	-0.1465	0.0577	-0.0051	-0.0765	0.0946	0.0249	0.0145	0.0098	-0.0218	-0.0446	0.0141	0.0095	0.0054	-0.0238	-0.0181	-0.0274	-0.0056	-0.0004	0.023	0.0087	0.0162	0.0203	-0.0088	0.0158	0.0075	-0.0122	0.0049	-0.0075	0.0031	0.0208	-0.0191
ENSG00000006047	YBX2	1.139	-0.0724	-0.0643	0.0751	-0.0254	-0.0004	0.0174	0.0296	-0.0508	0.0186	-0.0092	-0.0025	0.0003	-0.0024	-0.0107	-0.0012	0.0134	-0.0164	-0.029	-0.0213	-0.0134	0.0193	0.0495	-0.0091	0	0.029	0.0047	0.0194	0.0092	0.0243	0.0128	0.0331
ENSG00000006059	KRT33A	0.0141	-0.3222	0.2681	-0.0527	-0.4459	0.0318	-0.0121	-0.0105	-0.0535	0.0393	-0.0024	0.0143	-0.0143	-0.0171	-0.0062	-0.0062	-0.0017	0.0315	0.0176	0.0079	-0.0372	-0.0257	-0.0016	-0.0079	0.0161	0.0354	-0.0067	-0.0317	0.0144	0.0057	-0.0028	0.0031
ENSG00000006062	MAP3K14	9.9516	0.0548	-0.0108	0.0096	-0.2706	-0.0177	0.0334	-0.0006	-0.2652	0.0758	-0.0532	-0.0065	-0.025	0.0232	-0.0182	-0.0245	0.0178	0.0244	0.0209	0.004	-0.0185	0.0025	0.0724	-0.0541	-0.0193	0.0341	-0.0301	-0.0368	0.0082	-0.0046	0.0035	0.005
ENSG00000006071	ABCC8	0.1285	-0.3498	0.1683	-0.0067	-0.2175	0.0107	-0.0046	-0.0181	-0.0326	0.0235	0.0018	-0.0125	0.0024	-0.0054	0.0073	-0.0237	0.0177	-0.0108	0.0298	-0.0174	-0.037	-0.0181	0.0194	-0.0061	0.0076	0.0249	-0.0213	-0.0089	0.0136	-0.0302	-0.003	-0.0301
ENSG00000006074	NA	0.3322	-0.3242	0.1277	-0.0929	-0.1448	0.019	-0.0228	-0.0002	-0.0214	0.0546	-0.0448	0.0111	0.0144	0.0093	0.0031	0.0018	0.0141	0.0108	-0.0113	0.0404	-0.0171	-0.024	-0.0349	0.0139	-0.0051	-0.0213	0.0134	0.0016	-0.0009	0.0187	0.0072	0.0044
ENSG00000006075	NA	3.4772	-0.0643	-0.1184	-0.2835	-0.1175	0.0189	-0.017	0.0072	-0.0201	0.038	-0.0268	0.0827	0.088	-0.0974	-0.0103	0.0191	-0.0077	0.0254	-0.0643	-0.0157	-0.0128	0.114	-0.0751	-0.0126	-0.0216	-0.0183	0.0244	-0.0067	0.0284	-0.0032	0.005	0.0425
ENSG00000006114	NA	10.5665	0.1015	-0.263	-0.0353	0.3358	-0.0314	-0.0666	0.0009	-0.1751	0.0055	-0.0708	-0.0168	0.0318	0.0226	-0.0325	-0.0007	-0.0333	-0.0161	-0.0029	0.0136	-0.004	-0.0027	0.0264	-0.0511	-0.028	0.0158	0.0039	0.0364	0.0037	-0.0265	-0.0284	-0.005
ENSG00000006116	CACNG3	0.0494	-0.3451	0.2554	-0.0259	-0.3567	0.022	-0.0398	-0.0058	-0.0473	0.0197	-0.0069	0.0043	-0.0224	-0.0093	-0.009	-0.0154	0.0007	0.0081	0.0225	0.009	-0.0132	-0.0156	-0.0008	-0.0206	0.0318	0.0248	-0.01	-0.0264	0.0064	0.0094	-0.0058	0.0164
ENSG00000006118	TMEM132A	1.9188	0.0103	-0.006	0.0219	0.0137	-0.0264	0.0456	0.0078	-0.0648	0.028	0.0042	-0.0205	0.0195	0.017	-0.021	0.0148	-0.0027	0.0427	0.0129	-0.019	-0.0033	0.016	0.0198	-0.0209	-0.0331	0.0064	-0.0065	-0.0016	0.0145	-0.0374	-0.008	0.0021
ENSG00000006125	AP2B1	11.4267	-0.0624	-0.0928	-0.2077	-0.2142	0.0775	-0.1268	-0.0154	-0.1787	0.0238	-0.0227	-0.0552	-0.0498	-0.0073	-0.0125	-0.0066	-0.0155	-0.015	0.0177	-0.0081	0.0131	0.0115	0.0004	-0.0808	-0.0075	0.008	-0.0003	-0.0333	-0.0068	0.0083	-0.0372	-0.0024
ENSG00000006128	TAC1	0.0054	-0.3264	0.2796	-0.0607	-0.4492	0.0505	-0.0081	-0.0173	-0.0637	0.0468	0.0046	-0.0057	-0.0264	-0.0185	-0.0163	-0.0195	0.0168	0.0247	0.0177	0.0215	-0.0404	-0.0071	-0.0039	-0.0145	0.0345	0.0309	0.0027	-0.0405	0.0119	0.0093	-0.0028	0.0044
ENSG00000006194	ZNF263	9.6834	0.0063	-0.2396	0.1743	-0.2087	-0.0929	0.0252	-0.0126	0.028	0.0992	-0.0675	0.0426	0.0513	0.0364	0.0113	-0.0173	-0.0227	0.0498	-0.0308	0.0052	-0.0339	-0.0094	-0.0038	0.0203	0.0099	0.0653	-0.0066	0.0098	0.0039	0.0074	-0.0132	0.0058
ENSG00000006210	CX3CL1	0.1945	-0.3577	0.2037	-0.0394	-0.1869	0.0555	-0.0041	-0.0081	-0.0277	-0.0056	0.0035	0.0183	-0.0409	-0.0012	-0.019	-0.0083	0.0206	0.027	0.0219	0.0029	-0.0112	0.0096	-0.0028	-0.0213	-0.0075	0.0079	0.0034	-0.0207	0.0053	-0.0096	-0.0026	0.0183
ENSG00000006282	SPATA20	8.7432	-0.083	-0.1093	-0.0849	-0.235	-0.0159	0.0246	-0.0154	-0.0297	0.0751	-0.0032	0.0249	-0.0369	-0.0486	0.0246	-0.0122	0.0098	0.0344	0.0178	-0.003	-0.0356	0.0103	0.0312	0.0059	0.0042	0.0004	-0.0159	0.0088	0.0073	-0.0011	0.011	-0.0075
ENSG00000006283	CACNA1G	0.0921	-0.367	0.2169	-0.0443	-0.306	0.0334	-0.0201	-0.0184	-0.0576	0.0319	0.0027	-0.0037	-0.0263	0.0076	0.011	-0.0108	0	0.0221	0.0372	0.0128	-0.0212	-0.0309	-0.0091	0.0267	0.0202	0.0065	-0.0099	-0.0389	0.0086	-0.0005	0.0051	-0.0142
ENSG00000006327	TNFRSF12A	6.1052	0.027	0.5124	0.0471	-0.2472	-0.0165	0.0334	0.0547	0.0989	0.0735	-0.0431	0.0508	0.0168	0.0235	0.0167	0.0137	0.0065	0.0642	0.0388	0.0209	-0.0468	-0.0256	-0.013	0.0096	0.0183	-0.0272	-0.0022	-0.0335	0.0211	0.0247	0.0132	-0.0297
ENSG00000006377	DLX6	0.0132	-0.3132	0.2787	-0.0414	-0.4341	0.0504	-0.0122	-0.0313	-0.0518	0.0499	0.0088	-0.0129	-0.019	-0.0252	-0.0028	-0.0152	0.0092	0.0198	0.0105	0.0075	-0.0503	0.0046	0.0044	-0.013	0.0382	0.0149	-0.0031	-0.0445	0.0128	0.0131	0.0076	-0.0058
ENSG00000006432	MAP3K9	6.3304	0.0715	-0.4199	0.1533	0.2068	-0.0348	-0.0363	0.0474	-0.1479	0.0602	-0.0363	-0.0123	-0.0025	0.0225	-0.028	-0.0035	0.0008	-0.0123	0.0114	-0.028	0.0433	0.0123	0.0574	-0.026	-0.0305	0.0236	-0.0564	-0.0125	-0.0136	-0.0421	-0.0248	0.0332
ENSG00000006451	RALA	8.4858	0.0402	-0.4068	0.1482	0.1467	-0.0037	0.0497	-0.0237	0.2842	-0.0373	0.0662	0.0067	0.0041	0.0176	0.0823	-0.0239	-0.0139	-0.0337	-0.0375	-0.0091	0.0747	-0.0193	-0.0427	0.0155	0.0347	0.0624	0.0507	0.0135	-0.0007	0.015	-0.0031	-0.0039
ENSG00000006453	BAIAP2L1	4.2678	0.0571	0.0123	0.145	0.2107	-0.0405	0.044	-0.0003	-0.0425	-0.0682	0.0228	-0.0122	0.0165	-0.0192	-0.0195	0.0162	0.0018	0.0057	-0.0013	0.0067	0.0268	0.0306	0.0341	0.0042	0.0047	0.0004	-0.0314	0.0086	0.0016	0.0399	-0.0225	0.0052
ENSG00000006459	KDM7A	9.5947	0.2304	0.4043	0.0322	0.5005	-0.0611	0.0404	0.0298	0.0521	-0.0448	-0.0145	-0.0062	0.0103	0.0568	0.0092	0.0096	0.0145	-0.0608	0.0243	0.0034	0.0585	-0.0158	-0.0283	0.0019	-0.0021	-0.0009	0.0071	0.0061	-0.0096	0.0021	-0.0049	-0.0108
ENSG00000006468	ETV1	0.9439	-0.1291	0.0071	-0.0701	0.0463	0.0305	0.056	0.0164	-0.0111	-0.0032	-0.0371	-0.01	-0.0414	0.0111	0.0083	-0.0065	-0.0035	-0.0341	0.0489	-0.0088	0.0092	-0.0363	-0.0056	0.0301	-0.0123	0.0051	-0.0191	-0.0048	0.0065	-0.0148	-0.011	-0.0241
ENSG00000006530	AGK	8.526	0.1044	-0.6525	-0.0352	0.2438	-0.0058	-0.0272	0.0019	0.0081	-0.0106	-0.0266	0.0261	0.0368	-0.0097	0.0081	-0.0014	-0.0027	-0.0302	-0.0298	-0.0327	0.0331	0.0128	-0.0238	0.0352	-0.0039	0.0369	0.0204	0.0071	0.0039	0.0037	-0.0012	0.0117
ENSG00000006534	ALDH3B1	10.4671	-0.031	0.4737	-0.1725	-0.3564	0.0049	0.1893	0.0565	-0.1584	-0.1025	0.033	-0.0196	-0.0037	-0.0118	-0.0196	0.0111	-0.0128	0.0307	0.0577	0.0428	-0.0646	0.0056	0.0168	-0.0192	0.0254	0.0015	-0.015	-0.0261	0.0229	0.0012	0.0006	-0.0098
ENSG00000006555	TTC22	7.9514	-0.0481	-0.2453	-0.365	-0.1869	-0.0133	-0.1354	0.0104	-0.1095	0.1885	-0.1659	0.0079	0.0154	-0.0157	-0.0068	0.0215	0.0069	0.0129	0.0016	-0.0154	-0.0617	0.0219	-0.0008	-0.0078	-0.0472	-0.0148	0.0079	-0.0058	0.0129	0.0109	0.0136	0.0065
ENSG00000006576	PHTF2	7.4107	0.108	-0.2264	-0.0217	0.4603	0.0012	0.0789	0.0066	0.2009	-0.0734	0.0293	-0.0188	-0.0043	0.0184	0.0508	-0.0097	-0.0147	-0.0551	0.003	-0.0368	0.1055	-0.0235	-0.0268	0.0278	-0.0024	-0.0062	-0.0043	0.0244	-0.0149	-0.0178	0.0105	0.0193
ENSG00000006606	CCL26	0.0598	-0.3271	0.2478	-0.0644	-0.3408	0.0227	0.0031	-0.0188	-0.0481	0.0069	0.0273	-0.0074	0.0144	-0.015	0.0029	-0.0082	0.0142	0.0269	-0.0022	0.0056	-0.031	-0.0043	0.0235	-0.0254	0.0306	0.0295	-0.0017	-0.0357	0.0089	0.0068	-0.0025	0.0058
ENSG00000006607	FARP2	5.9748	0.0062	-0.2312	0.0072	0.1798	-0.0371	0.0224	0.0559	-0.1485	0.0295	-0.0142	-0.0193	0.03	0.0016	-0.0064	-0.0413	-0.0134	-0.0059	-0.0015	-0.0083	0.038	0.0012	0.0999	-0.0709	-0.0473	-0.0098	-0.0555	-0.013	-0.0261	-0.0509	0.0098	0.0173
ENSG00000006611	USH1C	0.0272	-0.3379	0.2552	-0.0507	-0.3997	0.0518	-0.0257	-0.0239	-0.0608	0.0334	-0.0054	-0.0077	-0.0165	0.0077	-0.0179	0.0008	0.0157	0.0229	0.0205	0.01	-0.0135	-0.0105	-0.0026	-0.0113	0.0203	0.0059	0.0071	-0.0397	0.0069	0.0132	0.0067	0.0019
ENSG00000006625	GGCT	6.6534	-0.0702	-0.2734	-0.0655	-0.0571	-0.0492	0.0892	-0.047	0.2339	-0.0424	0.0796	0.0021	-0.0017	0	0.0418	0.0317	-0.0084	0.0073	-0.0083	0.0014	-0.0414	0.0046	-0.0616	0.0391	0.0289	0.0273	0.0186	0.0267	0.0242	0.0055	0.0037	-0.0237
ENSG00000006634	DBF4	6.5732	0.0409	-0.4579	-0.0157	0.2228	0.0114	-0.0365	-0.0187	0.156	0.0207	0.0038	-0.0046	-0.0116	-0.0043	0.0554	0.0086	0.011	-0.0349	-0.0172	-0.0243	0.0623	-0.0271	-0.0167	0.0236	0.0138	0.0072	0.0479	0.034	0.0014	0.0127	0.0099	-0.0013
ENSG00000006638	TBXA2R	5.7506	-0.0921	-0.0945	0.272	-0.2476	0.1217	-0.0481	0.0126	-0.1813	0.0166	0.0183	0.0003	-0.0371	-0.012	-0.1145	-0.0391	-0.0448	0.0477	-0.0444	0.0329	-0.0044	0.0052	0.0522	-0.0124	0.0288	0.0329	-0.0364	-0.007	0.0165	-0.044	-0.0016	-0.0278
ENSG00000006652	IFRD1	9.4217	0.2304	0.5369	0.0699	0.3196	-0.0103	-0.0208	-0.0078	0.2121	0.0193	-0.0257	0.0288	0.0087	0.0351	0.0123	0.005	0.0225	-0.0326	0.0269	-0.0104	0.0183	-0.0162	-0.0509	0.0116	-0.0024	-0.0124	0.0125	-0.0198	-0.0128	0.0344	0.0053	0.0085
ENSG00000006659	LGALS14	0.5397	-0.2899	-0.0013	0.1247	-0.0994	0.0102	-0.0299	-0.0347	0.0419	-0.0412	0.0051	0.0116	-0.0235	0.0076	0.0435	-0.0067	-0.0279	-0.0259	0.0232	0.0154	-0.0117	-0.0307	0.0121	0.0264	0.0124	0.0138	0.0306	0.0004	0.0058	0.0023	0.0209	-0.0102
ENSG00000006695	COX10	7.5213	-0.061	-0.397	-0.0213	-0.2658	0.0058	0.0305	-0.0557	-0.0924	-0.0178	0.014	-0.0017	-0.0107	-0.0195	0.0155	-0.0066	-0.0094	0.0056	-0.0381	0.0068	-0.0238	0.0195	0.0067	-0.0171	0.0122	0.0351	0.019	-0.0031	-0.0035	0.0182	0.0219	0.0316
ENSG00000006704	GTF2IRD1	2.7855	0.0295	-0.188	0.1324	-0.0762	-0.0162	0.0025	0.002	-0.0457	0.0007	0.026	-0.0136	-0.0413	-0.0047	-0.0157	-0.0123	-0.0184	-0.0178	-0.009	-0.0931	-0.0429	-0.015	0.0194	-0.0145	-0.0237	0.0012	0.0293	-0.025	-0.0388	0.046	0.012	-0.0306
ENSG00000006712	PAF1	10.1403	-0.0869	0.3092	-0.0079	-0.4318	-0.0426	-0.0806	0.0049	-0.2111	0.088	0.0163	0.0012	-0.0234	-0.0176	-0.0185	-0.0075	-0.0101	0.0346	0.0068	0.0196	-0.104	0.0204	0.0339	-0.0579	0.0206	0.0043	-0.034	-0.0276	-0.001	-0.0098	0.0018	0.0121
ENSG00000006715	VPS41	9.546	0.1954	0.2603	-0.1533	0.2627	-0.0237	0.0791	0.0219	0.0484	-0.0579	-0.0196	-0.0125	0.008	0.0707	-0.0105	0.0192	-0.0089	-0.0375	0.0413	0.04	0.0594	0.0108	-0.0435	-0.01	0.0061	-0.0043	-0.0134	0.0067	0.0081	-0.002	0.0095	-0.01
ENSG00000006740	ARHGAP44	3.6229	0.0193	-0.1577	0.0979	-0.0272	-0.01	-0.0145	0.0141	-0.0424	0.0319	-0.0233	-0.0012	0.006	0.0174	-0.0231	0.0249	-0.0263	-0.0138	-0.0035	0.0009	-0.0087	-0.0021	-0.0246	-0.001	0.0093	-0.0083	-0.0215	0.0178	-0.0037	-0.0116	-0.023	0.035
ENSG00000006744	ELAC2	9.7356	-0.0894	-0.3559	-0.1201	-0.3424	-0.0028	-0.006	0.0033	-0.2368	-0.0022	0.0195	-0.0009	-0.0237	-0.0201	-0.0027	-0.0254	-0.0156	0.0215	-0.0178	0.0123	-0.0751	0.0255	0.0318	-0.0531	0.0154	0.0398	-0.0035	-0.0171	0.0125	-0.0017	-0.0159	0.0008
ENSG00000006747	SCIN	1.1413	-0.0856	-0.0136	0.0136	0.0217	-0.0007	0.0131	0.0022	-0.0103	-0.0332	-0.0118	0.0045	0.0326	-0.016	-0.0047	-0.0072	-0.0102	0.0002	-0.0394	0.0005	-0.008	0.0203	0.0199	0.0248	0.0011	-0.0103	-0.0006	-0.0047	-0.0024	-0.0023	0.0241	-0.0204
ENSG00000006756	ARSD	8.1386	-0.0422	0.373	-0.2732	-0.1733	-0.0308	0.1802	0.0003	-0.1529	-0.1276	0.0241	-0.0278	-0.0019	-0.0255	0.008	0.0125	-0.0126	-0.0137	0.0681	0.0172	-0.0265	0.0126	0.0091	-0.0301	0.0114	-0.0164	-0.0183	-0.0308	-0.0034	0.0132	-0.0105	0.0112
ENSG00000006757	PNPLA4	6.3236	-0.1551	-0.1681	0.0831	-0.3216	0.0363	0.0824	-0.0255	0.0281	-0.0369	0.0388	0.0264	-0.0029	-0.0227	0.0084	0.0143	-0.011	0.0276	0.005	0.001	-0.0307	0.014	-0.0364	0.0399	0.0183	0.0557	0.0126	-0.005	0.0075	-0.0223	0.0181	-0.0146
ENSG00000006788	MYH13	0.0458	-0.3685	0.2455	-0.0508	-0.3903	0.036	-0.02	-0.029	-0.053	0.0365	0.0054	0.0098	-0.0201	-0.0329	-0.0133	-0.0138	0.0031	0.0134	0.0136	0.0083	-0.058	-0.0251	-0.0057	-0.0228	0.0224	0.0013	0.0058	-0.0275	0.012	0.0024	0.0062	-0.0052
ENSG00000006831	ADIPOR2	9.9806	0.1202	0.2458	-0.3362	-0.1257	-0.008	0.0072	0.0438	-0.0666	0.0427	-0.0486	0.0178	-0.0132	0.0083	-0.0139	0.0302	-0.0134	-0.0011	0.0174	0.0327	-0.0057	0.0039	-0.0466	-0.0534	-0.0124	0.0358	0.0189	-0.0172	0.0065	0.0134	-0.0173	-0.0013
ENSG00000006837	CDKL3	3.0176	0.0046	-0.2227	0.0413	0.0712	-0.0316	-0.0045	-0.0068	0.0992	0.0261	-0.0081	0.047	0.0288	-0.0277	0.0282	-0.0179	0.0204	-0.0027	-0.0293	-0.0106	0.0229	0.0194	-0.0243	0.0039	-0.0291	0.0097	-0.0216	0.0232	0.0149	0.0094	-0.0077	0.0207
ENSG00000007001	UPP2	0.1999	-0.3527	0.1919	-0.0066	-0.1839	0.0446	0.0034	-0.0138	-0.04	0.0062	-0.0304	-0.0168	-0.0058	-0.0026	0.0099	-0.0214	-0.0287	0.0161	0.0352	-0.0194	-0.0072	-0.0068	-0.0183	-0.0023	0.0115	0.0025	-0.0026	-0.0069	0.0066	-0.0048	-0.0052	-0.0251
ENSG00000007038	PRSS21	5.6187	-0.0513	-0.0486	-0.0614	-0.18	0.0044	0.0203	0.0634	-0.0283	0.0073	-0.0208	-0.0039	0.0141	-0.0228	0.0176	-0.0303	-0.0319	0.0268	0.0365	-0.0001	-0.0318	0.0162	-0.0226	-0.0084	-0.0457	-0.0106	-0.0206	0.0054	-0.0226	0.034	0.0115	-0.0006
ENSG00000007047	MARK4	9.0356	-0.0103	0.2807	-0.1434	-0.2411	-0.0215	-0.0367	-0.0198	-0.2057	0.0734	-0.0784	-0.0362	-0.0263	-0.0108	-0.0072	0.0017	0.0008	0.0281	0.0118	0.0205	-0.0454	0.0047	0.0351	-0.0159	-0.0171	-0.0164	-0.0092	-0.0389	-0.0067	0.0072	0.0032	-0.0045
ENSG00000007062	PROM1	1.4359	0.025	0.0289	0.0201	0.0407	0.0697	-0.0163	-0.0132	0.0126	-0.0101	-0.0428	-0.0062	0.0015	-0.0103	0.0077	-0.0012	-0.0115	0.0237	0.0033	-0.0205	0.0219	-0.0235	-0.0224	0.012	-0.0105	-0.0144	-0.0145	0.0235	0.013	0.0283	-0.0108	-0.0185
ENSG00000007080	CCDC124	9.1929	-0.2011	0.017	-0.0893	-0.5455	0.1027	0.0102	-0.0389	-0.0505	0.0212	0.0354	0.0101	-0.0279	-0.0486	0.0294	-0.0151	0.0051	0.0605	-0.0156	0.0063	-0.0673	0.0129	0.007	-0.0013	0.0074	0.0161	-0.011	-0.0161	0.0398	-0.0005	0.012	-0.0145
ENSG00000007129	CEACAM21	8.5298	-0.1258	0.0495	0.0629	-0.2419	0.0145	-0.1002	-0.0075	0.0332	0.0858	0.0118	0.0209	0.0033	0.0038	-0.0008	-0.0428	0.0069	0.0509	0.0189	-0.0046	-0.0379	0.0164	-0.0455	-0.0067	0.0061	0.0072	0.0243	-0.0227	-0.011	0.0311	0.0167	0.0016
ENSG00000007168	PAFAH1B1	10.879	0.1251	0.4685	-0.0676	0.1452	-0.0148	-0.0644	0.0199	-0.0238	0.0146	-0.0473	-0.0233	-0.0235	0.0121	-0.0069	0.018	-0.0138	-0.0448	0.0082	0.0031	0.017	-0.0166	-0.0354	-0.0559	0.0335	0.0056	-0.0104	-0.0061	0.0073	0.0285	-0.0182	-0.0014
ENSG00000007171	NOS2	1.3932	-0.0213	-0.0895	0.1054	0.0265	-0.0116	-0.0507	-0.0055	-0.0525	-0.0108	-0.0096	-0.0059	0.0234	-0.0031	-0.0005	0.0165	-0.0049	-0.0022	-0.013	0.004	-0.0316	-0.0139	0.0228	-0.0043	0.0726	0.0245	-0.0056	-0.0059	-0.0075	0.0227	-0.012	0.0091
ENSG00000007174	DNAH9	0.5962	-0.2291	0.1099	-0.0251	0.015	-0.018	-0.0478	0.0083	-0.0236	0.0302	-0.0028	-0.0392	0.0112	0.0045	0.0057	-0.0023	-0.0389	-0.0135	-0.0027	0.0127	0.0004	-0.0228	0.01	-0.0091	-0.0124	-0.0186	0.0073	0.0363	0.0014	-0.015	-0.0141	-0.0111
ENSG00000007202	KIAA0100	10.4808	0.0749	0.058	-0.1944	0.17	-0.1061	0.109	0.0231	-0.2573	-0.079	-0.0156	-0.0275	0.0041	0.0552	-0.0247	-0.0004	-0.0042	-0.0104	0.03	0.0268	0.0237	0.0194	0.052	-0.072	0.0005	0.0376	0.0058	-0.02	0.0085	-0.0026	-0.0164	0.0476
ENSG00000007216	SLC13A2	0.0528	-0.3328	0.2149	-0.0475	-0.3454	0.03	-0.0135	-0.0247	-0.0608	0.0273	0.0069	-0.0032	0.0046	0.0086	-0.0128	-0.0121	0.0141	0.0084	0.0276	-0.0008	-0.0373	-0.0011	0.0219	-0.0273	0.0172	0.0058	-0.0034	-0.0351	-0.0048	0.0222	0.0061	-0.0078
ENSG00000007237	GAS7	11.1506	0.0803	0.5403	-0.1918	-0.045	-0.0107	0.0346	-0.0053	-0.1442	-0.1053	-0.0001	-0.0399	-0.0182	-0.0427	0.0184	-0.0032	0.0112	-0.0154	0.0059	0.0069	0.0033	0.0371	0.0212	-0.027	0.0131	-0.0106	-0.0158	-0.0473	0.0072	0.0072	0.0005	0.0086
ENSG00000007255	TRAPPC6A	8.8717	-0.2071	-0.2561	0.1162	-0.5439	0.0544	0.0031	-0.0263	-0.0008	0.0603	0.0214	0.0373	-0.0143	-0.0615	0.0084	-0.0258	-0.0187	0.0519	-0.0309	-0.007	-0.0814	0.0047	0.0102	0.0133	0.0286	0.0409	0.0031	-0.0111	0.0263	-0.0104	0.0082	-0.0185
ENSG00000007264	MATK	10.2789	-0.1353	-0.2553	-0.457	-0.271	0.0063	-0.0764	-0.0291	-0.0136	0.1673	-0.1258	0.0646	0.0453	-0.0624	-0.0097	-0.0069	-0.0124	0.0456	-0.0508	-0.0228	-0.0591	0.0617	-0.0511	-0.0084	-0.0355	0.0086	0.0169	-0.0057	0.0158	0.0038	0.0156	0.0138
ENSG00000007306	CEACAM7	0.3166	-0.274	0.2142	-0.0116	-0.1248	-0.0018	-0.0194	0.0092	0.0091	0.0039	0.0038	-0.0083	0.0159	0.0638	-0.0305	0.009	-0.0015	0.0095	0.019	-0.0033	-0.013	0.0151	0.0069	0.004	0.0269	-0.004	0.0104	0.004	-0.0137	-0.0102	0.0023	-0.01
ENSG00000007312	CD79B	10.8086	-0.1187	-0.2577	0.1915	-0.3109	0.0142	-0.0169	-0.0241	-0.0524	0.1267	0.0927	0.0251	-0.0228	-0.0472	-0.0241	-0.1004	-0.0036	0.0346	-0.0386	-0.0095	0.0058	-0.0022	0.0727	-0.0462	-0.0344	-0.0235	-0.1241	-0.0149	-0.0035	-0.1113	0.0003	0.0267
ENSG00000007314	SCN4A	3.1767	0.0548	-0.2338	0.1327	0.0021	-0.0204	0.0119	0.0324	-0.1106	0.0736	0.0219	0.0151	0.0182	-0.0463	-0.0467	-0.0692	0.0044	-0.0005	-0.0286	-0.0125	0.0241	0.0163	0.0956	-0.0463	-0.0169	-0.037	-0.1244	-0.0167	0.0045	-0.0885	-0.0029	0.0166
ENSG00000007341	ST7L	6.6903	-0.0564	-0.2753	0.0846	-0.0657	-0.0165	-0.0067	-0.0187	0.0611	-0.0129	0.0692	0.0298	-0.0224	-0.0053	0.0029	0.0066	0.0009	-0.0084	-0.0063	0.0041	-0.0349	-0.0161	-0.0323	0.0243	0.0229	0.0011	0.0274	0.0114	-0.0364	-0.0106	-0.0228	-0.0254
ENSG00000007350	TKTL1	7.1166	-0.0271	-0.1097	-0.1489	-0.0863	0.0185	0.0083	0.0452	-0.0379	0.0635	-0.0759	0.0756	0.05	-0.0365	-0.012	-0.0034	-0.0289	0.0313	-0.0015	-0.0215	-0.0194	0.0524	-0.044	-0.0234	0.0256	-0.0098	0.0206	-0.0163	0.0266	-0.0047	0.0032	0.0183
ENSG00000007372	PAX6	4.1697	0.048	-0.284	0.0134	0.1792	0.0021	-0.013	0.0008	0.0778	-0.0167	0.0152	-0.0116	-0.0117	0.0127	0.0224	-0.0221	0.0165	-0.0229	0.0042	-0.0036	0.0409	0.0161	-0.0565	-0.0429	0.0186	0.0289	0.0071	0.0052	-0.0195	0.002	-0.0267	0.0105
ENSG00000007376	RPUSD1	9.0237	-0.1361	0.0682	-0.0503	-0.5286	0.0132	0.0435	-0.037	-0.0643	0.0342	0.01	0.0255	-0.017	-0.0595	0.0157	-0.023	0.0069	0.0685	-0.021	0.0179	-0.082	0.0001	0.0257	-0.0002	0.0161	0.0087	-0.0221	-0.0222	0.0417	0.0019	0.0147	-0.0002
ENSG00000007384	RHBDF1	1.5746	-0.0126	-0.0684	-0.0168	-0.0946	0.0043	0.0173	0.0241	-0.0576	0.0373	-0.0446	0.0002	-0.0158	-0.0133	0.0054	-0.0014	0.0216	0.002	0.0061	-0.0223	-0.0419	-0.0036	0.0312	0.0149	0.0363	-0.0165	-0.0387	-0.0056	0.0067	0.0056	-0.0048	-0.0018
ENSG00000007392	LUC7L	9.6295	-0.0453	-0.4955	0.0372	-0.208	-0.0317	-0.0283	0.0263	-0.0446	0.0926	-0.0277	0.0457	0.0301	0.0015	0.0596	-0.0091	-0.0198	0.0192	-0.0039	-0.012	-0.0911	0.0232	0.0487	0.0412	-0.0106	-0.0278	-0.0037	0.013	-0.0141	-0.0059	-0.0212	-0.0391
ENSG00000007402	CACNA2D2	7.9728	-0.0527	-0.4711	-0.2837	-0.1061	-0.001	-0.1231	-0.0581	-0.088	0.1555	-0.1554	0.0089	-0.0025	-0.0197	0.012	-0.0161	-0.0006	0.0266	-0.0284	0.0025	-0.0351	0.0235	-0.0257	-0.0046	-0.0544	0.0012	0.0133	-0.0038	-0.0033	-0.0084	-0.0128	-0.0003
ENSG00000007516	BAIAP3	8.7281	0.1089	0.1776	0.0357	-0.1137	-0.0037	-0.0092	0.0334	-0.0988	0.1548	-0.0891	0.0183	-0.0074	0.0408	-0.0296	0.0119	0.0118	0.027	-0.0153	0.0006	-0.0171	0.0133	0.0341	-0.035	-0.0546	-0.0354	-0.0406	-0.0299	-0.0183	-0.0135	-0.0112	0.0104
ENSG00000007520	TSR3	8.9043	-0.1851	0.0912	-0.0243	-0.5983	0.0509	-0.01	-0.0118	0.0509	0.1047	0.022	0.0401	-0.0273	-0.044	0.015	-0.0291	0.0023	0.0618	-0.0052	0.0051	-0.0875	0.0018	-0.0174	0.0062	0.024	0.0021	-0.0164	-0.0226	0.0185	0.0059	0.0248	-0.0011
ENSG00000007541	PIGQ	9.3678	-0.1163	0.0739	0.0048	-0.5041	0.11	-0.0102	-0.0317	-0.0925	0.0606	-0.0371	0.0185	-0.012	-0.0281	0.0184	-0.0306	0.0038	0.0583	-0.0087	0.0152	-0.0479	0.019	0.0363	0.0156	0.0167	-0.0045	-0.0153	-0.0179	0.0203	0.0132	0.0092	-0.0288
ENSG00000007545	CRAMP1	7.7161	0.1696	-0.1851	-0.1263	0.1911	-0.0886	0.0259	0.0734	-0.1189	0.0486	-0.082	0.0832	0.1116	-0.0058	-0.0332	0.0426	-0.014	0.0116	-0.0329	-0.0043	-0.0377	0.0789	0.011	-0.0342	0.0077	-0.0055	0.0093	0.0038	0.0482	0.0115	0.0113	0.0057
ENSG00000007866	TEAD3	2.4797	0.097	0.2669	0.0599	-0.0199	-0.0103	-0.0864	-0.0137	-0.0338	0.0226	-0.0081	0.0009	-0.005	-0.0303	0.0016	-0.0157	0.0173	0.003	-0.0248	-0.0352	0.0156	0.0188	0.0055	-0.0216	0.0144	0.0108	-0.0068	-0.0605	-0.0234	0.0122	0.0198	0.0195
ENSG00000007908	SELE	0.7703	-0.1458	-0.0095	0.0067	-0.0244	-0.0172	-0.0105	0.0431	-0.0277	-0.0132	-0.0031	-0.0041	-0.0316	0.024	-0.0255	0.0049	0.0062	-0.0047	0.0138	-0.0283	-0.0023	0.0208	-0.0188	0.0035	-0.0189	-0.0266	-0.0039	0.0131	0.0321	0.0066	-0.005	0.0425
ENSG00000007923	DNAJC11	8.188	0.1275	-0.4275	-0.0885	0.1111	-0.0663	0.0435	-0.0004	-0.2483	-0.0928	-0.0206	-0.0226	0.0212	0.0277	-0.019	0.0072	-0.0151	-0.0146	-0.0168	0.0227	0.0101	0.0212	0.0754	-0.0341	-0.0328	0.0161	-0.0172	0.0003	0.0016	-0.0034	-0.0167	0.0462
ENSG00000007933	FMO3	0.1071	-0.389	0.194	-0.0251	-0.3037	0.0239	0.0082	-0.0321	-0.0433	0.0265	0.029	0.0182	-0.001	-0.0169	-0.0243	-0.0047	0.0054	0.0074	0.0164	0.0244	-0.0378	-0.0201	0.0079	-0.0012	0.0318	0.0236	-0.0151	-0.0467	-0.0129	-0.0274	0.0096	-0.0062
ENSG00000007944	MYLIP	9.7237	0.2346	0.3831	-0.0541	0.2997	-0.0891	-0.0434	0.0608	0.025	0.0154	0.0068	0.0241	0.0244	0.0122	-0.0472	0.0073	0.0162	-0.0434	0.0071	-0.0111	-0.0233	-0.0047	-0.0406	-0.016	0.017	0.017	0.0079	0.005	-0.0068	0.026	0.0163	0.0388
ENSG00000007952	NOX1	2.1032	0.0054	-0.1257	0.0023	-0.0147	0.0085	-0.0327	0.0078	0.0398	0.022	0.026	-0.0116	-0.0058	-0.0197	0.0054	0.015	-0.0116	-0.0046	-0.0051	-0.0076	-0.0188	-0.005	-0.0368	0.0017	0.025	-0.0154	-0.0193	0.0375	-0.0131	-0.0107	-0.0224	-0.0145
ENSG00000007968	E2F2	8.0129	-0.2159	0.1701	-0.1028	-0.3609	0.3964	-0.045	-0.0048	-0.0478	-0.111	0.0722	-0.0349	-0.0213	-0.0257	0.0453	-0.0025	0.0029	0.0167	0.0394	-0.0024	0.0812	-0.0019	0.0297	0.0177	0.0119	-0.0534	0.0075	-0.028	0.0198	0.0168	0.006	-0.0369
ENSG00000008018	PSMB1	10.27	-0.1952	0.0231	-0.0204	-0.3888	0.0432	0.0296	-0.0626	0.3309	0.0294	0.0827	0.0293	0.0063	-0.0039	0.058	-0.0128	0.003	0.0196	0.0081	0.0094	-0.0308	-0.0149	-0.05	0.0436	0.0061	0.0031	0.0196	-0.0005	-0.0187	0.0134	0.0006	-0.0149
ENSG00000008056	SYN1	2.5705	-0.0307	0.1009	0.0203	-0.1316	-0.0111	0.0035	-0.0293	-0.0921	0.0174	0.0032	0.0182	0.0179	-0.012	0.0096	0.0294	-0.0039	0.0124	-0.0179	-0.0182	-0.023	0.0119	-0.0037	-0.0051	0.003	-0.0246	-0.0155	-0.0238	0.0098	0.0055	-0.0029	-0.0114
ENSG00000008083	JARID2	10.1398	0.2968	0.4666	-0.0297	0.2992	-0.0628	0.0406	0.0517	-0.1782	0.0417	-0.1217	0.0055	0.016	0.1036	-0.0447	0.0276	0.0289	-0.0072	0.0062	0.0273	0.0382	0.0138	-0.0113	-0.0466	0.0124	-0.0118	-0.0081	-0.0272	-0.0022	0.0185	-0.011	0.0035
ENSG00000008086	CDKL5	2.6261	0.0701	0.2004	-0.0173	0.4608	-0.0559	-0.0185	0.045	-0.0559	-0.0408	-0.0597	-0.0259	0.0088	0.0558	-0.0213	0.0395	0.0371	-0.0268	0.0195	0.0034	0.0799	-0.006	0.0167	-0.0205	-0.0271	0.0107	-0.006	0.0202	-0.007	0.0104	0.0184	-0.0064
ENSG00000008118	CAMK1G	0.0592	-0.3606	0.2711	-0.0387	-0.35	0.0477	-0.0325	-0.0268	-0.0375	0.0304	-0.023	0.0018	-0.0013	-0.0136	-0.01	-0.0177	0.0235	0.015	0.0267	0.0063	-0.0391	-0.0054	-0.0073	-0.0282	0.0154	0.0238	0.0165	-0.0435	0.0143	0.0149	0.0159	-0.0073
ENSG00000008128	CDK11A	4.6361	0.1155	0.0499	0.0085	-0.0143	-0.0417	-0.0242	0.005	-0.0381	0.0451	-0.0349	0.0082	0.0239	-0.0119	0.0279	-0.004	-0.0212	-0.0106	-0.0198	0.0322	-0.0409	-0.0081	0.0464	-0.0066	-0.0062	-0.037	-0.0131	0.0077	0.0208	0.0082	0.0019	-0.0272
ENSG00000008130	NADK	13.0502	0.1215	0.7962	-0.042	-0.0615	-0.0362	-0.0549	0.0118	-0.1012	-0.0064	0.0251	-0.0132	-0.0026	0.0196	-0.0431	0.013	-0.0064	0.0149	0.0429	0.0209	-0.0432	-0.0016	-0.0063	-0.0076	0.0208	-0.0186	-0.0311	-0.0414	-0.0211	0.0118	0.0075	-0.0091
ENSG00000008196	TFAP2B	0.0184	-0.3361	0.2602	-0.05	-0.428	0.0362	-0.0197	-0.0313	-0.059	0.038	0	-0.0037	-0.0261	-0.0097	-0.0216	-0.0062	0.0196	0.0387	0.012	0.0183	-0.0473	-0.0081	-0.0165	0.0031	0.0321	0.0271	-0.0098	-0.0403	0.0158	-0.0035	0.0038	0.0055
ENSG00000008197	TFAP2D	0.0477	-0.3188	0.2214	-0.0501	-0.3442	0.0169	-0.0242	-0.0104	-0.0584	0.0507	0.0017	0.0042	-0.0074	-0.0123	-0.049	-0.0095	0.0032	-0.005	0.0089	0.0103	-0.0543	-0.0116	-0.0064	-0.0221	0.0186	0.0265	-0.0097	-0.0181	0.0326	-0.0016	-0.0154	-0.0123
ENSG00000008226	DLEC1	6.8708	0.148	-0.1923	-0.0299	0.0773	-0.0144	-0.0444	-0.0084	-0.0466	0.0778	-0.1348	0.0123	0.0175	-0.0115	0.0215	-0.0054	0.0423	-0.0245	-0.0368	-0.0524	-0.0114	0.0173	0.073	0.0196	-0.0477	-0.0285	-0.0102	-0.0142	-0.0302	0.0575	0.0004	0.0076
ENSG00000008256	CYTH3	7.7038	0.1669	-0.08	-0.3	0.1726	0.0071	0.0193	0.0185	-0.0625	0.0908	-0.1285	0.0092	0.0195	0.0311	-0.0245	-0.0054	0.0038	-0.0046	-0.0345	-0.0368	0.0684	0.0091	-0.0308	-0.0222	-0.0416	0.0005	0.0017	-0.0129	0.005	0.0081	0.011	0.0196
ENSG00000008277	ADAM22	5.1086	0.0757	-0.3826	-0.094	0.3978	-0.0252	-0.0528	0.0057	0.0565	0.0384	-0.0739	-0.0064	-0.0106	0.0134	0.0385	0.0263	0.0023	-0.0576	-0.0032	-0.0394	0.0488	-0.0268	-0.0611	0.0081	-0.0464	0.0077	0.012	0.0258	-0.0163	-0.0003	0.0005	0.0034
ENSG00000008282	SYPL1	9.2151	0.1022	-0.2182	0.2317	0.2095	-0.0134	0.0759	0.0177	0.0661	-0.0314	0.0629	-0.0265	-0.0396	-0.0144	0.0329	-0.0509	-0.0069	-0.0301	-0.0119	-0.0136	0.0635	-0.0449	-0.0321	-0.0112	0.0345	0.04	-0.056	0.0106	-0.0208	-0.0411	-0.0046	0.0177
ENSG00000008283	CYB561	9.1403	-0.0927	-0.099	-0.3291	-0.1978	-0.037	-0.0823	-0.0435	-0.0125	0.0369	0.0051	-0.0417	-0.0585	0.0191	-0.0316	0.0069	-0.009	-0.0195	0.0347	-0.0345	-0.0338	-0.0181	-0.0022	0.0183	-0.0294	-0.0166	-0.0028	-0.0093	-0.0412	0.0204	0.0167	-0.0276
ENSG00000008294	SPAG9	10.011	0.3064	0.4849	-0.0006	0.4641	-0.0356	0.0017	0.0114	0.0811	0.0041	-0.0841	-0.027	0.0158	0.0626	0.0004	0.0182	0.0128	-0.0433	-0.0042	-0.0094	0.0655	-0.0175	-0.0385	0.0026	-0.0172	-0.0125	0.0118	-0.0092	0.0034	0.0214	-0.0009	0.005
ENSG00000008300	CELSR3	6.3587	-0.0005	-0.2967	-0.0398	0.035	-0.0194	-0.069	-0.038	-0.0912	0.0502	-0.0492	-0.027	-0.0041	0.0204	0.0265	-0.0458	-0.0056	-0.002	0.0186	-0.0043	0.0048	0.0118	0.0198	0.0112	-0.0292	0.0052	0.0099	-0.0118	-0.0109	0.008	-0.0102	0.032
ENSG00000008311	AASS	2.9571	0.0387	-0.1999	-0.0169	0.3254	-0.0275	-0.0215	0.0411	-0.0156	-0.0068	-0.0377	0.0018	0.0299	0.0452	0.0239	-0.0203	-0.0043	-0.0425	-0.0097	-0.028	0.052	0.0074	0.0057	0.0203	-0.0274	0.0167	0.0348	0.0032	0.0262	0.0051	-0.0088	0.0243
ENSG00000008323	PLEKHG6	4.1767	0.0607	0.3235	-0.0277	0.2491	-0.0313	-0.0509	-0.0162	-0.0621	-0.041	-0.0138	-0.0252	0.014	-0.0071	-0.0135	0.006	0.0004	0.001	0.005	0.0073	0.0037	0.0038	0.0264	-0.0012	-0.0334	-0.0628	-0.0081	0.0253	-0.017	-0.002	-0.0162	0.0105
ENSG00000008324	SS18L2	7.3448	-0.1579	-0.2071	0.0379	-0.2344	0.038	0.0221	-0.0537	0.3941	0.063	0.0663	0.0418	-0.0073	0.0091	0.0634	-0.0153	0.0062	0.0306	-0.0058	0.003	0.0025	-0.0345	-0.0596	0.0406	0.0112	0.0208	0.0294	0.0003	-0.0104	0.0171	0.0206	-0.0426
ENSG00000008382	MPND	7.4334	-0.2189	0.0622	-0.1301	-0.4853	-0.0157	0.0611	-0.0236	-0.0977	-0.0008	0.0151	0.0281	0.0389	-0.0479	-0.0204	-0.0084	-0.002	0.0358	-0.0203	0.0377	-0.0831	0.0388	0.0028	-0.0004	0.0054	0.0049	-0.0039	-0.0067	0.0128	0.0011	0.0291	0.0125
ENSG00000008394	MGST1	7.4589	-0.0275	0.3029	-0.0778	-0.2191	0.0104	0.2053	-0.0598	0.0931	-0.1532	0.0886	-0.0008	-0.0509	-0.0503	0.0819	-0.0132	0.0355	-0.0115	0.0149	0.0112	-0.0106	-0.0179	-0.0357	0.0251	0.0602	0.0044	0.0081	0.0017	0.0213	0.0094	-0.0254	0.0026
ENSG00000008405	CRY1	6.9534	0.1702	-0.3387	-0.1153	0.395	0.0099	-0.0115	0.0352	0.0308	-0.0154	-0.0708	0.0057	-0.0006	0.0016	0.0323	0.0146	0.0003	-0.0413	-0.0191	-0.0129	0.0639	0.0174	-0.0568	0.0151	0.0042	0.0425	0.0209	0.0032	0.0123	0.0124	0.0216	0.0352
ENSG00000008438	PGLYRP1	9.5831	-0.0314	0.6127	0.0735	-0.2395	0.091	-0.0706	-0.0238	0.0392	0.0463	0.0223	0.0262	-0.0309	-0.0247	0.015	-0.0318	0.041	0.0786	0.0346	0.0108	-0.06	-0.0032	-0.0079	0.0201	0.0121	-0.0117	0.0018	-0.041	0.0225	0.0075	-0.0215	-0.0282
ENSG00000008441	NFIX	7.6506	-0.1238	0.2026	0.0084	-0.3008	0.5648	-0.0838	-0.005	-0.0754	-0.1109	-0.0051	-0.0342	-0.0179	-0.0033	0.0384	-0.0597	0.0112	0.0299	0.0304	0.0167	0.1576	0.0032	0.0034	0.0423	0.0072	-0.0293	-0.0197	-0.0444	-0.0025	-0.0062	0.0188	0.0026
ENSG00000008513	ST3GAL1	11.1945	0.0242	0.0233	0.0725	0.0083	0.1461	-0.097	0.0539	-0.2744	-0.0077	-0.0602	-0.0209	-0.0057	0.0106	-0.0508	0.0123	-0.0079	-0.0049	0.0267	0.0059	0.0639	0.0255	0.0554	-0.0481	0.0108	0.0279	0.0014	-0.0446	-0.0143	0.0373	0.005	0.0123
ENSG00000008516	MMP25	13.2817	0.082	0.6585	0.0756	-0.13	-0.0298	-0.0984	-0.0091	-0.0281	0.0616	-0.0098	-0.0028	0.0093	-0.0006	-0.0204	-0.0025	0.0244	0.0125	0.0163	-0.0024	-0.0512	0.0001	0.0164	-0.0079	0.0267	-0.0301	-0.0087	-0.0465	-0.0237	0.0214	0.0016	-0.0129
ENSG00000008517	IL32	12.273	-0.2254	-0.2423	-0.1259	-0.4012	0.0701	-0.1228	-0.0221	-0.0094	0.1141	-0.0129	-0.0175	-0.082	-0.0394	0.0115	-0.0358	0.0089	0.0273	-0.0003	-0.0387	-0.0549	-0.0131	-0.0098	0.0072	-0.0101	0.0092	0.0272	-0.0159	-0.007	0.0228	-0.0054	-0.0082
ENSG00000008710	PKD1	9.5415	0.0474	-0.4222	0.102	0.0079	-0.022	-0.0288	0.0066	-0.2326	0.0339	-0.0726	0.003	0.0219	0.0037	0.0041	-0.0049	-0.0135	0.0326	-0.0143	-0.0116	-0.0152	0.0399	0.0708	-0.0193	-0.0285	0.0171	-0.0087	0.0187	0.0139	0.003	0.0064	-0.0072
ENSG00000008735	MAPK8IP2	3.268	-0.045	0.0705	-0.0057	-0.1907	-0.027	-0.0204	-0.0258	-0.0914	-0.0058	0.0595	-0.0274	-0.0194	-0.0141	-0.014	0.0031	-0.0086	0.0208	-0.028	0.0194	-0.0683	0.0128	0.0108	0.0042	0.0231	0.0125	-0.0114	-0.013	-0.0379	0.0038	-0.0059	0.0139
ENSG00000008838	MED24	9.7709	-0.0725	-0.3516	-0.1114	-0.2718	0.0037	0.0029	0.0194	-0.2892	-0.0186	0.0227	0.006	0.0018	-0.011	-0.0046	-0.0075	-0.0158	0.0213	-0.0048	0.0176	-0.0553	0.0539	0.0473	-0.0409	0.0106	0.0285	-0.0066	-0.0057	-0.0084	-0.0056	-0.0006	0.002
ENSG00000008853	RHOBTB2	7.6303	-0.0484	-0.2975	-0.0576	-0.0922	-0.0653	0.0278	0.0416	-0.1888	0.0442	0.0209	-0.0061	0.0205	0.0005	-0.0139	-0.0603	0.0134	0.0179	-0.0194	-0.0034	-0.0052	0.0121	0.0465	-0.0868	-0.0485	0.0422	-0.0644	-0.011	-0.0024	-0.0702	-0.0024	0.0536
ENSG00000008869	HEATR5B	9.0848	0.1915	-0.281	-0.0402	0.5113	-0.0641	0.0191	0.0679	-0.0941	-0.0597	-0.0328	-0.0319	-0.0076	0.0641	0.0049	0.0162	-0.0212	-0.047	0.011	-0.0211	0.0802	0.0106	0.0021	-0.0496	-0.0287	0.0189	-0.0086	0.0009	-0.01	-0.0196	-0.0161	0.0035
ENSG00000008952	SEC62	9.544	-0.0314	-0.0551	0.0835	0.2683	0.0615	0.0476	-0.0523	0.3471	-0.0259	0.058	0.0039	0.001	0.0184	0.0803	-0.0254	0.0171	-0.0276	0.0084	-0.0015	0.0944	-0.0379	-0.0408	-0.0028	-0.0034	0.0034	0.013	0.0063	-0.0008	-0.0153	-0.0035	-0.0017
ENSG00000008988	RPS20	12.6499	-0.1825	-0.3043	0.231	-0.3643	0.0399	-0.0169	-0.0686	0.2714	0.0618	0.0681	0.0447	-0.0019	-0.0109	0.0463	-0.008	0.0289	0.0195	-0.0131	-0.0033	-0.0386	-0.0316	-0.0295	0.0305	0.0125	0.0392	0.0276	0.001	0.007	0.0019	-0.0029	-0.0304
ENSG00000009307	CSDE1	12.2257	0.1657	0.068	0.049	0.3055	-0.0211	0.0652	-0.0084	0.2061	-0.0682	0.0336	-0.018	-0.0274	0.0348	0.0346	0.0243	0.0185	-0.0546	0.016	0.0011	0.079	-0.0347	-0.056	-0.039	0.0038	0.0537	0.0363	-0.0153	0.0099	0.0319	-0.0131	0.0048
ENSG00000009335	UBE3C	9.4378	0.163	-0.1713	-0.1673	0.3944	-0.0241	0.0767	0.0223	-0.031	-0.0884	-0.019	-0.0313	-0.0476	0.0362	0.022	0.0061	0.0089	-0.0603	0.0089	-0.0325	0.0655	-0.0062	-0.026	-0.0295	-0.0199	0.0367	0.0241	0.0003	0.0053	0.0172	-0.0029	0.0165
ENSG00000009413	REV3L	7.7287	0.2296	-0.0546	-0.0154	0.5493	-0.0322	0.0192	0.036	-0.0019	-0.0519	-0.0494	-0.0365	-0.0077	0.0406	0.0029	0.0187	0.0016	-0.0807	0.0117	-0.0146	0.0989	-0.0158	0.002	-0.0418	-0.0247	0.0058	-0.0014	0.0113	-0.0021	0.0045	-0.0057	0.0066
ENSG00000009694	TENM1	5.3759	0.0819	0.0519	0.0358	0.398	-0.0394	-0.0515	-0.0408	0.0729	-0.0198	-0.027	-0.0172	-0.0085	0.0019	0.0335	0.0056	0.0225	-0.0368	0.0111	-0.023	0.0386	-0.0133	-0.0096	0.0278	-0.0144	0.0117	0.0172	0.0097	-0.0014	0.0125	-0.0246	0.0118
ENSG00000009709	PAX7	0.0184	-0.3251	0.2554	-0.0462	-0.4162	0.0471	-0.0124	-0.0212	-0.059	0.0471	0.0081	-0.0023	-0.0231	-0.0239	-0.0034	-0.0148	0.0118	0.0205	0.025	0.0183	-0.0371	-0.0099	0.0015	0.0038	0.0063	0.0202	-0.0086	-0.0371	0.0137	0.0149	0.0051	0.0022
ENSG00000009724	MASP2	6.6956	0.0131	-0.2081	0.2218	0.1998	-0.0849	0.0036	0.0113	-0.0101	0.0167	-0.0901	0.0276	0.0559	0.0168	0.0222	0.0298	-0.0097	-0.0243	-0.0318	-0.0152	-0.0259	-0.0062	0.0233	0.0409	0.0021	-0.0327	-0.0201	0.0267	-0.0109	-0.0011	-0.0327	-0.0146
ENSG00000009765	IYD	0.0365	-0.3431	0.2532	-0.0263	-0.384	0.0403	-0.0087	-0.0276	-0.0412	0.0333	-0.0029	0.0073	-0.0005	-0.0248	-0.0011	-0.027	-0.0086	0.0266	0.01	0.0092	-0.0502	-0.0103	-0.0043	-0.0049	0.0196	0.0193	0.0057	-0.0431	0.0119	0.0041	0.0137	-0.0082
ENSG00000009780	FAM76A	7.3981	0.0335	-0.3239	-0.0952	0.0861	-0.028	0.0505	-0.0303	0.1613	-0.0008	0.0118	-0.0064	-0.0171	-0.0047	0.0484	-0.0136	-0.0154	-0.0353	-0.0274	0.0193	0.0116	-0.0109	-0.0797	-0.0125	0.0265	0.0127	0.0015	0.0196	-0.0074	-0.0019	-0.0253	0.0066
ENSG00000009790	TRAF3IP3	12.307	-0.065	-0.5279	0.153	-0.2215	-0.0127	-0.0677	0.0138	0.0672	0.0559	0.0229	0.0293	-0.0102	0.0137	0.0542	-0.0046	0.0198	0.0044	0.0274	0.0035	-0.0505	-0.0212	-0.0063	0.0283	0.01	0.0432	0.0179	0.0299	-0.005	0.0043	-0.0223	0.0044
ENSG00000009830	POMT2	6.9079	-0.0053	-0.1898	-0.0412	-0.2425	-0.0096	0.0231	0.0512	-0.084	0.0459	0.0073	-0.0085	0.0107	-0.0023	0.041	-0.0264	-0.014	0.0225	-0.0103	-0.0222	-0.0228	-0.0107	0.0511	0.012	0.0223	-0.0273	-0.0254	0.0066	0.003	-0.0109	-0.0033	0.0106
ENSG00000009844	VTA1	8.3596	0.0711	0.0044	-0.0715	0.2537	0.0063	0.0895	-0.0378	0.3039	-0.0962	0.0904	-0.0133	-0.0127	0.0136	0.0519	-0.01	0.0188	-0.0436	0.0068	0.0004	0.0608	-0.0402	-0.0813	0.0314	0.0072	0.0446	0.0159	0.0125	-0.0122	0.0261	0.0197	0.0021
ENSG00000009950	MLXIPL	0.5743	-0.2314	0.1096	-0.0279	-0.1163	-0.0103	-0.0125	-0.0519	-0.0432	-0.0597	0.0481	-0.0028	-0.0165	-0.0075	-0.0035	-0.0108	0.0271	0.0015	0.0458	-0.0155	-0.0173	-0.0083	0.0005	-0.0181	-0.0016	-0.015	0.001	0.0223	-0.0064	-0.0007	-0.0133	-0.0338
ENSG00000009954	BAZ1B	9.8437	0.1271	-0.3978	-0.0819	0.2323	-0.062	-0.0297	0.0344	-0.1523	0.0028	-0.0309	-0.0291	0.0008	0.0438	0.0258	0.0282	-0.0192	-0.0261	0.0206	0.0003	0.0461	0.0116	0.0044	-0.0915	-0.0254	0.0296	0.0254	0.0121	-0.0061	-0.0032	-0.034	-0.0026
ENSG00000010017	RANBP9	8.2986	0.1833	-0.0276	-0.0631	0.4024	-0.0017	-0.001	0.0174	0.0974	-0.0746	-0.0041	-0.048	-0.0198	-0.0013	0.0329	0.0001	-0.0007	-0.0454	-0.01	-0.0288	0.0839	-0.0276	-0.0236	-0.0117	0.0409	0.0063	0.0301	0.0123	0.0024	0.0141	0.0093	0.0015
ENSG00000010030	ETV7	6.7418	-0.1363	0.2145	-0.168	-0.1476	-0.0409	-0.0786	-0.0262	-0.0103	-0.0958	0.1353	-0.0468	-0.0279	-0.0017	-0.0466	0.0146	-0.011	0.0073	0.025	0.0174	-0.0467	0.0056	-0.0013	0.0009	0.0105	-0.0158	-0.006	-0.0141	-0.0266	0.0057	0.0227	-0.0095
ENSG00000010072	SPRTN	6.6981	0.125	0.1354	-0.0483	0.3928	-0.0572	0.0321	0.017	0.1406	-0.0147	-0.0176	-0.0187	0.012	0.0407	-0.0021	0.0041	0.004	-0.0735	-0.0191	-0.0088	0.082	-0.012	-0.0524	0.0193	0.0011	0.0241	-0.0066	-0.0041	-0.0261	0.0146	0.0108	0.0142
ENSG00000010165	EEF1AKNMT	9.1412	-0.1339	-0.2316	-0.1152	-0.391	-0.0473	0.018	0.0002	-0.1583	-0.0185	0.0597	0.0008	-0.0443	-0.0201	-0.0039	-0.0169	-0.0227	0.0221	-0.0168	0.0031	-0.0684	0.0189	-0.028	-0.0582	0.0349	0.0601	-0.0025	-0.0119	0.0267	-0.0021	-0.0342	0.0161
ENSG00000010219	DYRK4	6.7093	-0.1875	-0.3516	0.0885	-0.2776	0.0118	0.0353	-0.0481	0.1597	0.0445	0.069	0.0313	0.0073	-0.0101	0.0282	-0.0479	0.0229	0.0358	-0.0258	-0.0017	-0.0161	-0.0102	0.0041	0.0152	-0.0219	0.0287	-0.0005	0.0123	0.0023	-0.0389	-0.0144	-0.0083
ENSG00000010244	ZNF207	10.9421	0.0045	-0.0593	-0.1095	0.3935	-0.0685	0.0678	0.0384	0.0263	-0.1068	0.0044	-0.0395	-0.0023	-0.0208	0.0112	-0.0145	-0.0335	-0.0776	0.023	0.0019	0.0122	-0.0315	-0.0538	0.0427	0.0297	-0.0129	-0.0144	0.0463	-0.0166	-0.0114	-0.0071	-0.0042
ENSG00000010256	UQCRC1	11.0016	-0.2178	0.2192	-0.1626	-0.6301	0.0128	0.0885	-0.0308	-0.1059	-0.0255	0.0677	0.0128	-0.0328	-0.0441	0.0061	-0.0254	-0.0063	0.0351	0.0037	0.0342	-0.1107	0.0021	-0.0105	0.0135	0.0528	0.0055	-0.0138	-0.0269	0.0179	0.0087	-0.0062	0.0036
ENSG00000010270	STARD3NL	7.9193	0.0669	0.1204	-0.159	0.1656	0.0033	0.0854	-0.0575	0.3611	-0.046	0.0412	0.0315	0.006	0.022	0.0799	-0.0087	0.0131	-0.0232	-0.006	-0.013	0.0884	-0.0051	-0.1018	0.031	0.0071	0.0028	0.0153	-0.0078	0.0007	0.018	0.0355	-0.0025
ENSG00000010278	CD9	8.5478	0.0306	0.1276	0.0064	-0.1196	0.1204	0.0806	0.2277	-0.0144	0.0236	-0.0295	0.0143	-0.0125	-0.0132	-0.103	0.031	-0.0227	0.0268	0.0447	-0.0162	0.0323	-0.0026	-0.0182	0.0032	0.0161	-0.0222	0.0044	-0.0106	-0.0156	0.0359	0.0066	-0.0049
ENSG00000010282	HHATL	1.0796	-0.0191	0.1846	0.0618	-0.0547	-0.0132	-0.0467	-0.0076	-0.0073	0.0076	0.0119	0.0219	0.0203	0.0125	0.0014	-0.0045	0.006	0.009	0.0036	-0.0018	-0.0201	-0.0175	0.0229	-0.0368	-0.0058	-0.0477	-0.0136	-0.0175	0.0214	0.0032	0.0049	0.0252
ENSG00000010292	NCAPD2	9.9206	0.131	-0.1667	-0.0938	-0.0078	0.0014	-0.0564	0.0255	-0.2622	0.0125	-0.0494	-0.0082	-0.0258	0.0006	-0.0219	0.03	-0.0096	0.0084	-0.0028	0.0125	0.0023	0.0387	0.0268	-0.0915	-0.0038	0.0145	0.011	-0.0348	0.0125	0.0122	-0.0181	-0.0085
ENSG00000010295	IFFO1	10.5108	0.073	0.1636	-0.1689	-0.2972	-0.0663	0.1491	0.0005	-0.0713	0.0011	-0.0131	0.038	0.0183	-0.002	0.0669	-0.0177	0.0081	0.0351	0.0102	0.0033	-0.0739	0.0241	0.0153	0.0473	0.006	-0.0275	0.0054	-0.0243	-0.0014	0.0346	0.0093	0.0093
ENSG00000010310	GIPR	6.2836	-0.0283	-0.3063	-0.1197	-0.1597	-0.0509	0.0109	0.2131	-0.0601	0.0932	-0.0625	0.0114	0.0435	0.0072	-0.0155	0.0399	-0.0337	0.047	0.0484	-0.0004	-0.1029	0.0245	0.0398	-0.0262	-0.0153	-0.0218	0.0139	0.0277	0.0058	0.0027	-0.0097	-0.0142
ENSG00000010318	PHF7	5.8618	-0.0608	-0.2657	0.0228	0.0001	-0.0585	0.0545	-0.0047	-0.0853	-0.0161	-0.0279	-0.0025	0.0149	0.0065	-0.0452	0.0349	-0.0047	-0.017	-0.0183	-0.026	-0.0431	0.0029	0.0615	-0.0136	-0.0274	-0.008	-0.0033	-0.0027	-0.0126	-0.0248	0.0107	0.0029
ENSG00000010319	SEMA3G	3.6136	0.0436	-0.0711	-0.0068	0.0714	-0.0593	0.0215	0.0276	-0.0215	-0.0219	0.0368	0.007	-0.0356	-0.0228	-0.0008	0.042	0.01	-0.0361	-0.01	-0.046	-0.0056	0.0148	0.0509	0.029	-0.018	-0.0073	0.0255	-0.007	-0.0254	0.0213	0.0044	0.0103
ENSG00000010322	NISCH	11.2786	0.0233	-0.1429	0.0195	-0.1997	-0.0614	0.0288	0.0203	-0.2666	0.0521	-0.0488	0.0153	0.0124	0.0089	0.0162	-0.0025	-0.0114	0.0302	0.0282	0.0003	-0.0673	0.023	0.0894	-0.0072	-0.0091	-0.0025	-0.0109	-0.0137	-0.0086	0.0202	0.0026	-0.0045
ENSG00000010327	STAB1	10.9006	0.0223	0.2945	-0.1029	-0.1456	-0.0451	0.2125	-0.0726	-0.0852	-0.1416	0.0968	-0.0144	-0.0338	-0.0299	0.075	-0.0209	0.0147	-0.0175	0.0372	-0.0132	-0.0419	0.0368	0.0389	-0.0056	0.0225	-0.0205	0.0059	-0.0101	0.0218	0.0035	-0.0009	-0.0095
ENSG00000010361	FUZ	8.1792	-0.0195	0.376	0.0776	-0.3555	0.0352	-0.0439	0.023	-0.0559	0.1534	-0.098	0.0169	0.0262	0.01	-0.0204	0.0003	0.0213	0.0469	-0.0245	0.0177	-0.0409	-0.0038	0.0006	0.0099	-0.0021	-0.0312	-0.0167	-0.0484	-0.0123	0.0042	0.0076	-0.0145
ENSG00000010379	SLC6A13	2.4845	0.0183	0.1608	-0.026	-0.0973	-0.0178	-0.0344	-0.0229	-0.0216	0.0626	0.0183	0.002	0.0256	0.002	0.015	0.062	0.0375	0.0413	0.0173	0.0368	-0.0594	0.0082	-0.0074	0.0266	-0.0513	-0.0035	0.0101	0.0204	-0.0143	0.0167	0.033	-0.0169
ENSG00000010404	IDS	11.8181	0.2549	0.6061	-0.029	0.185	0.0447	-0.0589	0.0368	-0.0285	0.1096	-0.1288	-0.0242	-0.0123	0.0303	-0.0398	0.002	0.0271	-0.0209	-0.0112	0.0123	0.0314	-0.0165	-0.036	-0.0256	0.0025	-0.0317	-0.015	-0.0324	-0.0075	0.0219	0.0113	0.0001
ENSG00000010438	PRSS3	1.5993	-0.0392	0.1168	-0.0325	-0.0794	-0.0291	0.0379	0.1111	-0.0439	0.0299	0.0091	-0.01	0.0393	-0.0243	-0.1128	0.0389	0.0043	0.0055	0.0186	0.0022	-0.0188	-0.0199	0.0106	0.0076	-0.0013	0.0003	-0.0074	0.0218	-0.0331	-0.0018	0.0086	-0.0071
ENSG00000010539	ZNF200	8.4656	0.1623	0.5201	-0.0339	0.2072	-0.0597	-0.077	-0.0019	0.0218	-0.0214	0.0249	-0.0137	0.0231	0.0371	-0.0558	0.0199	-0.0005	-0.0182	-0.0052	0.036	-0.0035	0.0017	-0.0486	0.0082	0.0246	-0.0212	-0.0108	0.0124	-0.0187	0.0294	0.0188	-0.0208
ENSG00000010610	CD4	12.6074	-0.0246	0.0116	0.0057	-0.3304	-0.0061	0.1143	-0.0008	-0.2873	-0.1292	0.028	-0.0356	-0.0429	-0.0011	0.0039	0.0179	-0.0207	0.0026	0.0225	0.0358	-0.0549	0.0201	0.0136	-0.0268	0.0676	0.028	0.0084	-0.023	0.0077	0.0346	-0.0406	0.0258
ENSG00000010626	LRRC23	5.8296	-0.1558	-0.087	0.0668	-0.2683	-0.0192	0.0444	0.0079	0.0504	0.0407	0.0241	0.0147	0.0036	0.0133	-0.0079	0.0091	0.0124	0.039	-0.0162	0.0334	-0.0269	-0.0076	-0.0086	0.0164	0.0053	-0.0005	-0.0093	0.0127	0.0076	-0.0158	0.0313	0.0064
ENSG00000010671	BTK	10.6793	-0.0446	0.3639	-0.0698	-0.1982	-0.0772	0.1923	0.0989	0.0474	-0.0914	0.1615	-0.016	0.0086	0.0048	-0.0402	0.0122	-0.0191	0.0107	0.0765	0.0405	-0.0284	-0.0255	0.043	-0.0415	-0.001	-0.014	-0.0621	-0.0005	0.0054	-0.0507	-0.0059	0.0182
ENSG00000010704	HFE	6.8448	0.1452	0.2251	-0.1008	0.1956	-0.0961	0.1148	-0.0442	0.0008	-0.1489	0.0941	-0.0516	-0.059	-0.0583	0.0581	-0.0311	0.0102	-0.0519	-0.0147	-0.0385	0.0021	-0.0173	0.0152	0.015	0.0092	-0.0164	-0.0122	0.0193	0.0051	0.0111	-0.0103	0.0268
ENSG00000010803	SCMH1	7.8535	0.0076	-0.4696	0.0679	-0.162	0.0088	0.0113	0.0922	-0.1518	0.0796	-0.0278	-0.0007	-0.0247	-0.0092	-0.0105	-0.034	0.016	0.0166	0.0068	-0.0175	-0.0241	-0.0035	0.0489	0.0103	-0.0119	0.0246	-0.0297	0.0126	-0.0231	0.0138	-0.0184	0.0054
ENSG00000010810	FYN	11.7185	-0.0714	-0.49	-0.3339	-0.2279	0.0098	-0.0628	-0.0436	-0.1399	0.0697	-0.098	0.0048	-0.014	-0.0315	0.0024	0.0139	0.0015	-0.0011	-0.0524	-0.0216	-0.0607	0.0287	-0.0343	-0.0019	-0.0202	0.0258	0.0378	0.0131	-0.0068	0.0397	-0.025	0.0151
ENSG00000010818	HIVEP2	8.9423	0.1135	-0.0798	0.1694	0.512	-0.0718	-0.1041	0.0105	-0.0834	-0.0385	-0.0129	-0.0273	-0.023	0.0481	-0.0069	0.0217	-0.0114	-0.0624	0.0084	-0.0212	0.0716	0.0061	0.0194	-0.0419	0.0094	0.0241	0.0136	0.0035	-0.0223	0.0131	-0.006	0.0069
ENSG00000010932	FMO1	0.7691	-0.1882	-0.0282	0.0448	-0.0657	0.0141	0.0018	-0.0009	0.0511	0.0351	0.0411	-0.0067	-0.0232	-0.0097	-0.0233	-0.0182	-0.0134	0.0043	-0.0026	0.0247	-0.0229	0.0167	0.092	-0.0296	0.0092	-0.0296	-0.0458	-0.0005	-0.0073	-0.0534	0.0086	-0.0083
ENSG00000011007	ELOA	9.0162	0.0207	-0.1114	-0.2262	0.0744	-0.0438	0.1218	-0.0092	-0.1826	-0.0925	0.0143	-0.048	-0.0347	0.0247	0.0095	0.0083	-0.0055	-0.0362	-0.0047	0.023	0.0459	-0.002	0.0068	-0.0366	-0.0009	0.0208	0.0136	-0.0452	0.0235	0.0103	-0.0326	0.0356
ENSG00000011009	LYPLA2	10.6335	-0.1622	0.2747	-0.0689	-0.6042	0.0299	-0.0282	-0.0131	-0.0763	0.0701	0.0272	0.0291	-0.0279	-0.0482	-0.0085	-0.023	0.002	0.0503	0.0171	0.0207	-0.1022	0.0018	-0.0036	0.0038	0.0513	0.0061	-0.0133	-0.0324	0.0109	0.0271	0.0101	-0.0087
ENSG00000011021	CLCN6	8.1916	0.1213	-0.2509	-0.1166	0.2902	-0.068	0.1156	0.0102	-0.169	-0.1137	0.0161	-0.0198	0.0103	0.0284	0.007	-0.0245	0.0015	-0.0182	0.0225	0.0059	0.0518	0.035	0.0421	-0.0181	-0.0538	0.0128	-0.0514	-0.0199	0.0196	-0.0291	0.0084	0.0406
ENSG00000011028	MRC2	6.7001	-0.1095	0.0746	0.0889	-0.2715	0.5754	-0.0982	-0.0227	-0.0113	-0.0602	-0.0174	-0.0102	-0.0146	-0.0121	0.0612	-0.0477	0.038	0.0352	0.0285	-0.0137	0.1587	-0.006	0.0302	0.0362	0.0192	0.0128	0.0229	-0.0387	-0.0083	0.0178	0.027	0.0085
ENSG00000011083	SLC6A7	0.0335	-0.3289	0.2445	-0.0365	-0.3956	0.0509	-0.0007	-0.0169	-0.0585	0.0282	-0.0043	0.005	-0.0105	-0.0184	-0.0088	-0.0028	0.0167	0.0165	0.0021	0.0062	-0.052	-0.0156	0.0069	-0.0023	0.0489	0.0259	-0.0107	-0.0351	0.0245	0.0024	-0.0014	-0.002
ENSG00000011105	TSPAN9	6.4725	-0.0544	0.1996	-0.0092	-0.2703	0.2729	-0.0863	0.0014	-0.1393	0.0324	-0.0163	-0.0286	-0.122	-0.0022	-0.2588	-0.0095	0.0031	0.0223	-0.0645	-0.0173	0.0336	0.0008	0.0528	-0.0302	0.0381	-0.0143	-0.0055	-0.0475	-0.0098	0.0165	0.0143	-0.049
ENSG00000011114	BTBD7	8.0131	0.2219	0.0661	-0.0746	0.489	-0.0243	0.055	0.088	-0.0227	-0.0549	-0.0771	-0.0162	0.0119	0.031	-0.0029	0.0206	-0.0014	-0.0621	0.0151	0.002	0.0798	0.0018	-0.0227	-0.0213	0.0023	-0.005	-0.0098	0.0008	-0.0123	0.0012	-0.0089	-0.0005
ENSG00000011132	APBA3	9.046	-0.0581	0.0298	0.0082	-0.37	-0.0036	-0.0917	-0.0138	-0.1021	0.0953	-0.0309	0.02	-0.0193	-0.0305	0.0075	-0.0214	-0.0004	0.0789	-0.0163	0.0082	-0.0933	-0.0085	0.0264	-0.0031	0.0076	-0.0281	-0.0185	-0.0149	0.0153	-0.0129	0.0061	-0.0192
ENSG00000011143	MKS1	7.0972	-0.1026	-0.4427	0.1055	-0.293	0.0264	-0.0154	-0.0056	-0.0916	0.0217	-0.013	0.0215	-0.012	-0.0032	0.0033	-0.01	0.0155	0.0223	-0.0061	0.0004	-0.0407	-0.0234	0.0131	0.0359	0.0279	0.0266	0.0324	0.0214	0.0338	0.0125	-0.0209	-0.0191
ENSG00000011198	ABHD5	9.749	0.1617	0.7758	0.0092	0.0111	0.0123	-0.02	-0.0122	0.0172	0.0906	-0.0633	-0.0011	0.004	0.0214	-0.0447	0.0008	0.0206	0.0092	-0.005	0.0165	-0.0074	-0.0144	-0.0256	0.0005	0.0107	-0.0173	0.0114	-0.0156	-0.0002	0.0354	-0.0095	0.0079
ENSG00000011201	ANOS1	1.1954	-0.0775	0.2593	0.0239	-0.0129	-0.0039	-0.0337	-0.046	0.0633	-0.0411	0.0317	-0.0081	-0.0237	-0.0736	-0.0039	-0.0059	0.0243	-0.0084	0.0197	-0.0276	0.0046	0.0353	0.0283	0.0188	0.0013	0.0188	-0.0028	-0.0212	-0.0282	0.0078	-0.008	-0.0262
ENSG00000011243	AKAP8L	9.7457	0.0344	0.1124	0.0062	-0.3518	-0.0429	-0.0457	0.0008	-0.2241	0.1099	-0.0694	0.0273	0.0262	0.0134	-0.0134	-0.0112	-0.011	0.031	0.0038	0.0309	-0.0725	0.0217	0.0564	-0.0488	0.009	0.0039	-0.023	-0.0237	-0.0007	0.0036	-0.0066	-0.0096
ENSG00000011258	MBTD1	8.0834	0.2091	-0.0605	0.0178	0.5265	-0.015	0.0774	0.0277	0.1634	-0.0412	-0.0476	-0.0018	0.0163	0.0411	0.0341	0.0047	-0.0073	-0.0656	-0.0034	-0.0107	0.0956	-0.0115	-0.0433	0.0342	0.0005	-0.0088	0.0028	0.0117	-0.0076	0.0053	0.0047	-0.0015
ENSG00000011260	UTP18	8.77	-0.0583	-0.3364	0.0302	-0.2076	0.0019	0.0442	-0.0793	0.2698	-0.0229	0.1032	-0.0015	-0.0432	-0.0132	0.0521	-0.0009	-0.0029	-0.005	-0.0246	-0.0175	-0.0024	-0.0463	-0.0417	0.0247	0.0137	0.0378	-0.0114	0.0107	0.0223	-0.0092	-0.0062	-0.0102
ENSG00000011275	RNF216	10.6997	0.1451	-0.0828	0.1628	0.0154	-0.0094	0.0374	0.1237	-0.2312	0.0599	-0.12	0.027	0.0152	0.0422	-0.0523	0.0024	-0.0203	0.0241	0.0203	0.022	-0.0272	0.01	0.0591	-0.0306	0.0256	0.0656	0.0037	-0.0249	0.0303	0.0419	-0.0259	0.0074
ENSG00000011295	TTC19	7.8956	-0.0043	-0.4002	-0.0137	0.1732	-0.029	0.0481	-0.017	0.1929	0.0024	0.011	0.0066	0.0153	-0.0062	0.0209	0.0083	-0.0169	-0.0295	-0.036	-0.0196	0.0122	-0.0026	-0.0345	0.0111	0.0139	0.0067	0.0565	0.0432	0.0008	-0.0084	-0.0194	-0.0206
ENSG00000011304	PTBP1	11.4668	0.1131	-0.1128	-0.079	-0.061	-0.0062	0.0003	0.0455	-0.3539	-0.0141	-0.0594	-0.0142	-0.0013	0.0136	-0.0049	0.0012	-0.0435	0.0179	-0.0077	0.022	-0.0123	0.0269	0.0485	-0.0661	0.016	0.0125	-0.0174	-0.0299	0.0193	0.0065	0.0144	0.0047
ENSG00000011332	DPF1	0.8264	-0.1445	0.0492	-0.0182	-0.0745	0.001	-0.0278	-0.0273	-0.0272	0.0028	0.0285	-0.0097	0.0201	-0.012	0.0048	0.0088	-0.0221	0.0195	-0.0042	0.0128	-0.0327	0.0159	0.0138	0.0033	-0.0193	-0.0194	-0.0274	0.014	-0.0027	0.007	0.0188	0.0062
ENSG00000011347	SYT7	0.3076	-0.3027	0.0985	-0.0261	-0.1262	0.0049	-0.0323	0.0088	-0.0642	0.0397	-0.0032	-0.0024	0.0135	0.0247	-0.0141	-0.0006	0.0119	-0.0051	0.028	-0.0023	-0.0103	0.0018	0.0245	-0.0268	-0.0089	0.016	-0.001	-0.018	-0.005	-0.0182	-0.0169	0.0303
ENSG00000011376	LARS2	7.5259	0.0637	-0.3672	-0.1021	0.0337	-0.0242	-0.03	-0.0098	-0.1642	-0.0118	-0.0015	-0.0183	-0.0064	0.0137	0.0023	-0.0053	0.0093	-0.0025	-0.0123	0.0089	-0.0045	0.0159	0.0103	-0.0462	0.011	0.0599	0.0102	-0.0231	0.0002	-0.0019	-0.0315	0.0168
ENSG00000011405	PIK3C2A	7.469	0.135	-0.1318	-0.0386	0.5989	-0.0301	0.0645	0.0281	0.1049	-0.0794	-0.0359	-0.0167	0.03	0.039	0.0293	0.0085	-0.0163	-0.0697	0.0161	-0.0232	0.1031	-0.0013	-0.0328	0.0069	-0.019	-0.0069	0.0097	0.0297	-0.0072	-0.0114	0.0035	0.0147
ENSG00000011422	PLAUR	10.7106	0.0303	0.7544	-0.0901	-0.1753	-0.0282	-0.0267	-0.0092	-0.0591	-0.0224	0.0452	0.0052	-0.0115	-0.0085	-0.0328	0.0026	0.005	0.0212	0.0421	0.0227	-0.0757	-0.0081	-0.0117	0.0211	0.046	-0.0091	-0.0152	-0.0317	0.0059	0.027	0.0053	0.002
ENSG00000011426	ANLN	2.7174	0.0459	0.0275	-0.0618	0.134	0.0505	0.0324	-0.014	0.0567	-0.075	0.0382	-0.0132	-0.0107	0.0158	0.0438	0.0168	0.0387	0.0141	-0.039	0.0125	0.0298	0.0305	0.0001	0.001	-0.0251	-0.0288	0.0509	0.0057	0.0019	0.0382	-0.0099	-0.0273
ENSG00000011451	WIZ	9.2416	0.0246	-0.0448	-0.0838	-0.161	-0.0065	0.0091	-0.0382	-0.2652	0.0056	-0.0439	0.0026	0.005	-0.01	0.0152	-0.0144	-0.0043	0.0259	0.0151	0.021	-0.0238	0.0334	0.0404	-0.045	-0.0206	0.0027	-0.0186	-0.0112	0.0122	-0.0066	0.0119	-0.0159
ENSG00000011454	RABGAP1	8.7203	0.229	-0.0558	-0.0444	0.4596	-0.0802	0.049	0.0418	-0.091	-0.0721	-0.0297	-0.0188	0.0007	0.0579	-0.0013	0.0171	-0.0104	-0.0519	0.0222	0.0028	0.0583	-0.0069	-0.0272	-0.0525	-0.0289	0.0149	0.0075	0.016	0.0072	0.0001	-0.0105	0.0115
ENSG00000011465	DCN	0.6668	-0.1432	0.0899	-0.0105	-0.0182	0.0017	0.0177	0.0949	-0.0297	-0.0129	0.0129	-0.0102	0	0.0351	-0.0757	0.0306	0.0185	0.0062	0.0112	0.0288	0.0008	0.005	-0.0133	0.0014	-0.0077	-0.0178	0.0206	0.001	-0.0383	-0.0023	0.0321	-0.0075
ENSG00000011478	QPCTL	7.0531	-0.1695	-0.2573	0.0677	-0.4359	0.0084	0.0045	-0.0094	-0.0899	0.0634	-0.0248	0.0302	0.0213	-0.0469	0.0121	-0.0233	0.0002	0.0409	-0.0265	0.008	-0.0778	0.01	0.0355	0.0069	0.0408	0.0057	0.0171	-0.0125	0.0191	-0.0013	-0.009	0.0028
ENSG00000011485	PPP5C	8.9483	-0.0485	-0.3198	-0.1941	-0.1902	0.0021	-0.0026	0.0039	-0.094	0.0305	-0.023	0.0063	0.0079	-0.0613	0.0111	0.0046	-0.0143	0.002	-0.0233	-0.0218	-0.0207	0.0373	-0.0084	-0.017	-0.0403	0.0263	0.0099	-0.0225	0.0362	-0.0042	0.0308	0.0065
ENSG00000011523	CEP68	8.3411	0.1324	-0.4324	0.3095	0.4325	-0.0155	-0.0177	0.0068	-0.0356	-0.0527	-0.0215	-0.0249	-0.0057	0.0378	0.0032	0.0116	-0.0123	-0.0446	0.0079	-0.0353	0.0906	-0.0224	0.0248	-0.0154	-0.0006	0.0298	0.0111	0.0286	-0.0231	0.0248	-0.0143	0.0124
ENSG00000011566	MAP4K3	5.1556	0.1041	-0.2145	-0.0354	0.4757	-0.0329	0.0662	0.0127	0.1459	-0.0862	0.016	-0.0047	-0.0132	0.0271	0.0486	-0.0009	0.0052	-0.0602	0.0018	-0.0209	0.081	-0.006	-0.0321	0.0185	-0.0017	0.0313	0.0152	0.0229	-0.0014	0.0046	0.0034	0.0334
ENSG00000011590	ZBTB32	5.7416	-0.0996	-0.1813	0.0667	-0.1579	-0.03	-0.0316	-0.0377	-0.0306	0.0894	0.0304	-0.0241	-0.0216	0.0163	0.0366	-0.0535	-0.001	0.0234	-0.0076	-0.0154	-0.0291	-0.0156	0.0753	-0.0219	-0.0238	-0.0157	0.0015	0.0285	0.0132	-0.0143	-0.0148	0.0101
ENSG00000011600	TYROBP	13.8369	-0.0912	0.6634	-0.0466	-0.4324	-0.0108	0.0139	-0.0344	0.0434	0.0284	0.0491	0.0207	-0.0131	-0.0362	-0.0106	-0.0142	0.0086	0.0379	0.0252	0.0181	-0.0868	-0.0013	-0.0208	0.0205	0.0351	-0.0141	-0.0221	-0.0284	0.0055	0.0097	0.0212	0.0051
ENSG00000011638	TMEM159	7.3974	-0.0769	-0.0227	-0.0671	-0.216	0.0267	0.0422	-0.0012	0.0521	0.0054	0.0408	-0.0114	-0.049	-0.0204	-0.0078	-0.0255	0.0267	0.0089	-0.0261	0.0301	-0.0455	-0.0038	-0.0469	0.0309	0.0253	0.0494	-0.0286	0.0028	-0.0068	-0.0061	-0.0301	0.0153
ENSG00000011677	GABRA3	0.0133	-0.3283	0.2725	-0.0343	-0.4327	0.0521	-0.0124	-0.0248	-0.0499	0.0339	-0.0059	0.0022	-0.0133	-0.0154	-0.01	-0.0135	0.0048	0.0239	0.0177	0.0235	-0.0494	-0.0078	0.0013	-0.0102	0.0332	0.0377	-0.0122	-0.0432	0.015	0.0159	0.0054	-0.0119
ENSG00000012048	BRCA1	6.6238	0.1784	0.477	-0.0413	0.2962	-0.1256	-0.0305	-0.0372	0.0618	0.0072	0.0012	-0.0134	0.0337	0.0845	-0.006	0.0555	0.0076	-0.0214	0.0053	0.0254	0.0351	-0.0181	-0.0253	0.0034	-0.0195	-0.0455	0.0023	0.0055	-0.0151	0.0252	0.0073	0.0073
ENSG00000012061	ERCC1	9.4293	-0.2197	-0.0322	-0.0993	-0.5751	0.0328	0.0989	-0.0272	-0.0958	-0.009	0.0138	0.0044	-0.0144	-0.0191	0.0151	-0.0263	0.0146	0.0422	-0.009	0.0246	-0.0945	0.0006	-0.0199	0.0399	0.0332	0.0048	-0.0174	-0.0071	0.0169	-0.004	-0.0115	0.017
ENSG00000012124	CD22	10.3386	-0.0019	-0.2789	0.2315	-0.1073	-0.0176	-0.0221	-0.0156	-0.135	0.1119	0.0739	-0.0004	-0.0167	-0.0314	-0.013	-0.0955	-0.0025	0.0095	-0.0303	-0.0098	0.0258	0.0112	0.1013	-0.0721	-0.05	-0.0391	-0.1388	-0.0217	-0.0296	-0.1301	-0.0057	0.0092
ENSG00000012171	SEMA3B	4.0619	0.0768	0.3788	0.0658	-0.0913	-0.0664	-0.0746	0.0323	-0.004	0.0275	0.0099	0.0115	0.03	-0.0135	0.0165	-0.0076	-0.0175	0.0501	0.0077	0.0432	-0.0297	0.0065	0.0035	-0.016	-0.015	-0.0244	-0.0088	-0.0178	-0.0088	-0.0074	0.0116	-0.0193
ENSG00000012174	MBTPS2	5.5541	0.0886	-0.2548	-0.0549	0.4065	-0.042	0.0853	0.0035	0.06	-0.1016	0.0158	-0.0198	-0.007	0.0278	0.0181	0.0028	0.0039	-0.0637	-0.0284	-0.0094	0.0781	-0.0172	-0.0207	-0.0106	0.0048	0.0211	0.0413	0.0464	0.0021	0.0018	-0.0148	-0.0186
ENSG00000012211	PRICKLE3	7.3531	0.0613	0.2629	-0.0641	-0.1318	-0.0362	0.061	0.0522	-0.1681	-0.0225	0.0273	-0.0196	0.0001	-0.0269	-0.0031	-0.0131	-0.0148	0.0183	0.0257	0.0221	-0.0228	0.0118	0.0589	-0.06	0.0073	-0.0109	0.0027	-0.0189	0.0272	-0.0266	0.009	-0.0078
ENSG00000012223	LTF	9.2869	-0.0354	0.1872	-0.0261	-0.1371	0.2017	-0.0434	-0.0389	0.0103	-0.0195	-0.0056	0.0099	-0.0379	-0.0397	0.0676	-0.019	0.0828	0.1562	-0.0244	-0.0373	0.0302	-0.0145	-0.0228	0.0096	-0.0002	-0.0292	0.0467	0.0023	-0.0077	0.0066	-0.0412	-0.0528
ENSG00000012232	EXTL3	10.4549	0.1319	0.7087	-0.0684	-0.0531	-0.002	-0.0331	-0.0032	-0.1267	0.1062	-0.1008	0.0131	0.0134	0.0088	-0.0418	-0.0096	0.0051	0.0099	0.0074	0.0166	-0.0198	0.018	0.0102	-0.0375	0.02	-0.017	-0.0052	-0.0538	0.0076	0.0247	-0.0014	0.0033
ENSG00000012504	NR1H4	0.0106	-0.318	0.2803	-0.0535	-0.4473	0.0451	-0.013	-0.0293	-0.0601	0.0378	-0.0075	0.0043	-0.0212	-0.0214	-0.013	-0.011	0.005	0.027	0.0064	0.0052	-0.04	0.0043	0.0007	-0.0064	0.0358	0.0222	-0.0075	-0.0453	0.0068	0.0093	0.0096	0.0029
ENSG00000012660	ELOVL5	11.1493	0.2621	0.4964	0.0126	0.4024	-0.0566	-0.0404	0.0221	0.0987	-0.0084	0.0002	-0.0252	-0.0197	-0.001	-0.0071	0.012	0.0112	-0.0495	0.0177	-0.0096	0.0311	-0.0239	-0.0275	-0.0112	0.0105	-0.0155	-0.0166	-0.0013	-0.0127	0.0115	0.0051	0.0049
ENSG00000012779	ALOX5	12.917	0.1373	0.7966	0.0319	-0.1355	-0.0142	-0.0682	-0.0032	-0.0619	0.0264	0.0152	-0.0169	-0.0123	-0.03	-0.0122	-0.0148	-0.0119	0.0085	0.0343	-0.0075	-0.0431	0.0058	0.0451	-0.051	0.0163	-0.0221	-0.0388	-0.0419	-0.0084	0.0031	0.0058	-0.0058
ENSG00000012817	KDM5D	4.8729	0.0432	-0.0709	-0.0113	0.0286	0.0039	-0.0417	0.017	0.0042	-0.016	0.0095	0.0105	-0.0192	-0.0112	0.0267	-0.0077	-0.0037	-0.013	-0.0339	0.0223	0.0117	-0.0166	0.0034	-0.0313	0.0652	0.0032	0.0127	0.0037	0.0377	0.0031	-0.019	-0.0109
ENSG00000012822	CALCOCO1	11.5161	0.2218	0.5537	-0.0647	-0.0593	-0.0117	-0.0206	0.0711	-0.1581	0.1126	-0.1136	0.006	0.0143	0.0565	-0.0529	0.0065	0.0005	0.0193	0.0513	0.0113	-0.0283	0.0063	0.0301	-0.0295	-0.0266	-0.026	-0.0297	-0.0369	-0.0063	0.0191	0.0066	0.0017
ENSG00000012963	UBR7	8.4932	0.1466	-0.158	-0.1578	0.098	-0.0253	0.0107	0.0029	0.0748	0.0058	-0.0122	-0.0189	-0.027	-0.0183	0.0041	-0.0043	0.0153	-0.038	-0.0281	0.0026	0.0186	-0.0114	-0.0439	-0.0608	0.0222	0.0258	0.0026	-0.0212	-0.0001	0.0102	-0.0095	0.0097
ENSG00000012983	MAP4K5	7.2166	0.0916	-0.2807	-0.1216	0.4592	0.0769	0.0572	0.1002	0.118	-0.0538	-0.0238	-0.0256	-0.0022	0.0205	0.0077	0.0089	0	-0.0381	0.0332	-0.0208	0.1114	0.0128	-0.0414	0.0084	-0.009	0.0133	0.0328	0.0262	0.0115	-0.0025	-0.0095	0.0063
ENSG00000013016	EHD3	7.7992	-0.0299	0.0353	-0.055	-0.1459	0.2171	-0.0653	0.0041	-0.2262	0.0613	-0.0536	-0.0504	-0.1068	0.0366	-0.2072	-0.018	-0.0053	0.0234	-0.0455	-0.0049	0.0575	-0.0056	0.0401	-0.0684	-0.0169	-0.0044	-0.0226	-0.0245	0.0066	-0.0021	0.0142	-0.0041
ENSG00000013275	PSMC4	10.2195	-0.2093	0.062	-0.1868	-0.5982	0.0279	0.0203	-0.0163	-0.1589	0.0343	0.0282	0.0073	-0.0317	-0.0274	-0.0166	-0.0151	-0.003	0.0504	0.0153	0.0329	-0.096	0.0112	-0.0049	-0.0127	0.0315	0.0176	-0.0046	-0.0274	0.0152	0.0031	-0.0052	0.0138
ENSG00000013288	MAN2B2	10.6782	0.1455	0.3147	-0.1216	0.0478	-0.059	0.0003	0.0351	-0.222	0.0138	-0.0937	-0.0182	0.0023	0.078	-0.0235	0.032	0.0015	0.0221	0.0275	0.019	0.0074	0.0243	0.0418	-0.0336	-0.0079	-0.0038	-0.0296	-0.0638	-0.0061	0.014	0.0172	0.0269
ENSG00000013293	SLC7A14	0.0205	-0.3471	0.2705	-0.0499	-0.4435	0.0467	-0.0144	-0.0158	-0.0468	0.0314	-0.0029	0.0053	-0.0213	-0.0128	-0.006	-0.0039	0.0094	0.0252	0.0185	0.0115	-0.0356	-0.0017	0.0067	-0.0116	0.0218	0.0116	0.0002	-0.0439	0.0095	0.008	0.0059	-0.0129
ENSG00000013297	CLDN11	1.1068	-0.0605	0.0602	0.0136	-0.0154	0.0279	0.0009	0.026	0.0354	-0.0045	0.036	0.0447	-0.0186	-0.0041	0.0188	0.0182	-0.0093	0.0196	-0.0002	0.0355	0.0308	0.019	-0.0037	-0.0267	-0.0103	-0.0124	-0.0341	0.0038	0.025	-0.0128	-0.0068	0.0213
ENSG00000013306	SLC25A39	14.072	-0.1281	0.1896	0.0356	-0.3689	0.609	-0.0916	-0.0189	-0.0232	-0.0717	-0.034	-0.0197	-0.0239	-0.0155	0.0361	-0.0731	0.0201	0.0368	0.0213	0.0042	0.1693	-0.0093	0.0106	0.0493	0.0182	-0.0103	0.0042	-0.0269	0.0003	0.0047	0.014	-0.0084
ENSG00000013364	MVP	12.9362	-0.0241	0.6054	-0.0238	-0.3724	-0.0072	-0.1215	-0.0335	-0.0576	0.011	0.0624	0.005	-0.0262	-0.0596	0.0082	-0.0087	-0.0222	0.0342	0.0221	0.0078	-0.0841	0.0225	0.01	-0.0164	0.0381	-0.0256	-0.0216	-0.0625	-0.0048	0.0154	0.0064	-0.0233
ENSG00000013374	NUB1	10.6147	-0.0687	0.2737	-0.193	-0.1859	-0.0609	-0.1416	-0.0158	-0.0845	-0.0549	0.1227	-0.0602	-0.0201	-0.0085	-0.0616	0.0199	-0.0179	-0.0041	0.039	0.0306	-0.0744	0.0119	-0.0327	-0.0341	0.0312	-0.0019	-0.0148	-0.0093	-0.0347	-0.0063	-0.0049	-0.0113
ENSG00000013375	PGM3	6.5908	0.0867	-0.3858	0.0599	0.3657	-0.0223	0.0453	0.0149	0.1366	-0.043	0.0177	0.0019	0.0001	0.0497	0.057	0.0266	-0.0051	-0.0649	-0.0124	-0.0391	0.053	-0.0297	-0.0184	0.0247	-0.0054	0.0138	0.0299	0.0289	-0.004	0.0068	-0.0154	-0.007
ENSG00000013392	RWDD2A	5.1405	0.0117	-0.3952	0.1194	0.1111	-0.0227	0.0304	-0.0373	0.1746	-0.0157	0.0052	0.0204	-0.0068	0.0369	0.0393	0.0165	0.0117	-0.0142	-0.0216	0.0101	0.0347	-0.0045	-0.0276	0.0119	0.0284	0.043	-0.0078	0.0081	-0.0048	0.0178	0.0015	-0.0083
ENSG00000013441	CLK1	10.3771	0.173	-0.0122	0.0406	0.5273	-0.0586	0.0265	0.0325	0.2233	-0.0011	-0.0226	0.0124	0.0386	0.0525	0.0455	0.0141	0.0168	-0.0656	-0.0024	-0.0302	0.0573	-0.0218	-0.0379	0.0535	-0.0087	-0.01	0.0206	0.0132	-0.0258	0.0178	-0.0017	0.0014
ENSG00000013503	POLR3B	6.6215	0.1179	-0.2662	-0.0027	0.0959	-0.037	0.0327	0.0486	-0.0881	-0.0164	-0.0468	-0.006	-0.0091	0.0214	0.0081	0.0162	-0.033	-0.0208	-0.0168	-0.0038	0.0269	-0.0172	0.0036	-0.0544	0.0062	0.047	-0.0277	0.0217	0.0171	0.0126	-0.0175	0.0017
ENSG00000013523	ANGEL1	8.3799	0.0515	-0.4728	0.0465	0.1928	-0.0281	0.0535	0.0193	-0.195	-0.0429	-0.0379	-0.0058	0.0005	0.0322	-0.015	-0.0089	-0.0186	-0.0486	-0.0097	0.0143	0.0654	-0.0046	0.0302	-0.0073	-0.0134	0.0636	0.0071	0.0079	0.0285	-0.0002	-0.0126	0.0322
ENSG00000013561	RNF14	8.2464	0.0473	-0.2054	-0.1586	0.1812	0.1498	0.0779	-0.0372	0.2229	-0.0885	0.009	-0.0236	-0.0063	0.013	0.0441	0.0027	0.0131	-0.051	-0.0235	-0.0064	0.114	-0.0171	-0.081	0.0249	0.0051	0.0198	0.012	0.0087	0.006	0.026	-0.0087	0.002
ENSG00000013563	DNASE1L1	8.1265	0.0506	0.2133	-0.0951	-0.2102	-0.0142	0.1198	-0.0194	-0.0888	-0.0754	0.0626	-0.0196	-0.0098	-0.0221	0.0146	-0.0175	0.0094	0.0187	0.0347	0.0211	-0.0175	0.0079	0.0437	-0.0304	-0.0068	0.0064	-0.0356	-0.0461	0.0025	0.0021	-0.0075	-0.004
ENSG00000013573	DDX11	8.145	-0.024	-0.1933	0.0502	-0.1111	-0.0058	-0.0469	0.0139	-0.0764	0.0421	0.0098	0.0349	0.017	-0.0223	0.0106	0.009	-0.0101	0.0204	-0.0047	-0.0043	-0.035	0.0634	-0.0096	0.01	0.0208	0.006	-0.0002	-0.0368	-0.0051	0.0031	-0.0036	-0.0321
ENSG00000013583	HEBP1	8.3423	-0.1732	0.3191	-0.0869	-0.458	0.1819	0.0566	-0.05	-0.0021	-0.158	0.1124	-0.0302	-0.0449	-0.0313	0.0056	0.008	-0.0115	0.0184	0.0181	0.0469	-0.0018	-0.0118	-0.0442	0.0368	0.0725	-0.0022	-0.0076	-0.022	0.0272	0.0093	0.0071	-0.0045
ENSG00000013588	GPRC5A	0.1877	-0.3544	0.1719	0.0033	-0.1906	0.0094	-0.0206	-0.0451	-0.0115	0.0149	0.0085	0.0022	-0.0016	0.0014	0.016	-0.0168	0.0071	0.0047	0.0329	0.0214	-0.0232	-0.013	-0.0032	-0.0156	0.015	0.0003	-0.0113	-0.0307	-0.0073	-0.0221	0.0151	0.0096
ENSG00000013619	MAMLD1	4.1848	0.0766	-0.201	-0.1436	0.0276	0.0331	-0.0621	0.0131	-0.0383	0.0326	0.0231	-0.0181	-0.0984	-0.0045	0.0195	0.0066	0.0052	-0.0286	0.0345	-0.065	0.0186	-0.0217	-0.0097	-0.018	-0.0533	-0.0155	-0.035	0.0071	-0.0196	0.0058	-0.0327	-0.0137
ENSG00000013725	CD6	11.7374	-0.118	-0.4957	0.1364	-0.2842	0.0409	-0.1543	-0.0302	-0.1283	0.1013	-0.0506	-0.0165	-0.0595	-0.0134	0.0233	-0.0109	0.0121	0.0248	-0.0128	-0.0123	-0.0601	-0.0084	0.0089	0.0107	0.0151	0.0316	0.0226	-0.0199	-0.0066	0.0327	-0.0204	-0.0187
ENSG00000013810	TACC3	11.3343	0.0448	0.6283	0.1305	-0.2629	-0.0327	-0.0371	-0.0083	-0.1205	0.0765	-0.0385	0.0147	-0.007	0.0002	-0.0333	-0.0088	0.0035	0.0183	0.0104	0.0139	-0.0569	0.0047	0.0338	-0.0256	0.0108	-0.0071	0.0057	-0.0328	0.0101	0.0369	-0.0076	0.0051
ENSG00000014123	UFL1	7.5147	0.1498	-0.2908	-0.0062	0.5339	-0.0266	0.0712	0.0025	0.1322	-0.0792	-0.0043	-0.0197	-0.0072	0.034	0.039	0.0057	0.0073	-0.0591	0.0045	-0.0192	0.0971	-0.0064	-0.0327	-0.0025	-0.017	0.0381	0.0079	0.0271	0.0018	0.0001	0.0018	-0.0059
ENSG00000014138	POLA2	8.5588	-0.1889	0.0215	-0.0927	-0.4109	-0.0355	0.0015	-0.0315	-0.1607	-0.0341	0.0349	-0.0055	-0.0013	-0.0172	-0.0163	-0.0041	-0.0201	0.0206	0.0131	0.0313	-0.0782	0.0069	0.0404	-0.0274	0.0192	0.0052	-0.014	-0.0117	-0.0056	-0.0105	0.0122	-0.017
ENSG00000014164	ZC3H3	9.556	0.0108	0.4181	0.0066	-0.2798	-0.0252	-0.0737	-0.0164	-0.1957	0.0035	0.0149	-0.0122	-0.0089	-0.0311	-0.0235	0.0181	0.0046	0.0374	0.0133	0.0261	-0.0619	0.024	0.0444	-0.0448	0.0057	-0.0067	-0.026	-0.0353	0.0049	-0.006	0.0313	-0.0222
ENSG00000014216	CAPN1	11.6982	-0.0068	0.3745	-0.14	-0.3804	0.0831	-0.0335	0.036	-0.2463	0.0012	0.008	-0.006	-0.0369	-0.0338	-0.0333	-0.0103	-0.0256	0.0278	0.0089	0.0198	-0.0546	0.025	0.0378	-0.056	0.0232	-0.0119	-0.0436	-0.0492	0.0118	0.0192	0.0077	0.0034
ENSG00000014257	ACPP	7.8999	0.1387	0.4905	-0.0364	0.1598	-0.002	0.0842	0.023	-0.0133	-0.065	-0.0336	-0.0255	-0.0214	0.0349	0.0011	-0.0029	-0.0131	-0.0171	0.0494	0.0224	0.0373	-0.0136	-0.0107	-0.0077	0.018	0.0292	-0.0129	-0.0132	0.0052	0.0172	0.0015	-0.0159
ENSG00000014641	MDH1	9.5946	-0.1462	-0.2899	-0.0387	-0.3234	0.0233	0.0466	-0.0594	0.3195	-0.0076	0.121	0.0179	-0.0114	-0.011	0.0532	-0.0133	0.0166	0.0067	-0.0086	0.0037	-0.0372	-0.0363	-0.0536	0.0294	0.0149	0.039	0.0373	0.0123	0.0083	0.0078	-0.0193	-0.0327
ENSG00000014824	SLC30A9	7.5203	0.1221	-0.2141	-0.0103	0.4109	-0.0577	0.1011	-0.0291	0.2586	-0.0832	0.0367	-0.001	0.0115	0.017	0.0712	0.0073	0.0035	-0.0537	0.0095	-0.0206	0.0681	-0.0294	-0.0407	0.0075	-0.0107	0.0142	0.0103	0.0215	-0.0059	-0.0019	0.0212	0.0118
ENSG00000014914	MTMR11	8.5245	-0.0194	0.2439	-0.1992	-0.2231	0.003	0.2188	-0.0323	-0.0322	-0.2174	0.1195	-0.0268	-0.054	0.0093	0.0449	-0.0144	0.0003	-0.0391	0.0075	0.0236	-0.012	-0.011	-0.0115	0.0051	0.0067	-0.0153	-0.0131	0.0293	0.0089	0.0096	-0.0024	-0.0031
ENSG00000014919	COX15	9.0594	-0.122	0.2709	-0.0703	-0.1777	-0.0793	0.0197	-0.0267	-0.0308	-0.0539	0.0417	-0.0264	-0.0051	-0.0301	0.0185	0.023	-0.0199	-0.0557	0.0172	0.0424	-0.0311	-0.0384	0.0059	-0.0539	0.0434	-0.0223	-0.023	-0.0255	0.008	-0.0098	-0.0178	-0.0108
ENSG00000015133	CCDC88C	11.1489	0.0781	-0.5425	-0.236	0.2253	-0.0607	-0.0658	-0.0076	-0.2185	0.0354	-0.1106	-0.0064	0.0067	0.032	0.0203	0.0144	-0.0044	0.0058	-0.015	-0.0164	0.0129	0.0404	0.0196	-0.0292	-0.0611	0.0065	0.0166	-0.0032	-0.0022	0.0098	-0.0054	-0.0013
ENSG00000015153	YAF2	7.1064	0.0102	-0.0408	-0.0667	0.2422	0.0453	-0.0045	-0.0152	0.2609	0.0229	-0.0165	0.0128	-0.0065	0.01	0.0416	-0.0117	0.0167	-0.0386	0.0171	-0.0111	0.0648	-0.0179	-0.0706	0.0449	0.0161	-0.0011	0.0327	0.0062	-0.0285	-0.0092	0.0503	-0.0107
ENSG00000015171	ZMYND11	8.2005	0.1405	-0.441	-0.0703	0.4872	-0.031	0.0156	0.0728	0.0933	-0.0053	-0.0401	-0.0148	0.0039	0.0282	0.0161	0.0023	0.0043	-0.0448	-0.0001	-0.0393	0.0786	-0.0002	-0.0385	-0.0123	-0.0243	0.0327	0.0308	0.0172	-0.0095	0.0096	0.0027	0.0088
ENSG00000015285	WAS	13.0123	0.0009	0.6562	-0.0402	-0.3513	-0.0092	-0.0716	0.0024	-0.1685	0.0467	-0.0082	0.0094	-0.0023	-0.0136	-0.031	-0.0006	-0.0021	0.0353	0.0244	0.0315	-0.0887	0.019	0.0095	-0.0275	0.0317	-0.0244	-0.0222	-0.049	-0.003	0.0101	0.0132	-0.004
ENSG00000015413	DPEP1	0.238	-0.308	0.1434	-0.0468	-0.1719	-0.0098	-0.0239	-0.0298	-0.0287	0.0289	0.0252	-0.0035	-0.0042	0.0111	0.0145	-0.0096	0.0099	0.0136	0.0321	-0.0077	-0.0357	-0.0097	0.0193	0.0014	0.0072	-0.0144	0.0169	-0.0217	-0.0141	0.0414	0.0279	-0.0076
ENSG00000015475	BID	10.9265	0.0194	0.6733	-0.0097	-0.3025	0.0362	-0.0115	-0.0281	0.1509	0.0236	0.0271	0.012	-0.0239	-0.0189	0.0154	-0.0208	-0.0071	0.0399	0.0407	-0.0004	-0.0228	-0.0144	-0.0421	0.0327	0.0383	-0.0188	0.0004	-0.0176	0.0045	0.0207	0.0195	-0.0218
ENSG00000015479	MATR3	10.6571	0.1211	-0.3229	0.0141	0.4121	-0.018	0.0537	-0.0057	0.276	-0.0482	0.0253	-0.0048	0.0022	0.0417	0.046	0.0059	0.0064	-0.0511	-0.007	-0.0176	0.0927	-0.0214	-0.0538	0.0158	-0.0147	0.0365	0.0241	0.0165	-0.013	0.0119	-0.0044	-0.0014
ENSG00000015520	NPC1L1	1.2461	-0.032	0.0009	0.0912	-0.0357	0.0018	0.0068	-0.0008	-0.0698	0.0001	-0.0061	-0.0007	0.0119	0.0277	0.0277	-0.0045	0.003	0.0042	-0.0056	-0.0098	-0.0146	-0.0196	0.0164	-0.0175	0.0008	-0.0325	0.0151	-0.0682	0.0052	-0.002	0.0202	0.001
ENSG00000015532	XYLT2	9.0855	-0.0771	-0.3801	0.0407	-0.335	-0.05	-0.041	-0.0079	-0.1664	0.0783	-0.0457	0.0342	-0.0016	-0.0206	-0.0116	-0.0015	-0.0086	0.061	-0.0131	-0.0114	-0.0889	0.0132	0.0449	0.0049	-0.0067	0.0299	-0.0001	-0.0097	0.0176	0.0156	0.0085	0.0063
ENSG00000015568	RGPD5	0.1011	-0.3134	0.1889	-0.0312	-0.2865	0.0004	-0.0162	0.0009	-0.0626	0.0328	-0.0019	-0.0095	-0.0222	-0.0077	-0.0062	0.0033	-0.0038	0.0026	0.0235	0.0225	-0.0098	-0.008	-0.0119	-0.0041	0.0222	-0.0003	-0.0262	-0.0483	0.0392	-0.0009	0.0107	0.0077
ENSG00000015592	STMN4	0.4654	-0.233	0.0577	0.0174	-0.0838	0.0054	-0.0253	-0.0073	-0.0313	-0.0045	0.0018	-0.0108	-0.0074	-0.0013	-0.0141	0.0366	-0.0266	0.0029	0.0128	-0.0262	-0.0259	-0.0108	0.0193	0.0067	-0.0151	0.0177	-0.0085	-0.0151	0.0148	0.0042	-0.0208	0.0144
ENSG00000015676	NUDCD3	10.2555	-0.084	-0.3905	0.0763	-0.3702	0.0206	-0.0304	0.0165	-0.2041	0.0523	0.0039	0.0106	-0.0285	-0.028	-0.0367	-0.0252	0.0043	0.0302	-0.0207	0.0199	-0.05	0.0023	0.0224	-0.0084	0.0248	0.047	-0.0077	-0.0268	0.0161	0	-0.0297	0.0183
ENSG00000016082	ISL1	0.0083	-0.3321	0.2758	-0.0601	-0.4548	0.0464	-0.0258	-0.0173	-0.0597	0.0404	-0.0041	-0.0029	-0.0264	-0.0141	-0.0209	-0.0099	0.0141	0.0321	0.0205	0.0182	-0.0435	-0.0099	-0.0125	-0.0148	0.0215	0.0264	0.0028	-0.0403	0.0211	0.0078	-0.0026	0.0125
ENSG00000016391	CHDH	2.1241	0.0099	-0.0229	-0.006	0.013	-0.0019	0.0318	0.123	-0.0296	-0.0111	0.0096	-0.0081	0.0017	0.021	-0.0522	0.0059	-0.0354	0.0028	0.0253	-0.0249	0.0037	-0.0093	0.0322	0.023	-0.0204	-0.0152	0.0022	-0.0117	0.0001	0.0119	0.0168	0.0145
ENSG00000016402	IL20RA	0.1884	-0.3168	0.1566	-0.0265	-0.1886	0.0402	-0.0158	0.003	-0.0164	0.0548	-0.012	-0.0006	-0.0054	0.0089	-0.0203	-0.0265	-0.0148	-0.0064	0.0107	-0.0012	0.0109	-0.018	-0.0092	0.006	0.0149	0.0155	0.0027	-0.0108	0.0383	-0.0178	-0.0074	-0.0072
ENSG00000016490	CLCA1	0.0356	-0.3294	0.2659	-0.0346	-0.3998	0.0476	-0.0138	-0.0222	-0.0394	0.0411	0.0129	0.0042	-0.0123	-0.0125	-0.0267	0.0114	0.0057	0.0169	0.0201	0.0173	-0.0402	-0.0019	0	-0.0115	0.0238	0.0261	-0.022	-0.0359	0.0284	-0.0094	0.0039	0.0077
ENSG00000016602	CLCA4	0.2454	-0.337	0.1034	-0.0319	-0.1088	0.0303	-0.0298	-0.0116	-0.0268	-0.0079	0.0162	-0.012	-0.0051	-0.0098	-0.0132	-0.0098	0.0174	0.0315	0.021	0.0029	-0.0178	-0.0026	0.002	-0.0005	-0.0121	0.0067	0.0139	-0.0006	0.0017	0.0177	0.0228	-0.0206
ENSG00000016864	GLT8D1	8.7524	0.0877	-0.3535	-0.0338	-0.1005	-0.0147	0.0386	-0.0089	0.1969	0.0267	-0.013	0.0413	0.0161	-0.0019	0.0425	0.0145	0.0119	-0.0052	-0.0354	-0.0019	-0.0282	-0.0091	-0.0784	0.003	0.0461	0.0387	0.0253	0.0159	0.002	0.0201	-0.0283	-0.0294
ENSG00000017260	ATP2C1	8.7504	0.1753	-0.0878	-0.0986	0.4765	-0.0135	0.083	0.0511	0.0923	-0.0765	-0.002	-0.0276	-0.0056	0.0441	0.0003	0.0283	0.0064	-0.0713	-0.0024	-0.0096	0.0762	-0.0044	-0.0286	0.0131	-0.0033	0.0058	0.0092	0.0087	-0.0004	0.0267	-0.0088	0.0042
ENSG00000017373	NA	1.5323	-0.0341	-0.047	-0.1168	-0.0773	-0.0241	-0.0269	0.017	-0.0246	0.0292	0.0071	0.005	-0.0273	0.0016	-0.0231	-0.0096	0.0215	0.0112	0.0065	-0.0137	-0.0372	-0.0025	0.0236	0.0131	-0.0383	0.0085	-0.0266	0.0221	0.0166	0.0189	-0.0113	-0.0287
ENSG00000017427	IGF1	0.9253	-0.1569	0.0115	-0.0056	0.0011	0.0024	-0.0433	-0.0134	0.0204	0.0115	0.0712	-0.0242	-0.0241	-0.0057	0.017	0.0416	0.0057	-0.0079	0.0462	0.0154	-0.0179	0.0474	0.0564	-0.0137	-0.0156	-0.0246	0.0263	0.0166	-0.0055	0.017	0.031	0.0215
ENSG00000017483	SLC38A5	9.5285	-0.155	0.1224	-0.0025	-0.3339	0.498	-0.1114	-0.0109	-0.0773	-0.0408	-0.0234	-0.0147	-0.0364	-0.0226	0.0148	-0.0507	-0.0017	0.0258	0.0237	0.0063	0.1147	0.0024	0.0337	0.0309	0.0185	-0.016	0.0102	-0.035	-0.0055	0.0068	0.0205	-0.0111
ENSG00000017621	NA	4.6441	-0.0885	0.2169	0.006	-0.2625	0.0527	0.0642	-0.0143	-0.0226	-0.0067	0.0341	0.0208	-0.0438	-0.0059	-0.0335	0.0107	-0.0125	0.032	-0.0095	0.0193	-0.033	0.0092	0.0207	-0.0297	0.0333	0.005	-0.039	0.0111	0.0043	-0.0313	-0.001	-0.0318
ENSG00000017797	RALBP1	10.6557	0.264	0.5842	-0.0116	0.1204	0.0052	-0.0593	0.0112	-0.0294	0.0804	-0.0813	-0.0041	0.0063	0.0642	-0.0486	0.0261	0.0157	0.0143	0.0035	0.0078	0.041	0.0067	-0.013	-0.0299	-0.0165	-0.0024	0.0099	-0.0394	0.0048	0.0141	-0.0027	0.0092
ENSG00000018189	RUFY3	7.5121	0.0937	-0.2471	-0.0831	0.442	-0.1075	0.145	-0.0001	0.0501	-0.1608	0.0396	-0.0211	-0.0123	0.0408	0.0366	0.0179	-0.01	-0.0567	0.0185	-0.0005	0.0693	0.0032	-0.0038	0.0173	-0.0375	0.0304	0.0039	0.0274	0.0065	-0.0352	-0.0134	0.0202
ENSG00000018236	CNTN1	0.0339	-0.3532	0.2348	-0.0366	-0.3691	0.0429	0.0015	-0.0106	-0.0613	0.024	-0.0008	0.001	-0.0088	-0.0105	-0.0178	0.0066	0.0086	0.0374	0.0155	0.0267	-0.0466	-0.0109	0.0001	0.0083	0.0361	0.0191	-0.0024	-0.0475	0.0104	-0.0037	0.0111	-0.0039
ENSG00000018280	SLC11A1	13.0413	0.1102	0.7178	0.0264	-0.0887	-0.0284	-0.0513	-0.0702	-0.0147	0.0281	-0.0036	0.0122	-0.0047	-0.0591	0.0155	-0.0283	0.0041	0.0115	0.0229	-0.0272	-0.0458	0.0044	0.0257	-0.0073	0.0195	-0.0368	-0.0081	-0.0276	-0.0108	0.0022	-0.0051	-0.0175
ENSG00000018408	WWTR1	2.6847	-0.0481	-0.0749	-0.1353	-0.0564	0.0095	-0.071	-0.0451	0.0055	0.0523	-0.0297	0.0165	-0.0461	-0.026	-0.0038	-0.0167	-0.0096	-0.0076	-0.0049	0.0128	-0.0204	-0.005	-0.0195	0.0071	0.0074	0.0067	0.0209	-0.0079	-0.0014	-0.0049	0.0007	-0.005
ENSG00000018510	AGPS	8.2919	0.0575	-0.1536	-0.1977	0.3328	-0.0238	0.1444	0.0147	0.1907	-0.1386	0.0656	-0.0414	0.0006	0.0063	0.0682	0.02	-0.0045	-0.0629	0.0257	-0.0139	0.0847	-0.0267	-0.0629	0.0138	0.0056	0.0155	0.0159	0.018	-0.0018	0.0002	-0.0089	-0.0101
ENSG00000018607	ZNF806	0.0229	-0.3251	0.272	-0.0526	-0.4102	0.0349	-0.01	-0.0329	-0.0449	0.0245	0.0021	0.0043	0.0001	-0.0252	-0.0051	0.0039	0.0067	0.0254	0.0156	0.0121	-0.0292	-0.0163	0.0107	-0.014	0.032	0.0177	0.0011	-0.0528	-0.0025	0.0062	0.0048	-0.0044
ENSG00000018610	CXorf56	7.7978	-0.0592	-0.1831	-0.0286	-0.1772	-0.0133	0.0705	-0.0595	0.2105	0.0236	0.0507	0.0295	0.0365	-0.0479	0.0374	0.0017	-0.0037	0.0396	-0.0347	0.0302	-0.0277	-0.0151	-0.0315	-0.0091	0.0047	0.0085	0.0162	0.0164	0.0285	-0.0191	-0.0213	-0.0174
ENSG00000018625	ATP1A2	0.72	-0.1436	0.0191	0.0121	-0.0225	-0.0081	0.0048	0.01	-0.0213	-0.026	-0.0638	0.0002	0.0106	0.0023	-0.0139	0.0156	0.012	-0.0325	0.005	0.018	-0.0145	-0.0225	0.0049	0.0084	-0.0067	0.0223	0.007	-0.0416	-0.0074	-0.0048	0.0233	0.0053
ENSG00000018699	TTC27	7.3703	-0.0044	-0.5233	0.064	-0.0496	-0.0192	-0.0434	-0.0451	0.0258	-0.0146	0.0407	-0.0338	-0.0419	-0.0011	-0.0084	-0.0059	0.0061	-0.0145	-0.0294	-0.0182	0.0049	-0.0036	-0.0259	-0.0424	-0.0121	0.039	0.0137	0.0416	-0.0014	-0.0152	-0.0359	-0.0033
ENSG00000018869	ZNF582	4.9709	-0.0404	-0.31	-0.002	0.0982	-0.0043	0.0376	0.0012	0.2227	0.0296	0.0296	0.0165	0.0095	0.0478	0.0295	0.0171	-0.0228	-0.0124	0.0194	-0.0094	0.0417	-0.0067	-0.0624	-0.0094	0.0048	0.0158	0.0387	0.0173	-0.0101	-0.0002	-0.0039	-0.0146
ENSG00000019102	VSIG2	5.7905	-0.0624	0.1634	0.0064	-0.3377	0.2307	-0.0104	-0.0315	-0.1345	0.0206	-0.0082	-0.0307	-0.0893	0.0032	-0.2021	0.0085	0.0149	0.0309	-0.0548	-0.0154	0.0021	0.0009	0.0409	-0.0058	0.0053	-0.0228	-0.0208	-0.029	0.0019	0.024	0.002	-0.0414
ENSG00000019144	PHLDB1	3.5321	0.0968	-0.2915	0.1178	0.1359	-0.0291	-0.0191	-0.0015	-0.097	0.0137	0.004	-0.0104	-0.0178	0.0277	-0.0054	0.0347	0.0176	-0.0093	-0.0058	-0.0179	0.0298	-0.0246	0.0341	-0.0105	0.0151	-0.0009	0.0045	0.0296	-0.0009	0.0371	-0.0148	-0.0101
ENSG00000019169	MARCO	7.968	-0.1444	0.1638	-0.2096	-0.2481	-0.023	0.1097	-0.0335	0.009	-0.1689	0.1202	-0.0302	-0.0295	-0.0538	0.0368	-0.0221	0.0119	0.0158	0.0058	-0.0043	-0.0521	0.0345	0.0087	0.0079	0.0327	-0.0142	0.0168	0.0088	0.0069	0.0004	0.0025	0.0129
ENSG00000019186	CYP24A1	1.497	0.0245	-0.1059	0.0585	0.042	-0.0141	-0.0224	-0.0295	0.0373	-0.0254	0.0349	-0.0073	-0.0127	0.0038	0.0358	-0.0179	0.0143	-0.0085	0.0094	-0.0471	0.0002	-0.006	0.0169	0.02	-0.0278	0.02	0.0082	0.0096	-0.0185	0.0118	0.0064	-0.0006
ENSG00000019485	PRDM11	5.8722	-0.0622	-0.3493	-0.0377	-0.1431	0.0025	-0.0312	0.0126	-0.1399	0.0742	-0.0568	0.0225	0.0071	-0.014	-0.0527	-0.0226	-0.0062	0.0397	-0.0323	-0.0079	-0.0145	0.0282	0.0154	-0.0147	-0.033	0.0318	-0.0241	-0.0358	0.0238	-0.0046	-0.0301	0.0421
ENSG00000019505	SYT13	0.0541	-0.345	0.2335	-0.0596	-0.3587	0.0356	-0.0073	-0.0158	-0.0636	0.0458	-0.0099	-0.0147	0.0113	0.0083	-0.0157	-0.0196	0.0112	0.0011	0.0193	0.0185	-0.0204	-0.0036	0.0101	0.0029	0.0265	0.0132	-0.0045	-0.0367	0.0089	0.0096	0.0199	0.0186
ENSG00000019549	SNAI2	0.0148	-0.3296	0.2703	-0.0592	-0.4416	0.0446	-0.0038	-0.0299	-0.0616	0.0421	-0.0045	-0.0054	-0.0239	-0.0241	-0.0132	-0.0116	0.0145	0.0258	0.0123	0.0221	-0.0391	-0.0165	0.0019	-0.0095	0.0301	0.0191	0.0032	-0.0403	0.0059	0.0117	0.0021	0.0031
ENSG00000019582	CD74	15.9039	-0.1725	0.0489	-0.1229	-0.4483	-0.0158	0.099	0.0116	-0.2115	-0.058	0.1135	-0.0151	-0.0433	-0.0281	-0.0224	-0.0367	-0.0224	0.0199	0.0225	0.0419	-0.0711	0.0185	0.04	-0.0238	0.0166	-0.0044	-0.0863	-0.0321	0.0102	-0.0471	-0.0078	0.0201
ENSG00000019991	HGF	5.8379	0.0211	0.3157	-0.1593	0.222	-0.0351	0.1717	0.0207	0.0602	-0.1588	0.0713	-0.0432	-0.012	0.003	0.0329	0.0131	0.0166	-0.0369	0.0365	0.0008	0.057	0.0043	-0.0274	0.0144	0.0204	-0.0249	-0.0013	0.0245	-0.0052	0.0084	-0.0237	0.0101
ENSG00000019995	ZRANB1	9.2785	0.2424	0.3971	0.0641	0.1855	0.2105	-0.0535	0.02	0.1415	0.0249	-0.0558	0.0008	0.0036	0.0365	0.0218	-0.0202	0.0134	-0.0213	0.0266	0.0145	0.0971	-0.0201	-0.0529	-0.0116	0.0151	-0.0147	0.0157	-0.0185	0.0041	0.0186	-0.019	-0.009
ENSG00000020129	NCDN	8.6543	-0.0448	-0.2056	-0.0027	-0.2787	0.0067	-0.0085	-0.0274	-0.2564	-0.0174	0.0152	-0.0087	-0.0289	-0.0026	0.0198	0.0016	-0.0029	0.0338	-0.0091	0.0167	-0.0346	0.0115	0.0535	-0.0345	0.0103	0.0163	-0.018	-0.028	-0.0107	0.0181	-0.0102	-0.0078
ENSG00000020181	ADGRA2	5.8492	0.1423	0.0866	-0.1458	0.0377	-0.0416	0.1766	0.0129	-0.1703	-0.1457	-0.0131	-0.0146	0.0003	0.002	0.0216	0.0063	0.022	0.0158	-0.0025	0.0092	-0.0001	0.0324	0.0153	-0.0298	-0.0127	0.0214	-0.0165	-0.0086	0.0213	0.0148	-0.0323	0.0171
ENSG00000020219	CCT8L1P	0.249	-0.3453	0.1335	-0.0067	-0.1433	-0.0183	-0.0192	-0.0178	-0.0315	0.0027	-0.0297	0.0118	-0.0148	0.0344	-0.003	-0.017	-0.0095	-0.0113	-0.0185	-0.0101	-0.0102	-0.0172	0.0094	0.0286	-0.001	0.0011	-0.0161	-0.0026	-0.0144	-0.0355	0.0056	-0.044
ENSG00000020256	ZFP64	7.047	0.0352	-0.3128	-0.1522	-0.006	-0.0001	0.0343	0.0872	-0.184	0.0131	-0.0261	0.0027	0.02	-0.023	-0.0457	0.0095	-0.0133	0.0302	-0.0104	-0.0205	-0.0127	0.0335	0.0127	-0.0717	-0.0026	0.053	0.0183	-0.0273	0.0387	-0.0057	0.0183	0.0147
ENSG00000020426	MNAT1	5.3899	-0.0419	-0.3813	-0.0677	-0.0932	0.0046	0.0248	-0.0033	0.2129	0.0114	0.0371	0.0281	0.0154	0.0039	0.0354	0.006	0.0193	0.0094	-0.0241	-0.0189	-0.0188	0.0003	-0.0441	0.0196	0.0059	0.0383	0.0441	-0.0046	-0.008	0.0251	0.0263	-0.0079
ENSG00000020577	SAMD4A	5.7633	-0.1347	0.0576	-0.2167	0.0967	-0.0495	0.1061	-0.0156	0.0326	-0.2336	0.1605	-0.0555	-0.0051	0.0583	0.0189	0.0252	-0.0198	-0.0271	0.0544	0.0576	0.0298	0.0061	-0.0273	0.0339	0.0021	-0.0142	-0.0163	0.0168	-0.0519	-0.028	0.01	0.01
ENSG00000020633	RUNX3	11.6801	-0.0452	-0.3225	-0.5209	-0.1296	0.0226	-0.1035	0.0113	-0.177	0.1169	-0.1284	0.0155	0.0479	-0.0424	-0.0281	0.0046	-0.0128	0.0335	-0.0342	-0.0116	-0.0381	0.0749	-0.0416	-0.0175	-0.0239	0.0005	0.0186	-0.006	0.0088	0.0143	0.0007	0.016
ENSG00000020922	MRE11	7.1429	0.1023	-0.1563	-0.0815	0.422	-0.0636	0.071	-0.0013	0.0824	-0.0412	-0.0049	-0.0148	0.0438	0.045	0.0313	0.0358	0.0061	-0.0485	0.0122	-0.0182	0.0742	-0.0282	-0.0056	0.0026	-0.0119	0.0256	0.0189	0.0405	-0.0349	0.0081	-0.0256	0.0073
ENSG00000021300	PLEKHB1	8.7501	-0.045	-0.4092	0.4454	-0.2606	0.0497	-0.0806	0.0002	-0.1207	0.0161	0.0056	0.0007	-0.0177	0.0047	-0.0201	-0.0058	-0.0031	0.0369	-0.03	-0.0004	-0.0476	-0.0145	0.0147	-0.0006	0.0588	0.0649	0.0146	-0.0037	0.0018	0.0243	-0.0156	-0.0121
ENSG00000021355	SERPINB1	11.8538	-0.0237	0.6434	-0.0853	-0.186	-0.0119	-0.0525	-0.0929	0.2063	-0.0482	0.1244	-0.01	-0.0339	-0.0864	0.031	-0.0134	0.0005	-0.0135	0.0005	-0.0166	-0.0365	-0.0182	-0.0108	0.0215	0.0419	-0.0178	0.0079	-0.0168	-0.0139	0.0069	-0.0024	-0.023
ENSG00000021461	CYP3A43	0.2776	-0.341	0.1234	-0.008	-0.1233	-0.0064	0.0017	-0.0055	-0.0435	-0.0361	-0.028	-0.0448	0.0173	-0.001	-0.0236	-0.0105	-0.0509	0.0237	-0.0004	0.0089	0.0105	0.0156	0.0178	0.022	0.0123	0.0024	0.0251	-0.0173	0.015	-0.0306	0.0162	0.0138
ENSG00000021488	SLC7A9	2.2783	0.0851	-0.0904	0.0411	-0.0064	-0.0184	-0.0058	-0.0297	-0.0069	0.0281	0.0041	0.013	0.0027	0.0619	0.034	0.0296	-0.0082	-0.0039	-0.0073	0.0027	0.0111	-0.0168	0.0136	0.0233	0.009	-0.006	0.0021	0.006	0.0035	0.0098	-0.0236	-0.01
ENSG00000021574	SPAST	8.185	0.1802	0.2121	-0.0247	0.3986	0.005	0.0457	0.0152	0.2134	-0.0443	-0.0144	-0.0099	0.009	0.0122	0.0422	0.0042	-0.0025	-0.0418	0.0002	-0.0018	0.0874	-0.0155	-0.0631	0.0072	0.0206	-0.0067	0.0112	0.0025	-0.0139	0.0055	0.0083	-0.0047
ENSG00000021645	NRXN3	0.3071	-0.3602	0.1759	0.0012	-0.1164	0.1622	-0.0375	-0.0116	0.0146	-0.0281	-0.0157	0.0204	0.0057	-0.0126	0.0238	-0.0017	0.0296	0.0145	0.0336	-0.0033	0.0291	-0.0179	-0.0187	-0.0085	-0.0047	-0.0358	-0.0182	-0.0123	-0.0074	-0.0036	-0.0116	-0.0235
ENSG00000021762	OSBPL5	9.798	-0.0149	-0.1128	-0.5351	-0.1101	-0.021	-0.0147	-0.01	-0.1471	0.0318	-0.0705	0.0468	0.0768	-0.0631	-0.0178	0.0246	-0.0324	0.0495	-0.0329	-0.0011	-0.0505	0.0931	-0.0294	-0.0282	-0.0247	-0.0173	0.0125	0.0041	0.019	-0.0273	0.0204	0.0157
ENSG00000021776	AQR	8.9891	0.1403	-0.1392	-0.0982	0.396	-0.0571	0.0583	0.0263	-0.1048	-0.103	-0.015	-0.0499	-0.0124	0.0584	-0.0031	0.0211	-0.0001	-0.0634	0.0314	0.0096	0.0899	-0.0133	-0.0138	-0.0648	-0.015	0.0459	-0.0047	0.0097	0.0243	-0.0001	-0.0157	0.0112
ENSG00000021826	CPS1	1.4533	-0.0107	-0.1454	0.0342	0.0875	0.03	-0.0147	-0.0051	0.0296	-0.0602	-0.0075	0.004	-0.0253	0.0212	0.0276	-0.0026	-0.0293	-0.0009	-0.0132	-0.0254	0.0259	-0.0186	-0.0343	0.0042	0.0151	0.0038	0.0063	0.0327	0.0112	-0.0191	0.0057	-0.0201
ENSG00000021852	C8B	0.2177	-0.3768	0.2042	-0.0128	-0.2156	0.0635	-0.0026	-0.0249	-0.0101	0.0097	-0.017	-0.0001	0.0013	-0.0164	-0.0109	-0.0084	-0.0019	0.0193	0.026	-0.0034	-0.0246	0.0015	0.0037	0.0248	0.0198	-0.0044	-0.0086	-0.0062	0.017	-0.0061	0.0152	-0.0023
ENSG00000022267	FHL1	7.7511	0.082	-0.1304	0.1341	-0.0824	0.2211	-0.0876	0.0013	-0.0908	0.0519	0.001	-0.0337	-0.1088	0.0124	-0.1693	-0.0235	0.0006	0.0058	-0.0629	-0.023	0.053	-0.0229	0.0073	0.0061	0.0212	0.0102	-0.032	-0.0187	-0.0193	0.0327	0.0073	-0.0164
ENSG00000022277	RTF2	11.0592	-0.0102	0.7298	-0.0058	-0.3547	-0.0131	-0.0387	-0.0174	0.0221	0.0641	0.0315	0.0104	-0.0124	0.0013	-0.0477	0.0036	0.0111	0.0321	0.0336	0.0405	-0.0718	-0.0196	-0.0157	-0.005	0.0298	-0.0092	-0.0178	-0.0236	0.0046	0.0138	0.0076	-0.008
ENSG00000022355	GABRA1	0.0221	-0.3653	0.2608	-0.0429	-0.4255	0.0502	-0.0122	-0.017	-0.0731	0.031	0.0029	-0.0171	-0.0214	-0.0127	-0.0121	-0.0094	0.0066	0.026	0.0218	0.0206	-0.0431	-0.0089	-0.0062	-0.0033	0.0333	0.0248	-0.0146	-0.0402	0.0135	0.0181	0.0143	-0.0028
ENSG00000022556	NLRP2	7.0367	-0.0114	-0.0889	-0.0658	-0.0583	0.0215	0.0062	-0.0176	-0.0726	0.0019	-0.0302	0.0005	-0.0034	-0.0004	-0.0169	-0.0157	-0.0172	-0.0013	0.0141	-0.0275	0.0036	0.0328	0.0227	-0.0082	0.0047	-0.0089	-0.0307	0.0079	-0.018	-0.0075	0.0064	-0.0224
ENSG00000022567	SLC45A4	11.0527	0.1754	0.6738	0.0728	0.0054	-0.0105	-0.0257	0.0527	-0.0832	0.1131	-0.1094	0.0035	0.0029	0.0517	-0.0449	0.0085	0.012	0.0179	0.0204	0.0149	-0.0145	0.0104	-0.0061	0.0042	-0.0052	-0.0294	-0.0179	-0.0367	0.0024	0.0323	-0.0004	-0.0064
ENSG00000022840	RNF10	12.3349	-0.0856	0.4227	0.0186	-0.3003	0.5119	-0.1477	-0.0342	-0.0328	-0.0706	0.0024	-0.0367	-0.0294	-0.052	0.0253	-0.0516	0.01	0.0226	0.0308	-0.0067	0.1292	-0.0069	0.0157	0.0126	0.0265	-0.0275	-0.0065	-0.0428	0.0054	0.0119	0.0027	-0.0142
ENSG00000022976	ZNF839	8.7702	0.101	0.2012	0.196	-0.2069	-0.1206	-0.1117	-0.0444	-0.0045	0.1156	-0.0204	0.0388	0.0092	-0.0554	0.0152	-0.0107	0.0123	0.0071	-0.0178	-0.0062	-0.1068	0.0286	0.0059	0.0266	0.0217	-0.0031	-0.0166	-0.0252	-0.0234	0.0196	-0.0114	0.0109
ENSG00000023041	ZDHHC6	9.1111	0.0644	-0.1398	-0.0226	0.2129	-0.0447	0.0219	0.0088	0.2381	-0.0274	0.0396	-0.007	0.0078	0.0412	0.0874	0.0187	0.0165	-0.0541	0.0205	-0.0181	0.0353	-0.0432	-0.0409	0.0661	0.0063	-0.0165	0.0162	0.0204	-0.0186	0.0259	-0.0065	-0.0016
ENSG00000023171	GRAMD1B	7.9044	-0.0846	0.2274	-0.2471	0.0304	-0.0805	0.1029	0.0727	-0.087	-0.1233	0.0954	-0.0451	0.0038	0.057	-0.0417	0.0334	-0.0195	0.0071	0.0715	0.0405	-0.0232	0.023	0.0123	-0.01	0.0423	-0.0123	-0.0154	-0.0039	-0.0258	0.0208	-0.0025	-0.0018
ENSG00000023191	RNH1	11.6538	-0.1325	0.0987	-0.1644	-0.5009	0.0136	0.1252	-0.0197	-0.1831	-0.0908	0.0844	-0.0183	-0.0341	-0.0358	0.025	-0.0039	-0.0206	0.0309	0.0115	0.0195	-0.0788	0.0257	0.0256	-0.0135	0.0455	0.0105	-0.0221	-0.0211	0.0181	0.0013	-0.0053	-0.0092
ENSG00000023228	NDUFS1	8.8437	0.1032	0.0211	-0.1703	0.2514	-0.0635	0.0674	-0.0042	-0.0753	-0.0987	0.0005	-0.0529	-0.0427	0.0039	-0.0191	0.0109	-0.0025	-0.0487	-0.0099	0.0147	0.0137	-0.0183	-0.0101	-0.0624	0.0029	0.0272	-0.0077	0.0123	0.0283	-0.0055	-0.0182	0.0414
ENSG00000023287	RB1CC1	8.5114	0.2269	0.1368	-0.0097	0.5479	-0.0229	0.0224	-0.0044	0.2051	-0.0413	-0.0279	-0.0148	0.0021	0.0484	0.0308	0.0152	-0.0029	-0.061	0.002	-0.0216	0.105	-0.0186	-0.0424	-0.0047	-0.0174	-0.0119	0.0163	0.0048	-0.0146	0.0201	0.0051	-0.0069
ENSG00000023318	ERP44	10.2101	0.0522	0.5722	-0.1983	-0.0704	-0.0551	0.025	-0.028	0.0744	-0.0931	0.0974	-0.0438	-0.0372	-0.0034	-0.0156	0.0338	-0.0001	-0.0291	0.0009	0.0246	-0.0281	-0.0166	-0.0591	0.0093	0.0568	-0.0073	-0.0168	-0.0167	-0.0026	0.0124	0.0165	0.0063
ENSG00000023330	ALAS1	9.607	0.0121	0.5468	-0.0488	-0.2411	-0.0114	-0.0202	0.1039	-0.1422	-0.0103	0.0485	-0.0111	-0.0317	0.0012	-0.0395	0.0157	-0.0039	0.0213	0.0693	0.0167	-0.0502	-0.0216	-0.0023	-0.021	0.0474	-0.0005	-0.0058	-0.0515	0.0195	0.0266	0.0003	-0.0189
ENSG00000023445	BIRC3	9.6749	0.0753	-0.4351	0.199	0.3726	-0.0122	0.0144	-0.0055	0.1765	-0.0584	0.0813	-0.0071	-0.0169	0.0103	0.0505	-0.0247	0.0071	-0.0382	-0.0188	-0.062	0.1076	-0.0203	0.0111	-0.0065	-0.0222	0.0006	-0.0175	0.0181	-0.0189	-0.0219	-0.0035	0.0143
ENSG00000023516	AKAP11	8.1573	0.1223	-0.2932	0.0276	0.4886	0.0167	0.0508	0.0315	0.1161	-0.064	-0.0152	-0.0275	-0.0007	0.0102	0.0548	-0.0163	-0.0127	-0.0652	0.0102	-0.0257	0.1154	-0.0011	-0.0412	0.0067	-0.0065	0.0163	-0.0061	0.013	-0.0178	-0.0048	0.0044	-0.0074
ENSG00000023572	GLRX2	5.2543	-0.1775	0.0313	-0.0867	-0.2126	-0.03	0.0473	-0.0344	0.2256	-0.0144	0.0532	-0.0208	-0.0169	-0.0174	0.0521	0.0034	-0.0099	0.027	0.0231	0.0074	-0.0015	-0.016	-0.0679	0.0355	0.0127	0.003	0.0166	-0.0124	-0.007	0.0032	0.0201	-0.0096
ENSG00000023608	SNAPC1	4.521	0.0091	-0.1307	0.0635	0.165	-0.0532	0.0435	-0.0227	0.2089	0.0124	0.0426	0.0202	0.0164	0.0124	0.0547	0.0168	0.0294	-0.0242	-0.0259	-0.023	0.0366	-0.0073	-0.0508	0.028	0.0022	0.0231	0.0163	0.0335	-0.0219	0.0095	0.0052	0.0088
ENSG00000023697	DERA	7.6662	-0.0368	0.1392	-0.146	-0.1593	0.012	0.1082	-0.0618	0.1923	-0.1118	0.1477	-0.0104	-0.012	-0.0488	0.0349	-0.0104	0.0112	-0.004	-0.0144	0.0106	-0.0057	-0.0271	-0.0578	0.012	0.0339	0.0194	0.0009	-0.0268	0.0108	0.0169	0.0264	0.0044
ENSG00000023734	STRAP	9.6178	0.0299	-0.1565	-0.1792	-0.0558	0.1156	0.0741	-0.042	0.1547	-0.0741	0.0665	-0.0521	-0.0563	-0.0201	0.014	-0.0038	0.0036	-0.0181	-0.0196	-0.0005	0.0449	-0.0138	-0.0889	0.0088	0.0218	0.0589	0.024	0.0088	0.0268	0.0252	0.0033	0.0066
ENSG00000023839	ABCC2	5.5748	0.1945	0.2116	0.112	0.3261	-0.0539	-0.0138	0.0273	0.026	0.0046	-0.057	-0.0143	0.0194	0.0329	0.0096	0.0182	0.0422	-0.0095	-0.0055	-0.0084	-0.0004	0.0191	0.0092	0.0207	-0.0087	-0.0183	0.0082	-0.008	0.0011	0.0136	0.0051	0.0301
ENSG00000023892	DEF6	12.203	-0.0776	0.2974	0.0666	-0.4862	-0.037	-0.0919	0.001	-0.1042	0.1121	-0.0049	0.0307	0.0121	-0.0234	-0.0099	0.0113	-0.0098	0.0511	0.0172	0.0172	-0.1333	0.0063	0.0401	-0.0277	0.0347	-0.0097	-0.0073	-0.0247	0.0087	0.0153	0.0023	-0.0095
ENSG00000023902	PLEKHO1	11.7719	-0.1178	0.5028	-0.0708	-0.4571	-0.0007	0.0677	-0.0442	-0.0108	-0.0334	0.0738	-0.0013	-0.0353	0.0207	-0.0474	0.0003	-0.0066	0.0443	0.0276	0.0411	-0.0602	-0.0147	-0.0101	0.0149	0.0573	-0.0033	-0.0281	-0.0312	-0.0145	0.0074	0.0117	-0.0158
ENSG00000023909	GCLM	6.9986	0.0584	-0.0904	-0.2403	0.3043	0.0538	-0.0931	-0.0279	0.163	0.0143	-0.0211	-0.0193	-0.0242	-0.0461	0.0352	-0.0331	-0.001	-0.0099	-0.0144	-0.0412	0.0764	0.007	-0.0662	-0.011	-0.0078	-0.0143	0.0143	0.0102	0.002	0.0095	0.0203	0.0048
ENSG00000024048	UBR2	11.1177	0.269	0.6169	-0.0357	0.3045	-0.0414	-0.0704	0.0183	0.0412	0.0056	-0.0487	-0.0248	-0.0061	0.0378	-0.0198	0.021	0.0062	-0.0224	0.0171	0.0062	0.0473	-0.0193	-0.0195	-0.0347	-0.0112	-0.0178	0.0108	-0.0139	-0.0041	0.0254	-0.0074	-0.0068
ENSG00000024422	EHD2	2.4105	-0.0172	0.1341	-0.0125	-0.1911	0.158	-0.0251	-0.0123	-0.1562	0.044	-0.052	-0.038	-0.0523	-0.004	-0.1347	-0.008	-0.0047	0.0085	-0.0036	0.0148	0.0323	0.0113	0.0069	-0.0243	0.0223	-0.0157	-0.0211	-0.0002	0.0017	0.0187	0.0136	-0.0431
ENSG00000024526	DEPDC1	1.0463	-0.1658	-0.0322	-0.0259	0.0702	0.0333	-0.0288	0.0217	0.1139	-0.0394	0.0125	-0.0147	-0.0175	-0.0165	0.0438	0.0433	-0.0036	-0.0003	-0.0054	0.003	0.0461	-0.0041	0.002	0.0092	-0.0132	-0.0444	0.0305	0.0051	-0.0226	0.0151	-0.0162	0.0047
ENSG00000024862	CCDC28A	9.2285	0.0479	0.4803	0.0134	-0.1739	-0.0254	-0.04	-0.0412	0.212	0.1037	0.0244	0.0196	-0.0141	0.001	-0.0344	-0.0044	0.0225	0.0171	-0.001	0.0076	-0.0759	-0.0481	-0.0771	0.0327	0.0203	0.014	0.0333	-0.0147	0.0075	0.0346	-0.0075	-0.0087
ENSG00000025039	RRAGD	8.0128	0.1095	0.6726	0.0549	0.0395	-0.018	0.0012	-0.0127	0.1865	0.0057	-0.0065	0.0103	-0.0305	0.0423	0.0086	0.0156	0.0424	0.0026	0.0105	0.0339	0.0082	-0.0438	-0.0523	0.005	0.0188	-0.0253	-0.0002	-0.0275	-0.0015	0.0264	-0.0019	-0.0042
ENSG00000025156	HSF2	7.2439	0.1183	-0.4853	0.2171	0.2392	0.011	0.0044	0.0001	0.166	-0.019	-0.0015	0.0206	0.0233	0.0487	0.0242	-0.0071	0.0045	-0.0273	-0.0054	-0.0045	0.045	-0.0215	-0.05	-0.0029	0.0318	0.0668	0.0335	0.0151	-0.0071	0.0121	-0.0083	-0.003
ENSG00000025293	PHF20	9.5198	0.2685	0.218	-0.0207	0.4293	0.0134	0.0436	0.0711	-0.0339	-0.004	-0.1145	-0.0098	0.0132	0.0782	-0.0235	0.0242	-0.0032	-0.0359	0.0097	0.0146	0.1035	-0.0073	-0.0261	-0.057	0.0017	0.0247	0.0237	-0.0113	0.0055	0.024	-0.0041	-0.0116
ENSG00000025423	HSD17B6	2.052	0.0054	-0.1911	0.011	0.015	-0.0054	-0.0684	0.0024	0.0223	0.031	-0.019	-0.0167	0.0023	-0.0174	0.0395	-0.0098	0.0052	0.0303	0.0189	0.005	0.0027	-0.0337	0.0205	0.0016	-0.0113	0.0363	0.009	-0.0118	0.0414	0.023	0.0154	0.0025
ENSG00000025434	NR1H3	7.0541	-0.1591	0.112	-0.1659	-0.3991	-0.0215	0.0721	-0.0217	-0.0255	-0.0056	0.0252	0.033	0.0476	-0.0489	-0.0245	0.0128	-0.0129	0.0427	0.0098	0.0641	-0.0875	0.0393	0.0074	0.0114	0.0378	0.0197	0.0109	0.0015	0.0027	0.0011	-0.0156	-0.0002
ENSG00000025708	TYMP	12.5922	-0.1083	0.4877	-0.1336	-0.3332	-0.0531	-0.0032	-0.0455	-0.0412	-0.1348	0.1567	-0.0463	-0.0321	-0.0505	-0.0146	-0.0028	-0.0323	0.0207	0.0164	0.0261	-0.0807	0.017	0.0058	0.0039	0.041	-0.0152	-0.0205	-0.0237	-0.029	0.0006	0.0091	-0.0076
ENSG00000025770	NCAPH2	9.6404	-0.187	-0.1491	0.0281	-0.5505	0.0216	-0.0324	-0.0143	-0.0643	0.1466	-0.0246	0.0352	-0.0083	-0.0155	-0.0114	-0.0257	0.0109	0.0716	-0.0018	-0.0063	-0.1043	0.0213	0.0095	0.0088	0.0159	0.0181	-0.014	-0.0284	0.0193	0.002	-0.0026	0.0109
ENSG00000025772	TOMM34	8.0792	-0.1248	-0.1379	0.0258	-0.3471	0.0061	-0.0025	-0.0049	-0.1039	0.0395	0.0399	-0.0073	-0.0164	-0.0088	-0.0041	-0.0385	-0.0077	0.0393	-0.0262	0.0453	-0.0424	0.0247	0.0272	-0.032	0.0569	0.0257	-0.0168	-0.02	0.0274	-0.0185	0.0007	0.0051
ENSG00000025796	SEC63	8.9291	0.1526	-0.267	-0.0381	0.4016	-0.16	0.0875	-0.0041	0.0999	-0.0401	0.0069	-0.0078	0.0056	0.0223	0.0317	0.0096	0.0023	-0.0601	-0.0338	-0.0076	0.0132	-0.0048	-0.0215	-0.0389	0.004	0.0335	0.0066	0.0334	0.0046	-0.0015	-0.0223	-0.0045
ENSG00000025800	KPNA6	9.8376	0.1213	-0.0017	-0.1414	0.0525	-0.005	-0.0292	0.0036	-0.3015	-0.0318	-0.0419	-0.0613	-0.0144	0.0182	-0.0407	0.0233	-0.02	-0.0244	0.0251	0.0118	0.0417	0.0204	0.0257	-0.051	-0.0118	0.0241	-0.0009	-0.0315	-0.0102	0.0109	-0.0227	-0.008
ENSG00000026025	VIM	13.8224	-0.052	0.4222	-0.0492	-0.4124	0.0369	0.0241	-0.0576	-0.0969	-0.0391	0.0193	-0.0427	-0.0646	-0.0605	0.0352	-0.0147	0.0139	0.0138	-0.0363	-0.0105	-0.0644	0.0006	0.0149	-0.0222	0.0325	-0.0275	-0.0241	-0.0359	0.019	0.0099	-0.0264	-0.0012
ENSG00000026036	NA	4.9775	0.1285	-0.2737	-0.0978	0.0307	-0.0186	0.0182	-0.0146	-0.1325	-0.0152	-0.0368	-0.0316	0.0021	-0.0227	0.0107	0.0151	-0.0006	-0.0147	-0.0362	-0.0001	-0.0057	0.0334	0.0694	0.0004	-0.0355	-0.0038	-0.0195	0.0156	-0.0029	-0.008	0.0046	-0.0047
ENSG00000026103	FAS	8.9175	0.1765	0.3745	-0.0896	0.2766	-0.017	-0.0671	-0.0096	0.2549	-0.0554	0.0554	-0.0126	-0.0199	0.001	0.014	0.0208	0.0119	-0.0319	0.0094	-0.0216	0.0461	-0.035	-0.0481	0.0114	-0.012	-0.0233	0.0122	-0.0104	-0.0153	0.0289	0.0163	-0.0043
ENSG00000026297	RNASET2	11.8699	-0.0012	0.435	0.0934	-0.2384	-0.0434	-0.0283	0.0469	-0.0502	0.0681	-0.0376	-0.0059	0.0434	-0.0119	-0.0322	0.0289	-0.0331	0.0169	-0.0187	-0.0032	-0.0717	-0.0009	0.0087	-0.0088	0.0312	-0.0239	-0.0107	-0.0217	-0.0133	-0.0191	-0.0182	-0.0041
ENSG00000026508	CD44	12.6815	0.0488	0.224	-0.0677	-0.0278	0.0202	0.0454	-0.0964	0.0015	-0.1742	0.0843	-0.074	-0.1019	-0.0795	0.0814	-0.023	0.0234	-0.0744	-0.012	-0.0105	0.0182	-0.0308	-0.0196	-0.0383	0.0401	0.0248	-0.0167	-0.0172	0.0079	0.0269	-0.0265	0.0156
ENSG00000026559	KCNG1	2.9354	0.0993	-0.1619	0.1362	0.0061	-0.0097	-0.0271	-0.0091	-0.0577	0.0104	0.052	-0.0324	-0.0257	-0.0323	-0.0298	-0.0342	-0.0156	0.0195	-0.0295	0.0192	0.0276	0.0177	0.0261	-0.0183	-0.0084	-0.009	-0.0635	-0.022	-0.0454	-0.0792	0.0057	-0.0141
ENSG00000026652	AGPAT4	7.8837	-0.07	-0.0393	-0.4809	-0.0129	0.008	0.0003	-0.0496	-0.0048	0.0532	-0.0786	-0.002	-0.0218	-0.0255	0.0353	0.0121	0.0005	-0.0139	-0.0268	-0.0049	-0.031	0.0004	-0.0251	0.0502	-0.0559	-0.0395	0.0241	-0.0229	-0.0006	0.0172	-0.0261	0.0028
ENSG00000026751	SLAMF7	9.8438	-0.0943	-0.2672	-0.6144	0.0068	-0.01	-0.0966	-0.0463	0.024	0.0098	-0.0398	-0.0051	0.0174	-0.0453	0.008	0.0087	-0.0035	0.0061	-0.02	0.0105	-0.0089	0.0563	-0.0552	0.0014	-0.0472	-0.0164	0.0407	0.0113	0.0107	0.0042	-0.0026	0.0072
ENSG00000026950	BTN3A1	12.0328	-0.0117	0.026	-0.2216	0.0349	-0.059	-0.1145	0.0145	-0.0197	-0.0525	-0.0298	-0.0083	0.0345	0.072	-0.0491	0.0578	0.0091	0.0027	0.0113	0.0432	-0.0298	0.0325	-0.0388	-0.0065	-0.042	-0.0066	0.0269	0.0053	-0.0305	-0.0036	-0.0123	-0.0316
ENSG00000027001	MIPEP	6.2958	-0.0471	-0.4498	-0.0108	-0.1653	0.0064	-0.0479	-0.0125	-0.0182	0.0399	0.0151	-0.0251	-0.0235	0.0028	0.022	0.0108	-0.0032	-0.0168	-0.0559	-0.0152	-0.0181	0.0343	-0.0121	-0.0337	-0.0017	0.0353	0.0137	0.0113	0.0323	-0.0216	-0.024	-0.0103
ENSG00000027075	PRKCH	10.5102	0.1136	-0.5573	-0.2252	0.1554	-0.0096	-0.1343	-0.0155	-0.0804	0.0774	-0.1112	0.0025	0.0183	-0.0056	-0.0221	0.0175	0.0072	-0.0171	-0.0603	-0.0159	-0.0007	0.0378	-0.0662	-0.0165	-0.0005	0.05	0.0584	0.0144	0.0128	0.0425	-0.0123	0.008
ENSG00000027644	INSRR	0.87	-0.1186	-0.0108	-0.0188	0.0037	-0.0061	-0.0177	0.0036	-0.0432	-0.0033	-0.0393	0.0321	0.0528	0	-0.0272	-0.0042	0.0047	0.02	0.0101	0.0255	0.0143	0.0193	0.0004	-0.0041	0.0151	-0.0266	-0.0165	0.0092	0.0081	0.0403	0.0046	0.019
ENSG00000027697	IFNGR1	11.3401	0.2152	0.504	-0.0213	0.2004	-0.0195	0.0717	-0.0375	0.2991	-0.036	0.0191	0.0215	0.0109	0.0153	0.0347	-0.004	0.0146	-0.0371	0.0069	-0.0113	0.0507	-0.0298	-0.07	0.0164	0.0058	0.0044	0.0293	-0.0076	0.0008	0.0363	0.0096	0.0063
ENSG00000027847	B4GALT7	8.7048	-0.1691	-0.1094	0.0125	-0.4512	0.1509	0.0038	-0.0144	-0.0928	-0.0198	-0.0006	0.012	-0.0175	0.0018	0.0148	-0.0089	0.0002	0.0349	0.0057	0.0163	0.0004	-0.0045	0.0076	0.0061	0.0248	-0.013	-0.0141	0.0078	0.0117	-0.017	0.0057	-0.0163
ENSG00000027869	SH2D2A	9.4121	-0.1662	-0.158	-0.4105	-0.2901	0.0172	-0.0982	-0.0394	-0.0985	0.1453	-0.1071	0.0341	0.0514	-0.0306	-0.0398	0.0071	-0.0115	0.0417	-0.0296	-0.001	-0.0735	0.0706	-0.0364	0.0019	-0.0086	-0.0092	0.0283	-0.0025	-0.0087	0.0255	0.0047	0.0123
ENSG00000028116	VRK2	6.3574	0.0005	-0.0381	-0.219	0.2687	-0.0618	0.0338	-0.0239	0.1432	-0.1392	0.1191	-0.0621	-0.0188	0.0102	0.0062	0.0176	-0.0007	-0.0253	0.0287	-0.0004	0.0699	-0.0125	-0.0088	0.0092	-0.0387	0.0159	-0.0016	0.0086	-0.0194	-0.0179	0.0089	-0.0108
ENSG00000028137	TNFRSF1B	14.0338	0.0286	0.68	-0.1711	-0.2675	-0.0188	0.0169	-0.04	-0.1668	-0.0258	0.0017	-0.0269	-0.0186	-0.0045	-0.0256	0.0075	-0.0001	0.0137	0.023	0.0242	-0.0525	0.0076	-0.002	-0.0131	0.0241	-0.0146	-0.0263	-0.0429	-0.0102	0.0179	0.0055	0.0088
ENSG00000028203	VEZT	7.386	0.0947	-0.3916	-0.0344	0.4302	-0.0313	0.0655	0.0061	0.1531	-0.0638	0.0052	0.0007	0.0108	0.0205	0.0505	-0.0079	0.0119	-0.0591	-0.0048	-0.0249	0.0819	-0.0223	-0.0378	0.0164	-0.0087	0.0457	0.0276	0.0301	0.02	-0.0007	0.0029	-0.0082
ENSG00000028277	POU2F2	11.0137	-0.1152	0.0541	-0.0966	-0.2577	-0.0622	0.1242	-0.0253	-0.2318	-0.1413	0.0977	-0.0346	-0.0312	-0.0264	0.027	-0.0405	-0.0026	0.0076	0.028	0.0113	-0.022	0.0062	0.065	-0.0467	0.0228	-0.0267	-0.0657	-0.0148	-0.0001	-0.0592	-0.0163	0.0274
ENSG00000028310	BRD9	9.4418	-0.0115	-0.4726	-0.0641	-0.2065	-0.0571	0.033	0.057	-0.0671	0.0577	-0.0141	0.0337	0.0136	-0.0015	0.0368	0.0117	-0.011	-0.0147	0.022	-0.0373	-0.0752	0.0299	0.0441	0.0196	-0.023	0.0237	0.0089	-0.0039	-0.0125	0.0232	-0.0331	-0.0058
ENSG00000028528	SNX1	11.2826	0.0268	0.5551	-0.1254	-0.1448	-0.1079	0.0412	0.0076	-0.0726	-0.0363	0.0844	-0.0286	-0.0312	-0.0315	-0.0471	0.0237	0.0126	0.0025	0.0246	0.0057	-0.0736	-0.0281	0.0133	-0.0283	0.0278	0.0072	-0.0338	-0.0209	0.0079	0.0062	-0.031	0.0229
ENSG00000028839	TBPL1	7.8627	0.0061	0.0717	-0.0779	0.0403	0.0882	-0.0457	-0.0527	0.3135	0.029	0.0307	-0.0145	-0.0274	-0.0039	0.0199	0.0041	-0.0003	-0.0205	-0.0142	0.0064	0.0654	-0.0369	-0.1162	0.0336	0.0362	0.0213	0.0355	0.0054	0.0121	0.0132	0.014	-0.0131
ENSG00000029153	ARNTL2	2.8351	0.0167	0.0276	-0.0717	0.1446	-0.006	0.0737	-0.0223	0.0873	-0.1276	0.1194	-0.0316	-0.037	-0.0254	0.0711	0.0519	0.0042	0.0002	0.0086	-0.0034	0.0065	0.018	0.0427	0.0031	0.0035	-0.0062	0.0169	-0.0024	-0.0065	-0.0009	-0.0449	-0.005
ENSG00000029363	BCLAF1	10.4708	0.205	0.0093	0.0146	0.548	-0.0436	0.0247	0.0166	0.1323	-0.0433	-0.0382	-0.0321	-0.0002	0.0542	0.0178	0.0217	-0.0014	-0.077	0.0057	-0.0106	0.0871	-0.0198	-0.0356	-0.0012	-0.0167	0.0211	0.013	0.0211	-0.0117	0.0102	-0.0034	-0.0067
ENSG00000029364	SLC39A9	9.5697	0.0567	0.1741	-0.1477	0.0568	-0.0291	0.0934	0.0005	-0.0443	-0.0399	-0.0175	-0.0137	-0.009	0.0145	-0.032	0.0117	-0.0147	-0.0429	-0.0252	0.0291	0.0628	-0.0209	-0.0526	-0.0377	0.0543	-0.0032	-0.006	-0.0016	0.028	0.0094	0.0048	0.0135
ENSG00000029534	ANK1	7.8153	-0.0923	0.1286	0.0529	-0.2297	0.6037	-0.1091	-0.0032	-0.0573	-0.0724	-0.0066	-0.0282	-0.035	0.0032	0.0321	-0.0594	0.0304	0.0328	0.009	-0.0177	0.2008	0.0004	0.0331	0.0207	0.0026	-0.0293	0.0011	-0.0461	-0.0099	0.0144	0.0108	-0.0024
ENSG00000029559	IBSP	0.0085	-0.3287	0.2756	-0.0607	-0.4469	0.0386	-0.0026	-0.0217	-0.0632	0.0289	0.0043	-0.0057	-0.0214	-0.0095	-0.008	-0.0135	0.0133	0.0459	0.023	0.0147	-0.0474	-0.0153	-0.0023	-0.0088	0.0314	0.0321	0.004	-0.0355	0.0077	0.0053	0.0075	0.0054
ENSG00000029639	TFB1M	6.9083	-0.0443	-0.3986	0.0497	-0.2527	-0.007	-0.0394	-0.0473	0.0691	0.0391	0.0282	-0.0036	-0.0155	-0.0426	0.0041	0.0005	0.0406	-0.0055	-0.0415	-0.0006	-0.0481	0.0017	0.0005	0.0144	0.0067	0.0317	0.0147	0.0128	0.0073	0.0005	0.0012	-0.0024
ENSG00000029725	RABEP1	9.1218	0.0931	-0.3418	-0.0131	0.4065	-0.0412	0.0555	-0.0152	0.2039	-0.0297	0.0212	0.0077	0.0198	0.0393	0.0516	0.0051	-0.007	-0.0454	-0.0086	-0.0323	0.0848	-0.0102	-0.0284	-0.0005	-0.0213	0.0099	0.0092	0.0241	-0.0038	-0.0082	-0.0159	0.0082
ENSG00000029993	HMGB3	4.6419	-0.1104	0.1217	-0.0629	-0.1617	-0.0212	0.0611	-0.0406	0.1019	-0.0558	0.0774	-0.0093	-0.0332	-0.0428	0.0317	0.0447	0.0155	0.0146	0.013	0.0153	-0.0657	-0.0054	0.0223	0.0066	0.0065	-0.0407	0.0378	-0.0069	0.0082	0.0365	-0.035	-0.0159
ENSG00000030066	NUP160	8.7875	0.1984	-0.3247	0.07	0.5129	-0.0391	0.0536	0.038	-0.0566	-0.0788	-0.0209	-0.0244	0.0182	0.0423	-0.001	-0.0009	-0.0129	-0.0567	-0.0022	-0.0119	0.0758	-0.0103	0.0172	-0.0304	-0.0028	0.0307	-0.0016	0.0232	-0.0021	-0.0114	-0.0072	0.0221
ENSG00000030110	BAK1	9.8371	-0.1646	0.1567	-0.1879	-0.3587	-0.0088	0.0063	0	-0.0241	-0.0262	0.0682	-0.0311	-0.0154	-0.0343	-0.0489	-0.0166	-0.0135	0.0385	0.0153	0.0523	-0.0713	0.0172	0.0011	0.0033	0.0257	-0.016	-0.002	-0.0435	-0.0148	0.0107	0.0309	0.0105
ENSG00000030304	MUSK	0.1968	-0.3303	0.1827	0.0013	-0.1814	0.0044	0.0028	0.0313	-0.0336	0.0116	-0.0059	-0.0205	-0.0171	-0.0051	0.0062	0.0095	0.0001	0.0303	0.001	0.0296	-0.0121	-0.0104	-0.0091	-0.0089	-0.0016	0.0242	0.0078	-0.0279	0.0016	-0.0003	0.025	-0.0372
ENSG00000030419	IKZF2	6.9576	0.0812	-0.269	-0.1317	0.3608	0.0216	0.0243	0.1167	0.0953	0.0225	-0.0488	0.0028	0.0455	-0.0118	0.013	0.0082	-0.0192	-0.0381	0.0184	-0.0347	0.0925	0.0137	-0.0499	0.0242	-0.0178	0.0202	0.0024	0.0233	-0.0135	0.0102	0.0249	0.0117
ENSG00000030582	GRN	13.707	-0.0218	0.5746	-0.1419	-0.3139	-0.0126	0.063	-0.0448	-0.1805	-0.0734	0.0638	-0.0087	-0.0453	-0.0186	0.0092	-0.0163	0.0016	0.0045	0.0275	0.024	-0.0822	0.0261	0.0042	-0.0332	0.0571	-0.0088	-0.0328	-0.0364	-0.0049	0.0256	-0.0034	-0.0004
ENSG00000031003	FAM13B	8.6509	0.1779	-0.1245	-0.0888	0.5229	-0.0168	0.0299	0.0436	0.1361	-0.0221	-0.0318	-0.0388	-0.0054	0.0385	0.0293	0.0056	-0.0099	-0.0587	0.0193	-0.0142	0.0917	-0.003	-0.0269	-0.0206	-0.0279	0.0009	0.0117	0.0039	-0.0035	-0.0094	-0.0087	0.0028
ENSG00000031081	ARHGAP31	7.874	0.0892	0.0295	-0.2139	0.144	-0.0471	0.1618	0.0173	-0.2052	-0.1865	0.0403	-0.0451	-0.0392	0.0066	-0.0049	0.0043	-0.0038	-0.0412	0.0035	0.0033	0.0281	0.0195	0.0457	-0.0495	0.0146	0.0186	-0.0109	-0.0013	-0.0045	0.0223	-0.0352	0.0339
ENSG00000031544	NA	0.3756	-0.2448	0.0615	0.003	-0.11	0.0055	0.0071	0.0055	-0.011	0.0078	0.031	0.0005	0.0047	-0.0027	0.025	-0.0059	-0.0013	0.0122	0.0517	-0.0083	-0.0183	-0.0191	0.0075	0.0567	0.0164	-0.0009	-0.0146	-0.0177	-0.0077	-0.0123	0.0175	-0.0039
ENSG00000031691	CENPQ	3.6893	0.0157	-0.1885	-0.0019	0.2431	0.015	0.0568	0.0044	0.2917	-0.031	0.0395	0.0129	0.006	0.0418	0.0684	0.0161	-0.0098	-0.0111	-0.0244	-0.0327	0.0825	-0.0094	-0.041	0.0243	0.0008	-0.0149	0.0262	0.011	-0.019	0.0244	0.0362	0.0033
ENSG00000031698	SARS	11.0553	-0.179	-0.02	-0.0793	-0.5891	0.032	-0.027	-0.0315	-0.1433	0.0302	0.0166	-0.0078	-0.0484	-0.0375	-0.0197	-0.0265	-0.0106	0.0396	0.0075	0.0192	-0.1096	0.0103	-0.0056	-0.0308	0.0255	0.0443	-0.0166	-0.0211	0.018	0.0054	-0.0157	0.0177
ENSG00000031823	RANBP3	10.564	-0.0359	0.1728	0.0004	-0.4191	-0.0058	-0.0433	0.0293	-0.2502	0.0736	-0.023	0.0145	-0.0049	-0.002	-0.0325	-0.0086	0.0005	0.0486	0.0001	0.0388	-0.0961	0.029	0.0373	-0.0219	0.025	0.0336	-0.0034	-0.0247	0.0115	0.0167	0.0048	0.0019
ENSG00000032219	ARID4A	8.5732	0.2166	0.1654	0.0237	0.5555	-0.0606	0.0125	0.0206	0.1847	-0.0328	-0.0229	-0.0118	0.0059	0.0468	0.0248	0.0249	0.0089	-0.0683	0.0014	-0.0245	0.0912	-0.0243	-0.0288	-0.0008	-0.0191	-0.011	0.0123	0.0188	-0.0125	0.0074	0.0034	-0.0094
ENSG00000032389	EIPR1	8.3629	-0.2089	-0.1798	-0.0656	-0.5485	0.0166	-0.0153	-0.0213	0.0035	0.0524	0.0417	0.0264	-0.0186	-0.052	0.0136	-0.0282	0.0061	0.0287	0.0135	0.009	-0.0865	-0.0087	-0.0328	0.0023	0.0279	0.0177	0.0028	0.0019	0.0159	0.0112	0.0064	0.0145
ENSG00000032444	PNPLA6	11.2858	-0.0964	0.2775	-0.1408	-0.4363	0.0076	0.0563	0.1672	-0.1435	-0.0141	0.0442	0.0051	0.0063	-0.0429	-0.0122	0.0136	-0.0517	0.0551	0.0591	0.0202	-0.0764	0.0238	0.0381	-0.0364	0.0187	-0.0165	-0.0198	-0.0134	0.0049	0.0029	0.0228	-0.0258
ENSG00000032742	IFT88	6.3006	0.1006	-0.1503	0.0637	0.2102	-0.0418	0.0244	-0.0133	0.1469	-0.0005	0.0127	0.0034	0.0095	0.0303	0.0235	-0.0215	0.0124	-0.0509	-0.021	-0.0048	0.04	-0.0158	-0.0129	0.0025	-0.0004	0.0059	-0.0094	-0.0139	0.0053	-0.0135	-0.0186	-0.0097
ENSG00000033011	ALG1	7.5929	-0.1421	-0.2564	-0.1798	-0.4169	-0.0073	-0.0155	-0.0284	-0.1368	0.032	0.031	0.0129	-0.0326	-0.0566	-0.0107	-0.0204	-0.0023	0.0139	-0.0485	0.0108	-0.062	0.013	0.0271	-0.0198	0.0128	0.0285	0.0027	-0.011	0.0148	-0.0172	-0.0215	-0.0079
ENSG00000033030	ZCCHC8	8.768	0.2226	-0.1856	-0.0745	0.462	-0.0673	0.0511	0.027	-0.0138	-0.0539	-0.0117	-0.0274	0.0049	0.0439	0.0245	0.0017	0.0069	-0.053	0.0191	-0.0183	0.0604	-0.0223	-0.0171	-0.0014	-0.0134	0.0331	-0.0016	0.0271	-0.0166	-0.0178	-0.0196	0.0087
ENSG00000033050	ABCF2	9.6349	-0.1317	-0.2839	-0.0835	-0.4038	0.0152	0.015	-0.0239	-0.1886	0.0085	0.0388	-0.0047	-0.0341	-0.0181	-0.007	-0.0083	-0.016	0.0096	0.0089	0.0172	-0.053	-0.0035	0.017	-0.0443	0.0337	0.0584	0.0043	-0.0288	0.0131	0.0123	-0.0289	-0.0071
ENSG00000033100	CHPF2	10.4459	0.1337	0.5797	-0.0856	-0.1572	-0.0356	-0.0018	0.0278	-0.1977	0.0288	-0.0395	0.0153	-0.0051	0	-0.0247	-0.0022	-0.0041	0.0068	0.0314	0.0005	-0.0376	0.015	0.0226	-0.0282	0.0253	-0.019	-0.0121	-0.0547	0.0068	0.0221	0.0256	-0.0042
ENSG00000033122	LRRC7	2.7606	0.0591	-0.22	0.1313	0.2278	-0.0098	-0.0101	0.0052	0.0055	-0.0689	0.0099	0.0174	-0.0282	0.0164	0.0142	0.0255	-0.0329	-0.0153	-0.0043	-0.0219	0.0211	0.0046	-0.0259	0.0229	0.0142	0.044	-0.0089	0.0244	0.0216	-0.0122	-0.0239	-0.0293
ENSG00000033170	FUT8	7.1785	0.099	-0.4282	0.1489	0.2526	0.0121	-0.0242	-0.0074	0.0613	-0.0063	0.0424	-0.0085	-0.0481	0.0185	0.0003	-0.0045	0.0082	-0.0282	-0.0142	-0.0161	0.0623	-0.0246	0.0297	-0.0245	-0.0174	0.033	0.0091	0.0136	-0.0014	0.0183	-0.0059	0.0272
ENSG00000033178	UBA6	8.0203	0.114	-0.1525	-0.0653	0.5137	-0.0195	0.0314	0.018	0.1869	-0.0769	0.022	-0.0267	0.0002	0.0221	0.0485	0.0034	-0.0122	-0.0683	0.0117	-0.0253	0.096	-0.0097	-0.0372	0.0243	-0.0109	-0.0099	0.0015	0.016	-0.016	0.0031	0.0137	0.0092
ENSG00000033327	GAB2	11.2398	0.1927	0.7908	-0.0175	0.1431	-0.0782	-0.0417	0.003	-0.0945	0.0119	-0.0164	-0.0224	0.0074	0.0168	-0.0467	0.0139	0.0266	-0.0093	0.0198	0.0048	-0.0083	-0.0017	0.0139	-0.0186	-0.007	-0.0223	-0.0115	-0.0364	-0.0078	0.0266	0.0025	0.0253
ENSG00000033627	ATP6V0A1	9.911	0.1006	0.6036	0.0466	-0.0851	-0.0755	0.0839	0.0227	-0.1913	0.0137	-0.0516	-0.0073	0.0015	0.0715	-0.0302	-0.0096	0.0056	-0.0021	0.0574	0.0383	-0.0244	-0.0003	0.0214	-0.025	0.0063	-0.0331	-0.0455	-0.0266	0.0023	-0.0021	-0.0007	0.0055
ENSG00000033800	PIAS1	9.5995	0.115	0.6502	-0.0306	0.2097	-0.0669	-0.0162	0.0108	-0.0111	-0.0151	-0.001	-0.0291	-0.0222	0.0488	-0.02	0.0088	0.0043	-0.032	0.0298	0.014	0.0194	-0.0144	-0.0196	-0.0196	-0.0013	-0.0023	-0.0097	-0.0108	-0.0141	0.0141	-0.0012	0.0132
ENSG00000033867	SLC4A7	7.2028	0.1521	-0.3248	-0.0782	0.5154	0.0145	0.0131	0.0139	0.1232	-0.0237	-0.0439	-0.0263	-0.0231	0.018	0.0581	-0.0004	0.0072	-0.0664	-0.0048	-0.0368	0.0938	-0.0115	-0.0361	0.0237	-0.021	0.0123	0.0138	0.0266	-0.017	-0.001	0.0074	0.0082
ENSG00000034053	APBA2	9.3127	0.047	-0.4415	0.1418	-0.0166	0.0243	-0.0931	0.0054	-0.1342	0.0574	-0.104	0.0472	0.0609	-0.009	-0.0195	0.0157	0.0067	0.0626	-0.0197	0.03	-0.0317	0.0556	-0.0065	0.0084	0.018	0.0707	0.0204	0.0076	0.0146	0.0133	-0.009	-0.0077
ENSG00000034063	NA	6.0877	0.0847	-0.2634	-0.025	0.4104	-0.0756	0.0206	0.025	-0.0538	-0.0636	-0.0358	-0.0187	0.0311	0.0394	0.0137	0.0326	-0.0169	-0.019	-0.0028	0.0143	0.0305	-0.006	0.0278	0.0361	-0.048	0.0002	0.0214	-0.0029	-0.0081	-0.0003	0.0193	0.0337
ENSG00000034152	MAP2K3	12.0775	0.0021	0.6539	-0.0082	-0.3616	0.247	-0.0899	-0.0145	-0.0947	0.0158	-0.0228	-0.0102	-0.0135	-0.0374	-0.0043	-0.0291	0.009	0.036	0.0334	0.0023	0.0057	-0.0024	0.0017	0.0068	0.034	-0.0214	-0.0219	-0.0424	0.0088	0.0248	-0.0075	-0.008
ENSG00000034239	EFCAB1	1.4353	0.0736	0.1735	0.0177	0.0003	0.0063	0.0903	0.0229	-0.015	0.0936	-0.0677	0.008	0.006	0.0666	-0.0197	0.0336	0.0255	-0.0022	0.0113	0.0248	0.0144	-0.0162	0.0024	0.0068	-0.0258	0.0019	-0.0354	0.0036	0.0166	-0.0163	0.0034	-0.0084
ENSG00000034510	TMSB10	13.8512	-0.2877	-0.0643	-0.0171	-0.5265	0.007	0.0155	-0.0473	0.1803	-0.0335	0.1442	0.0357	-0.0332	-0.0488	0.0133	-0.008	0.0182	0.0326	0.0105	0.0226	-0.1027	-0.0154	-0.0253	0.0398	0.0335	0.0308	0.0073	-0.0108	0.0039	0.0091	-0.0002	-0.0066
ENSG00000034533	ASTE1	7.7152	0.015	-0.3649	-0.0218	-0.0018	-0.0245	-0.0145	0.0131	0.1121	0.0495	-0.0161	-0.0169	0.0235	0.0382	0.0024	0.0233	0.0129	-0.0081	-0.0269	-0.0047	0.0336	-0.0261	-0.0548	0.0106	-0.0269	0.0504	0.0316	-0.0013	0.0013	-0.0057	-0.024	0.009
ENSG00000034677	RNF19A	8.5795	0.1883	-0.0393	-0.122	0.5489	-0.0374	-0.0016	0.0033	0.1638	-0.0143	-0.0319	-0.0341	-0.0032	0.0372	0.0289	0.011	0.016	-0.0698	0.0035	-0.0401	0.0793	-0.0227	-0.0348	0.0064	-0.029	-0.0078	0.0162	0.0049	-0.0148	0.0069	-0.0003	-0.0027
ENSG00000034693	PEX3	6.1154	-0.0141	-0.4694	0.0552	0.1875	-0.0236	0.0119	-0.0111	0.1708	-0.0316	0.0062	0.0051	-0.0163	0.0162	0.0324	0.0068	0.0305	-0.0373	0.004	-0.0092	0.0573	-0.0217	-0.0205	0.0084	-0.0028	0.0424	0.0301	0.0257	-0.0063	-0.0116	0.0062	0.0099
ENSG00000034713	GABARAPL2	10.6237	0.047	0.6123	0.0693	-0.1801	0.1411	-0.0603	-0.02	0.2393	0.0598	0.0196	0.0048	-0.0241	-0.0205	0.0006	-0.0226	0.0301	0.0118	0.0137	0.0047	0.0171	-0.0347	-0.0661	0.0389	0.0296	-0.0187	0.024	-0.0169	-0.0038	0.0233	0.0028	-0.0096
ENSG00000034971	MYOC	0.0268	-0.3003	0.2569	-0.0557	-0.3944	0.0403	-0.0327	-0.0149	-0.0535	0.0362	-0.0031	0.0129	-0.0215	0.0019	-0.0031	-0.0131	0.003	0.0227	0.0282	0.032	-0.0407	-0.0035	-0.0076	-0.0065	0.0157	0.0225	0.0016	-0.039	0.0147	0.008	0.0125	0.0112
ENSG00000035115	SH3YL1	8.0235	0.0652	-0.3583	0.29	0.1681	0.013	0.0087	0.0055	0.0649	-0.033	-0.0074	-0.0052	0.0284	0.0017	0.026	0.0035	0.0052	-0.0218	-0.0377	0.0118	0.0288	0.0236	-0.0217	0.0008	0.0201	0.0432	0.011	0.0025	-0.0083	0.0275	0.0201	0.0032
ENSG00000035141	FAM136A	7.9867	-0.0272	-0.4606	-0.0341	-0.0861	-0.0374	0.0761	-0.0168	0.2012	-0.0032	0.0478	0.047	0.0325	-0.0014	0.0537	0.0174	0.0163	-0.0171	-0.0111	0.005	-0.0323	0.017	-0.0137	0.0445	0.0168	0.0194	0.027	0.0144	0.0022	0.0327	-0.0058	-0.0141
ENSG00000035403	VCL	11.1455	0.2241	0.2365	-0.2365	0.1306	0.1084	0.0158	0.1043	-0.2021	-0.0357	-0.0838	-0.035	-0.0563	0.043	-0.1151	0.0067	-0.0189	-0.0083	0.016	0.0106	0.0439	0.0123	-0.0066	-0.0644	0.0014	-0.0133	-0.0063	-0.0234	-0.0008	0.0253	-0.022	-0.0186
ENSG00000035499	DEPDC1B	2.5965	-0.0101	-0.0495	-0.0889	0.1204	0.0306	-0.0207	-0.0095	0.0755	-0.0672	0.0491	-0.0365	-0.0303	0.0024	0.0286	0.0189	0.0111	0.0137	-0.0064	0.0085	-0.0084	0.0003	-0.011	0.0328	-0.0331	-0.023	0.0628	0.0044	0.0187	0.0587	-0.0031	-0.0127
ENSG00000035664	DAPK2	9.9388	0.1038	0.6678	0.0606	-0.0778	-0.0058	0.0079	0.1332	0.0047	0.1456	-0.0838	0.0253	0.0282	0.0615	-0.0416	0.0129	-0.0028	0.0232	0.0656	0.0188	-0.0382	-0.0116	-0.0088	-0.009	0.0106	-0.0346	-0.0037	-0.0273	0.0076	0.0177	0.0021	-0.0166
ENSG00000035681	NSMAF	9.582	0.1735	0.1347	-0.0119	0.2501	-0.0751	0.0025	-0.0668	0.2208	-0.0256	0.0445	0.0081	-0.0245	-0.005	0.0528	-0.0167	0.035	-0.0511	-0.0126	-0.0175	0.0364	-0.023	-0.0397	-0.0284	-0.0022	0.0068	0.042	0.0081	-0.0174	0.0312	-0.0125	0.0085
ENSG00000035687	ADSS	9.258	0.2238	0.0177	-0.1713	0.3039	-0.038	0.0777	-0.0041	0.0555	-0.0604	-0.0181	-0.0301	-0.0291	0.0332	0.0012	0.0107	0.013	-0.0573	-0.0252	-0.015	0.0495	-0.0157	-0.0521	-0.0254	-0.0159	0.0364	0.0119	0.016	0.0306	0.0022	-0.0221	-0.0134
ENSG00000035720	STAP1	6.7678	0.0117	-0.3654	0.2704	-0.0323	-0.0491	-0.0041	-0.0055	0.092	0.0479	0.1209	0.0176	0.0166	-0.0272	-0.0146	-0.0561	-0.0177	-0.0041	-0.0417	-0.0066	0.0167	-0.0093	0.0401	-0.0263	-0.0178	-0.0135	-0.091	-0.0102	-0.0257	-0.0798	0.0052	0.0186
ENSG00000035862	TIMP2	11.0518	0.1509	0.7627	-0.0668	-0.0133	-0.0441	0.0266	0.0173	-0.1191	-0.0387	-0.0017	-0.0185	-0.008	-0.0016	-0.0281	0.0119	0.0069	-0.0102	0.0373	0.0281	-0.0415	0.0113	-0.0122	-0.0244	0.0577	-0.025	-0.0319	-0.0288	0.0073	0.0359	-0.0131	0.0126
ENSG00000035928	RFC1	8.9793	0.0948	-0.4376	-0.0438	0.3167	-0.0421	0.0118	-0.0225	-0.0099	-0.0416	-0.0116	-0.0332	-0.009	0.0391	0.008	0.0131	-0.0068	-0.0474	0.0043	-0.0067	0.0574	0.0098	-0.0115	-0.0622	-0.0166	0.0385	0.0263	0.0335	0.0239	0.0199	-0.0244	-0.0065
ENSG00000036054	TBC1D23	8.185	0.1932	0.0607	-0.0394	0.4479	-0.0263	0.0796	0.0029	0.252	-0.0534	0.001	-0.015	0.0059	0.0221	0.0546	0.0054	0.0034	-0.058	0.005	-0.0083	0.0855	-0.0186	-0.0527	0.0254	0.0098	-0.0013	0.0066	0.0086	-0.0039	0.016	0.0091	0.0045
ENSG00000036257	CUL3	10.035	0.2505	0.4051	0.0179	0.2984	-0.0465	-0.0177	-0.0154	0.1622	0.0247	-0.0396	-0.0264	-0.0055	0.0283	0.0008	0.0141	-0.0064	-0.041	-0.0048	0.0047	0.0504	-0.0259	-0.0507	-0.0463	0.008	0.0052	0.0155	-0.0121	-0.0033	0.0167	-0.0098	-0.0093
ENSG00000036448	MYOM2	7.4131	-0.0054	-0.0716	-0.0429	-0.0775	0.0017	0.0011	-0.0108	0.0184	0.0428	-0.0103	0.019	0.0019	-0.0238	-0.0451	0.0111	-0.0004	0.0402	0.009	-0.0246	-0.0061	0.0206	0.0279	-0.0235	-0.004	-0.0117	0.0021	-0.0086	0.0052	-0.0254	0.0271	0.0056
ENSG00000036473	OTC	0.0153	-0.3109	0.2686	-0.0439	-0.4487	0.0409	-0.0115	-0.0239	-0.0647	0.0437	0.0041	-0.0072	-0.0197	-0.0038	-0.0004	-0.0156	0.0081	0.0335	0.0049	0.0198	-0.0421	-0.0205	0.0074	-0.0134	0.035	0.0351	-0.0043	-0.0468	0.0106	0.0101	-0.0092	0.0035
ENSG00000036530	CYP46A1	2.6687	0.0406	-0.128	0.0068	-0.0754	-0.0188	0.0573	0.0325	-0.051	0.0228	-0.0426	0.0357	0.0462	0.0354	-0.0107	-0.0276	-0.0387	-0.0082	-0.0427	0.0315	-0.0611	0.0387	-0.0082	0.017	-0.0208	0.0165	0.0149	0.0061	0.0026	0.0099	0.0148	-0.0103
ENSG00000036549	AC118549.1	7.5556	0.1114	-0.4154	0.0562	0.4541	0.0099	0.0428	-0.0018	0.1939	-0.0584	-0.0047	-0.0087	-0.0043	0.05	0.0337	0.0056	0.0065	-0.0586	-0.0085	-0.0197	0.0902	-0.0209	-0.033	0.0169	-0.0054	0.033	0.0339	0.0346	0.0007	0.0107	-0.0039	-0.0045
ENSG00000036565	SLC18A1	3.2765	-0.0036	0.0289	-0.0914	-0.0829	-0.0047	0.0645	0.0436	0.0126	-0.0887	0.0399	-0.0356	0.0458	0.0146	0.0095	0.0155	-0.0258	0.0039	0.0222	0.0412	-0.0369	-0.0072	-0.0132	0.0303	-0.0041	-0.0275	-0.0011	-0.0191	0.0045	0.0037	-0.0222	0.0069
ENSG00000036672	USP2	0.8967	-0.0832	-0.0713	0.0679	-0.0465	0.0187	-0.025	0.0296	-0.0022	0.0446	0.0064	0.011	0.0116	-0.0026	0.005	-0.0186	-0.0129	0.0015	-0.0059	-0.0184	-0.0197	-0.0443	0.0111	-0.0118	0.0282	-0.0066	-0.0153	-0.0398	-0.0283	-0.0024	0.0113	-0.0119
ENSG00000036828	CASR	0.9731	-0.0379	0.0807	0.0332	-0.0048	-0.0296	0.0027	-0.0061	-0.0105	0.014	-0.0496	0.0007	0.0172	0.0296	-0.0271	0.032	0.0271	-0.0294	0.0072	-0.0326	0.0349	-0.01	-0.0138	0.0097	0.0342	-0.0073	0.0083	-0.0116	-0.0098	0.0303	0.0046	-0.0174
ENSG00000037042	TUBG2	6.8992	-0.098	-0.4272	0.0693	-0.2432	-0.0079	-0.054	-0.0216	-0.0626	0.0764	-0.0369	0.0082	-0.0073	0.006	0.0283	-0.0188	0.0032	0.0469	-0.0038	-0.0127	-0.0804	0.011	0.0395	0.01	-0.009	0.016	0.0156	-0.0098	0.0074	0.0111	-0.0181	-0.0295
ENSG00000037241	RPL26L1	4.9648	-0.1404	-0.0845	0.0156	-0.1677	0.0385	0.0702	-0.0602	0.3546	-0.0091	0.0686	0.0332	-0.0186	-0.0034	0.1014	0.0114	0.0178	-0.0021	-0.0025	0.025	0.0069	-0.0296	-0.0062	0.0155	-0.0032	0.0157	0.0295	-0.0007	-0.0087	0.0194	0.0149	-0.0277
ENSG00000037280	FLT4	6.5495	0.064	-0.1884	0.0966	0.0037	0.0456	-0.0282	0.017	-0.1011	0.0499	-0.0819	-0.0162	0.0238	0.0097	-0.0211	0.0244	0.0066	-0.0246	0.0036	-0.0239	0.0011	-0.0156	0.0327	-0.0077	-0.0136	0.0224	-0.0285	0.0151	-0.0439	0.0291	-0.0339	-0.0135
ENSG00000037474	NSUN2	9.7199	0.1557	-0.4217	-0.047	0.2105	-0.0822	0.0305	0.0354	-0.0856	-0.022	0.0181	-0.0189	0.0118	0.0321	0.0146	-0.0114	-0.0061	-0.0478	-0.0137	-0.024	-0.0253	0.0172	0.0048	-0.0193	0.0108	0.052	-0.0017	0.0373	-0.0019	0.0032	-0.0103	0.0097
ENSG00000037637	FBXO42	9.363	0.0382	0.2784	-0.1374	-0.3184	-0.0095	0.0189	0.024	-0.2271	0.0431	-0.0342	-0.032	-0.0312	0.0368	-0.0284	0.001	-0.0147	0.0138	0.0422	0.0397	-0.0535	0.0011	0.004	-0.0606	0.0144	0.0003	-0.0354	-0.0409	0.0204	0.0014	-0.0154	-0.0005
ENSG00000037749	MFAP3	8.2279	0.1644	0.1541	-0.0472	0.5004	-0.0354	0.0188	0.0228	0.0979	-0.0774	-0.0286	-0.0288	0.0001	0.0362	0.0056	0.0147	0.0005	-0.0675	0.0038	-0.0051	0.0899	0.0005	-0.0524	-0.0063	0.0091	0.0252	0.0021	-0.0005	-0.0006	0.0015	-0.0042	0.0087
ENSG00000037757	MRI1	7.457	0.1367	-0.3386	0.0828	0.1997	0.0058	0.0395	-0.0054	-0.0724	-0.0228	-0.0502	0.0143	-0.0062	-0.0073	0.0141	-0.0184	-0.0107	0.0201	-0.0194	-0.0075	-0.013	-0.012	0.0541	0.0245	-0.0421	-0.0056	-0.0108	0.0213	0.0155	-0.0262	-0.004	0.0122
ENSG00000037897	METTL1	5.9662	-0.1508	-0.2684	0.1765	-0.3473	-0.009	0.008	-0.0282	-0.0443	0.0121	0.0363	0.0292	-0.0057	-0.03	-0.0258	-0.0211	0.0095	0.0288	-0.0416	-0.0086	-0.0626	0.0018	0.025	0.002	0.064	0.0397	0.0127	0.0195	0.0009	-0.0233	-0.0033	0.0071
ENSG00000037965	HOXC8	0.0637	-0.3591	0.245	-0.0306	-0.313	0.0238	-0.0329	0.0045	-0.0581	0.0436	0.018	-0.0002	-0.023	-0.0076	-0.0174	-0.0232	-0.0021	-0.0142	0.0327	0.0071	-0.0362	-0.0126	0.003	-0.01	0.0242	0.008	-0.0186	-0.0228	0.0252	-0.0014	-0.003	0.0071
ENSG00000038002	AGA	7.8535	-0.0358	-0.2192	-0.1028	-0.0158	-0.014	0.0479	-0.0301	0.1082	-0.0277	0.0456	-0.0427	0.0091	-0.0122	0.0447	0.0141	-0.0129	0.0225	0.0196	0.0148	-0.0005	-0.0239	-0.0151	0.0099	0.0024	0.0067	0.0275	0.0268	-0.0192	-0.0239	-0.0111	0.0158
ENSG00000038210	PI4K2B	7.1291	-0.0566	-0.2487	-0.0638	0.3639	-0.0179	0.0319	-0.0064	0.2268	-0.093	0.0742	-0.0285	-0.0073	0.0024	0.054	0.0048	-0.0106	-0.045	-0.0098	-0.0147	0.0783	-0.0201	-0.0321	0.0269	-0.0088	0.0056	0.0257	0.0228	-0.0199	-0.0134	0.0182	-0.0201
ENSG00000038219	BOD1L1	10.2903	0.2987	0.4141	0.0197	0.5222	-0.0712	-0.0163	0.031	-0.0083	-0.0037	-0.0762	-0.015	0.0192	0.0647	-0.0073	0.0301	0.0174	-0.0454	0.0244	-0.0022	0.0638	-0.0069	-0.0151	-0.0341	-0.0106	-0.0056	0.005	-0.0067	-0.0084	0.0155	-0.0002	0.0031
ENSG00000038274	MAT2B	10.7642	0.1443	0.0762	-0.0863	0.3294	-0.0223	-0.0162	0.0154	0.1744	-0.0333	0.0402	-0.0214	-0.0154	-0.0069	-0.0154	-0.0026	0.0143	-0.0526	-0.0046	0.0044	0.0366	-0.0236	-0.0845	-0.0041	0.0243	0.0345	-0.0011	0.0165	-0.0046	-0.0014	0.0252	-0.0171
ENSG00000038295	TLL1	0.0309	-0.3633	0.2621	-0.03	-0.4083	0.0544	-0.0051	-0.0139	-0.0571	0.0482	-0.0048	-0.0075	-0.0183	-0.005	-0.0176	-0.0043	0.0151	0.0203	0.0303	0.0134	-0.0322	-0.0075	-0.0007	0.0089	0.0362	0.0238	-0.0178	-0.041	0.0193	0.0078	0.0117	0.0022
ENSG00000038358	EDC4	9.89	0.1476	-0.121	-0.0158	-0.0468	0.0032	-0.0292	-0.0101	-0.2967	-0.0012	-0.0563	-0.0201	-0.0122	0.0281	0	0.0109	-0.0003	0.0394	0.0092	0.0071	0.0187	0.0302	0.0844	-0.0681	-0.0068	0.0215	-0.0007	-0.0331	0.0014	0.0249	0.0033	-0.0095
ENSG00000038382	TRIO	7.9876	0.1764	-0.0695	-0.1315	0.4387	-0.0915	0.1511	0.0171	-0.1728	-0.1282	0.0129	-0.0192	-0.0071	0.0268	-0.0009	-0.0048	-0.005	-0.058	-0.0055	-0.0033	0.0887	0.0359	0.059	-0.0564	-0.0355	-0.0104	-0.0326	0.0055	0.0085	-0.0426	-0.0207	0.0403
ENSG00000038427	VCAN	11.7628	0.1893	0.3077	-0.1797	0.1953	-0.0654	0.2125	-0.046	-0.0253	-0.1979	0.0718	-0.0263	-0.0492	-0.0206	0.0736	-0.0011	0.0203	-0.0681	-0.0044	-0.0025	0.0483	0.0115	-0.0133	-0.0337	0.0318	0.0024	0.0048	-0.0036	0.0104	0.0359	-0.0129	0.0168
ENSG00000038532	CLEC16A	9.0214	0.0653	0.1269	-0.0623	-0.0629	0.0271	-0.0033	0.0409	-0.3493	0.0084	-0.0541	-0.0099	-0.0092	0.0436	-0.0099	-0.0028	-0.0078	0.0255	0.034	0.0217	0.0121	0.0178	0.0565	-0.0333	-0.0018	0.0016	-0.0463	-0.0394	-0.0086	-0.0045	-0.0028	0.0036
ENSG00000038945	MSR1	5.4275	0.0012	0.1107	-0.2342	0.0527	-0.0691	0.077	-0.041	0.0673	-0.1497	0.1005	-0.0265	-0.0292	-0.013	0.0363	0.0097	0.0085	-0.0383	0.0172	-0.0149	-0.0049	-0.0003	-0.0069	0.0101	0.015	-0.0155	0.0099	-0.0088	-0.0231	0.0105	0.0104	0.0135
ENSG00000039068	CDH1	2.8353	0.0852	-0.0568	0.0231	0.0315	0.0727	0.0198	0.0294	-0.0346	0.007	-0.0113	-0.0121	0.0202	0.024	-0.0046	0.016	-0.0022	-0.0129	0.0201	-0.0348	0.0159	0.0004	0.0021	-0.0461	-0.0044	0.0019	0.0082	0.005	0.0149	0.0398	0.0088	0.014
ENSG00000039123	MTREX	8.6889	0.1559	-0.3337	-0.048	0.3962	-0.0592	0.0805	-0.0075	0.1934	-0.0677	0.0284	-0.0083	0.0128	0.0419	0.0311	0.0185	0.0058	-0.0506	-0.0102	-0.0065	0.0807	-0.0202	-0.0135	-0.0294	-0.029	0.044	0.0384	0.02	-0.0084	0.01	-0.0134	0.005
ENSG00000039139	DNAH5	0.0899	-0.4147	0.2309	-0.0181	-0.3091	0.0468	-0.0336	-0.0307	-0.0498	0.033	-0.0042	-0.0183	-0.0225	-0.0086	0.0114	-0.0078	0.01	0.0267	0.0048	0.016	-0.0265	-0.0035	-0.0067	-0.0265	0.0137	0.0019	-0.0087	-0.0247	0.0118	-0.0162	-0.0051	-0.014
ENSG00000039319	ZFYVE16	8.2143	0.2127	0.3211	0.0099	0.5434	-0.052	0.0344	0.0097	0.1643	-0.0571	-0.019	-0.0154	0.0057	0.0339	0.0404	0.0042	0.0114	-0.0684	0.0116	-0.0098	0.0715	-0.0076	-0.0388	0.033	-0.0072	-0.0159	0.0008	0.0009	-0.015	0.0108	0.0012	-0.0117
ENSG00000039523	RIPOR1	10.2013	0.0834	0.4169	0.0084	-0.3024	-0.0324	0.0432	0.0353	-0.2377	0.0123	-0.0108	0.003	0.007	-0.0067	0.0019	-0.019	-0.0126	0.0415	0.05	0.0105	-0.0522	0.0133	0.0495	-0.0372	0.0241	-0.0224	-0.0581	-0.0346	0.0204	-0.0074	0.0183	-0.0034
ENSG00000039537	C6	0.015	-0.3352	0.2582	-0.0547	-0.4322	0.0412	-0.007	-0.0225	-0.062	0.0361	-0.0055	0.0143	-0.0078	-0.0128	-0.0159	-0.0143	-0.0006	0.0317	0.0071	0.0077	-0.0387	-0.004	-0.0035	0	0.0326	0.0212	-0.0038	-0.0395	0.0047	0.0109	0.017	-0.0041
ENSG00000039560	RAI14	1.988	0.0897	-0.0721	-0.0472	0.0844	-0.0271	-0.0237	0.0142	-0.0487	0.0432	-0.0539	0.0247	0.0428	-0.0173	-0.0415	0.0149	-0.0065	-0.0341	-0.0418	-0.04	0.024	0.0028	-0.0229	-0.0097	-0.0263	0.0209	-0.0035	-0.006	-0.0128	0.0228	-0.0058	-0.0067
ENSG00000039600	SOX30	1.4615	-0.0129	-0.0574	0.0209	0.1667	-0.043	-0.0161	0.0456	-0.0386	0.0081	0.0076	-0.0369	-0.0136	-0.001	0.005	0.0012	-0.0114	-0.0115	0.0161	-0.0114	0.0409	-0.0091	0.0203	-0.0298	0.0029	-0.0034	-0.0114	-0.0088	0.0224	0.0002	0.0064	0.025
ENSG00000039650	PNKP	9.6513	-0.0401	0.1925	-0.0538	-0.2497	-0.0413	-0.004	-0.0032	-0.1667	0.0758	-0.0495	0.0085	0.0188	-0.0066	0.0033	-0.0201	0.0118	0.0525	0.0011	0.0218	-0.0476	0.0158	0.0824	-0.0192	-0.0352	-0.0194	-0.0103	-0.0059	0.0098	0.0041	0.0182	0.0157
ENSG00000039987	BEST2	0.989	-0.1033	0.0936	0.0438	-0.1248	0.0677	-0.0084	-0.0152	-0.0588	0.0219	-0.0165	-0.0421	-0.0556	0.0225	-0.0808	0.004	-0.0169	0.0202	-0.0184	0.0191	-0.0071	-0.0077	0.03	-0.0252	-0.0054	0.0406	-0.0083	0.0113	0.0081	-0.0061	-0.0099	-0.0083
ENSG00000040199	PHLPP2	6.4204	0.1279	-0.3588	-0.0572	0.404	0.0026	-0.0189	0.0184	-0.0422	0.0155	-0.0407	-0.0226	0.0071	0.0155	-0.0001	-0.0098	0.0006	-0.0316	-0.0047	-0.0214	0.0874	0.01	0.0119	-0.0306	-0.0215	0.0285	-0.0133	0.0287	0.0092	-0.0115	-0.0267	0.0251
ENSG00000040275	SPDL1	5.5219	0.0706	-0.3644	0.0296	0.3185	-0.0397	0.0185	0.0319	0.1293	-0.0105	0.0085	0.022	0.0591	0.0293	0.0234	0.0154	-0.0108	-0.0404	-0.0444	-0.0211	0.0547	0.01	-0.0401	0.0106	-0.0271	0.023	0.0302	0.0331	-0.0083	-0.0036	-0.0011	0.0171
ENSG00000040341	STAU2	7.412	0.1527	0.0883	-0.1124	0.3967	-0.008	0.0291	0.0096	0.1511	-0.0313	-0.0276	-0.0064	-0.0011	0.0282	0.0065	0.0071	0.0228	-0.041	-0.0115	-0.0163	0.0736	-0.0098	-0.0643	0.0003	0.0082	0.0286	0.0007	0.0304	-0.0123	0.0114	0.0048	-0.0042
ENSG00000040487	SLC66A1	7.7327	-0.0729	0.2949	-0.0947	-0.4233	-0.0096	0.102	-0.0099	-0.103	0.0545	-0.0261	0.0172	-0.0042	0.0082	0.0061	-0.005	0.0024	0.0365	-0.0002	0.0372	-0.0769	0.0164	0.0209	-0.0019	0.0054	-0.0203	-0.0163	-0.0278	0.0276	0.0047	0.0219	-0.0067
ENSG00000040531	CTNS	8.2768	-0.0916	0.1739	-0.0921	-0.3759	0.0031	0.1139	0.1591	-0.1643	-0.0042	0.029	-0.013	0.0031	-0.0061	-0.0546	0.0067	-0.0296	0.038	0.0569	0.0258	-0.0428	0.0339	0.0183	-0.0273	0.024	0.0158	-0.0107	-0.0168	0.0287	0.0034	0.0308	-0.006
ENSG00000040608	RTN4R	5.3236	-0.0107	-0.2413	-0.0516	-0.2041	0.0356	-0.0982	-0.0101	-0.0804	0.1068	-0.0739	0.0043	-0.0302	-0.0311	0.004	-0.0062	0.0137	0.0518	-0.0083	-0.0208	-0.0471	-0.0008	0.0025	-0.0112	-0.0018	0.0361	0.0036	-0.0002	0.0303	0.0149	0.0062	-0.0256
ENSG00000040633	PHF23	9.9356	-0.0667	0.5086	-0.0527	-0.4549	0.0046	-0.0769	-0.0209	-0.0423	0.0861	0.0246	0.0078	-0.025	-0.0363	-0.0135	-0.0222	0.0261	0.0379	0.0019	0.0385	-0.085	-0.0102	0.002	-0.0251	0.0459	-0.0006	-0.029	-0.0463	0.0202	0.023	0.0024	-0.0031
ENSG00000040731	CDH10	0.0269	-0.3389	0.2627	-0.0567	-0.4185	0.0428	-0.02	-0.004	-0.0591	0.0294	-0.0043	-0.0008	-0.0043	-0.0113	-0.0102	-0.0158	-0.003	0.0265	0.0074	0.013	-0.0454	-0.005	0.0034	-0.028	0.0218	0.0228	0.0038	-0.0467	0.0165	0.0137	0.0097	0.0056
ENSG00000040933	INPP4A	10.5595	0.2015	-0.1268	-0.1859	0.5326	-0.0506	-0.0257	0.046	-0.0522	-0.0168	-0.1038	-0.0132	0.0197	0.0383	0.007	0.0282	-0.0017	-0.0545	0.001	0.0056	0.0547	0.026	-0.0444	0.0327	-0.0103	0.0257	0.0332	0.0053	0.0081	0.0318	0.0054	0.0148
ENSG00000041353	RAB27B	6.0498	0.0314	-0.1043	-0.2192	0.2216	0.1629	-0.0294	-0.0182	0.0881	-0.0126	-0.0657	0.0025	-0.0344	0.015	-0.1175	-0.0212	0.0079	-0.0119	-0.0232	-0.0238	0.1179	0.0008	-0.0545	0.0023	0.0129	-0.0084	0.0269	0.0103	-0.0048	0.0082	0.0192	-0.0194
ENSG00000041357	PSMA4	9.1247	-0.1305	-0.0393	-0.0986	-0.0451	-0.0001	0.0534	-0.0668	0.4254	-0.0751	0.1323	0.0225	0.0087	0.0316	0.0638	0.0277	-0.003	-0.0184	0.0238	0.0209	0.0134	-0.0162	-0.0418	0.0201	-0.015	-0.0057	0.0321	0.0019	-0.0211	0.0185	0.0064	-0.0301
ENSG00000041515	MYO16	2.3912	0.0117	-0.0177	0.031	0.0357	-0.007	-0.0099	0.0078	-0.0233	0.0304	-0.0023	-0.0351	-0.0006	0.0168	0.0126	-0.0068	0.0037	0.0042	0.0133	-0.046	0.0009	-0.0246	0.006	-0.007	-0.0236	0.0042	0.0134	0.0032	-0.0207	-0.0249	-0.0388	-0.0412
ENSG00000041802	LSG1	8.9005	-0.0323	-0.413	-0.0044	0.0774	-0.0385	0.0437	0.0389	-0.0801	-0.0245	-0.0208	0.0036	-0.0046	0.006	0.0076	0.0079	-0.0202	-0.0066	-0.015	-0.0151	0.0014	-0.0054	0.0019	-0.0178	-0.0194	0.0326	0.0008	0.0205	0.0046	0.0394	-0.029	-0.0207
ENSG00000041880	PARP3	7.5538	-0.1532	-0.2574	-0.0628	-0.3028	0.0139	-0.0118	-0.0186	-0.0733	-0.0609	0.073	-0.0438	-0.051	-0.0259	-0.0132	-0.0263	0.0172	0.0103	0.0306	0.0043	-0.0265	-0.0071	0.0552	-0.0016	0.0056	0.0073	-0.0289	-0.0223	-0.0063	-0.0028	0.0114	-0.031
ENSG00000041982	TNC	1.6574	0.0341	0.164	-0.0292	0.1177	-0.0366	0.0579	0.0174	0.0132	-0.0073	-0.0256	-0.0364	-0.0164	0.0419	-0.0163	-0.0273	0.0261	0.0091	0.0108	0.0008	0.0146	-0.0176	-0.0025	0.0187	-0.0052	0.0046	0.0014	-0.0017	-0.0059	0.0002	-0.0153	-0.013
ENSG00000041988	THAP3	8.057	-0.2022	-0.0631	-0.041	-0.5549	0.0416	-0.0041	-0.0319	0.0785	0.0909	0.021	0.0466	-0.0154	-0.0462	0.0394	-0.0299	-0.0016	0.0667	-0.0103	-0.0049	-0.0735	-0.0012	-0.0135	0.0262	0.0223	0.0124	-0.0106	-0.0294	0.0165	0.0244	0.0092	0.0012
ENSG00000042062	RIPOR3	5.0053	-0.1269	0.1341	0.0231	-0.115	0.3897	-0.0545	-0.0114	-0.0405	-0.0637	-0.0454	-0.0227	-0.0342	0.01	-0.028	-0.0331	0.0167	0.0388	-0.0067	-0.0129	0.1159	-0.0188	0.0462	0.0128	0.0121	-0.0332	-0.0002	-0.0015	-0.0053	0.01	0.026	-0.014
ENSG00000042088	TDP1	8.3396	0.011	-0.57	0.1419	-0.093	0.039	-0.0624	-0.0009	-0.0333	0.051	-0.0001	-0.0233	-0.0041	-0.0062	-0.0058	-0.0271	0.0046	-0.0141	-0.0399	0.0124	-0.0161	-0.0238	-0.0125	-0.0201	0.0311	0.0697	0.0237	-0.0229	0.0058	0.0142	-0.0272	0.0047
ENSG00000042286	AIFM2	6.5948	-0.0678	-0.3734	-0.0324	-0.1575	-0.0357	-0.0694	-0.0398	-0.0282	0.0867	-0.0274	0.0308	-0.009	-0.0016	0.0206	0.013	0.0165	-0.0015	-0.028	-0.0171	-0.0803	0.0142	0.0501	0.0339	-0.0493	-0.0124	-0.0112	0.0045	-0.0251	0.0087	-0.04	0.0154
ENSG00000042304	C2orf83	0.0275	-0.3309	0.2615	-0.0427	-0.399	0.0345	-0.0107	-0.0219	-0.0546	0.0189	0.0035	0.0148	-0.0171	-0.0036	-0.0154	-0.0148	0.0138	0.0273	0.0203	0.0212	-0.0382	-0.008	0.0062	-0.0197	0.0145	0.0307	-0.0067	-0.0382	-0.0012	0.0205	-0.0006	0.0035
ENSG00000042317	SPATA7	4.5798	0.016	-0.2332	-0.0703	0.0031	0.0238	0.014	-0.0324	0.1014	-0.0095	-0.0471	-0.0215	-0.0169	0.0231	0.0274	-0.013	0.0007	-0.0454	-0.0333	-0.0268	-0.0102	0.0069	-0.0393	-0.0004	0.0195	0.0292	0.0348	0.0006	-0.0032	0.0154	-0.0102	0.0204
ENSG00000042429	MED17	8.7545	0.2133	-0.0396	-0.0645	0.2788	-0.0694	-0.0238	0.0224	-0.0092	0.0224	-0.0234	-0.0421	-0.0411	0.038	0.0055	0.0143	-0.003	-0.0413	0.0254	0.0083	0.0536	-0.0333	-0.0315	-0.0338	0.0244	0.0031	-0.0115	0.0134	0.0135	0.0271	0.0084	-0.0033
ENSG00000042445	RETSAT	8.6859	0.0961	-0.0574	-0.2082	0.0008	-0.0495	-0.0075	-0.0149	-0.1302	0.0352	-0.0355	-0.0383	-0.0247	0.0211	0.0187	0.0339	0.0029	0.0041	-0.002	-0.0411	-0.0352	0.0089	0.0254	-0.0143	-0.0267	0.0276	0.0345	-0.0289	0.0014	-0.0005	-0.0034	0.0092
ENSG00000042493	CAPG	11.5115	-0.1586	0.2886	-0.0744	-0.4485	0.0056	0.136	-0.0197	-0.0288	-0.1005	0.099	-0.0082	-0.0338	-0.0222	0.0236	-0.0176	0.0145	0.0187	0.041	0.0167	-0.0605	0.0017	-0.0141	-0.0132	0.0463	0.0059	-0.0172	-0.031	0.0113	0.0086	-0.0068	0.0204
ENSG00000042753	AP2S1	10.0933	-0.2466	0.2392	-0.1066	-0.619	0.1519	0.0471	-0.0359	-0.0119	-0.0497	0.0732	0.004	-0.0316	-0.0559	0.0298	-0.0206	0.0008	0.0434	-0.0003	0.0315	-0.0561	0.0079	-0.018	0.0404	0.0479	-0.0036	-0.0125	-0.0197	0.0134	0.0009	0.0075	-0.0045
ENSG00000042781	USH2A	0.2522	-0.3703	0.1329	0.0176	-0.1073	0.0083	-0.0112	-0.0227	-0.0324	0.0093	0.0305	-0.0048	-0.0583	0.0163	-0.0003	0.0132	0.0106	0.0368	0.0217	-0.004	0.0188	-0.0267	0.0033	0.0027	0.0015	0.0085	-0.0032	0.0011	0.0282	-0.01	0.0131	-0.018
ENSG00000042813	ZPBP	0.0788	-0.3581	0.2034	-0.0292	-0.3061	0.0214	0.0006	-0.028	-0.066	0.0093	-0.0076	0.0106	0.0084	-0.0291	-0.0199	-0.0064	-0.0019	0.0134	0.0053	0.0169	-0.0493	-0.0218	-0.0077	-0.0097	0.0062	0.0312	-0.0226	-0.0067	0.0472	0.0161	-0.004	-0.0005
ENSG00000042832	TG	4.5402	0.0895	0.3339	0.0586	0.1495	-0.0235	-0.074	0.0199	-0.0273	-0.0145	-0.0187	0.0071	0.0017	-0.0604	-0.0323	0.0289	0.024	0.0061	0.0174	-0.0627	0.0055	0.0364	0.02	-0.0167	-0.0381	-0.0199	0.0168	-0.0197	-0.0346	0.0158	0.0248	0.0066
ENSG00000042980	ADAM28	8.1017	0.1047	-0.1835	0.1572	0.2324	-0.0504	0.0961	0.0465	0.0153	0.0539	-0.0064	0.005	0.0204	0.0671	-0.0033	-0.0556	0.018	-0.0193	0.0016	0.0071	0.0645	0.0039	0.0282	-0.0249	-0.0455	-0.0264	-0.1002	0.006	-0.011	-0.0912	0.0144	0.0178
ENSG00000043039	BARX2	0.4734	-0.2118	0.0129	0.0765	-0.1203	-0.0179	-0.002	0.0026	-0.026	0.0074	-0.0022	-0.0179	-0.0216	0.0145	0.0192	-0.0042	0.0243	0.0015	-0.0001	-0.0015	-0.0463	-0.0252	0.0298	0.0061	0.0117	-0.0129	-0.0201	-0.04	-0.0201	-0.0233	-0.0074	0.0034
ENSG00000043093	DCUN1D1	8.0646	0.0689	0.2084	-0.0001	0.2927	0.1969	0.0182	-0.0178	0.2883	-0.0619	-0.0013	-0.0029	0.0129	0.0162	0.0742	-0.0225	0.0014	-0.041	0.0109	0.0022	0.1575	-0.0332	-0.0585	0.0283	0.0156	-0.0097	0.0197	-0.0039	-0.0239	0.0129	0.0076	-0.0243
ENSG00000043143	JADE2	10.7646	-0.0329	-0.4479	-0.0548	0.0665	-0.0095	-0.1003	0.0356	-0.3056	0.0725	-0.073	-0.0305	0.0142	0.0414	-0.0582	-0.0023	-0.0149	0.0048	-0.0008	0.0039	0.011	0.0171	0.0186	-0.0355	-0.0023	0.0406	-0.0074	-0.0186	-0.0253	-0.0003	0.0038	0.0144
ENSG00000043355	ZIC2	0.0139	-0.313	0.2707	-0.045	-0.4408	0.0464	-0.022	-0.0264	-0.0601	0.0356	-0.0014	0.0062	-0.0236	-0.0034	-0.0124	-0.0142	0.0106	0.0244	0.0223	0.0249	-0.0471	-0.011	0.0049	-0.0149	0.0322	0.0116	-0.0016	-0.0374	-0.0038	0.0122	0.0117	0.014
ENSG00000043462	LCP2	12.1139	0.1527	0.578	-0.1024	0.108	-0.063	-0.1137	0.0437	-0.1305	-0.0445	0.0123	-0.0549	-0.0483	-0.0045	-0.0617	0.0203	0.0021	-0.0175	0.0459	0.0281	-0.0187	0.0036	-0.0254	-0.0288	0.0166	0.0048	-0.0138	-0.0114	-0.0251	0.016	0.0012	0.0059
ENSG00000043514	TRIT1	7.6462	0.0847	-0.2803	-0.0078	-0.0274	-0.0486	0.1513	-0.0504	0.0253	-0.0944	0.0413	0.0146	-0.0276	0.0287	0.0416	-0.0025	0.0037	-0.0125	-0.0119	-0.0065	-0.0332	-0.0375	-0.0184	-0.0016	0.0035	0.0398	0.0107	0.0544	0.0072	-0.0237	-0.0084	0.0019
ENSG00000043591	ADRB1	2.1655	0.0392	-0.0924	-0.0984	0.0126	-0.0306	-0.0319	0.0049	0.0063	-0.0132	0.0569	-0.0452	-0.0532	-0.0094	0.0096	-0.0325	-0.0011	-0.0136	0.0015	-0.0171	0.0246	-0.0371	0.0062	-0.0072	0.0172	-0.007	-0.0279	0.0001	-0.0086	0.0141	-0.0049	-0.0058
ENSG00000044012	GUCA2B	0.0339	-0.3167	0.2447	-0.0372	-0.4144	0.0387	-0.0157	-0.0147	-0.0432	0.0245	-0.0049	0.0014	-0.0292	-0.0087	-0.0201	-0.001	-0.0051	0.0292	0.0129	0.0286	-0.0289	-0.0079	0.0006	-0.0028	0.0181	0.0391	0.0033	-0.0547	0.0087	0.019	0.0064	-0.0029
ENSG00000044090	CUL7	8.533	-0.0071	-0.1669	-0.0077	-0.1909	-0.024	0.0315	0.0182	-0.2046	0.0521	-0.0218	0.0219	0.0093	0.0091	-0.0106	0.0064	-0.0098	0.0297	0.0157	0.0114	-0.0337	0.0351	0.0831	-0.0244	0.0148	-0.0032	0.0011	-0.0354	-0.0063	-0.0111	-0.0032	-0.0064
ENSG00000044115	CTNNA1	10.491	0.0938	0.4354	-0.2099	-0.0686	0.0017	0.047	-0.0284	-0.1462	-0.1206	0.0302	-0.0505	-0.0608	-0.02	-0.0022	-0.0037	-0.0216	-0.003	0.0098	0.0222	-0.017	0.0116	0.0107	-0.036	0.0297	-0.0195	-0.0312	-0.0175	-0.0183	0.0068	-0.0084	0.0039
ENSG00000044446	PHKA2	9.6113	0.1303	0.4896	0.0346	0.0417	-0.0438	0.023	0.028	-0.1234	0.0002	-0.0296	0.0089	0.0268	0.037	0.0011	-0.0073	0.0003	0.0163	0.0517	0.0195	0.0277	-0.0011	0.0621	-0.038	-0.0201	-0.0098	-0.0276	-0.0249	-0.0063	0.0049	-0.0102	0.0005
ENSG00000044459	CNTLN	4.8928	0.0429	0.1576	-0.1801	0.1155	-0.0392	0.1893	-0.0421	0.0698	-0.1734	0.0621	0.0005	-0.0119	0.0046	0.0596	0.0075	-0.0114	-0.0369	0.0016	0.0033	0.0139	0.0022	-0.0371	0.0014	0.0097	-0.0008	-0.0141	-0.0096	0.0127	-0.0099	-0.0043	0.0224
ENSG00000044524	EPHA3	0.0774	-0.35	0.226	-0.0688	-0.2986	0.0246	-0.0128	-0.0305	-0.0412	0.0216	-0.0181	-0.0044	-0.0178	-0.008	0.0008	-0.016	0.0135	0.0173	0.0133	0.0333	-0.0411	-0.0228	0.0026	-0.0009	0.0388	-0.0032	0.001	-0.0095	0.0075	0.0116	0.007	0.0188
ENSG00000044574	HSPA5	11.7959	0.1271	0.3048	-0.2015	-0.0785	-0.0412	-0.0762	-0.0075	-0.1493	0.0027	0.003	-0.0124	-0.0215	-0.0322	-0.0096	0.0222	-0.0062	-0.0069	-0.0253	0.0024	-0.0371	0.0552	-0.0138	-0.074	0.0418	-0.0042	0.0037	-0.0226	0.0199	0.029	-0.0096	0.0059
ENSG00000046604	DSG2	1.1242	-0.0192	0.0099	0.0395	0.1487	-0.0188	0.0616	0.081	-0.027	-0.0102	-0.0248	0.012	0	0.0445	-0.0561	0.0506	0.0124	-0.0052	0.0092	0.0056	0.0187	0.0139	-0.0115	0.0061	-0.0217	0.012	0.0117	0.0061	-0.0237	-0.0026	0.0062	0.0299
ENSG00000046647	GEMIN8	7.2679	-0.1409	-0.3577	0.0895	-0.2982	0.0176	0.0035	-0.0286	-0.0091	0.0352	0.0341	0.0162	-0.0165	-0.0435	0.0199	-0.0362	0.013	0.0246	-0.0395	-0.0225	-0.0363	0.0002	0.0051	0.0038	0.0415	0.0508	-0.0038	0.0298	0.0071	-0.0245	-0.0127	-0.0188
ENSG00000046651	OFD1	9.1193	0.0872	-0.5205	0.0276	0.2511	-0.0729	-0.0517	0.0294	0.0488	0.0499	-0.0295	0.012	0.0345	0.0273	0.0256	0.0272	-0.0117	-0.0488	-0.0009	-0.0324	0.0127	-0.0285	-0.0154	0.0264	-0.0457	0.0144	-0.0005	0.0257	-0.0097	-0.0316	-0.0145	-0.0107
ENSG00000046653	GPM6B	4.8194	0.1186	-0.296	0.0149	0.4416	-0.0603	0.0214	0.0552	-0.023	-0.0338	-0.0535	-0.0229	0.0333	0.0448	-0.0043	0.0013	0.0096	-0.0679	0.022	-0.0249	0.0543	0.0162	0.0098	0.0328	-0.0354	0.0076	0.0053	0.0166	-0.0066	-0.0094	0.003	0.0366
ENSG00000046774	MAGEC2	0.0035	-0.3132	0.2776	-0.0523	-0.4654	0.0448	-0.0121	-0.0255	-0.063	0.044	-0.0059	-0.0104	-0.0239	-0.0171	-0.0177	-0.0126	0.0149	0.0264	0.014	0.0191	-0.0435	0.0007	-0.0024	-0.0118	0.0398	0.0273	0.0029	-0.0476	0.013	0.0102	-0.0013	-0.0009
ENSG00000046889	PREX2	0.1888	-0.3644	0.1717	-0.015	-0.1729	0.0506	0.0132	-0.0032	-0.0544	0.0062	-0.0206	-0.0164	-0.0118	-0.0102	0.0032	-0.0124	0.0042	0.0282	-0.0043	0.0084	-0.0273	-0.0142	-0.015	0.0151	0.0087	0.0118	0.0034	0.0038	0.0127	-0.0135	0.0271	-0.0116
ENSG00000047056	WDR37	9.7321	0.2886	-0.0261	-0.1858	0.386	-0.0413	0.0112	0.0124	-0.0738	-0.0268	-0.0778	0.0129	0.0172	-0.0125	0.0131	0.0031	0.0126	-0.0695	0.0075	-0.0161	0.03	0.0147	-0.0165	-0.0216	0.0075	0.0024	0.0151	-0.0116	0.0259	0.029	0.0073	0.0027
ENSG00000047188	YTHDC2	8.2425	0.1547	-0.3028	-0.0209	0.5121	-0.0345	0.0473	0.0246	0.0703	-0.0889	0.0021	-0.0262	0.0048	0.0206	0.0343	-0.0012	-0.0248	-0.0762	0.017	-0.0161	0.0822	-0.0122	-0.0114	0.0013	-0.0061	0.0159	0.0107	0.0252	-0.0008	-0.0087	0.0057	0.002
ENSG00000047230	CTPS2	6.4606	0.0295	-0.3908	0.1228	0.0008	-0.0509	0.0516	-0.0078	-0.0639	-0.0193	0.0337	-0.0088	0.0381	0.0069	0.0122	0.009	-0.0003	-0.0303	-0.0306	-0.0096	-0.005	-0.004	0.0184	-0.0236	0.012	0.0349	0.0046	0.0132	0.0203	-0.002	-0.0472	0.0106
ENSG00000047249	ATP6V1H	8.7988	-0.001	0.2622	-0.1173	-0.3099	0.0084	-0.0262	-0.0015	-0.0924	-0.0344	0.0406	-0.0114	-0.0331	-0.0208	-0.0158	0.0216	-0.05	0.0054	0.0105	0.0315	-0.0527	0.0025	-0.0411	-0.0491	0.0652	0.0115	-0.0145	-0.0253	0.0059	0.0215	-0.0042	0.0081
ENSG00000047315	POLR2B	10.2187	0.2284	-0.1334	-0.105	0.4625	-0.0757	0.0619	0.0264	0.108	-0.0435	-0.0373	-0.01	0.0043	0.0566	0.0165	0.0233	0.0014	-0.0778	-0.0007	-0.0209	0.0847	-0.0185	-0.0237	-0.0483	-0.0328	0.0457	0.0183	0.0138	0.0013	0.0023	-0.0119	0.0046
ENSG00000047346	FAM214A	8.2373	0.2318	-0.0283	0.0271	0.5811	-0.031	0.0261	0.0194	0.1247	0.0366	-0.0848	-0.024	0.0119	0.0621	0.0176	0.0106	0.0018	-0.0629	-0.0033	-0.0262	0.0909	-0.0194	-0.0275	0.0025	-0.0295	-0.0029	-0.004	0.022	-0.0026	0.0113	-0.0011	-0.0086
ENSG00000047365	ARAP2	8.3247	0.0849	-0.207	-0.3247	0.4787	-0.0332	-0.0081	-0.0162	0.1281	-0.0499	-0.0325	-0.0269	0.0039	0.0275	0.0287	0.0036	-0.0001	-0.0635	0.0065	-0.0037	0.0791	0.0036	-0.0655	-0.0018	-0.0332	-0.0145	0.025	0.0172	-0.0114	0.0054	0.0025	0.0036
ENSG00000047410	TPR	10.6758	0.2364	0.1602	0.0519	0.3931	-0.105	-0.0582	0.0379	-0.059	-0.0202	-0.0355	-0.0336	-0.0006	0.0431	0.0106	0.0276	-0.0054	-0.044	0.0059	-0.006	0.0433	-0.0041	0.0287	-0.0705	-0.0363	0.0149	0.0229	-0.0036	-0.0109	0.0075	-0.0149	0.0023
ENSG00000047457	CP	1.6599	-0.0457	0.0052	-0.0156	0.0207	0.008	-0.0024	0.005	0.0597	-0.0035	-0.0296	0.0172	-0.0367	-0.0165	0.0267	-0.0043	0.0036	0.0154	0.0237	0.0297	0.021	0.0127	-0.0499	-0.027	-0.0083	-0.0322	-0.0233	0.0188	-0.0038	-0.0245	-0.0067	0.0353
ENSG00000047578	KIAA0556	9.0761	0.2252	0.5416	-0.0469	0.2068	-0.0703	-0.0503	0.0111	-0.1075	0.0026	-0.0656	-0.0243	0.0089	0.0219	0.0056	0.0178	0.0213	0.0097	0.0149	-0.0026	0.022	0.0176	0.0277	-0.0041	-0.0266	-0.0241	-0.001	-0.0419	-0.0077	0.0237	0.0105	0.0311
ENSG00000047579	DTNBP1	8.474	-0.2245	0.0705	-0.1417	-0.4716	-0.0571	-0.055	-0.0372	0.0572	-0.0075	0.1146	0.0237	-0.0208	-0.1015	0.0163	-0.0017	0.003	0.0477	-0.0049	0.026	-0.1091	0.0172	0.0076	0.0096	0.046	-0.0069	-0.0237	-0.0196	0.0237	-0.0286	0.0199	0.0096
ENSG00000047597	XK	5.8444	-0.1043	0.1671	0.0333	-0.1341	0.5684	-0.0814	0.0279	0.0881	-0.1155	0.0235	-0.037	-0.0295	-0.0232	0.0259	-0.0607	0.0102	0.0034	0.012	-0.0276	0.2013	-0.0169	0.0035	0.0335	0.0105	-0.0384	0.0226	-0.0142	-0.0007	-0.0034	0.0254	-0.0118
ENSG00000047617	ANO2	1.043	-0.1042	0.1318	0.0027	-0.1053	0.1174	-0.0317	-0.0295	-0.0621	0.0061	-0.0187	-0.0371	-0.0548	-0.0115	-0.1052	-0.008	0.012	0.0033	0.003	0.0003	0.0315	-0.0432	0.0093	0.0039	-0.0148	-0.0089	-0.0241	0.0142	0.0188	-0.0118	0.0053	-0.0261
ENSG00000047621	C12orf4	6.9439	0.0215	-0.2576	-0.0766	0.2409	-0.016	0.0681	-0.0413	0.2778	-0.0838	0.0875	-0.0047	-0.0031	0.0151	0.0698	0.0025	0.0055	-0.0381	0.0006	0.0185	0.0458	-0.0217	-0.0357	0.033	-0.01	0.0107	0.0186	0.0265	-0.0061	0.0106	0.0002	0.0053
ENSG00000047634	SCML1	5.3379	0.129	-0.2703	0.2531	0.443	0.002	0.0356	0.0194	0.098	-0.1233	0.0178	-0.0107	0.0224	0.0369	0.0317	0.0213	-0.0113	-0.0455	-0.0123	0.0129	0.0802	-0.0172	-0.0393	0.0632	0.0216	0.0472	0.019	0.0244	0.0121	0.0067	0.0095	0.0016
ENSG00000047644	WWC3	10.7009	0.1759	0.7026	0.0217	0.1049	-0.0677	-0.1214	0.0152	-0.0657	0.0653	-0.0523	-0.0252	0.0195	0.0153	-0.0235	-0.0056	0.0142	-0.003	0.0217	-0.0014	0.0064	0.003	0.0215	-0.0144	-0.0185	-0.0401	-0.0106	-0.0291	-0.0176	0.036	0.0196	0.0054
ENSG00000047648	ARHGAP6	4.423	0.0715	0.1549	-0.0351	0.0714	0.1897	0.0013	0.0547	-0.0907	-0.0394	-0.0197	-0.032	-0.0931	0.0301	-0.171	0.0106	0.0011	-0.0233	-0.0385	-0.0242	0.0681	-0.0079	0.01	-0.0116	0.0081	-0.0127	-0.019	-0.0042	0.0071	0.0338	0.0389	-0.0078
ENSG00000047662	FAM184B	8.1184	0.0859	-0.0703	0.1559	0.4841	-0.1395	0.0147	0.0308	-0.0087	-0.0446	-0.0163	0.0008	0.0639	0.0531	-0.013	0.0287	-0.0046	-0.0351	0.024	-0.0271	0.0181	-0.0232	0.0097	0.043	-0.0288	-0.025	0.0057	0.0357	-0.0495	-0.0118	-0.0053	0.02
ENSG00000047849	MAP4	9.965	-0.0159	-0.2687	-0.2722	-0.0415	-0.0139	-0.049	0.0259	-0.2816	-0.0002	-0.0304	-0.028	-0.0308	-0.0098	0.0185	0.0022	-0.0183	0.0081	0.0173	-0.0202	-0.0139	0.0493	0.0389	-0.0781	-0.0295	-0.015	-0.0091	-0.0309	-0.0025	-0.01	-0.0086	0.0043
ENSG00000047932	GOPC	7.9935	0.1182	-0.2972	-0.017	0.5058	-0.0367	0.0421	0.0143	0.1801	-0.0623	-0.0058	-0.0103	0.0212	0.0328	0.0413	0.0178	0.0016	-0.0626	-0.001	-0.0251	0.0763	0.0022	-0.0487	0.0319	-0.0089	0.0221	0.0234	0.0278	-0.0081	0.008	0.0051	-0.0013
ENSG00000047936	ROS1	0.0337	-0.3605	0.2683	-0.036	-0.4064	0.0383	-0.0255	-0.0096	-0.0635	0.0461	-0.004	-0.0093	-0.0216	-0.0101	-0.0117	0.0041	-0.0006	0.0251	0.0238	0.0084	-0.0394	-0.0121	-0.0132	-0.0027	0.0195	0.0266	-0.0057	-0.0306	0.0037	0.0006	0.0103	-0.0112
ENSG00000048028	USP28	8.6327	0.092	-0.3693	-0.4733	0.2641	-0.0377	-0.0578	0.0064	-0.0489	0.0813	-0.1028	-0.0077	0.0183	-0.0134	-0.0109	0.0059	-0.0066	-0.0085	-0.0297	-0.0033	0.0382	0.0363	-0.0444	-0.0187	-0.0434	-0.007	0.0133	0.0102	0.0109	-0.0031	-0.0166	0.0279
ENSG00000048052	HDAC9	7.0694	0.1369	-0.147	-0.0596	0.3904	-0.0543	0.1464	0.0352	0.0395	-0.0916	0.0211	-0.0115	-0.0113	0.0107	0.0247	-0.0291	0.0031	-0.0399	-0.0046	-0.0259	0.0949	-0.0032	-0.0007	-0.0029	-0.0165	-0.01	-0.0223	0.0224	-0.0023	-0.028	-0.0162	0.0505
ENSG00000048140	TSPAN17	9.4459	-0.2292	-0.1576	-0.2475	-0.4269	0.1227	-0.0206	-0.0674	0.0269	-0.0241	0.0624	-0.0114	-0.0442	-0.0719	0.0471	-0.043	0.01	0.0361	0.01	-0.0007	-0.0358	-0.0106	0.0004	0.0447	0.0139	0.0147	0.0025	-0.0205	-0.0168	0.0141	0.0271	-0.0029
ENSG00000048162	NOP16	6.7219	-0.1812	-0.3756	0.0505	-0.2989	-0.0114	-0.0125	-0.0509	0.1035	-0.0067	0.0555	0.0389	-0.0256	-0.0191	0.0511	-0.0193	0.013	0.0146	0.0084	0.0023	-0.0604	-0.024	-0.0061	0.0377	0.0355	0.0196	0.0175	0.0183	0.0055	-0.01	0.005	0.0083
ENSG00000048342	CC2D2A	4.8499	-0.026	0.4112	-0.0229	0.1254	-0.0682	0.0014	-0.0254	0.0151	-0.0844	0.0402	-0.0393	-0.0024	0.0116	-0.0055	-0.0138	0.0054	-0.0078	0.0059	0.0102	0.0072	-0.0277	0.0039	-0.004	-0.016	-0.0442	0.0058	-0.0091	-0.008	-0.0148	0.0069	0.0298
ENSG00000048392	RRM2B	8.568	0.2116	0.3399	0.0288	0.4811	-0.0265	0.0124	0.0015	0.1878	-0.0222	-0.0245	-0.0066	0.0053	0.0474	0.0345	0.0022	0.0161	-0.0465	0.0145	-0.0075	0.0702	-0.0201	-0.0391	0.013	-0.0026	-0.0227	-0.0053	0.0013	-0.0138	0.0131	0.0146	-0.007
ENSG00000048405	ZNF800	8.2151	-0.0661	-0.2356	-0.08	0.3635	-0.0036	0.0008	0.0213	0.0639	-0.0276	-0.0472	-0.0348	0.0129	0.0246	0.0745	-0.0166	-0.0037	-0.0481	0.023	-0.013	0.0849	-0.0049	-0.014	0.0293	0.0049	0.0006	0.0074	0.0187	0.013	-0.0137	0.0007	-0.0073
ENSG00000048462	TNFRSF17	4.823	-0.097	-0.1566	0.0913	-0.0961	-0.001	-0.0231	-0.0551	0.1574	0.0471	0.1085	-0.0034	-0.0262	0.0057	0.0407	0.0083	0.0193	0.0082	-0.0007	0.0055	-0.0005	0.0292	0.0616	-0.0259	-0.0431	-0.0229	0.0159	0.0031	-0.0038	0.0026	0.0096	-0.0017
ENSG00000048471	SNX29	8.9154	0.1284	-0.084	0.0551	0.2386	0.0204	0.0597	0.0334	-0.2766	-0.0765	0.0044	-0.0385	-0.0085	0.0417	-0.0157	-0.0148	0.008	-0.0357	-0.0092	0.0236	0.068	0.0204	0.0354	-0.0864	0.017	-0.007	-0.0404	-0.0298	0.0134	-0.0108	-0.0251	0.0266
ENSG00000048540	LMO3	0.2507	-0.358	0.1573	-0.0566	-0.1723	0.0073	0.005	-0.024	-0.0336	-0.0216	-0.0111	0.0233	-0.0139	-0.0124	-0.0044	0.0117	0.0283	-0.0324	-0.0032	-0.0224	-0.0264	-0.0152	-0.0153	-0.0145	0.0054	0.0239	-0.0084	-0.0117	0.0099	-0.0206	-0.0322	-0.0211
ENSG00000048544	MRPS10	8.0987	-0.0054	-0.2592	-0.0391	0.0793	0.0022	0.0828	-0.0469	0.2545	-0.0527	0.0758	-0.0046	-0.0116	-0.0134	0.0547	-0.0048	0.0136	-0.0325	-0.0094	-0.0027	0.0824	-0.0492	-0.0509	0.0227	0.0063	0.0299	0.0311	0.0163	-0.0028	0.0018	0.0163	-0.0205
ENSG00000048545	GUCA1A	0.2586	-0.251	0.1363	-0.0159	-0.1398	-0.0225	0.0262	-0.015	-0.014	0.0178	-0.0123	0.0059	0.0165	0.0083	-0.0148	-0.012	0.0317	0.02	0.0044	0.0017	0.0049	-0.0059	-0.0239	-0.0288	0.0071	0.0071	0.0168	-0.0367	-0.03	0.0391	0.0192	0.0038
ENSG00000048649	RSF1	8.6484	0.121	0.021	-0.0287	0.499	-0.1189	0.0013	0.0238	0.0627	-0.0144	-0.0439	-0.0264	-0.0032	0.0668	0.0017	0.0329	0.0029	-0.0514	0.0139	-0.0069	0.0516	-0.0207	-0.0309	-0.0476	-0.0099	0.008	0.0201	0.0106	-0.02	-0.0076	-0.0231	-0.0144
ENSG00000048707	VPS13D	9.6303	0.1191	-0.149	-0.0297	0.433	-0.1094	-0.0295	0.0425	-0.2207	-0.0078	-0.0778	-0.0151	0.0173	0.0598	0.0052	0.0382	-0.0014	-0.0394	0.0031	-0.0236	0.0469	0.0251	0.0247	-0.0532	-0.0254	0.0006	-0.0027	0.0026	-0.0321	0.0009	-0.0368	0.0072
ENSG00000048740	CELF2	12.2912	0.2066	0.572	-0.0518	0.3803	-0.0546	-0.0492	0.049	-0.0445	0.0197	-0.0788	-0.0143	0.0293	0.0267	-0.018	0.0209	-0.0007	-0.0507	0.0238	-0.0051	0.0282	0.0005	-0.0261	0.0147	-0.0039	-0.0316	-0.0087	-0.022	-0.0121	0.0326	0.0078	0.0103
ENSG00000048828	FAM120A	10.7819	0.2957	0.3843	-0.0732	0.4892	-0.0579	0.0444	0.0082	-0.0372	-0.0627	-0.0377	-0.0249	-0.0039	0.0489	0.0109	0.0118	0.0147	-0.0548	0.0176	0.0178	0.0569	-0.0042	-0.0263	-0.0075	0.0124	-0.0136	-0.007	-0.0042	-0.0089	0.0228	0.0029	-0.002
ENSG00000048991	R3HDM1	8.2826	0.1152	-0.3694	-0.0707	0.2848	-0.0667	0.0668	0.0018	-0.156	-0.0749	-0.0168	-0.0439	-0.0293	0.0377	0.0103	0.0007	-0.0121	-0.0287	-0.0215	0.0081	0.0523	0.0103	0.0137	-0.0487	-0.0012	0.0417	0.0118	0.014	0.003	0.0112	-0.0228	0.0274
ENSG00000049089	COL9A2	8.4821	-0.0406	0.0967	0.0295	-0.2517	-0.0264	0.1685	0.2132	-0.0384	0.0472	-0.0259	0.0235	0.0643	0.0566	-0.024	0.0307	-0.032	0.0622	0.0647	0.0376	-0.0646	-0.0034	0.0444	-0.0101	0.0002	-0.0392	-0.0241	-0.0184	0.0159	-0.0035	0.0336	-0.0129
ENSG00000049130	KITLG	0.5272	-0.2842	0.1329	-0.034	-0.0131	0.0109	0.0702	-0.0017	0.0056	-0.0393	0.0078	-0.0274	-0.0023	0.0298	0.0035	-0.0105	0.0134	-0.0232	0.0173	0.0174	0.0197	-0.0135	0.0213	-0.0078	0.0054	-0.0039	-0.0086	0.0231	0.0015	0.0017	-0.0085	0.0236
ENSG00000049167	ERCC8	4.9115	0.0214	-0.2353	0.0072	0.251	-0.01	0.1084	-0.0291	0.2232	-0.0509	0.0386	0.0098	-0.0036	0.0258	0.052	-0.0042	0.0074	-0.0372	-0.0128	-0.037	0.0802	-0.003	-0.0545	0.0316	0.0056	0.0196	0.0161	0.0409	-0.018	0.03	0.005	0.0073
ENSG00000049192	ADAMTS6	2.8535	0.0344	-0.2641	0.101	0.2578	-0.0107	-0.0177	0.0093	-0.0013	0.0057	-0.0165	-0.0064	0.0058	0.0346	0.014	-0.0366	0.0189	-0.0551	0.0071	-0.0148	0.0479	-0.0235	0.0058	-0.0229	-0.0013	-0.04	0.0013	0.0144	0.0243	-0.0317	-0.0198	0.0002
ENSG00000049239	H6PD	10.1994	0.0442	0.1232	-0.1079	0.164	-0.0725	-0.0097	-0.0217	-0.1932	-0.0361	-0.0385	-0.0215	-0.0096	0.0026	-0.0111	-0.0012	0.0073	-0.026	-0.0126	-0.0028	0.0124	0.0299	0.041	-0.0398	-0.0129	-0.0066	-0.0091	-0.0191	0.0098	-0.0035	-0.0093	0.0023
ENSG00000049245	VAMP3	10.5072	0.0111	0.6706	-0.1281	-0.177	-0.0166	0.0644	-0.0312	0.1131	-0.0827	0.0745	-0.0331	-0.0374	-0.0349	-0.0083	0.0077	0.0063	-0.0194	0.0357	0.0291	-0.033	-0.0471	-0.035	0.0136	0.0443	-0.0181	-0.0227	-0.0082	-0.0076	0.0064	0.0091	0.0065
ENSG00000049246	PER3	5.5504	0.0466	-0.2866	-0.0853	0.2611	-0.0641	0.0288	0.0397	-0.0078	-0.0134	-0.0458	0.0117	0.0198	0.0212	0.0269	0.0253	-0.0164	-0.0326	-0.0126	-0.0574	0.0554	-0.0007	-0.0182	-0.0119	-0.0123	0.0306	0.021	0.0314	0.0244	-0.0069	0.0332	0.0118
ENSG00000049247	UTS2	3.082	-0.0464	-0.1501	-0.1097	-0.0874	0.0143	-0.0037	-0.0037	0.1312	0.0618	-0.0187	-0.0225	0.0185	-0.0124	0.0272	0.0173	-0.0042	-0.0136	-0.0261	-0.0239	0.0248	-0.0032	-0.0097	-0.02	-0.0125	-0.0227	0.0238	-0.0039	-0.0082	-0.0193	0.0056	0.0043
ENSG00000049249	TNFRSF9	5.5307	0.1882	0.4262	0.0171	0.2777	-0.0105	-0.0349	-0.0075	-0.038	0.0271	-0.0861	-0.0095	-0.0152	0.0202	0.0136	0.0095	-0.0076	-0.0078	0.0046	0.001	0.0262	-0.0057	-0.0033	0.0289	-0.0029	-0.0051	-0.0146	-0.0155	-0.0326	0.0125	-0.0025	0.018
ENSG00000049283	EPN3	0.5689	-0.2029	0.0335	0.0502	-0.0371	-0.0249	-0.0056	-0.0075	-0.0368	0.0023	-0.0195	0.004	-0.0101	-0.0295	0.0004	-0.0048	0.0049	-0.0217	0.0559	0.0083	0.0046	-0.0214	0.0309	-0.026	-0.031	0.0144	-0.026	0.0336	0.0155	-0.0156	0.032	-0.0061
ENSG00000049319	NA	0.2092	-0.3426	0.1335	-0.0026	-0.1703	0.0111	-0.0372	-0.0245	-0.0225	0.0141	0.0111	-0.0247	-0.0257	-0.0194	-0.0081	-0.0361	0.005	0.0014	0.0253	0.0212	-0.0028	-0.0229	0.0007	-0.0097	-0.0008	0.024	-0.0256	-0.0132	0.0277	0.0018	-0.0292	0.0153
ENSG00000049323	LTBP1	5.0725	0.0687	0.1665	-0.026	-0.0329	0.2637	-0.039	0.0168	-0.0885	-0.0055	-0.0277	-0.0275	-0.0965	0.0202	-0.2205	0.0096	-0.0029	0.0084	-0.0326	-0.001	0.0712	-0.0039	0.0296	-0.0218	0.0298	-0.016	0.0029	-0.0053	-0.0031	0.0199	-0.0026	-0.0667
ENSG00000049449	RCN1	6.8627	-0.0046	-0.2123	-0.3031	0.0127	-0.0369	0.0186	-0.0129	0.0998	-0.1208	0.02	-0.0154	-0.0077	-0.0023	0.031	0.0054	-0.0207	-0.0046	-0.0192	0.0389	0.0046	0.0236	-0.0706	-0.0031	0.0098	-0.0012	0.0139	0.0191	0.0229	0.001	-0.0239	-0.0043
ENSG00000049540	ELN	0.5171	-0.2697	0.0854	-0.0952	-0.0881	0.0309	0.0339	-0.0067	-0.0182	0.0103	-0.0357	-0.0155	0.0026	0.0099	-0.0351	0.0055	-0.0204	0.0039	-0.0176	0.0127	-0.0027	0.0005	0.0063	0.0132	-0.0211	-0.0005	0.027	0.029	0.0022	0.0015	0.0491	0.0114
ENSG00000049541	RFC2	8.4597	-0.1345	0.4319	-0.056	-0.4716	-0.0382	0.0162	-0.066	0.0751	0.0622	0.0397	0.0213	0.0104	-0.0593	-0.0104	-0.0043	0.0234	0.0173	-0.0027	0.0226	-0.0798	0.0122	-0.0286	0.0159	0.0214	-0.015	-0.0015	-0.0285	0.0277	0.0079	0.0139	0.0182
ENSG00000049618	ARID1B	9.2788	0.226	-0.1186	-0.0358	0.482	-0.035	0.0052	0.0548	-0.2017	-0.0297	-0.0574	-0.0193	0.0034	0.0715	-0.0182	0.014	-0.003	-0.0457	0.0163	0.0107	0.0809	0.0247	0.0258	-0.063	-0.0205	0.0238	-0.0055	-0.0227	0.0061	-0.0048	-0.0018	0.0216
ENSG00000049656	CLPTM1L	10.3848	-0.1016	0.0134	-0.1925	-0.4322	0.0295	0.0133	0.0349	-0.1379	0.0487	0.0045	0.008	-0.0246	-0.0405	0.0029	-0.0082	-0.0158	0.0267	-0.0093	0.0313	-0.1005	0.0298	0.0207	-0.0244	0.0504	0.017	0.0097	-0.0239	0.0302	0.0519	0.021	0.027
ENSG00000049759	NEDD4L	5.8793	-0.1177	0.1086	0.0727	-0.1935	0.4648	-0.0621	-0.0108	-0.0359	-0.0596	0.0068	-0.0473	-0.0037	-0.0086	0.0446	-0.0355	0.0309	0.0184	0.0107	-0.0386	0.1494	-0.0051	0.0353	0.0022	0.0121	-0.0429	0.0163	-0.0547	-0.0125	0.009	0.005	-0.0138
ENSG00000049768	FOXP3	7.492	-0.03	-0.1563	0.1826	-0.2175	0.0519	-0.0264	0.0234	-0.1384	-0.0189	0.0255	-0.0316	-0.0367	-0.0164	-0.0056	0.0233	0.0056	0.0013	0.0023	-0.0477	-0.0177	-0.0028	0.071	0.008	-0.0074	-0.0087	-0.0055	-0.012	-0.039	0.0213	0.0198	-0.0079
ENSG00000049769	PPP1R3F	6.8254	-0.0487	-0.3414	0.3441	-0.2197	0.008	-0.0561	-0.0083	-0.0022	0.059	0.0119	0.0153	-0.0201	-0.0246	0.0325	0.0092	-0.0032	0.0405	-0.0391	-0.0286	-0.0398	-0.0101	0.0193	0.0145	-0.0016	0.0266	0.0227	-0.0172	0.0015	0.0271	-0.0021	-0.0268
ENSG00000049860	HEXB	10.074	0.0985	0.4152	-0.1497	-0.0686	-0.0981	0.1939	-0.0714	0.1324	-0.0983	0.0609	-0.0216	-0.0291	-0.0005	0.062	0.0176	0.0092	-0.0288	-0.0083	0.0183	-0.0251	-0.0161	-0.0575	-0.0025	0.0358	-0.0068	0.0114	-0.013	0.0179	0.0202	0.0009	0.0319
ENSG00000049883	PTCD2	4.8476	-0.0178	-0.2884	-0.007	0.3046	-0.0415	0.01	-0.0138	0.0603	-0.0888	0.014	-0.0119	0.0046	0.0221	-0.0017	0.0241	-0.0055	-0.0098	-0.0178	-0.0213	0.0644	0.0028	-0.0063	0.0188	-0.041	0.0223	0.0401	0.0301	0.0064	0.0091	-0.0044	0.0267
ENSG00000050030	NEXMIF	2.6472	0.0784	-0.2277	0.2316	0.2031	0.0182	-0.0081	0.0152	0.0363	-0.0267	-0.0133	0.0132	-0.0302	0.0103	-0.0105	-0.0075	0.0114	-0.0061	-0.0249	-0.0029	0.0333	-0.0113	0.012	0.0234	0.0252	0.0422	0.0285	0.0157	0.0141	0.0147	0.005	-0.0013
ENSG00000050130	JKAMP	8.5452	0.1842	0.315	-0.0405	0.255	-0.0076	0.0466	-0.0173	0.289	-0.0682	0.0472	0.0051	0.0049	0.0215	0.0298	0.0047	0.0235	-0.0581	-0.007	0.0028	0.0502	-0.0396	-0.0733	0.0238	0.0042	-0.0027	-0.005	0.0007	0.0077	0.0058	0.0132	-0.0054
ENSG00000050165	DKK3	3.7083	0.0369	-0.1219	0.0128	0.0142	0.0365	-0.0497	0.0045	-0.0139	0.0683	-0.0102	-0.0019	-0.0083	0.0307	-0.0127	-0.0003	0.0028	0.0094	0.0112	-0.0093	0.0339	-0.0053	-0.0333	0.0144	-0.031	0.0383	-0.0131	-0.0013	-0.0345	0.0086	-0.033	-0.0263
ENSG00000050327	ARHGEF5	4.9521	-0.0634	-0.245	0.1334	-0.2431	0.017	-0.0878	-0.0241	-0.0881	0.079	-0.0023	0.0127	-0.0533	0.0005	0.0056	-0.0239	-0.0167	0.0163	-0.0479	-0.0175	-0.0524	-0.0178	0.0277	0.0081	0.026	0.0097	-0.0505	-0.0281	0.0067	-0.0002	-0.0242	-0.009
ENSG00000050344	NFE2L3	7.3123	0.1359	0.0089	-0.0506	0.336	-0.0553	0.0515	-0.0083	0.0681	-0.1179	0.0424	-0.0462	0.0095	0.0281	0.0446	0.0039	0.0144	-0.0614	-0.0092	-0.0281	0.0385	-0.0312	-0.0164	-0.0015	0.0005	-0.014	0.0014	0.0342	-0.0197	0.0061	-0.0064	0.0112
ENSG00000050393	MCUR1	5.8734	-0.1903	-0.0682	-0.0577	-0.1663	0.1838	-0.0129	-0.0507	0.1199	-0.0076	0.041	0.0021	-0.0646	0.0094	-0.0366	0.0181	0.0248	0.0071	-0.035	0.0104	0.072	0.0023	-0.0288	0.0388	0.0202	-0.0404	0.0219	-0.0145	-0.0136	0.0204	-0.0034	-0.0434
ENSG00000050405	LIMA1	6.9637	0.1173	-0.4704	-0.1026	0.2927	0.0063	-0.0765	0.0021	0.0931	0.0228	-0.0322	-0.0193	-0.0378	0.0199	0.0386	0.0188	0.0233	-0.0238	-0.0038	-0.0233	0.0535	-0.0162	-0.0668	0.0086	-0.0361	0.0402	0.0453	0.0169	0.0179	0.0492	-0.0035	0.0074
ENSG00000050426	LETMD1	9.7036	-0.1053	-0.5645	0.1383	-0.1728	-0.0072	0.0335	-0.0322	0.0796	0.0164	0.0146	0.0228	0.0175	-0.0156	0.0141	0.0041	0.0069	-0.015	-0.0104	-0.002	-0.0444	-0.0206	-0.0117	0.0523	0.0353	0.0249	0.0357	0.0278	-0.0014	0.002	-0.0449	-0.0076
ENSG00000050438	SLC4A8	5.2373	0.0079	-0.1484	-0.2757	0.2414	-0.0719	0.1169	0.1413	-0.0162	-0.0722	0.0148	-0.0057	0.0271	-0.0012	0.0115	0.0319	-0.0407	-0.0202	0.0328	-0.0035	0.0203	0.0033	0.0274	0.0021	-0.0267	-0.0216	0.009	0.0255	0.0125	-0.0188	-0.0269	0.0212
ENSG00000050555	LAMC3	4.3771	0.0067	-0.1782	0.3015	-0.0618	0.0273	-0.0192	-0.0512	-0.091	-0.0202	-0.0181	-0.0118	-0.0058	-0.0121	-0.0189	-0.006	0.0059	0.0236	-0.0284	0.0087	-0.0221	-0.0082	0.0521	-0.0158	0.0351	0.017	-0.0099	0.0313	0.0278	-0.0017	-0.0377	0.0082
ENSG00000050628	PTGER3	1.9257	0.0538	0.1064	0.0154	0.0457	0.0094	0.0695	0.1505	-0.0408	-0.0164	0.0032	-0.0197	0.031	0.0344	-0.1087	0.0241	-0.0102	-0.0361	0.0343	-0.0067	0.0134	0.0196	0.0003	0.0121	-0.0092	0.0085	0.0052	-0.0081	0.0061	0.023	0.0244	0.019
ENSG00000050730	TNIP3	2.5611	-0.0103	-0.1884	-0.25	0.1277	-0.0028	-0.0699	-0.0128	0.0662	0.0527	-0.0405	-0.055	-0.062	0.0193	0.0148	0.0089	0.0165	-0.0046	-0.0035	0.0219	0.0161	-0.0146	-0.022	0.0155	-0.0251	-0.0028	0.0117	0.01	-0.0213	0.0109	-0.0117	-0.0077
ENSG00000050748	MAPK9	8.2379	0.1184	-0.2936	-0.1332	0.2698	-0.0629	0.0585	0.0588	0.0866	0.0038	-0.0103	0.0235	-0.0099	0.0217	0.0195	0.0295	-0.0165	-0.0587	0.0076	0.0029	0.0244	-0.0127	-0.0587	-0.0189	0.014	0.0413	0.0168	0.0489	0.0026	0.0165	-0.0146	-0.0191
ENSG00000050767	COL23A1	2.6727	0.0031	0.1124	-0.0146	-0.092	0.0032	0.0167	-0.0278	0.0293	-0.0486	0.0125	0.0192	-0.005	-0.01	-0.0011	-0.0142	0.0632	0.0245	0.0146	0.0084	-0.0323	0	-0.0077	0.0393	0.0087	-0.0189	0.0126	-0.0064	0.019	0.0216	-0.0145	-0.0502
ENSG00000050820	BCAR1	0.789	-0.1727	0.0932	-0.0024	-0.0459	0.0104	0.0076	0.0316	-0.0084	-0.0078	-0.006	-0.0076	-0.0088	0.0386	-0.0012	0.0433	0.0377	0.018	0.0163	-0.0301	0.01	0.0162	0.0156	-0.0195	0.0215	0.0158	0.0111	-0.0123	-0.0002	0.0096	0.0045	0.0078
ENSG00000051009	FAM160A2	10.2921	0.0688	0.5287	-0.1303	-0.0616	-0.0418	0.0312	-0.0375	-0.086	0.0047	-0.0329	0.0123	0.0217	-0.0152	0.0218	-0.0257	0.0274	-0.0219	0.0291	0.0186	-0.0216	0.02	0.0154	0.0181	-0.0001	-0.0204	-0.0262	-0.0571	0.0101	0.041	-0.0214	0.0011
ENSG00000051108	HERPUD1	10.8176	0.1327	0.5061	-0.1957	-0.1618	-0.0527	0.1024	-0.0371	-0.0615	0.0266	-0.0158	-0.0199	-0.0183	0.0263	-0.0159	0.0112	0.0168	0.007	-0.0088	0.0304	-0.0405	0.0069	-0.0289	-0.0036	0.0319	0.0085	-0.0113	-0.0217	0.0296	0.0341	-0.0093	0.0387
ENSG00000051128	HOMER3	6.9225	-0.0387	0.4606	-0.0989	-0.3098	-0.0537	0.1363	-0.0427	-0.0227	-0.0364	0.0496	0.017	-0.0339	-0.0425	0.0414	-0.0284	0.0112	0.0284	0.0218	-0.0047	-0.0712	-0.0184	0.0126	0.0001	0.0063	-0.0106	-0.0229	-0.0134	0.0118	-0.008	0.0027	0.0097
ENSG00000051180	RAD51	4.3202	-0.1014	-0.0851	-0.1244	-0.1683	0.0156	-0.0476	0.002	-0.0014	-0.0255	0.0431	-0.0123	0.0007	-0.0671	-0.0003	0.0269	0.0138	0.0497	-0.054	0.0078	-0.0304	0.0166	0.0265	-0.0041	0.014	-0.0289	0.0572	0.0026	0.0112	0.0502	-0.0059	0.004
ENSG00000051341	POLQ	2.8264	-0.0033	-0.1243	-0.0921	0.1729	-0.0139	-0.0117	-0.0209	0.0298	-0.0407	0.0158	-0.004	0.0103	0.0174	0.0391	0.0273	0.0008	0.0041	-0.0248	0.0044	0.0272	0.0047	0.0082	0.0022	-0.0362	-0.0292	0.0536	-0.0094	0.0167	0.0365	0.029	-0.0187
ENSG00000051382	PIK3CB	8.9547	0.2634	0.3852	0.0153	0.2861	-0.0083	0.0619	0.0605	-0.0286	-0.0742	-0.0151	-0.0321	-0.042	0.0234	-0.0278	0.0173	0.0119	-0.0555	0.016	0.0132	0.0587	-0.0025	-0.0198	-0.0548	0.0368	0.0131	-0.0004	-0.0146	0.0059	0.019	-0.0246	-0.0058
ENSG00000051523	CYBA	13.5061	-0.1131	0.4911	-0.0987	-0.4531	-0.0202	-0.0173	-0.0165	-0.0349	0.0579	0.0268	0.0285	-0.0126	-0.0636	-0.0011	-0.0167	-0.0066	0.0486	0.0114	0.016	-0.1057	0.0145	0.0051	-0.0027	0.013	-0.0106	-0.0185	-0.0256	0.0168	-0.0076	0.0268	-0.0049
ENSG00000051596	THOC3	6.3618	-0.0352	-0.3018	0.1365	-0.1403	-0.0179	0.0219	0.0243	0.0901	-0.0196	0.0559	0.0368	-0.0171	-0.0004	0.0008	-0.0031	-0.002	0.0455	-0.0108	-0.01	-0.0556	-0.0359	0.0133	0.0084	-0.0123	0.0188	0.035	0.0216	-0.015	-0.0003	-0.0037	0.0324
ENSG00000051620	HEBP2	8.8631	-0.1082	0.4719	0.0495	-0.2472	0.0064	0.0173	-0.0733	0.306	0.0319	0.0507	0.0245	-0.0275	-0.0147	0.0749	0.0003	0.0026	0.0131	0.0044	-0.0047	-0.0193	-0.046	-0.0479	0.0295	0.0245	-0.0307	0.0105	-0.0117	-0.0077	0.0139	0.0184	-0.0138
ENSG00000051825	MPHOSPH9	7.9583	0.0183	-0.5568	0.0202	0.4294	-0.0325	-0.0071	0.0122	0.0368	-0.036	-0.0514	-0.0149	0.021	0.033	0.0166	0.0231	-0.0132	-0.0371	-0.0089	-0.0181	0.0455	0.0055	-0.0063	0.032	-0.0248	0.0321	0.0346	0.0567	-0.0012	-0.0093	-0.0326	-0.0006
ENSG00000052126	PLEKHA5	4.7199	0.1109	-0.2568	-0.2837	0.2516	-0.014	-0.0496	0.0106	0.0445	0.0389	-0.0525	-0.0352	-0.035	0.0139	0.0339	-0.0037	0.0231	-0.0643	0.0085	-0.0403	0.0378	-0.0463	-0.0411	-0.0067	-0.0434	0.0191	0.0084	-0.0098	-0.0283	0.0081	-0.0162	0.0196
ENSG00000052344	PRSS8	1.7706	-0.0061	0.1056	0.0185	-0.0398	-0.0419	0.0079	0.029	-0.053	0.0511	-0.0195	-0.0058	0.0147	-0.0251	-0.0347	-0.0035	0.0065	0.0418	-0.029	0.03	-0.0429	0.0284	0.0262	-0.0139	0.0233	-0.028	-0.0083	-0.0045	-0.0349	0.0297	-0.0237	0.0424
ENSG00000052723	SIKE1	7.9982	0.0727	-0.2546	-0.017	0.478	-0.0121	0.0526	0.0092	0.2178	-0.0442	-0.0094	0.0008	0.0057	0.0273	0.056	-0.0013	-0.0014	-0.0658	0.0024	-0.0235	0.1005	-0.0222	-0.0527	0.0433	-0.0185	0.0061	0.0192	0.0277	0.0022	0.0088	0.003	0.008
ENSG00000052749	RRP12	10.476	0.0849	0.4894	0.0339	-0.1974	-0.0112	-0.0809	-0.0079	-0.1056	0.036	-0.0066	0.006	-0.0218	-0.0693	0.0088	-0.0296	0.0007	-0.0189	-0.0046	-0.0258	-0.0408	0.0078	0.0262	-0.011	-0.0143	-0.0083	-0.0326	-0.0268	-0.0369	0.0159	-0.0113	0.0018
ENSG00000052795	FNIP2	6.8535	0.1367	-0.0916	-0.1752	0.4317	-0.0431	0.1379	0.0117	-0.0055	-0.165	0.0033	-0.043	0.0194	0.0331	0.0122	0.0142	-0.0128	-0.0566	0.0225	0.0154	0.0865	0.014	-0.0252	-0.0167	0.0152	-0.0002	0.007	0.0118	-0.0003	0.0196	-0.0035	0.0021
ENSG00000052802	MSMO1	7.2739	-0.0563	-0.428	-0.0638	0.0776	0.0388	-0.0311	-0.0366	0.2134	-0.0325	0.0327	0.0129	-0.0192	-0.0251	0.0652	-0.0397	-0.029	-0.0176	-0.0209	-0.0395	0.0714	-0.0114	-0.0829	0.0158	0.0153	0.0242	0.0146	0.009	-0.0002	0.0049	0.009	-0.0171
ENSG00000052841	TTC17	9.8534	0.1961	-0.1939	-0.0747	0.3707	-0.0889	0.1258	0.0111	-0.0478	-0.0676	-0.0345	-0.0165	0.0171	0.0665	0.0184	0.0252	-0.0097	-0.0528	0.0103	-0.005	0.0559	-0.0044	0.0138	-0.016	0.0005	0.016	0.0088	0.0385	-0.0119	0.0359	-0.008	0.003
ENSG00000052850	ALX4	0.1964	-0.3629	0.14	-0.0443	-0.1121	-0.0174	0.0196	-0.0252	-0.024	0.0016	-0.0147	-0.0152	0.0084	0.0331	-0.0038	-0.036	-0.0036	0.0133	0.0018	-0.0255	-0.0037	0.0087	-0.0157	0.0188	-0.0057	0.0091	0.0301	-0.0279	0.005	-0.0102	-0.0216	-0.0001
ENSG00000053108	FSTL4	2.7969	-0.0208	0.1101	0.0408	-0.1466	0.0775	-0.0443	-0.0092	-0.0916	0.0261	-0.0095	-0.021	-0.0704	0.0138	-0.0847	-0.014	0.0192	0.0335	0.0112	0.0051	0.0126	0.0017	0.0238	-0.03	0.013	-0.009	-0.0429	-0.0082	-0.0339	-0.0072	0.0298	-0.0053
ENSG00000053254	FOXN3	10.4682	0.2161	0.2972	-0.0846	0.3443	-0.0309	0.0223	0.0733	-0.1513	-0.0243	-0.1173	-0.0432	0.0082	0.0702	-0.0713	0.041	-0.0057	-0.0472	-0.0029	0.036	0.0809	0.0087	-0.0326	-0.0521	-0.0031	-0.0013	0.0021	-0.022	-0.003	0.0173	-0.0078	0.0065
ENSG00000053328	METTL24	0.5266	-0.2027	0.0363	-0.0149	0.0345	-0.01	0.0049	-0.0439	-0.0288	0.0242	-0.0228	0.0344	0.0313	-0.0102	-0.0373	-0.0123	0.0044	-0.0316	-0.0114	-0.0256	0.0432	0.0042	-0.0431	-0.0157	-0.0046	-0.0045	-0.01	-0.0118	-0.0066	0.0117	-0.0062	-0.0154
ENSG00000053371	AKR7A2	8.9434	-0.2179	-0.0793	-0.064	-0.609	0.053	0.0468	-0.0337	-0.0759	0.047	0.0192	0.0209	-0.0249	-0.0554	-0.0086	-0.0324	-0.0038	0.0435	-0.0275	0.016	-0.0762	0.0171	-0.0151	0.0164	0.052	0.0314	-0.0185	-0.0323	0.0072	0.0093	-0.0141	-0.0015
ENSG00000053372	MRTO4	8.0685	-0.2379	-0.3392	0.1312	-0.4193	0.0093	0.0306	-0.073	0.0902	0.029	0.0759	0.0331	0.0015	-0.0552	0.0169	-0.0313	0.0022	0.0348	-0.0305	0.0032	-0.0516	-0.0072	-0.003	0.0131	0.0402	0.0399	0.0126	0.0371	-0.0019	-0.002	0.003	0.0166
ENSG00000053438	NNAT	3.3218	0.1109	-0.0702	0.0335	0.4714	-0.0811	0.0387	0.0297	-0.03	-0.0609	-0.0423	-0.0143	0.0426	0.0512	-0.0102	0.007	-0.0095	0.0016	-0.0022	-0.0228	0.0684	-0.0155	0.0313	0.0331	-0.0638	0.0033	0.009	0.03	0.0198	-0.0198	0.004	0.0287
ENSG00000053501	USE1	8.1969	-0.2374	-0.185	0.1164	-0.5631	0.0466	-0.0022	-0.0355	-0.0027	0.0783	0.0485	0.0382	-0.0119	-0.033	0.0184	-0.0393	-0.0057	0.0453	-0.0027	0.0271	-0.086	0.0015	0.0023	0.0273	0.0266	0.0193	-0.0109	-0.0181	0.0255	-0.0042	-0.0003	0.005
ENSG00000053524	MCF2L2	3.6943	0.0195	-0.0444	0.0183	0.2105	-0.0522	-0.0754	-0.0169	0.0092	0.0193	-0.0334	-0.0085	-0.0242	-0.0221	-0.0044	-0.0039	-0.0024	-0.0423	0.0154	-0.051	0.0024	-0.0228	0.0272	-0.0025	0.0106	-0.0304	0.0077	0.0172	-0.0115	-0.0125	-0.0072	-0.0009
ENSG00000053702	NRIP2	6.5081	-0.0025	-0.3744	0.1267	0.1124	-0.0764	0.0119	-0.0035	-0.1172	0.0154	-0.0464	0.0116	0.0416	0.0209	-0.0365	0.0076	-0.0111	0.0365	0.0049	0.0209	-0.0391	0.0031	0.075	-0.0057	-0.0408	0.0139	-0.0121	0.0271	-0.0021	-0.0425	-0.0136	0.0108
ENSG00000053747	LAMA3	0.5951	-0.1858	0.0157	0.029	-0.0008	-0.004	-0.0221	0.0021	-0.0337	-0.0157	0.0055	0.0089	-0.0132	-0.0057	-0.0092	0.001	0.0041	0.0066	-0.0031	-0.0014	-0.0073	-0.0309	0.0092	0.0134	-0.0208	0	-0.0151	0.0075	-0.0107	-0.0258	-0.022	-0.039
ENSG00000053770	AP5M1	8.1673	0.1296	-0.0769	-0.0447	0.4028	-0.001	0.0476	-0.0084	0.2512	-0.0591	0.0345	-0.0237	-0.0012	0.0146	0.053	0.0004	0.0138	-0.0541	0.0083	0.0028	0.0973	-0.0243	-0.0714	-0.0064	0.0104	0.0247	-0.001	0.0188	-0.0108	0.0141	0.0187	-0.0009
ENSG00000053900	ANAPC4	8.4637	0.1046	-0.34	-0.069	0.2818	-0.0719	0.0288	0.0135	0.2059	-0.0226	0.0361	0.0128	0.0301	0.0171	0.0488	0.0126	-0.0157	-0.0744	0.0106	-0.01	-0.0062	-0.0188	-0.024	0.0196	-0.0067	-0.0061	0.0027	0.039	-0.0277	0.0023	-0.0404	-0.0251
ENSG00000053918	KCNQ1	9.7827	0.0287	0.5398	0.0492	-0.3201	-0.0016	0.0994	-0.0002	-0.165	-0.0382	-0.0001	0.0056	-0.0263	0.0077	-0.0241	-0.0037	0.0066	0.0303	0.0123	0.0471	-0.0596	0.0156	0.0197	-0.0032	0.0421	0.0223	-0.0273	-0.0479	0.0105	0.013	0.0027	0.0236
ENSG00000054116	TRAPPC3	9.6769	-0.16	0.2609	-0.0458	-0.5868	-0.015	0.0027	-0.0573	0.1125	0.0505	0.0653	0.0302	-0.0153	-0.0427	0.03	-0.0112	0.0122	0.035	0.0172	0.0187	-0.1096	-0.0088	-0.0296	0.0151	0.0307	-0.0049	-0.0084	-0.0174	0.0027	0.0084	0	-0.0094
ENSG00000054118	THRAP3	11.3013	0.2192	0.3025	-0.0483	0.1668	-0.0998	-0.0729	0.0245	-0.185	0.0372	-0.0225	-0.0103	-0.0131	0.0284	-0.0234	0.0275	-0.0057	-0.0281	0.0134	0.023	-0.0031	0.0205	0.013	-0.0861	-0.0084	0.0081	-0.0244	-0.0274	-0.0042	-0.0077	-0.0149	0.0042
ENSG00000054148	PHPT1	8.3504	-0.2548	-0.0877	-0.2695	-0.5447	0.0027	0.0284	-0.0553	-0.005	0.0251	0.0233	0.0303	-0.0233	-0.0648	0.0349	-0.0252	0.0082	0.0455	0.0077	0.0018	-0.0913	0.0148	-0.0107	0.0277	0.0086	-0.0003	0.0078	-0.02	0.0233	-0.0024	0.0032	0.0029
ENSG00000054179	ENTPD2	4.7184	0.101	0.2026	0.0603	-0.077	0.0357	0.0427	0.0925	-0.0792	0.0987	-0.0975	0.0174	0.0206	0.0774	-0.011	0.1257	-0.03	0.0475	0.0213	0.0088	0.0342	0.0024	-0.0121	0.0031	-0.024	-0.0362	-0.0225	-0.0146	-0.0203	0.017	-0.0089	-0.0203
ENSG00000054219	LY75	8.1728	0.166	0.0882	0.0421	0.2322	0.0123	-0.0214	-0.0096	0.1316	-0.017	-0.0352	0.0279	-0.0184	-0.0022	0.0436	-0.0029	0.0185	-0.0323	0.0028	0.0147	0.0311	-0.0154	-0.0579	-0.0259	0.0343	0.0006	-0.0063	0.0001	0.0116	-0.0048	0.029	-0.0148
ENSG00000054267	ARID4B	8.7924	0.1507	0.0934	-0.0039	0.5778	-0.0668	-0.0068	0.019	0.1782	-0.0443	-0.0025	-0.0134	0.0102	0.046	0.035	0.0269	0.0097	-0.0738	0.0106	-0.0254	0.0771	-0.0157	-0.0265	0.0061	-0.0234	-0.0043	0.0151	0.0093	-0.0256	0.0088	-0.0037	-0.0027
ENSG00000054277	OPN3	5.8592	0.1884	-0.0703	-0.0137	0.1905	-0.0371	0.1465	0.0184	-0.0221	-0.0976	0.0892	-0.0161	-0.0249	0.0401	0.005	-0.0389	0.033	-0.0419	-0.0192	0.0226	0.0899	-0.001	-0.0316	-0.0393	-0.0451	0.03	-0.0524	-0.0051	-0.0049	-0.0338	0.015	0.0204
ENSG00000054282	SDCCAG8	7.4555	0.0607	-0.0513	0.0468	0.0906	-0.0366	0.0751	-0.0349	0.1678	-0.0823	0.0711	0.0165	-0.0144	0.0349	0.0376	0.0276	0.0156	-0.0084	0.0108	0.0141	0.0052	-0.0289	-0.0327	0.0097	0.0026	-0.0088	-0.0037	0.0301	0.0082	-0.0019	-0.0134	0.0314
ENSG00000054356	PTPRN	2.6258	-0.0787	0.1443	0.0069	-0.2603	0.3058	-0.0691	-0.0149	-0.0341	0.0042	-0.0016	-0.0255	-0.0271	-0.0387	-0.1095	-0.0257	0.0056	0.0008	-0.007	0.0257	0.0492	-0.0148	0.0049	0.0036	0.0075	-0.0052	0.001	-0.0148	0.0102	0.0041	-0.006	-0.0214
ENSG00000054392	HHAT	5.305	0.1108	-0.2355	-0.1309	0.1615	-0.0328	-0.0014	-0.0068	-0.028	0.0364	-0.036	-0.0334	-0.0613	0.0365	0.0017	0.0356	0.0327	-0.0676	-0.0262	-0.0457	0.0133	-0.0095	-0.0043	0.0045	-0.0305	-0.0093	-0.0137	-0.008	-0.0513	-0.0001	-0.0523	0.0194
ENSG00000054523	KIF1B	8.9616	0.1743	0.5826	-0.08	0.2741	-0.0679	-0.073	-0.0219	-0.0349	-0.0267	0.005	-0.0359	-0.0149	-0.001	-0.005	0.0109	0.0209	-0.0429	0.0223	-0.0073	0.0191	0.0018	0.0021	-0.035	0.0134	-0.0269	-0.007	-0.0258	-0.0084	0.0195	-0.0076	-0.0132
ENSG00000054598	FOXC1	0.9913	-0.1142	0.1507	-0.0441	0.0228	-0.0192	0.0271	-0.0038	-0.0398	-0.0385	0.0375	-0.0073	-0.0027	0.019	0	0.0129	-0.0321	-0.0128	-0.0154	0.0045	-0.0134	-0.0035	-0.0287	0.0149	0.0338	-0.0034	-0.0169	0.012	-0.0613	-0.0185	-0.0223	-0.0017
ENSG00000054611	TBC1D22A	10.1438	-0.0553	0.3915	-0.045	-0.4726	-0.0029	-0.0023	-0.0105	-0.1714	0.0598	-0.018	0.0059	-0.011	-0.0135	-0.0334	-0.0128	-0.0112	0.0556	0.0016	0.0448	-0.0804	0.0068	0.0151	-0.032	0.0276	-0.0167	-0.05	-0.0369	0.0147	0.0005	0.0129	0.007
ENSG00000054654	SYNE2	10.3062	0.1081	-0.1064	-0.2949	0.351	-0.0259	-0.1186	0.0833	-0.0422	0.0637	-0.0776	0.0046	-0.0158	0.0044	0.0051	0.0062	-0.0085	-0.0334	0.0328	-0.0456	0.0357	0.0244	0.0154	-0.0627	-0.0392	-0.014	0.0289	-0.0038	-0.0085	0.0167	-0.0106	-0.026
ENSG00000054690	PLEKHH1	2.3146	0.018	-0.1409	0.0406	0.1394	-0.016	0.0229	0.0171	-0.0315	-0.0531	0.0093	0.028	0.0321	0.0352	-0.0115	0.0188	-0.0075	0.0101	-0.0216	-0.0172	-0.0341	-0.0344	-0.0092	0.0324	-0.0198	0.0003	-0.0171	0.035	-0.0144	-0.0033	0.0119	0.0041
ENSG00000054793	ATP9A	6.0869	0.0012	0.1893	-0.1354	0.0584	0.0888	-0.068	-0.0348	-0.0381	0.0309	-0.0472	-0.0088	-0.0196	-0.025	-0.088	-0.0383	0.0106	-0.0084	-0.015	-0.0136	0.0306	0.0238	-0.0227	-0.0431	-0.0014	-0.021	-0.0193	-0.0155	-0.0125	0.0103	-0.0131	-0.0086
ENSG00000054796	SPO11	0.0073	-0.338	0.2776	-0.053	-0.454	0.06	-0.0103	-0.0228	-0.0624	0.041	-0.0005	-0.0058	-0.0188	-0.0169	-0.016	-0.0135	0.0126	0.0222	0.0167	0.0229	-0.0476	-0.0067	-0.007	-0.0114	0.0306	0.0239	-0.0026	-0.0442	0.0205	0.0188	-0.0002	-0.0041
ENSG00000054803	CBLN4	0.0046	-0.3256	0.2778	-0.0553	-0.4576	0.0446	-0.0108	-0.0187	-0.0575	0.0366	-0.0035	-0.0099	-0.0202	-0.0132	-0.0177	-0.0126	0.0056	0.029	0.0078	0.0129	-0.0413	-0.0122	-0.0015	-0.0127	0.0351	0.0349	0.0037	-0.0448	0.0127	0.0157	0.0052	0.0014
ENSG00000054938	CHRDL2	0.5984	-0.2038	0.1122	-0.0411	-0.0779	-0.0321	0.0082	-0.0206	-0.05	-0.0297	-0.0346	-0.0293	-0.0344	-0.0035	-0.0178	-0.037	0.0297	0.0217	0.0335	0.016	-0.0097	0.0058	-0.0377	0.0117	0.0007	0.0108	0.0014	-0.0062	0.0139	-0.006	-0.0145	-0.0104
ENSG00000054965	FAM168A	10.0187	0.1747	0.4916	-0.0673	0.3873	-0.1018	0.0213	0.0354	-0.1516	-0.0851	-0.0406	-0.0504	0.0045	0.0518	-0.0308	0.0256	0.007	-0.0513	0.0536	0.0233	0.0431	-0.0098	0.0333	0.0015	-0.0318	-0.0368	-0.0212	0	-0.0076	0.0059	0	0.0254
ENSG00000054967	RELT	9.9786	0.1461	0.6497	-0.0367	-0.0923	-0.0284	0.0453	0.0102	-0.0459	-0.0276	0.0119	-0.0125	-0.0003	-0.0078	0.0043	-0.0066	0.006	0.0214	0.0266	0.0144	-0.0146	-0.01	0.0435	-0.0081	-0.0105	-0.0288	-0.0274	-0.0288	0.0105	-0.002	0.0239	0.0109
ENSG00000054983	GALC	8.8255	0.1279	0.1761	-0.2534	0.3599	-0.0345	0.0669	0.045	0.1549	-0.1032	0.0319	-0.0069	0.0241	-0.0308	0.0395	0.017	-0.0051	-0.0534	0.0099	0.0003	0.0519	0.0179	-0.0715	0.0094	0.0117	-0.0135	0.0016	-0.0075	-0.0067	0.0167	0.0129	-0.0061
ENSG00000055044	NOP58	8.4398	-0.0094	-0.5221	0.0915	0.1298	-0.0312	0.0142	-0.0532	0.3028	-0.006	0.0661	0.0232	0.0104	0.0259	0.0586	0.0121	0.0144	-0.0387	-0.028	-0.0223	0.0194	-0.0217	-0.039	0.0435	-0.0034	0.0311	0.0502	0.0254	-0.0088	0.0065	-0.0284	-0.0144
ENSG00000055070	SZRD1	10.8189	-0.1904	0.2323	-0.1709	-0.5242	0.0231	-0.0251	-0.0148	-0.0898	0.0299	0.0515	0.0059	-0.0409	-0.0484	-0.0466	-0.0172	0.004	0.0325	0.0236	0.0345	-0.0778	-0.0046	-0.0166	-0.0031	0.0351	0.014	-0.0219	-0.0353	0.0077	0.0038	0.0191	0.0005
ENSG00000055118	KCNH2	6.3764	-0.0921	-0.0236	0.2578	-0.2311	0.3721	-0.0321	0.0929	-0.0412	-0.0568	-0.0177	0.0093	-0.0104	-0.0122	0.0258	-0.0173	0.0144	0.0248	0.0159	-0.0103	0.0861	0	0.0519	-0.0012	0.017	-0.0148	0.0167	-0.0378	-0.0109	0.0101	0.0084	0.0163
ENSG00000055130	CUL1	9.534	-0.0384	-0.3664	-0.1466	0.0097	-0.064	-0.0253	-0.0107	-0.0581	-0.1639	0.1493	-0.0337	-0.0246	0.0174	-0.0093	0.0181	-0.0278	-0.0153	0.0186	0.0172	-0.0055	0.0122	-0.0262	-0.0487	0.0093	0.0484	0.0075	0.0168	-0.0276	-0.0049	-0.0116	0.0004
ENSG00000055147	FAM114A2	7.7929	0.0828	-0.1676	-0.07	0.2186	-0.0429	0.0481	0.0031	0.193	-0.0857	0.0493	-0.0135	-0.0155	-0.0092	0.0423	0.0028	0.0096	-0.0507	-0.0036	0.014	0.0613	-0.0143	-0.0617	-0.027	0.0224	0.0641	0.0154	0.0067	0.0164	0.0084	-0.0134	-0.0138
ENSG00000055163	CYFIP2	12.2828	0.0477	-0.0137	-0.0197	-0.0641	0.0581	-0.1375	0.0563	-0.2518	0.0821	-0.0802	0.0112	-0.0141	0.0103	-0.0178	-0.023	-0.0219	0.017	0.0332	0.0219	0.0061	0.0224	0.0097	-0.0862	0.0083	0.043	0.0064	-0.0409	0.0175	0.0075	-0.0186	-0.0065
ENSG00000055208	TAB2	10.1855	0.2694	0.269	0.1116	0.5056	-0.0194	-0.0076	0.0064	0.0942	-0.0578	-0.0083	-0.0264	-0.0177	0.0594	-0.0036	0.0192	0.0075	-0.0685	-0.0089	-0.0037	0.083	-0.0347	-0.0141	-0.0223	0.0164	0.001	-0.0042	0.0101	-0.0168	0.0329	0.0086	0.0066
ENSG00000055211	GINM1	8.2315	0.1308	0.3736	-0.0069	0.036	0.0084	0.0712	-0.0216	0.1772	0.024	-0.02	-0.006	-0.0009	0.0183	0.0045	0.0053	0.0184	-0.026	-0.0167	0.0093	0.0048	-0.0276	-0.0315	0.0107	0.0141	0.0005	0.0094	-0.0027	0.0046	0.011	0.0159	0.0015
ENSG00000055332	EIF2AK2	9.8101	-0.0146	0.3523	-0.0567	0.1508	-0.0708	-0.0775	-0.0157	0.0299	-0.1412	0.1812	-0.0345	-0.007	0.0197	0.0045	-0.0048	-0.0142	-0.0166	0.0264	0.0293	-0.0063	0.0053	-0.0414	0.0171	0.0252	-0.0004	-0.0013	-0.0175	-0.0627	0.0058	0.0087	-0.007
ENSG00000055483	USP36	9.8163	0.0266	-0.5988	0.0586	0.0408	-0.0398	-0.0511	0.0271	-0.2401	0.0494	-0.0662	-0.0048	-0.0067	0.0089	-0.0104	0.0037	-0.0133	-0.0014	0.0131	-0.0199	-0.0159	0.0253	0.0533	-0.0221	0.0085	0.0285	0.0314	0.0101	-0.0132	0.0116	-0.0175	-0.0058
ENSG00000055609	KMT2C	9.4989	0.2442	0.1911	-0.0223	0.6169	-0.0714	0.0077	0.0541	-0.0323	-0.0402	-0.062	-0.0154	0.0142	0.0563	0.0005	0.0203	0.0079	-0.071	0.0192	-0.0116	0.0779	0.0065	-0.0041	-0.0207	-0.0201	-0.0097	-0.0033	-0.0051	-0.0195	0.0016	0.0097	0.0103
ENSG00000055732	MCOLN3	2.9789	0.0601	-0.2113	0.1754	0.1519	0.0193	-0.0158	0.0242	0.0831	-0.0599	0.0163	-0.0206	-0.038	-0.0269	0.0519	-0.0002	-0.0102	-0.0117	-0.0398	-0.0568	0.0294	-0.0149	0.0145	0.0104	-0.0094	0.0223	0.0137	0.0497	0.0031	0.0384	0.0038	-0.0353
ENSG00000055813	CCDC85A	0.5482	-0.2593	0.0254	0.0283	-0.0061	0.0012	0.0117	-0.0322	0.0363	0.0377	-0.0079	0.0196	0.0044	0.0035	0.0152	-0.018	0.0085	-0.0053	0.0003	-0.0289	0.0372	-0.0499	-0.0008	0.0165	-0.0164	-0.0005	-0.0216	0.0153	0.001	-0.0088	-0.0036	0.0047
ENSG00000055917	PUM2	10.6803	0.1928	0.089	0.0203	0.4897	-0.0132	0.0189	0.0342	0.1617	-0.012	-0.0424	-0.0025	0.0092	0.0457	0.0201	0.0037	-0.0014	-0.0701	0.0125	-0.0108	0.0874	-0.0189	-0.0574	-0.0109	0.0067	0.0165	0.0097	-0.0003	-0.0144	0.0107	0.0068	-0.0095
ENSG00000055950	MRPL43	8.727	-0.2604	-0.1944	-0.0183	-0.566	0.032	0.0318	-0.0337	0.1182	0.0406	0.0724	0.0314	-0.0241	-0.0571	0.033	-0.026	0.0051	0.0392	0.0152	0.0041	-0.079	-0.0026	-0.0309	0.0256	0.0168	0.0164	0.0093	-0.0164	0.0051	0.0278	0.0269	-0.0089
ENSG00000055955	ITIH4	3.4076	0.0428	-0.0561	-0.0046	-0.0519	-0.0743	0.0381	-0.0227	-0.0881	0.0027	-0.0341	0.0156	0.0311	-0.0031	0.006	0.014	-0.0245	0.0242	0.0165	0.0044	-0.0433	0.0406	0.0453	0.0046	-0.0241	-0.0366	0.0119	0.0125	0.0079	0.0021	-0.0192	-0.0498
ENSG00000055957	ITIH1	3.7183	-0.0344	0.0915	-0.0926	-0.2138	-0.0112	0.135	-0.0317	-0.05	-0.112	0.0591	0.0225	-0.0393	-0.0442	0.0019	0.003	-0.0183	0.0191	0.024	0.0312	-0.0182	-0.014	0.0333	-0.0101	0.0344	0.0075	-0.0224	0.0158	-0.0176	-0.005	-0.0319	0.0039
ENSG00000056050	HPF1	6.5089	-0.0918	-0.2666	-0.0705	-0.1078	-0.0224	0.016	-0.0446	0.3147	0.0002	0.0877	0.0198	-0.0282	-0.0275	0.0698	0.022	0.0137	-0.0128	-0.0221	-0.0152	0.0037	-0.0316	-0.0795	0.0323	0.0242	0.0309	0.0457	0.0281	0.0091	0.0203	-0.0044	-0.0306
ENSG00000056097	ZFR	9.2981	0.1916	-0.1227	-0.075	0.5361	-0.0184	0.0694	0.0173	0.0869	-0.0781	-0.0203	-0.0425	-0.0158	0.0458	0.0347	0.0091	-0.0068	-0.0752	0.0146	-0.0231	0.1168	-0.0159	-0.0348	-0.0235	-0.009	0.0285	-0.0012	0.0196	0.0011	0.0016	0.0004	0.0029
ENSG00000056277	ZNF280C	4.8154	0.0949	-0.291	-0.0252	0.4308	-0.0248	0.0507	0.0307	0.024	-0.0407	-0.0112	-0.0015	0.0016	0.0297	0.0023	0.0029	-0.0058	-0.0403	-0.0236	-0.0191	0.069	0.0119	-0.0173	0.0211	-0.0034	0.0232	-0.0156	0.0217	-0.0045	-0.0075	0.0076	0.0004
ENSG00000056291	NPFFR2	0.0179	-0.3196	0.2543	-0.0477	-0.4338	0.0456	-0.0122	-0.0318	-0.0572	0.0443	-0.0037	-0.0043	-0.0094	-0.0145	-0.0116	-0.011	0.016	0.0246	0.0224	0.0092	-0.0474	0.0098	0.0006	-0.0089	0.0221	0.0184	-0.0011	-0.0462	0.0114	0.0145	0.0112	0.0121
ENSG00000056487	PHF21B	0.0556	-0.3298	0.224	-0.0531	-0.3603	0.0309	-0.0318	-0.0179	-0.0535	0.0207	0.0119	0.009	-0.0045	0.0048	-0.0122	-0.0205	-0.0095	0.0146	0.0034	0.0177	-0.0481	-0.012	-0.0096	-0.0103	0.0185	-0.0076	-0.0217	-0.0457	0.0116	-0.0002	0.0096	-0.0078
ENSG00000056558	TRAF1	10.6896	0.0203	-0.6024	0.0357	-0.0052	0.0096	-0.0832	-0.0261	-0.0739	0.0829	-0.053	-0.0364	-0.0551	0.0042	0.0484	-0.0093	0.0123	-0.0119	0.0073	-0.0559	0.0024	-0.0248	0.0467	0.0364	-0.043	0.0234	0.0211	0.0312	-0.0166	0.0439	-0.0238	0.0137
ENSG00000056586	RC3H2	9.2201	0.1051	-0.025	-0.0822	0.4759	-0.0507	0.0063	0.0199	0.1208	-0.0371	-0.0149	-0.0425	-0.0107	0.0413	0.0247	0.0114	0.0004	-0.0749	-0.0027	-0.0188	0.0796	-0.0159	-0.0459	-0.0172	-0.007	0.0095	0.0152	0.0257	-0.0187	-0.0015	-0.0068	-0.0108
ENSG00000056661	NA	2.6075	0.0049	0.0181	-0.0713	-0.0816	-0.0024	0.0346	-0.0393	-0.0747	-0.0271	0.0261	-0.016	-0.0123	-0.0218	-0.0138	-0.0163	0.0036	-0.0118	-0.0212	0.0263	-0.0403	0.0135	0.0239	0.0249	0.0172	-0.0069	-0.0185	0.0029	-0.0012	0.0092	-0.0001	-0.0059
ENSG00000056736	IL17RB	5.3364	0.0988	-0.1384	-0.0399	0.1519	-0.0157	0.0065	0.101	0.005	0.0067	-0.0209	-0.0299	0.0242	-0.0198	-0.0299	0.0554	-0.0179	-0.0282	0.0155	0.0288	0.0426	-0.0177	0.0195	-0.0352	0.0095	0.008	0.0063	0.0051	-0.0207	0.0178	-0.019	0.0561
ENSG00000056972	TRAF3IP2	7.9144	-0.0143	-0.1022	0.3754	-0.1938	0.0192	-0.0513	0.0322	-0.0992	0.0383	0.0442	0.014	0.0098	0.035	-0.0684	0.0205	0.0233	-0.0073	-0.0207	0.0061	-0.0089	-0.0287	0.0277	-0.0333	0.0199	0.0503	-0.0105	-0.0238	0.0101	0.0124	0.0173	0.0195
ENSG00000056998	GYG2	0.1746	-0.321	0.1929	-0.0193	-0.1843	0.0209	0.0193	0.0295	-0.052	0.0352	0.0036	0.0099	-0.023	0.0152	-0.0202	0.0067	0.0114	0.0158	0.025	-0.0009	-0.0393	0.0137	-0.0195	-0.0271	0.0189	0.0096	-0.004	-0.0353	0.0074	-0.0019	-0.0185	0.0107
ENSG00000057019	DCBLD2	4.0818	0.1232	0.0547	0.159	0.2638	-0.0254	0.054	0.0629	0.0656	-0.0463	-0.0075	-0.0025	0.0029	0.0589	0.0121	0.0063	0.0122	-0.0423	0.0249	0.0417	0.0137	-0.0249	-0.0249	0.0243	0.0225	0.012	-0.0026	0.0133	0.0223	0.0239	0.0052	-0.0059
ENSG00000057149	SERPINB3	0.0052	-0.33	0.2736	-0.0562	-0.4664	0.0443	-0.0083	-0.0169	-0.0655	0.044	-0.0096	-0.0072	-0.0336	-0.0062	-0.0178	-0.0192	0.0112	0.028	0.0241	0.0193	-0.0458	-0.0112	-0.0072	-0.0086	0.0213	0.0338	0.0014	-0.0383	0.0199	0.0151	0.0043	0.0033
ENSG00000057252	SOAT1	9.4732	0.1842	0.2773	-0.0543	0.3225	-0.0224	-0.0087	-0.04	0.0385	-0.0617	0.0215	-0.0271	-0.0022	-0.0196	0.0537	0.0081	-0.0088	-0.0533	0.0011	-0.0014	0.0559	-0.0036	-0.0629	-0.0283	0.0384	0.0103	-0.0045	-0.0177	0.0091	0.0197	-0.0216	-0.0017
ENSG00000057294	PKP2	3.7533	0.1359	0.0664	-0.0633	0.0584	0.0603	0.1138	0.1864	-0.0148	-0.0404	-0.0451	-0.0268	-0.0079	0.0173	-0.0171	0.0475	-0.0283	0.041	-0.0311	-0.0382	0.037	0.0156	-0.0104	-0.0251	0.0067	-0.023	0.0159	-0.0177	0.0136	0.0114	-0.0335	-0.0085
ENSG00000057468	MSH4	1.1634	-0.0547	0.003	0.0065	0.1399	-0.0202	0.0084	0.0089	0.0032	-0.0311	0.0192	0.001	0.0149	-0.004	0.0125	0.0088	-0.0092	-0.0402	-0.0059	-0.0069	0.0058	0.0045	-0.0022	-0.0031	-0.0218	-0.015	-0.0081	0.0223	-0.0415	0.0194	0.0037	-0.0038
ENSG00000057593	F7	1.4029	-0.0241	-0.0818	-0.1106	-0.059	-0.0033	-0.0165	0.0325	-0.0343	0.0265	-0.0318	0.0262	0.0292	-0.0285	-0.0437	0.0103	-0.0202	-0.033	-0.0097	0.0103	-0.011	0.0246	-0.0023	-0.0156	-0.0138	0.0204	-0.0295	-0.0065	-0.029	-0.0278	0.025	-0.0121
ENSG00000057608	GDI2	11.6198	0.08	0.2055	-0.1478	0.005	-0.0199	0.096	-0.0459	0.1779	-0.1221	0.1009	-0.0371	-0.039	-0.0261	0.0517	-0.0008	0.0047	-0.0369	0.0052	0.0141	0.0306	-0.0257	-0.0429	-0.0112	0.0257	0.0382	-0.0126	0.0042	0.0125	0.0001	-0.0186	0
ENSG00000057657	PRDM1	9.0937	0.1156	0.092	-0.3231	0.3348	-0.0615	-0.1203	0.0291	0.0416	-0.0004	-0.0524	-0.022	-0.0155	-0.0192	0.01	0.0092	0.0008	-0.0455	-0.0194	-0.0416	0.0504	0.0246	-0.0477	-0.0131	-0.0339	-0.0192	0.0177	-0.0047	-0.038	0.0486	0.0314	0.0173
ENSG00000057663	ATG5	7.5252	0.0236	-0.1991	-0.0665	0.2339	0.0026	0.0605	-0.0252	0.3871	-0.0353	0.0429	0.0143	-0.0176	0.0415	0.0721	0.0074	0.0173	-0.047	-0.0059	-0.0077	0.0712	-0.0279	-0.0848	0.0216	-0.0299	0.0263	0.0161	0.0039	-0.0186	0.0173	0.0067	-0.0193
ENSG00000057704	TMCC3	9.9183	0.2556	0.7012	-0.0039	0.1645	-0.0319	-0.0286	0.0037	-0.026	0.0902	-0.0972	-0.0049	0.0129	0.0633	-0.0593	0.0169	0.0088	-0.006	0.0116	0.0199	0.0118	-0.0028	-0.0472	-0.0191	-0.0052	-0.0227	-0.011	-0.0361	-0.0089	0.0255	-0.0107	0.0062
ENSG00000057757	PITHD1	9.3251	-0.1585	-0.1435	0.0535	-0.459	0.2154	-0.032	-0.0335	0.2064	0.0646	0.0177	0.034	-0.0114	-0.0072	0.0444	-0.0368	0.0066	0.0483	-0.009	0.0106	0.0073	-0.0125	-0.076	0.0431	0.0381	0.0197	0.0117	0.0027	0.0028	0.0339	-0.0059	0.0008
ENSG00000057935	MTA3	7.5134	0.0034	-0.5835	0.2771	-0.096	-0.0019	-0.0659	-0.0106	-0.0892	0.0337	-0.0252	0.0236	0.0196	0.0314	0.0129	-0.0082	-0.0135	0.0009	-0.0099	0.0309	-0.0394	-0.0057	0.0272	-0.0151	0.0271	0.0667	0.0136	0.0009	-0.0037	0.0004	-0.0069	-0.0043
ENSG00000058056	USP13	5.9936	0.0706	-0.4098	0.0839	0.3121	-0.0074	-0.0268	-0.0366	-0.0117	0.0108	-0.0516	-0.0162	-0.0114	0.0372	0.0197	-0.0024	-0.0227	-0.0235	-0.0075	-0.0081	0.0773	-0.0106	-0.0067	-0.0342	-0.0155	0.062	-0.0073	0.0183	-0.0018	-0.0193	-0.0236	0.0047
ENSG00000058063	ATP11B	9.7379	0.1726	0.1873	0.0104	0.5037	0.0085	-0.051	0.0169	0.221	-0.0462	0.0189	-0.0036	0.0081	-0.0129	0.0393	-0.0022	0.0044	-0.0583	0.007	-0.0331	0.0832	-0.0167	-0.0403	-0.0005	0.0023	0.0029	0.0078	0.007	-0.0097	0.0133	0.0034	-0.0109
ENSG00000058085	LAMC2	0.0995	-0.3579	0.2427	-0.0154	-0.2603	0.0222	0.0005	-0.009	-0.0385	0.0382	-0.0093	-0.0194	-0.0077	0.0056	-0.0072	0.011	-0.0041	0.0186	0.0223	-0.0171	-0.0202	-0.0057	-0.0003	-0.0006	0.026	0.0012	0.0075	-0.0377	0.0002	0.0066	0.0056	-0.0024
ENSG00000058091	CDK14	7.2137	0.1476	0.3972	0.0903	0.3506	-0.0362	-0.043	-0.0048	0.0808	0.0244	0.048	-0.0034	-0.0138	0.0207	0.01	-0.0514	0.0357	-0.0239	0.0042	-0.0111	0.0601	-0.0281	0.0106	-0.0386	-0.0424	-0.023	-0.04	-0.0013	0.0083	-0.0234	-0.0031	0.025
ENSG00000058262	SEC61A1	11.5796	-0.1595	0.0069	-0.2645	-0.4987	-0.0151	0.0503	-0.0153	-0.1661	0.015	0.0036	0.0108	-0.0417	-0.0266	0.0103	0.0072	-0.0195	-0.0035	-0.001	0.0154	-0.0889	0.0431	0.016	-0.0393	0.0439	0.018	-0.0033	-0.0354	0.0075	0.0363	-0.0224	-0.0043
ENSG00000058272	PPP1R12A	9.4759	0.187	0.1814	-0.0281	0.5574	-0.0152	0.0132	0.0244	0.1856	-0.0442	-0.0171	-0.0079	0.0006	0.03	0.0417	0.009	0.0036	-0.0754	0.0097	-0.0272	0.0882	-0.0124	-0.0403	0.0119	-0.0117	-0.0137	0.0038	0.0035	-0.0162	0.0183	0.0025	0.0001
ENSG00000058335	RASGRF1	2.4806	0.033	-0.1023	0.0774	0.0377	-0.0564	0.0131	-0.0144	-0.0766	0.0626	-0.0056	-0.0436	-0.0064	0.0164	-0.007	-0.0169	0.0023	-0.027	0.0142	-0.0261	0.0464	-0.0018	0.041	-0.0221	-0.0323	-0.0049	-0.0149	0.005	-0.0104	0.0015	0.0091	0.0229
ENSG00000058404	CAMK2B	0.5101	-0.2832	0.0404	-0.0105	-0.0557	-0.0118	0.0094	-0.0268	-0.0239	-0.0147	0.025	0.0078	0.01	0.0088	-0.0174	-0.0021	0.0201	0.0237	-0.0086	-0.0119	-0.0071	-0.0072	0.0029	-0.006	-0.0256	-0.0056	-0.0007	0.0216	0.0009	-0.0209	0.0032	-0.0012
ENSG00000058453	CROCC	9.1217	0.0284	-0.3754	0.0398	-0.1267	-0.0977	-0.0518	-0.0057	-0.0912	0.0972	-0.0314	0.022	-0.0033	-0.01	0.0245	0.0178	-0.0195	0.045	-0.0358	-0.0413	-0.0944	0.0192	0.051	-0.0277	-0.0397	-0.0033	-0.0051	0.0006	0.028	-0.0006	0.0113	-0.0103
ENSG00000058600	POLR3E	8.7873	0.0752	-0.6681	0.1758	0.2566	-0.0917	0.0009	0.0034	-0.0923	-0.0139	-0.0185	0.0038	0.0149	0.023	0.0066	-0.0065	0.0079	-0.018	-0.0169	-0.0245	0.0046	-0.0006	0.0369	-0.0036	0.0031	0.0422	0.009	0.0258	-0.0055	0.013	-0.0023	0.0076
ENSG00000058668	ATP2B4	10.6902	0.1333	0.0233	-0.3742	0.2784	-0.0292	-0.1654	-0.0188	-0.0703	0.0653	-0.1003	-0.0495	-0.0324	-0.0437	0.0262	0.0095	0.0109	-0.0651	-0.0392	-0.0551	0.0398	0.0256	-0.0248	-0.0446	-0.0367	-0.0227	0.0168	-0.0125	-0.0133	0.0342	-0.0153	0.0081
ENSG00000058673	ZC3H11A	10.5721	0.2268	0.1351	0.0323	0.6039	-0.0659	-0.0027	0.0458	0.1098	-0.0425	-0.0167	-0.0199	0.0077	0.0488	0.0186	0.028	0.0174	-0.0656	0.0118	-0.0257	0.0756	-0.0134	-0.0238	0.0178	-0.0139	0.0051	0.0105	0.0073	-0.0154	0.0258	0.0065	0.0142
ENSG00000058729	RIOK2	7.2209	0.0178	-0.3204	0.0197	0.1481	-0.023	0.0743	-0.0427	0.3129	-0.0182	0.0437	0.0209	-0.019	0.0205	0.0406	0.019	0.0161	-0.0237	-0.0268	0.0069	0.046	-0.0398	-0.0506	-0.005	-0.0103	0.0478	0.0308	0.0033	0.0056	0.0093	-0.0177	-0.0153
ENSG00000058799	YIPF1	9.7844	-0.0545	0.6607	-0.0361	-0.3707	-0.0224	-0.1128	-0.0612	0.0636	0.0218	0.0664	-0.0155	-0.0321	-0.0668	-0.0064	-0.0107	-0.0012	0.0033	0.0092	0.0054	-0.0904	-0.0117	-0.0129	-0.003	0.0373	-0.0241	-0.0131	-0.0394	-0.0091	0.0175	0.0017	0.0078
ENSG00000058804	NDC1	7.2238	0.0516	-0.4423	0.0165	0.3042	0.0108	0.045	-0.0056	0.1382	-0.0587	-0.0029	-0.0138	-0.0061	0.0085	0.045	-0.0065	0.0081	-0.0388	-0.0273	0.0123	0.0739	-0.0223	-0.0605	-0.0171	0.0104	0.0189	0.0338	0.03	0.012	0.0071	-0.0009	-0.0037
ENSG00000058866	DGKG	7.014	0.1554	0.4689	-0.0834	0.1211	-0.0468	0.1584	0.0028	-0.1508	-0.0359	-0.0708	-0.0156	0.0025	0.0968	-0.0348	0.0042	0.0375	0.0102	0.0142	0.0331	0.0347	0.0141	-0.0002	-0.0385	0.0137	0.004	-0.0285	-0.0106	-0.0001	0.0033	-0.01	0.0316
ENSG00000059122	FLYWCH1	10.0625	-0.0145	-0.2493	0.0214	-0.1447	-0.0212	-0.0223	-0.0094	-0.0995	0.0286	-0.0453	-0.0162	0.0086	-0.005	-0.0087	-0.0006	0.0275	0.0266	-0.0097	-0.0243	-0.0434	0.021	0.008	0.0031	-0.0215	0.024	0.01	-0.0327	0.0095	-0.0233	0.0003	0.0083
ENSG00000059145	UNKL	9.3048	0.214	0.3689	0.0951	0.3153	-0.0856	-0.0114	0.0486	-0.0474	0.0683	-0.0677	0.0338	0.0497	0.047	0.0057	0.0195	-0.0028	0.0156	0.0198	-0.0089	-0.0225	0.0182	0.0284	0.0174	-0.0385	-0.0397	-0.0205	-0.0102	0.0101	-0.004	0.0324	-0.0195
ENSG00000059377	TBXAS1	11.8942	0.0718	0.7465	-0.0652	-0.2253	0.0119	0.0381	0.0054	-0.1096	0.01	-0.0334	-0.0036	-0.0023	-0.0001	-0.0241	0.0028	-0.0028	0.0166	0.0211	0.0152	-0.0466	0.0019	-0.0016	-0.0277	0.0214	-0.0194	-0.0189	-0.0283	0.013	0.0141	-0.001	0.0197
ENSG00000059378	PARP12	10.4385	-0.1654	-0.039	-0.1363	-0.1085	-0.0669	-0.0343	0.0373	-0.0092	-0.1206	0.1791	-0.0192	0.005	0.0153	-0.0086	-0.0028	-0.0426	0.011	0.0559	0.0253	-0.048	0.0209	-0.0133	0.0447	0.0269	-0.0211	-0.0133	-0.0049	-0.0679	-0.0148	0.0038	-0.0073
ENSG00000059573	ALDH18A1	8.3541	0.0105	-0.5586	-0.0374	-0.0563	0.0143	-0.1322	-0.0058	-0.1465	0.0747	-0.0245	-0.0192	-0.0337	-0.0046	0.0138	-0.0216	-0.0073	0.001	-0.038	-0.0186	-0.0044	0.0186	-0.0073	-0.0701	0.0005	0.045	0.0287	-0.0268	0.0304	0.0247	-0.0119	0.0176
ENSG00000059588	TARBP1	8.5164	0.1386	-0.5517	0.1764	0.3567	-0.0584	0.0481	0.0224	0.0428	-0.0463	-0.0054	0.0144	0.0338	0.0501	0.0055	0.0033	-0.0151	-0.0606	-0.0213	-0.0163	0.0408	-0.026	-0.0033	0.0211	0.0062	0.0577	0.0189	0.0375	-0.0051	-0.0012	-0.0263	-0.0021
ENSG00000059691	GATB	7.3431	-0.1336	-0.2717	-0.0037	-0.3095	0.0105	0.1041	-0.0633	0.1318	-0.0734	0.1353	0.0123	-0.0018	-0.0134	0.0463	-0.0105	0.0122	0.0213	-0.005	-0.0117	-0.0541	-0.0214	-0.0068	0.0072	0.0273	0.0369	0.0214	0.0195	0.019	0.0041	-0.0201	-0.0088
ENSG00000059728	MXD1	13.1824	0.1978	0.7785	0.0045	0.1938	-0.0383	-0.083	0.0012	0.0241	0.006	-0.0067	-0.0152	-0.0003	0.0149	-0.0294	0.0151	0.0005	-0.0189	0.006	0.0007	0.007	-0.0116	-0.0291	-0.0037	0.0068	-0.0312	-0.0127	-0.0254	-0.024	0.0317	0.0045	0.0094
ENSG00000059758	CDK17	7.8969	0.1372	-0.1037	-0.071	0.5508	-0.0195	-0.013	0.0153	0.1201	-0.051	-0.0095	-0.0059	0.0049	0.031	0.0257	0.0075	-0.0071	-0.0653	-0.0048	-0.0257	0.0721	-0.0109	-0.0513	0.0195	-0.0011	0.0085	0.0007	0.0102	-0.0249	-0.0075	0.0221	0.0047
ENSG00000059769	DNAJC25	5.1096	0.1099	0.0273	-0.0133	0.2962	-0.0447	0.013	-0.0241	0.2132	-0.0201	0.0344	-0.0005	0.0284	-0.0139	0.0377	0.0088	0.0175	-0.0381	-0.0218	-0.0358	0.0418	-0.019	-0.0523	0.0239	-0.012	0.0006	-0.0046	0.0163	0.0206	0.0163	0.0023	0.005
ENSG00000059804	SLC2A3	11.7359	0.1364	0.6887	0.0184	0.1068	-0.0404	-0.1453	-0.0384	0.0493	0.0213	0.043	-0.0139	-0.0331	-0.0453	-0.0157	-0.0091	0.0017	-0.0315	0.0157	-0.0315	-0.0094	0.0079	0.0105	-0.0182	0.0113	-0.0111	-0.0157	-0.0154	-0.0149	0.0043	-0.0103	0.0171
ENSG00000059915	PSD	5.9646	-0.0499	-0.2527	0.478	-0.1917	0.0192	-0.0635	-0.0265	-0.0423	-0.0228	0.043	0.0268	-0.0049	-0.0157	-0.0087	0.01	0.0006	0.0418	-0.0058	0.0305	-0.0451	-0.0199	0.0207	0.0151	0.0584	0.0586	0.027	0.003	0.0078	-0.0039	0.0156	-0.0349
ENSG00000060069	CTDP1	9.8559	0.0843	0.4954	-0.0385	-0.2494	-0.0517	-0.0699	-0.0226	-0.1564	0.0405	-0.0155	0.0017	-0.0083	-0.0467	-0.0007	0.0067	-0.0021	0.0379	-0.0054	0.0017	-0.0783	0.0152	0.0459	-0.0613	0.0058	-0.0148	-0.0163	-0.0311	0.0277	0.009	0.0126	-0.0076
ENSG00000060138	YBX3	11.743	-0.0958	0.2117	0.0208	-0.2785	0.6061	-0.0881	-0.0252	-0.0104	-0.0998	-0.0127	-0.0252	-0.0128	-0.0275	0.0733	-0.0676	0.0073	0.0225	0.0205	0.0014	0.1877	-0.0028	0.0022	0.0514	0.026	-0.0255	-0.0063	-0.0273	-0.0027	-0.0016	0.0088	-0.0074
ENSG00000060140	STYK1	3.9833	0.02	-0.2276	-0.3623	0.0625	0.0286	-0.0816	-0.0471	0.0478	0.0953	-0.0612	-0.0319	-0.0643	-0.0118	0.0363	-0.0018	0.0357	0.0124	0.0379	-0.0213	0.0092	0.0011	-0.0407	0.0316	-0.0394	0.0073	0.0102	0.0312	-0.014	0.0259	-0.0337	-0.0099
ENSG00000060237	WNK1	11.0501	0.2398	0.2629	-0.0536	0.3538	0.1004	-0.0327	0.0299	-0.1832	-0.0271	-0.0954	-0.0354	-0.0134	0.0698	0.0004	0.0113	0.0012	-0.0302	0.0215	0.0155	0.1016	0.009	-0.0054	-0.0624	0.002	-0.0164	-0.0046	-0.0299	-0.0092	0.0177	-0.0284	-0.0001
ENSG00000060303	RPS17P5	0.0208	-0.3114	0.2443	-0.0471	-0.4204	0.0307	-0.0149	-0.0193	-0.06	0.0459	-0.0028	-0.0007	-0.0236	-0.0106	0.0026	-0.0107	-0.0014	0.0274	0.012	0.0115	-0.0423	-0.0005	0.0106	-0.0193	0.0346	0.0225	-0.0031	-0.0486	0.0105	0.0012	0.001	0.0078
ENSG00000060339	CCAR1	8.6751	0.1145	-0.3025	-0.0609	0.5404	-0.0588	0.0732	0.0211	0.0362	-0.0954	-0.0059	-0.0451	0.0039	0.0506	0.0125	0.0263	0.0043	-0.0657	-0.0097	-0.0333	0.0682	-0.0153	-0.0132	0.0096	-0.0198	0.0195	0.0221	0.0336	-0.0054	0.0004	-0.0177	0.012
ENSG00000060491	OGFR	11.5079	-0.0813	0.4593	-0.0889	-0.4016	-0.0847	-0.0184	-0.0229	-0.0869	-0.0087	0.0688	0.0048	-0.0199	-0.0259	-0.0182	0.0125	-0.0162	0.0476	0.0039	0.0282	-0.116	0.0059	0.0074	-0.0313	0.037	-0.0153	-0.027	-0.0234	0.0069	-0.0038	0.0213	-0.0193
ENSG00000060558	GNA15	8.8296	-0.1026	0.4337	-0.1504	-0.4428	0.0202	0.1219	-0.0011	-0.1056	-0.1018	0.0925	-0.0251	-0.055	-0.0429	0.0052	0.0071	-0.001	0.0137	0.0139	0.0088	-0.0679	0.0088	0.0121	0.0189	0.0587	-0.0004	-0.0201	-0.0243	0.0107	0.0245	-0.007	0.0146
ENSG00000060566	CREB3L3	1.4378	-0.0571	0.0258	-0.0718	-0.0598	0.023	-0.0331	0.0914	-0.0006	0.0034	0.0208	-0.011	-0.0095	-0.0169	0.0024	0.0222	-0.0041	0.0222	0.0572	-0.0237	-0.0105	0.0109	0.0441	-0.0396	0.0302	-0.0104	0.0355	-0.0085	0.0341	0.0273	0.0333	-0.0113
ENSG00000060642	PIGV	8.0476	-0.0047	0.0561	-0.1822	-0.1904	0.0249	-0.0366	-0.0106	-0.0492	0.061	-0.0249	0.0301	0.0192	-0.0242	-0.0052	-0.0361	-0.005	-0.0185	-0.0312	0.0102	0.0182	0.0146	-0.0499	0.0088	0.0209	0.0139	-0.0126	-0.022	-0.0024	0.0378	0.0126	-0.0072
ENSG00000060656	PTPRU	2.6012	-0.0522	0.0211	-0.1978	-0.0678	-0.031	0.0085	0.0004	-0.0349	-0.0916	0.0581	-0.0317	-0.022	-0.0234	0.0083	0.0028	-0.0125	-0.0134	0.0152	0.0248	-0.0529	0.0466	0.0006	0.0239	0.0154	0.0021	-0.0053	-0.0083	-0.0347	0.0135	0.0154	0
ENSG00000060688	SNRNP40	9.2614	-0.1787	-0.3448	-0.0515	-0.5031	0.0273	0.0096	-0.0374	0.1178	0.0456	0.0555	0.0319	-0.0337	-0.0154	0.0168	-0.0092	-0.0126	0.0324	-0.0026	-0.0013	-0.0554	-0.0166	-0.0508	0.0081	0.0181	0.0537	0.026	0.0264	0.0328	0.021	-0.0136	-0.006
ENSG00000060709	RIMBP2	1.225	-0.1292	-0.015	0.0282	0.0147	-0.0136	-0.0326	0.0096	-0.0165	0.0349	0.0138	-0.0131	0.0061	-0.0178	0.0181	-0.0217	0.0247	-0.0015	-0.0003	0.001	0.0031	-0.0272	0.0232	-0.0124	-0.0085	-0.0473	-0.0472	-0.0205	-0.0174	-0.0103	-0.0189	-0.0084
ENSG00000060718	COL11A1	0.0371	-0.3721	0.2723	-0.0495	-0.4006	0.0454	-0.0263	-0.0236	-0.0625	0.0349	-0.0137	0.0105	-0.0102	-0.0061	-0.0118	-0.0079	0.0066	0.0305	0.0219	0.0232	-0.0331	-0.0035	-0.0124	-0.014	0.0254	0.0212	-0.0172	-0.0387	0.0035	0.005	0.0025	0.004
ENSG00000060749	QSER1	6.9689	0.112	-0.1552	-0.0318	0.4211	-0.015	0.1265	0.0063	0.0189	-0.1503	0.0121	-0.0429	0.0021	0.0201	0.0371	-0.0061	0.0072	-0.0443	0.0167	0.0012	0.1064	-0.0202	-0.029	-0.0435	0.0143	0.0199	-0.0081	0.015	-0.0062	0.0016	0.0007	0.0329
ENSG00000060762	MPC1	8.0328	-0.0295	0.0232	-0.1144	-0.0538	0.0117	0.1251	-0.0401	0.241	-0.0587	0.0604	0.0187	0.0055	0.0136	0.0824	-0.0084	0.0073	-0.0013	-0.001	0.003	-0.0047	-0.0273	-0.0727	0.0418	0.0252	-0.0192	0.029	0.0153	0.0223	-0.0009	0.0278	0.0016
ENSG00000060971	ACAA1	10.618	-0.0021	0.543	-0.0144	-0.4008	-0.0085	-0.0046	-0.0091	0.0849	0.0184	0.0649	0.0309	0.0063	-0.0698	0.0311	-0.0117	0.0012	0.0281	0.0457	-0.0048	-0.0675	0.0005	0.0224	0.0106	0.0168	-0.0208	0.0095	-0.0562	-0.008	0.0292	0.0145	0.0025
ENSG00000060982	BCAT1	5.8928	0.0761	0.1469	-0.1141	0.159	-0.001	0.0905	-0.0352	0.0771	-0.0846	0.0497	-0.0281	-0.0089	-0.0137	0.0228	0.0085	0.0234	-0.0179	-0.0031	-0.0369	0.0362	-0.0137	-0.0106	-0.0057	0.0282	0.0116	0.0145	0.008	0.0358	0.024	0.0013	0.0016
ENSG00000061273	HDAC7	11.7074	0.1214	0.4059	0.1818	-0.229	-0.0255	-0.0761	0.0401	-0.1654	0.0529	-0.0504	0.0266	0.0127	-0.0246	-0.0107	-0.0109	-0.0053	0.0382	-0.0019	-0.0105	-0.0531	0.0262	0.0427	-0.0143	0.0212	-0.0158	-0.0123	-0.0432	0.0119	0.0322	0.0221	-0.0123
ENSG00000061337	LZTS1	3.472	0.0514	-0.032	-0.0582	0.0021	0.0055	-0.0199	0.0145	-0.0551	0.0021	-0.0149	0.0039	-0.0584	-0.04	0.0209	-0.02	-0.0095	0.0203	-0.0224	-0.0558	0.0079	0.0119	-0.0114	0.0015	-0.0156	0.0104	0.0516	-0.0219	0.004	0.0168	0.0151	0.0006
ENSG00000061455	PRDM6	0.1324	-0.3534	0.1886	-0.0271	-0.2572	0.018	-0.0063	-0.0097	-0.0551	0.0213	0.0096	0.004	0.0083	-0.0278	-0.0194	-0.0023	-0.0194	0.003	-0.0077	0.0245	-0.0281	0.0103	0.0105	-0.0541	0.021	-0.0074	-0.0037	-0.019	0.026	-0.0197	-0.0057	-0.0103
ENSG00000061492	WNT8A	0.0847	-0.3705	0.2289	-0.0359	-0.3034	0.0385	0.0157	-0.0039	-0.0448	0.0059	0.0056	0.016	-0.0014	-0.0146	-0.0185	-0.0046	0.0088	0.0023	0.0048	0.0154	-0.0448	-0.0242	-0.0092	-0.0004	0.0248	0.0182	0.003	-0.0238	-0.012	0.0016	-0.0162	0.0209
ENSG00000061656	SPAG4	2.7469	-0.0821	-0.0448	0.0285	-0.1293	0.004	-0.0286	0.0205	-0.0055	0.0116	0.0286	0.0148	0.0135	-0.008	0.0104	-0.0261	0.0065	0.0496	0.0293	0.0109	-0.0369	-0.0123	0.0389	-0.0208	0.0125	-0.0273	-0.0172	0.0257	-0.0041	-0.0023	0.0112	0.0183
ENSG00000061676	NCKAP1	4.7044	0.0888	-0.1773	-0.1786	0.2881	0.1244	-0.0567	0.0119	0.0637	0.0029	-0.0693	-0.0188	-0.0523	-0.0003	-0.0541	-0.0221	0.0184	-0.0407	-0.0575	-0.0315	0.093	-0.0001	-0.0392	0.0072	-0.0078	-0.0209	0.0109	0.0156	-0.004	0.0042	0.0132	0.0145
ENSG00000061794	MRPS35	8.316	0.0232	-0.3649	-0.0585	-0.0284	0.0108	0.1155	-0.0473	0.239	-0.1005	0.0944	-0.0069	-0.0059	-0.0176	0.0527	-0.0083	0.0201	-0.0364	-0.0271	-0.0034	0.0271	-0.0225	-0.0893	0.0214	0.0233	0.0578	0.0315	0.0209	0.0145	0.0062	-0.0312	-0.0027
ENSG00000061918	GUCY1B1	5.2791	0.0399	0.1072	-0.1182	0.0858	0.1669	-0.0192	0.0214	-0.0221	-0.0751	-0.0061	-0.0367	-0.0527	0.0247	-0.2013	0.0046	-0.0122	-0.0066	-0.0391	-0.0035	0.0918	0.0177	-0.0229	-0.0157	0.0152	-0.033	0.0175	0.0129	0.0131	0.0127	0.0132	-0.0319
ENSG00000061936	SFSWAP	9.7637	0.1066	-0.1328	0.0178	0.0014	-0.055	-0.0207	0.0193	-0.2942	0.042	-0.0956	0.0165	0.0177	0.031	0.0184	-0.0068	-0.0197	0.0217	-0.0016	0.002	-0.0292	0.0135	0.0784	-0.0409	-0.0369	-0.005	-0.0209	-0.0217	0.016	0.0099	-0.0258	-0.0135
ENSG00000061938	TNK2	11.6409	0.0189	0.2449	0.0258	-0.2397	-0.1197	0.0015	-0.016	-0.1495	-0.011	0.0303	0.0094	0.0319	0.0165	0.0118	0.0045	-0.0219	0.048	0.0205	0.013	-0.1032	0.0072	0.0502	-0.0205	0.02	-0.0279	-0.0388	-0.0082	0.0009	0.0031	0.0313	-0.0356
ENSG00000061987	MON2	8.8899	0.1766	-0.0656	-0.0343	0.5636	-0.0667	0.0597	0.0368	0.0924	-0.067	-0.0454	-0.0078	0.0165	0.0405	0.0243	0.0158	-0.0117	-0.0811	0.0178	-0.0076	0.0834	-0.0053	-0.0326	0.0206	-0.0021	0.0052	0.0147	0.0262	-0.0168	0.0012	0.0016	-0.0086
ENSG00000062038	CDH3	1.06	-0.0346	-0.1015	0.0696	0.0047	-0.0036	0.0054	-0.0098	-0.0435	-0.0053	-0.0108	-0.014	0.0169	-0.01	-0.0534	-0.0146	-0.0128	0.0108	-0.0212	0.0069	-0.0373	-0.0001	-0.0243	-0.011	-0.0037	0.0218	-0.0205	-0.0265	0.0221	-0.0025	-0.0115	0.0177
ENSG00000062096	ARSF	0.0282	-0.2977	0.2175	-0.0669	-0.3772	0.0369	-0.0161	-0.0118	-0.0625	0.0251	0.0042	0.0022	-0.0147	0.0044	-0.0102	-0.0107	0.0059	0.015	0.0244	0.025	-0.0286	-0.0006	0.0058	-0.0223	0.0209	0.0167	0.0068	-0.04	0.0059	0.0013	0.0068	0.0062
ENSG00000062194	GPBP1	9.9712	0.1162	0.0689	-0.0031	0.3864	-0.0612	-0.0072	-0.0063	0.3125	-0.0344	0.0438	0.0013	0.0077	0.0385	0.03	0.036	0.0108	-0.0494	-0.0042	0.0045	0.0638	-0.0259	-0.0633	0.0104	0.0047	0.0016	0.0111	0.0043	-0.0221	0.0297	0.0047	-0.0128
ENSG00000062282	DGAT2	11.2674	0.1358	0.7863	0.0769	-0.1533	0.0002	-0.114	-0.018	-0.0386	0.0787	-0.0292	0.002	-0.0216	-0.0525	-0.026	-0.0204	0.0008	0.0098	0.0109	-0.0073	-0.0432	-0.0085	0.0055	-0.0132	0.0271	-0.0156	-0.0174	-0.0447	0.0144	0.0189	0.01	0.0152
ENSG00000062370	ZNF112	1.6439	0.0224	-0.1243	0.0579	0.1189	-0.0539	0.0387	0.0366	0.0006	-0.0258	0.022	0.0223	0.0408	0.0315	0.0057	-0.0205	0.0025	-0.0036	0.0012	0.0064	0.0677	0.0169	0.0094	-0.0154	-0.005	-0.0042	-0.0027	0.0181	-0.0182	-0.0005	0.0164	-0.0053
ENSG00000062485	CS	10.8596	-0.0086	-0.0196	-0.0774	-0.3465	0.0269	0.0977	0.1875	-0.268	-0.0409	0.0013	-0.0147	-0.0239	-0.0274	-0.0339	0.0167	-0.0401	0.0122	0.0535	0.037	-0.0432	0.0059	0.0353	-0.0586	0.0534	0.0176	-0.0217	-0.0333	0.0148	0.0132	-0.0159	0.0007
ENSG00000062524	LTK	7.6419	-0.0039	-0.096	0.0141	-0.1582	0.0241	-0.0139	-0.003	-0.0407	0.0956	-0.0652	0.0324	0.0463	-0.0038	-0.0115	-0.0109	-0.0302	-0.0134	-0.02	-0.0231	-0.0087	0.0079	0.0366	-0.0023	0.0068	0.0052	-0.0163	-0.0062	-0.0204	-0.0081	0.0082	-0.014
ENSG00000062582	MRPS24	8.6884	-0.2805	-0.1657	0.0549	-0.5441	0.0422	0.0326	-0.053	0.1365	0.0169	0.09	0.0279	-0.0183	-0.0589	0.061	-0.0178	0.0088	0.0588	-0.0238	-0.0042	-0.0709	-0.0075	-0.0175	0.0284	0.0165	0.0241	0.0086	-0.0106	0.0241	0.011	0.018	-0.0134
ENSG00000062598	ELMO2	10.3617	0.1484	0.1673	-0.3273	0.0183	-0.0327	-0.093	0.0015	-0.1864	-0.0374	-0.0046	-0.0348	-0.0138	-0.0005	-0.028	0.0128	-0.0202	-0.0249	0.0217	-0.0194	-0.0012	0.0045	-0.0037	-0.0635	0.0254	-0.0021	-0.0193	-0.04	-0.002	0.0215	-0.0084	0.0054
ENSG00000062650	WAPL	9.436	0.2115	0.087	-0.0138	0.4816	-0.0731	0.0384	0.0057	0.1806	-0.0332	-0.0141	-0.0094	0.0085	0.0476	0.0498	0.0161	0.0002	-0.0581	0.0031	-0.0047	0.071	-0.021	-0.0307	-0.0282	-0.0026	0.0199	0.0086	0.0071	-0.0102	0.0141	0.0112	0
ENSG00000062716	VMP1	12.7006	0.2063	0.7536	-0.0007	0.0413	0.0029	-0.0313	-0.036	0.1809	0.0329	-0.0061	-0.0042	-0.0166	0.0151	-0.0023	-0.0087	0.0122	-0.0092	0.002	-0.0009	0.0136	-0.0275	-0.0452	0.0092	0.0201	-0.0255	0.0075	-0.0196	0.0003	0.0193	0.0114	-0.0005
ENSG00000062725	APPBP2	8.2973	0.1448	0.0263	-0.0078	0.4888	-0.0292	0.04	-0.0054	0.1613	-0.0463	-0.0148	-0.0255	0.0015	0.0332	0.0556	0.0079	-0.0107	-0.055	0.0011	-0.0051	0.0972	-0.044	-0.0427	0.0086	0.009	-0.0064	0.0025	0.0134	-0.0154	-0.0011	-0.0035	-0.0093
ENSG00000062822	POLD1	8.4991	-0.0125	-0.2678	0.0023	-0.3234	-0.0165	-0.0035	-0.0226	-0.1735	0.0013	0.0336	0.0083	-0.0183	-0.0408	0.0251	-0.0147	-0.0236	0.0529	-0.0267	0.0075	-0.0641	0.0335	0.0489	-0.0322	-0.0034	0.0376	-0.017	-0.0133	0.024	0.0014	0.0153	-0.0063
ENSG00000063015	SEZ6	2.2921	0.029	0.1357	0.0292	0.2116	-0.0626	0.0044	0.0154	-0.022	-0.0337	0.0211	0.029	0.0508	-0.013	-0.0306	0.0117	-0.0106	0.0014	0.0185	0.0056	0.0385	0.018	0.0391	0.0098	-0.0383	-0.0237	0.0086	-0.0003	0.0149	-0.0019	0.0116	0.0379
ENSG00000063046	EIF4B	12.0586	-0.0048	-0.4509	0.1809	-0.1255	0.0293	0.044	-0.0202	0.1807	0.0477	-0.0338	0.0409	-0.0312	0.0054	0.0471	0.0091	0.0225	-0.0067	-0.0355	-0.0063	0.0042	-0.0201	-0.0476	-0.0071	0.013	0.0695	0.0355	-0.0088	0.0232	0.0273	-0.0264	-0.0044
ENSG00000063127	SLC6A16	6.5085	-0.0718	-0.3766	0.042	0.0283	-0.0497	-0.041	0.0275	-0.1377	0.0792	-0.0224	0.0173	0.0504	-0.0179	-0.0159	-0.0324	-0.0548	-0.0078	0.0013	0.0016	-0.0195	0.033	0.0576	-0.0374	-0.0223	-0.0473	-0.0687	0.0272	-0.0301	-0.0786	-0.0223	-0.0056
ENSG00000063169	BICRA	8.2486	0.1065	0.0877	0.0102	0.0649	-0.0865	-0.0833	0.0468	-0.2436	0.0226	-0.0486	-0.0061	0.0209	0.0005	-0.0167	0.0188	-0.0304	0.0301	0.0045	0.0038	-0.0268	0.0351	0.0534	-0.0381	-0.0171	-0.0214	-0.0075	-0.0106	0.0011	-0.0092	0.019	-0.0134
ENSG00000063176	SPHK2	7.8574	-0.0153	-0.0604	-0.0862	-0.3154	-0.0297	0.0508	-0.0302	-0.1624	-0.0174	0.0114	0.0376	0.0141	-0.0477	0.0019	0.0038	-0.0092	0.0537	-0.034	0.0232	-0.0865	0.0255	0.0421	-0.0424	0.0049	-0.0036	-0.0211	0.0086	0.0336	-0.021	0.031	0.0006
ENSG00000063177	RPL18	13.6588	-0.2228	-0.2517	0.2393	-0.5299	0.0689	-0.0274	-0.0331	0.0138	0.0638	0.0342	0.041	-0.0147	-0.0458	0.0307	-0.0335	0.0136	0.0446	-0.0119	0.0058	-0.076	-0.008	-0.0055	0.0422	0.0413	0.0421	0	-0.0245	0.0102	0.005	0.0034	-0.0057
ENSG00000063180	CA11	6.6914	-0.125	-0.4421	0.087	-0.2989	-0.0173	-0.0714	-0.026	-0.0002	0.1486	-0.0249	0.0765	0.0062	-0.0212	0.0161	-0.0332	0.0105	0.0359	-0.0148	-0.0234	-0.0823	0.0149	0.0051	-0.0213	-0.0074	0.0072	-0.0226	0.0031	-0.0172	-0.0245	-0.0135	0.0219
ENSG00000063241	ISOC2	7.6238	-0.2466	-0.0938	-0.1128	-0.5209	0.0102	0.0189	-0.0468	-0.0506	-0.0306	0.0772	0.0107	-0.0187	-0.0405	0.0089	0.002	-0.0135	0.0498	-0.0076	0.0194	-0.0779	0.0138	0.0036	0.0129	0.0171	0.0067	-0.002	-0.0151	0.0283	-0.0052	0.015	0.0043
ENSG00000063244	U2AF2	11.4834	0.0955	0.1717	-0.0815	-0.2704	0.002	-0.0044	0.0459	-0.2954	0.0552	-0.0189	0.0256	0.0078	0.0106	-0.0185	-0.0208	-0.0025	0.0486	0.0107	0.0271	-0.0458	0.0247	0.0356	-0.0377	0.0028	0.0199	-0.0162	-0.0439	0.007	0.0204	0.0259	0.0168
ENSG00000063245	EPN1	10.9122	-0.0617	0.4454	-0.0495	-0.4261	0.0323	-0.0004	-0.027	-0.1489	0.0016	0.0156	-0.0139	-0.0305	-0.0362	-0.0144	-0.0084	-0.0096	0.0442	-0.0056	0.0242	-0.0615	0.0163	0.0166	-0.0314	0.0127	-0.0132	-0.0331	-0.0266	0.0236	-0.0116	0.0225	-0.0037
ENSG00000063322	MED29	9.7453	-0.0654	-0.0342	-0.1129	-0.2704	-0.0201	0.0158	-0.0553	-0.1745	0.0239	-0.0438	-0.0195	-0.0209	-0.0084	-0.0238	0.0046	0.036	0.0438	0.0027	0.0355	-0.042	-0.0067	0.0118	-0.0069	-0.007	0.0416	-0.0275	-0.0133	0.0285	0.0126	0.0246	0.0353
ENSG00000063438	AHRR	3.7811	0.0696	0.0951	0.015	0.0729	-0.0544	-0.0362	0.0116	0.0016	-0.0039	0.0055	-0.0074	0.0187	-0.0406	0.0611	-0.0024	0.0314	0.0156	-0.0225	-0.0393	0.0206	-0.008	-0.0006	-0.0273	-0.0232	-0.0303	0.0143	-0.0061	-0.0176	0.0319	0.0212	-0.0407
ENSG00000063515	GSC2	0.054	-0.3209	0.2284	-0.0343	-0.3514	0.0022	-0.0171	-0.0041	-0.0477	0.0441	0.0025	-0.0048	-0.0121	-0.013	-0.0256	-0.0325	-0.0156	0.0383	0.0078	0.0213	-0.0451	-0.0155	0.0025	-0.0224	0.0217	-0.0005	0.0026	-0.0315	0.0039	0.0109	-0.0028	0.0221
ENSG00000063587	ZNF275	7.888	0.0529	-0.5	0.1816	0.2407	-0.0107	-0.0145	0.0285	-0.1785	-0.0193	-0.0194	0.0065	0.0305	0.0267	-0.0143	0.0047	-0.0084	-0.001	-0.0208	-0.0067	0.0508	0.0147	0.0389	-0.0225	-0.0107	0.0553	0.0175	0.001	0.0067	-0.0322	-0.0149	0.015
ENSG00000063601	MTMR1	9.4115	0.249	-0.0185	0.0617	0.4557	-0.0648	-0.0594	0.0685	-0.0503	-0.0294	-0.0193	-0.0219	0.0035	0.0037	-0.009	-0.0184	-0.019	-0.0666	0.0258	-0.0232	0.0617	-0.0193	0.0117	-0.0303	0.0008	0.0276	-0.0253	-0.0021	0.0107	0.0141	0.0232	0.027
ENSG00000063660	GPC1	4.0088	-0.0378	-0.1701	-0.0705	-0.1812	0.0217	-0.0429	-0.0358	-0.0765	0.0635	0.0225	-0.0083	-0.0545	-0.0245	0.0001	-0.0022	-0.0093	0.0116	-0.0193	-0.0327	-0.0283	0.0111	0.0365	-0.0325	-0.0317	-0.0129	-0.0275	-0.0277	-0.0004	0.003	-0.005	0.0036
ENSG00000063761	ADCK1	7.4551	-0.1029	-0.1364	-0.0493	-0.3613	-0.0124	0.085	-0.0017	-0.1636	-0.0154	0.0299	0.0111	0.0196	-0.0442	-0.0006	-0.0061	-0.0189	0.0184	-0.0122	0.0277	-0.0592	0.0292	0.0229	0.008	0.027	0.0098	-0.0231	-0.0126	-0.0143	-0.0203	-0.0193	-0.0091
ENSG00000063854	HAGH	10.1758	-0.1553	0.1722	0.018	-0.4089	0.5658	-0.0727	-0.0208	0.0371	-0.0475	-0.0241	0.001	-0.0189	-0.0254	0.0584	-0.0762	0.0161	0.058	0.0258	0.0012	0.1403	0.0024	0.0024	0.0664	0.0241	-0.0039	0.0093	-0.031	0.0021	0.0074	0.022	-0.0082
ENSG00000063978	RNF4	10.8021	0.1677	0.0997	-0.1914	-0.2164	-0.004	-0.0776	0.0076	-0.2702	0.0847	-0.0963	-0.0371	-0.0415	-0.0057	-0.0537	-0.013	0.0077	0.0044	-0.001	0.0204	-0.0432	0.0245	-0.0022	-0.0567	0.0175	0.0226	-0.0148	-0.0349	0.0105	0.0201	-0.0005	0.0151
ENSG00000064012	CASP8	11.5245	0.271	0.4198	-0.0823	0.2282	-0.0414	-0.0494	-0.0062	0.098	0.058	-0.068	-0.0075	0.0129	0.0356	-0.0068	0.0234	0.0159	-0.033	-0.0373	-0.0244	0.0138	-0.0282	-0.0296	0.0227	0.0016	-0.0314	-0.0118	-0.0059	-0.0025	0.006	0.0025	0.003
ENSG00000064042	LIMCH1	1.4626	-0.0368	0.0214	-0.0572	0.0662	0.0185	0.0716	0.006	-0.0251	-0.0584	0.0041	-0.0048	-0.01	-0.0178	0.0047	0.0189	0.0123	-0.0258	-0.004	0.0202	0.0175	0.0022	0.0138	0.0013	0.0031	-0.0088	0.0388	-0.0138	0.0139	0.036	0.0135	-0.0289
ENSG00000064102	INTS13	7.4308	0.0703	-0.4367	-0.0673	0.2021	-0.0163	-0.0023	-0.0426	0.185	-0.0323	0.0405	-0.0238	-0.0404	0.0073	0.0336	-0.0017	0.0256	-0.0321	-0.0303	-0.0152	0.0472	-0.0265	-0.0345	0.0116	-0.001	0.0145	0.0692	0.0086	0.0031	0.0121	-0.0278	0.0005
ENSG00000064115	TM7SF3	8.7228	0.0415	-0.0425	-0.1962	0.096	-0.015	0.1278	0.0348	0.1262	-0.0697	0.0397	-0.0057	0	0.0211	0.0504	0.0287	0.0323	-0.0354	0.0101	0.008	0.0478	-0.0006	-0.0684	0.0175	0.0203	-0.0144	0.023	0.0129	0.0125	0.0192	0.0264	-0.0199
ENSG00000064195	DLX3	0.2247	-0.3181	0.1289	0.0191	-0.1731	0.0233	-0.0259	0.0031	-0.0431	0.0063	-0.0188	0.0354	0.0013	-0.0168	-0.018	0.0055	0.0043	0.023	0.0082	0.0167	-0.0401	-0.0026	0.0089	0.0134	0.0115	0.0272	-0.0022	-0.0238	-0.0048	-0.0109	0.0101	0.0054
ENSG00000064199	SPA17	2.2143	0.0739	-0.0448	-0.002	0.0542	0.0189	0.0384	-0.0105	-0.0115	-0.0621	0.0237	-0.0335	-0.0169	0.0121	0.0064	-0.0094	-0.0238	-0.0557	-0.0142	-0.0164	0.0158	0.0033	0.0349	-0.0032	-0.0216	0.0324	-0.0119	-0.0082	-0.0127	-0.0228	-0.0054	0.0265
ENSG00000064201	TSPAN32	10.4805	-0.0803	-0.1823	-0.2026	-0.2812	0.0078	0.0061	-0.0236	-0.0691	0.0807	-0.0925	0.0525	0.0419	-0.0226	0.0107	-0.0127	-0.0457	0.0373	0.0156	0.0174	-0.0658	0.0509	0.0371	0.002	0.0054	-0.008	0.0072	-0.0133	0.0063	0.0119	0.0123	-0.0039
ENSG00000064205	CCN5	0.1625	-0.3773	0.1763	-0.0449	-0.1697	0.0099	0.0284	-0.0179	-0.0732	-0.0128	-0.0085	0.0068	-0.0074	0.0065	0.0023	-0.0123	0.0228	0.0071	0.0077	0.0074	-0.0112	-0.0115	0.014	0.0201	0.0275	-0.0026	0.0027	-0.0187	0.0322	-0.0077	0.0079	0.0336
ENSG00000064218	DMRT3	0.0033	-0.3193	0.2839	-0.0611	-0.4581	0.0497	-0.0084	-0.0244	-0.0641	0.0432	-0.0018	-0.0106	-0.0208	-0.0135	-0.017	-0.0069	0.0103	0.0256	0.0214	0.0128	-0.0421	-0.0061	-0.0112	-0.0113	0.028	0.0238	0.0024	-0.0371	0.0124	0.0175	-0.0007	0.0059
ENSG00000064225	ST3GAL6	7.5257	0.146	0.4093	0.0492	0.1912	-0.0428	0.1089	0.0498	0.2132	-0.0279	0.0176	0.0088	-0.0035	0.0691	0.0344	0.0238	0.029	-0.0355	0.05	0.023	0.0392	-0.0321	-0.0487	0.0327	0.0275	-0.0096	0.0056	0	0.0144	0.0142	0.0047	-0.0087
ENSG00000064270	ATP2C2	3.7521	0.0227	0.2286	0.0522	-0.0467	0.0073	-0.0427	-0.0616	-0.0265	0.0605	-0.0319	0.0041	0.0077	0.0001	0.0409	0.0289	0.0543	0.0074	0.0268	-0.0194	0.0185	0.026	-0.0204	0	-0.0009	-0.0426	0.0252	-0.0282	0.0018	-0.0037	-0.0114	-0.0043
ENSG00000064300	NGFR	3.3634	-0.0579	-0.0137	-0.353	-0.1476	0.0186	-0.03	0.0475	-0.0865	-0.0029	-0.0364	-0.0199	-0.0195	-0.0411	0.0027	0.0192	-0.0205	0.0238	0.0365	-0.0164	-0.066	0.0256	-0.023	0.0018	-0.0128	0.0023	-0.0141	-0.0036	0.0261	-0.0155	0.0179	-0.0003
ENSG00000064309	CDON	2.9109	0.0609	-0.2565	0.2329	0.1601	0.0001	-0.0522	0.0021	-0.0517	-0.0161	-0.012	-0.0176	-0.022	0.0338	-0.0294	0.0217	0.0165	-0.0272	-0.0074	-0.0013	0.0097	-0.0143	0.01	0.0239	0.0153	0.0618	-0.0035	-0.0026	-0.0024	0.0039	-0.027	-0.0104
ENSG00000064313	TAF2	7.8084	0.2009	-0.1897	-0.0704	0.555	-0.0341	0.0555	0.0245	0.0359	-0.0758	-0.0402	-0.0349	-0.0142	0.0503	0.0267	0.0188	0.0142	-0.0685	0.0023	-0.0101	0.1102	-0.0135	-0.03	-0.0174	-0.0132	0.0307	0.0253	0.0141	-0.0108	0.006	0.0072	0.0044
ENSG00000064393	HIPK2	8.7813	0.1387	0.1081	-0.1593	0.3605	-0.0365	0.0293	0.0374	-0.2208	-0.0416	-0.0768	0.0226	0.0697	0.0209	-0.0547	0.0385	-0.0132	-0.0358	-0.0163	0.0063	0.0476	0.0699	0.0112	-0.0714	0.0098	-0.0053	0.0095	-0.0196	0.0086	0.0268	0.0078	0.0197
ENSG00000064419	TNPO3	9.596	0.2273	0.301	-0.0969	0.2914	-0.0599	-0.0539	0.0031	-0.1333	-0.0306	0.012	-0.0219	-0.0175	0.0297	-0.0255	0.0171	0.0194	-0.0287	0.012	0.0073	0.0485	0.0108	0.0231	-0.0884	-0.0138	0.004	-0.0211	-0.0282	-0.0164	0.0185	-0.0265	0.0073
ENSG00000064489	NA	1.3952	0.039	0.0824	0.0162	0.0018	-0.0102	-0.0101	-0.0245	-0.019	0.0072	-0.0255	0.0062	0.0091	0.0024	0.0108	0.0099	0.049	0.017	0.0042	0.0034	-0.0311	-0.0232	0.0104	-0.0324	-0.0016	-0.0051	0.0227	0.0013	0.0013	0.0184	-0.0036	-0.0006
ENSG00000064490	RFXANK	9.3207	-0.2304	0.2186	0.0012	-0.5838	0.0975	-0.0185	-0.0259	-0.0143	0.0459	0.0547	0.0375	-0.0264	-0.0403	0.0094	-0.0202	0.0084	0.0492	0.0268	0.0317	-0.07	0.0035	0.0064	0.024	0.042	0.0071	0.0009	-0.0207	0.0105	0.0099	0.025	0.0146
ENSG00000064545	TMEM161A	8.1512	-0.1412	-0.3017	-0.0061	-0.4834	0.0258	-0.0374	-0.0241	-0.0996	0.0642	0.0014	0.0243	-0.0082	-0.0474	0.0254	-0.0127	-0.0061	0.0577	-0.0065	0.0205	-0.0906	0.0216	0.0065	0.0029	0.0275	0.0065	-0.0099	-0.0157	0.0264	0.0026	-0.003	-0.0152
ENSG00000064547	LPAR2	11.5652	0.0615	0.6561	0.0589	-0.2575	-0.0257	-0.0987	-0.0078	-0.0395	0.0876	-0.0186	0.0173	0.0225	-0.0094	0.008	-0.0094	-0.004	0.0343	0.0246	0.012	-0.0837	0.0053	0.0225	-0.0052	0.0083	-0.0537	-0.0111	-0.0308	-0.0099	0.0112	-0.0024	-0.0217
ENSG00000064601	CTSA	11.8342	-0.0682	0.5216	-0.106	-0.3697	0.0832	0.0139	0.0384	-0.1902	-0.0614	0.0627	-0.0194	-0.0708	-0.0477	-0.0948	-0.0026	0	0.0067	0.0222	0.0098	-0.0547	0.0343	0.0368	-0.0277	0.0496	-0.0149	-0.0185	-0.0476	0.009	0.0193	0.0147	0.0055
ENSG00000064607	SUGP2	9.6824	0.1583	-0.3722	-0.1466	0.4588	-0.0938	0.0476	0.0255	-0.0799	-0.0192	-0.0779	0.0045	0.0474	0.0511	0.019	0.0115	0.011	-0.0197	0.0029	-0.0089	0.0601	0.0302	0.0575	0.0177	-0.0886	-0.0038	0.03	0.0195	-0.0173	-0.0033	-0.0082	0.0258
ENSG00000064651	SLC12A2	5.7716	0.0695	-0.32	-0.0016	0.3438	0.0021	0.0108	0.0027	0.0828	0.0169	-0.0246	-0.0127	-0.0184	-0.0113	0.0434	-0.0181	-0.0116	-0.0325	-0.0042	-0.0139	0.0656	-0.0028	-0.0128	-0.0274	-0.0102	0.015	-0.0074	0.0262	-0.0052	-0.0365	0.0043	0.0037
ENSG00000064652	SNX24	4.9151	-0.0411	-0.1389	-0.2419	0.022	0.0072	0.1317	-0.0262	0.1067	-0.0543	0.0312	-0.0085	-0.0301	0.0022	0.052	-0.0118	0.0251	-0.0334	-0.0029	-0.0238	0.0233	-0.0283	-0.0374	0.0417	-0.0223	-0.0106	0.019	0.0318	-0.0212	0.0263	0.0087	-0.0246
ENSG00000064655	EYA2	1.0469	-0.1083	0.0195	0.0151	-0.0342	-0.0489	-0.0144	-0.0065	0.0015	-0.0146	0.0396	0.0033	0.0014	0.0014	0.0074	0.0177	0.0097	0.0028	-0.0164	-0.006	-0.0318	-0.0009	0.0475	-0.0519	-0.0149	-0.0125	-0.0193	0.0169	-0.0043	-0.0096	0.0135	0.0013
ENSG00000064666	CNN2	13.2898	0.0928	0.6043	0.0572	-0.1952	0.0022	-0.0981	0.0134	-0.151	0.0642	-0.016	-0.0088	-0.0373	-0.0202	-0.0553	-0.019	-0.0059	0.0189	0.0158	0.0175	-0.0388	-0.0095	0.0214	-0.0501	0.0157	-0.0053	-0.0344	-0.0291	0.007	0.0112	0.0093	-0.0066
ENSG00000064687	ABCA7	12.2127	0.0748	0.4034	0.0955	-0.1032	-0.0523	-0.0221	0.0023	-0.0761	0.0787	-0.0343	0.0245	0.0071	0.0291	-0.0048	-0.0252	-0.0056	0.0291	0.0221	0.0113	-0.0173	0.0093	0.0407	-0.0446	-0.0188	-0.0529	-0.0341	-0.0016	0.0104	-0.001	0.0106	-0.012
ENSG00000064692	SNCAIP	0.4372	-0.1886	0.1231	-0.0242	-0.0231	-0.0163	0.0134	0.0565	-0.0753	0.0073	0.0171	-0.0265	0.0174	0.0155	-0.0738	0.0051	0.0317	-0.0161	0.0343	-0.0171	0.0138	-0.0142	0.0287	-0.0097	-0.0105	-0.0027	-0.0086	-0.001	0.0242	0.0212	-0.0044	0.0054
ENSG00000064703	DDX20	8.0956	0.1949	-0.311	0.0163	0.2423	-0.0364	0.038	0.0096	0.0478	-0.0133	-0.0518	-0.0351	-0.0216	0.0529	0.0217	0.0067	-0.0134	-0.0472	-0.033	-0.0315	0.0513	-0.0091	-0.0483	-0.0318	0.0136	0.0398	-0.0122	0.0507	0.0093	0.0026	-0.0106	0.0117
ENSG00000064726	BTBD1	8.7102	0.1102	-0.1684	-0.1148	0.3452	0.0123	0.0896	0.0021	0.2085	-0.0734	0.0216	-0.013	-0.0081	0.0092	0.0576	-0.0032	-0.0006	-0.0454	-0.0091	-0.0185	0.0748	-0.0147	-0.0738	0.0076	0.0205	0.0207	0.0219	0.0135	-0.0005	0.0066	0.0045	-0.0014
ENSG00000064763	FAR2	7.9964	0.1	0.5748	-0.066	-0.0073	0.0316	-0.0212	0.0355	0.011	-0.0073	-0.0353	-0.0325	-0.0251	0.0504	-0.0257	0.0177	0.0349	0.0033	-0.0006	-0.0026	0	-0.0168	-0.0192	-0.016	0.0048	-0.0284	-0.0072	-0.0328	0.0056	0.0142	-0.0122	-0.0259
ENSG00000064787	BCAS1	4.1893	0.1777	0.1932	0.0142	0.2179	-0.0331	-0.0106	0.0202	0.0001	0.0407	-0.002	0.0383	-0.0005	0.0269	0.0392	-0.0037	0.0189	-0.0044	0.029	-0.0192	0.0519	0.0118	0.0081	0.0083	-0.0112	-0.0144	0.0071	0.0183	0.0014	0.023	-0.0061	0.0207
ENSG00000064835	POU1F1	0.7076	-0.1565	0.0692	0.0241	0.0062	-0.0328	0.0098	0.0428	0.027	0.0128	-0.0073	0.0205	0.0252	-0.0056	0.0054	0.0082	-0.0185	-0.0308	-0.0243	0.0087	-0.0009	-0.0006	-0.0241	0.0052	0.015	0.0026	-0.0032	-0.005	0.0147	-0.0107	0.0508	-0.0137
ENSG00000064886	CHI3L2	7.9378	-0.0888	-0.2519	-0.0024	-0.1555	0.017	-0.0769	-0.0069	0.0394	0.0256	0.01	0.0154	0.0151	-0.0044	-0.0062	-0.0228	-0.0556	0.0355	-0.0247	-0.0028	-0.0086	0.0224	-0.0111	-0.0065	-0.0074	0.0266	0.0187	-0.0181	-0.0102	-0.0393	0.0229	0.0257
ENSG00000064932	SBNO2	12.1413	0.1579	0.7026	0.0182	-0.046	-0.0536	-0.1417	-0.0327	-0.069	0.0071	0.0167	-0.0221	-0.013	-0.0608	-0.0139	-0.012	-0.0005	0.0292	-0.0032	-0.0031	-0.0377	0.0048	0.0487	-0.0405	-0.017	-0.0266	-0.0201	-0.0323	0.0102	0.0144	0.0254	0.0039
ENSG00000064933	PMS1	6.4438	0.0672	-0.3933	-0.1061	0.3496	-0.0357	0.0273	0.0013	0.1862	0	0.0101	-0.013	-0.0018	-0.0073	0.0374	-0.0063	0.0226	-0.0695	-0.026	-0.0513	0.0698	-0.0128	-0.0397	0.0371	-0.0161	0.0263	0.0139	0.0109	-0.0107	-0.0016	-0.008	0.0073
ENSG00000064961	HMG20B	9.5534	-0.1237	0.1482	-0.0517	-0.5755	0.06	0.0202	-0.0186	-0.0598	0.0545	0.0084	0.0319	-0.0376	-0.0227	-0.011	-0.0313	-0.0087	0.0781	-0.0227	0.0373	-0.0954	0.0009	0.0092	0.0151	0.0287	-0.0022	-0.0132	-0.0217	0.0369	0.0047	0.0292	-0.0144
ENSG00000064989	CALCRL	3.5553	0.0809	-0.0184	-0.0504	0.2545	0.0085	0.1283	-0.0066	0.0752	-0.1274	0.0154	-0.0271	-0.0124	0.0429	0.0366	0.0134	0	-0.0321	-0.0115	0.0101	0.0869	0.0016	-0.043	0.0481	-0.0033	-0.0159	0.0018	0.0187	-0.0084	0.0278	-0.0103	0.011
ENSG00000064995	TAF11	8.0176	-0.0713	-0.2904	0.0299	-0.146	-0.053	0.027	-0.0492	0.2937	0.0385	0.0339	0.0304	0.0293	-0.0025	0.0813	0.0024	-0.0035	-0.0283	0.0028	-0.0005	-0.0477	-0.0101	-0.01	0.0409	0.0152	-0.046	0.0328	0.0286	-0.0233	0.0298	0.0024	-0.0184
ENSG00000064999	ANKS1A	8.8593	0.2432	0.5023	-0.1679	0.2174	-0.0607	0.0612	0.045	-0.1981	-0.0493	-0.0361	-0.0216	0.0172	0.02	-0.0351	0.0345	-0.0071	-0.022	0.0294	0.0211	0.0072	0.0154	0.041	-0.0257	0.0118	-0.0097	-0.0112	-0.0433	0.0098	0.014	-0.0011	0.0171
ENSG00000065000	AP3D1	10.9932	0.141	0.1747	-0.1556	-0.1462	-0.0311	-0.0068	0.0023	-0.3156	0.0023	-0.0447	-0.0028	-0.0056	-0.0142	-0.0046	0.0075	-0.017	0.0154	0.0029	0.0164	-0.0353	0.0444	0.0653	-0.0739	0.0099	-0.0057	-0.0144	-0.039	0.0103	0.0194	0.0104	-0.0145
ENSG00000065029	ZNF76	9.5226	0.0073	-0.5471	0.0519	-0.1463	-0.0073	-0.0353	-0.0158	-0.1428	0.0661	-0.0418	0.0253	0.0196	-0.0131	0.0196	-0.0215	0.0064	0.0184	-0.009	0.0031	-0.0278	0.0128	0.061	-0.0035	-0.0176	0.0175	-0.0047	0.008	-0.0169	-0.0003	-0.0066	0.017
ENSG00000065054	SLC9A3R2	5.7466	-0.0876	-0.0751	-0.0933	-0.3586	0.0161	0.0284	-0.0383	-0.0951	0.0401	-0.033	0.0182	0.0292	-0.0499	-0.0085	0.0042	-0.0095	0.0496	-0.0407	0.0027	-0.0791	0.0292	0.0078	0.0031	0.0211	0.0083	0.0104	-0.0137	0.0071	0.0184	0.0155	0.0056
ENSG00000065057	NTHL1	6.8242	-0.2115	-0.2052	-0.068	-0.5073	0.0052	0.0026	-0.0136	0.0017	0.0686	0.035	0.0201	-0.0172	-0.0486	0.0139	-0.0292	0.0156	0.0506	-0.0173	-0.0036	-0.1085	0.0049	0.0188	0.0152	0.0187	0.0015	-0.0071	0.0245	0.0262	0.0065	-0.0065	-0.0041
ENSG00000065060	UHRF1BP1	7.3115	0.0785	-0.1403	-0.1247	0.3401	-0.0407	0.0919	0.0321	-0.0664	-0.0992	-0.0395	-0.0387	-0.002	0.0202	-0.0001	0.0197	-0.0311	-0.0639	0.0157	0.0247	0.0437	0.0603	0.0042	-0.0217	-0.0133	0.0139	0.0017	0.0127	0.0159	0.0054	0.0055	0.0148
ENSG00000065135	GNAI3	10.2062	0.1971	0.4192	-0.0797	0.2585	-0.0382	-0.0019	-0.0464	0.2829	-0.0353	0.0502	-0.02	-0.0113	-0.003	0.0216	-0.0039	0.01	-0.0455	-0.0033	-0.0039	0.049	-0.0434	-0.0662	-0.0116	0.0146	0.0214	0.0106	0.0043	-0.0111	0.0185	0.0055	-0.0199
ENSG00000065150	IPO5	9.5432	0.0688	-0.5433	0.0524	0.2152	0.0159	0.0489	-0.0245	0.0581	-0.0684	0.0024	-0.0264	-0.0037	0.015	0.0435	0.0023	-0.0112	-0.037	-0.0344	-0.008	0.0838	-0.0211	-0.0268	-0.0347	0.0046	0.0623	0.0344	0.0182	0.0116	0.0165	-0.0175	0.0001
ENSG00000065154	OAT	8.9013	0.1616	0.2464	-0.0338	0.1512	0.0051	0.0347	-0.0579	0.2202	-0.0455	0.0433	-0.0004	-0.0348	-0.045	0.0467	-0.0343	0.0206	-0.0305	0.0125	-0.0122	0.0452	-0.0521	-0.0672	-0.0057	-0.0015	0.0516	0.041	-0.0204	0.0042	0.0275	-0.0141	-0.0244
ENSG00000065183	WDR3	8.0728	0.1478	-0.4477	0.0503	0.3015	-0.0614	0.0313	-0.002	-0.0667	-0.0769	0.0047	-0.027	-0.0051	0.0391	-0.0021	-0.0009	0.0063	-0.0621	-0.0192	-0.009	0.0364	-0.0064	-0.0027	-0.0547	0.0108	0.0616	0.0178	0.0453	0.0095	-0.0051	-0.0321	0.0119
ENSG00000065243	PKN2	9.1176	0.2328	0.2628	0.0175	0.5315	-0.0302	0.036	0.0198	0.1661	-0.0285	-0.0419	-0.0123	0.0135	0.0584	0.0284	0.0108	0.0081	-0.0579	0.0113	-0.0074	0.0861	-0.0245	-0.0536	0.0315	-0.0124	-0.0049	0	0.0036	-0.0186	0.0116	0.0045	0.0005
ENSG00000065268	WDR18	8.4519	-0.1366	-0.1314	-0.0221	-0.4491	0.0088	0.0009	-0.0164	-0.0841	0.0031	0.0226	0.0063	-0.0276	-0.0528	0.0301	-0.0155	-0.0248	0.0418	-0.0218	0.0006	-0.0711	0.0126	0.0254	-0.0026	0.0254	0.017	-0.0062	-0.0144	0.0278	-0.0063	0.0159	-0.0215
ENSG00000065308	TRAM2	8.4911	0.0736	-0.2436	-0.2298	0.2436	-0.0445	0.0088	0.0464	-0.2169	0.0225	-0.0676	-0.0158	0.0108	0.0207	0.0016	0.0437	0.0113	-0.0245	0.0171	-0.0123	0.0218	0.0565	0.0414	-0.036	-0.0422	-0.0052	0.0325	-0.006	-0.011	0.0189	0.0079	0.0385
ENSG00000065320	NTN1	2.1184	0.0258	-0.0716	0.0145	0.0766	-0.0067	0.0154	0.0442	-0.0782	-0.0064	-0.0027	-0.044	0.0255	0.004	-0.0005	-0.0412	0.0341	0.0106	0.032	0.0406	0.0317	0.0216	-0.0005	0.0053	-0.0094	-0.0047	0.015	-0.0048	-0.0001	-0.0029	0.0205	0.0085
ENSG00000065325	GLP2R	0.0434	-0.358	0.2358	-0.0555	-0.3596	0.0359	-0.0189	-0.0287	-0.0559	0.005	-0.0031	-0.0085	-0.0073	0.004	-0.0249	0.0017	0.0225	0.0243	0.0214	0.0194	-0.0319	0.0075	0.0054	-0.0134	0.0157	0.0186	-0.0093	-0.0444	0.0108	-0.0026	0.0171	-0.0026
ENSG00000065328	MCM10	2.6891	-0.0454	-0.0508	-0.1242	0.0023	-0.0025	-0.0054	-0.0216	0.0222	-0.0663	0.0503	-0.0154	-0.001	-0.017	0.0374	0.046	-0.0035	0.0106	-0.0201	0.0037	-0.0076	0.0488	-0.001	-0.0148	0.0111	-0.0509	0.0694	-0.0187	-0.0142	0.0465	-0.0014	-0.0357
ENSG00000065357	DGKA	11.9565	0.0023	-0.3685	0.4744	-0.241	0.0275	-0.0755	-0.0005	-0.1513	0.0111	0.0164	0.0071	-0.0014	0.0004	0	0.0013	-0.0165	0.0181	-0.0023	0.0029	-0.0497	-0.0034	0.0789	-0.0127	0.0487	0.0317	0.0044	0.0031	-0.0135	0.0237	-0.0178	-0.0196
ENSG00000065361	ERBB3	2.5155	0.0487	-0.2228	0.1822	0.0695	0.0061	-0.0265	0.0045	-0.0571	0.0578	-0.0496	-0.0223	-0.0028	0.0289	-0.0527	0.0074	0.0086	0.0093	0.0016	-0.002	-0.0182	-0.0062	0.0273	0.0059	0.0037	0.0539	-0.0002	0.0332	0.0084	0.0018	-0.0318	0.0192
ENSG00000065371	ROPN1	0.0086	-0.3346	0.2766	-0.0514	-0.4441	0.047	-0.0259	-0.032	-0.0716	0.041	0.0022	-0.0015	-0.0216	-0.0077	-0.0084	-0.0148	0.0127	0.0382	0.0143	0.0184	-0.0461	-0.0142	-0.0011	-0.0085	0.0299	0.0285	-0.0008	-0.0418	0.0109	0.0153	-0.0006	0.0049
ENSG00000065413	ANKRD44	9.138	0.0726	0.2469	-0.0334	0.5503	-0.0605	-0.0008	0.0571	-0.0609	-0.0635	-0.0428	-0.0249	0.0283	0.0451	-0.0094	0.0343	0.0034	-0.043	0.016	-0.0038	0.0949	-0.0078	0.01	0.0091	-0.0287	-0.0094	0.0212	0.0067	-0.0062	0.0037	-0.0154	0.024
ENSG00000065427	KARS	10.9946	-0.2386	-0.114	-0.0816	-0.5527	0.0367	-0.0055	-0.0203	0.0189	-0.0781	0.1343	-0.0139	-0.037	-0.0385	-0.0111	0.004	-0.0109	0.0318	0.0303	0.0264	-0.0688	0.0024	-0.0103	-0.0253	0.0309	0.0344	0.017	-0.0116	0.0016	-0.0014	-0.0035	-0.0028
ENSG00000065457	ADAT1	7.9575	0.0459	0.0236	-0.0676	0.3653	-0.0325	0.0415	0.0297	-0.0747	-0.0129	-0.0917	-0.0282	0.0238	0.0482	-0.0448	0.0388	-0.004	-0.0229	0.0008	-0.0373	0.0477	-0.0123	0.0377	0.0083	-0.0679	-0.0117	0.0134	0.0319	-0.0127	-0.0046	-0.0006	0.0188
ENSG00000065485	PDIA5	6.5857	-0.0716	0.1465	-0.0275	-0.2821	-0.0315	0.1433	-0.0307	-0.1054	-0.0879	0.0568	-0.0128	-0.0614	-0.0077	0.0264	0.006	-0.0007	-0.0095	-0.008	0.0126	-0.0709	0.0214	0.027	0.0104	0.0474	0.0399	0.0163	0.0024	0.023	0.0344	-0.0256	0.0198
ENSG00000065491	TBC1D22B	7.9562	-0.1503	-0.0562	-0.0685	-0.2703	0.4223	-0.0747	0.0218	-0.0063	-0.044	-0.0015	-0.0125	-0.0167	-0.0061	0.0523	-0.0583	0.0174	0.0468	0.0321	0.0013	0.1298	-0.0195	-0.0271	0.035	0.0207	0.0042	0.0022	-0.0239	0.0006	0.0082	0.0099	-0.0095
ENSG00000065518	NDUFB4	9.3291	-0.2568	-0.0235	-0.0155	-0.5578	0.0331	0.0166	-0.0586	0.0904	0.0198	0.0967	0.0199	-0.0395	-0.0356	0.0257	-0.0158	0.0066	0.0297	0.0198	0.0083	-0.0862	-0.0314	-0.0171	0.0507	0.0321	0.0225	-0.0015	0.0044	0.001	0.0117	0.0087	0
ENSG00000065526	SPEN	10.4994	0.2438	0.2403	-0.0176	0.4064	-0.0745	-0.0121	0.0437	-0.2559	0.0093	-0.112	-0.0178	0.0239	0.0753	-0.0254	0.0251	0.0112	-0.0099	0.0201	0.0019	0.0546	0.031	0.0513	-0.0528	-0.0331	-0.0106	-0.002	-0.0275	-0.0087	0.0151	0.008	0.0141
ENSG00000065534	MYLK	6.6391	0.0401	0.2144	-0.0086	-0.056	0.288	-0.0198	0.0199	-0.1235	-0.0372	-0.0361	-0.0649	-0.1196	0.0289	-0.2358	-0.0038	0.008	0.0074	-0.034	0.0077	0.0597	-0.0242	0.0128	-0.0271	0.0354	-0.0247	-0.0109	-0.0205	0.004	0.0207	0.0232	-0.0191
ENSG00000065548	ZC3H15	8.1125	0.0464	-0.2186	-0.0374	0.2084	-0.0224	0.0532	-0.0442	0.394	-0.0281	0.0657	0.018	-0.0031	0.0292	0.061	0.0194	0.0152	-0.0279	0.002	-0.0048	0.0557	-0.0303	-0.0492	0.0205	-0.0114	0.0339	0.0305	0.0127	-0.0041	0.0219	-0.0063	-0.0103
ENSG00000065559	MAP2K4	9.1881	0.3001	0.5244	0.0493	0.3041	0.001	-0.0254	-0.0056	0.1686	0.0501	-0.0468	0.007	-0.0091	0.0412	0.0095	0.0012	0.0177	-0.0424	0.0011	0.0056	0.0407	-0.0227	-0.0567	0.0036	0.0025	-0.0077	0.0053	-0.0101	-0.0091	0.02	-0.0023	0.0019
ENSG00000065600	PACC1	6.8862	0.056	-0.1747	-0.19	0.1336	-0.0496	0.1513	0.0025	0.0859	-0.1339	0.098	-0.029	-0.0177	-0.0144	0.0513	-0.0058	-0.0104	-0.0062	0.0023	0.0082	0.025	-0.0195	-0.0458	0.0308	-0.0022	0.0563	0.0235	0.0274	0.034	-0.0004	0.0076	0.0318
ENSG00000065609	SNAP91	0.1906	-0.3851	0.1668	-0.0048	-0.1657	0.0047	-0.0167	-0.0083	-0.0416	0.0176	0.0177	0.0052	0.0015	-0.0043	0.0118	-0.0141	-0.0011	0.0059	-0.0099	0.0012	-0.012	-0.0003	-0.0107	-0.0006	0.0102	-0.0017	-0.0138	0.027	0.0098	-0.0086	0.0207	-0.0117
ENSG00000065613	SLK	9.2385	0.1764	0.1655	-0.0757	0.4685	-0.0321	-0.0127	0.0328	0.214	-0.0565	-0.0107	-0.0157	0.0053	0.0239	0.0378	0.0236	-0.0103	-0.0497	0.0081	-0.0026	0.0695	-0.007	-0.062	-0.0134	-0.0126	-0.0103	0.0008	0.0045	-0.012	0.0084	0.0087	-0.0238
ENSG00000065615	CYB5R4	9.7478	0.2121	0.5959	-0.0002	0.1844	0.0389	0.0003	-0.023	0.2623	-0.0046	0.033	-0.0119	-0.016	-0.0054	0.0384	-0.0076	0.0067	-0.0277	0.0072	0.0042	0.0612	-0.0202	-0.0637	0.0138	0.007	-0.0135	0.0033	-0.0126	-0.0013	0.0165	0.0172	-0.0129
ENSG00000065618	COL17A1	3.0895	0	0.1938	-0.0185	-0.0509	0.1483	-0.0474	-0.0412	0.0756	-0.0203	-0.0051	-0.004	-0.0166	-0.027	0.0496	-0.0021	0.0992	0.1451	-0.0168	-0.0304	0.0077	-0.0086	-0.0482	0.0203	-0.0019	-0.0181	0.0397	-0.007	0.0009	0.0109	-0.0359	-0.0586
ENSG00000065621	GSTO2	4.0663	-0.0384	0.1601	0.1124	-0.077	-0.049	-0.059	-0.0073	0.0042	0.0013	0.0301	0.0042	0.0091	0.0097	-0.0014	-0.0115	0.0268	-0.0035	0.0079	0.0452	-0.0267	0.001	-0.0089	0.0339	0.0004	0.0237	-0.0291	0.0018	0.0492	-0.0109	0.0016	0.0087
ENSG00000065665	SEC61A2	7.4012	0.2115	0.283	0.0641	0.1172	-0.028	-0.1133	0.011	0.0016	0.1093	-0.1124	0.0051	0.0214	0.0087	0.0123	0.0038	0.0119	-0.0235	-0.0149	-0.0185	-0.0086	0.0331	0.0085	0.0204	-0.0339	-0.0437	-0.0084	0.0084	-0.0347	0.0342	0.0099	-0.029
ENSG00000065675	PRKCQ	9.2883	0.088	-0.6265	-0.1075	0.0353	0.0252	-0.1513	-0.0274	-0.0599	0.0719	-0.0842	-0.0156	-0.0355	-0.0013	-0.0117	0.0048	0.011	-0.0093	-0.0417	-0.0299	-0.0158	0.0077	-0.04	-0.0015	-0.0126	0.0471	0.0719	0.0015	0.0018	0.0512	-0.0011	0.0037
ENSG00000065717	TLE2	7.2703	-0.0285	-0.3836	0.3408	-0.2149	0.0361	-0.0837	0.0057	-0.0883	0.0233	-0.034	0.0334	-0.0182	0.0112	-0.0016	-0.0099	0.0097	0.0382	-0.0358	0.0089	-0.0394	0.0121	-0.0044	0.0118	0.0307	0.052	-0.0037	-0.0134	0.0069	0.0194	0.013	-0.0211
ENSG00000065802	ASB1	9.1905	-0.0516	-0.5607	-0.0719	0.0155	-0.0309	-0.0421	0.0213	-0.1298	0.0702	-0.0708	0.0112	0.0218	-0.0249	0.0244	-0.0059	-0.0066	-0.0236	0.007	-0.0078	-0.013	0.0174	0.0236	-0.0038	-0.0051	0.0433	0.0137	-0.0023	0.0056	0.018	-0.0282	0.0123
ENSG00000065809	FAM107B	10.7931	0.1937	-0.1803	0.0289	0.3496	0.0424	-0.0459	0.0175	0.2019	0.0135	-0.0146	0.0097	-0.0204	0.0184	0.04	0.0062	0.022	-0.0513	-0.0308	-0.0138	0.0763	-0.0459	-0.0647	0.0034	-0.0045	0.0018	0.0125	-0.0077	-0.0058	0.0111	0.0053	-0.0156
ENSG00000065833	ME1	4.1315	0.0897	0.0661	-0.0745	-0.0086	0.0647	0.0997	-0.0565	0.0151	-0.05	-0.0283	-0.019	-0.0229	-0.0212	0.0427	-0.0083	-0.0093	-0.0415	-0.0485	-0.0094	0.0174	-0.0054	-0.0121	0.0124	0.0223	0.0212	0.0109	0.0208	0.0097	0.0059	-0.0135	0.0129
ENSG00000065882	TBC1D1	10.8741	0.0853	0.7093	-0.0344	-0.1435	-0.0254	-0.0399	0.0239	-0.1057	0.0111	0.018	-0.0047	-0.0009	0.0243	-0.0479	0.0039	-0.0043	-0.0021	0.0163	0.0327	-0.0403	-0.0071	0.016	-0.0613	0.0201	-0.0227	-0.0359	-0.0446	0.0232	-0.0005	-0.0167	0.003
ENSG00000065883	CDK13	9.571	0.256	-0.0104	-0.0838	0.5055	-0.0394	-0.0015	0.0423	-0.1105	0.0032	-0.0795	-0.0274	-0.0129	0.0573	-0.0026	0.0014	-0.01	-0.0539	0	0.0096	0.086	-0.0004	0.0001	-0.0617	-0.0064	0.0067	-0.024	0.0005	-0.0134	0.0049	-0.0087	0.0083
ENSG00000065911	MTHFD2	7.42	-0.0185	-0.0506	-0.1795	0.1849	0.0101	0.1004	-0.0327	0.2933	-0.2003	0.1385	-0.001	-0.0078	-0.0243	0.0642	-0.0025	-0.0173	-0.0379	0.008	-0.008	0.0561	0.0073	-0.0451	0.0063	-0.0006	0.0001	0.0346	0.0117	0.0148	0.0224	0.0334	0.0048
ENSG00000065923	SLC9A7	5.1416	-0.009	-0.0862	0.1202	0.2988	-0.0691	0.0569	0.0034	-0.0912	-0.0079	0.0235	-0.0141	0.0089	0.0506	-0.0198	-0.0282	0.0224	0.0059	-0.0152	-0.0005	0.0701	-0.0097	0.0639	-0.0226	-0.0531	-0.0237	-0.0622	0.0002	0.001	-0.0702	-0.0233	0.0378
ENSG00000065970	FOXJ2	9.4987	0.1596	0.3708	0.0206	0.0495	-0.0091	-0.0017	0.0632	-0.2881	0.064	-0.1208	-0.0226	0.0106	0.046	-0.0481	0.0189	-0.0063	-0.0126	0.0397	0.0285	0.0127	0.0054	0.0314	-0.054	0.037	-0.0093	-0.0146	-0.0385	0.0048	0.0143	-0.0203	-0.0164
ENSG00000065978	YBX1	12.3412	-0.1855	0.0492	-0.0072	-0.4027	0.4859	-0.0236	-0.0226	0.1105	-0.0635	0.0243	0.0084	-0.0336	-0.002	0.057	-0.0413	0.0022	0.0372	0.0195	0.0117	0.1203	-0.009	-0.0327	0.0417	0.0171	-0.0051	0.0087	-0.0266	0.0163	0.0057	0.0136	-0.0315
ENSG00000065989	PDE4A	8.3415	-0.0561	0.0425	-0.4412	-0.2076	-0.0421	0.0907	0.0435	-0.1945	-0.0147	-0.0217	0.0135	0.0355	-0.0262	-0.0426	0.0524	-0.028	0.0199	0.0257	0.0083	-0.0472	0.054	-0.0006	-0.0222	-0.0058	-0.019	-0.0148	-0.0042	-0.0302	0.0264	0.006	0.0258
ENSG00000066027	PPP2R5A	9.648	0.0198	0.4041	-0.0066	-0.0059	0.0367	0.0145	-0.0386	0.2455	0.037	0.0056	0.0212	-0.0049	0.0021	0.0567	-0.0336	-0.0128	0.0105	0.0152	0.0139	0.0216	-0.0425	-0.0909	-0.0013	0.0442	-0.0344	0.0006	-0.0242	-0.002	0.0307	-0.0008	-0.0141
ENSG00000066032	CTNNA2	0.905	-0.0742	0.0725	-0.0008	0.0075	-0.0206	0.0162	0.0953	-0.0066	0.036	-0.0023	0.0305	0.028	0.0205	-0.0625	0.0381	0.0422	-0.0273	0.0368	-0.0168	0.0064	-0.0244	-0.0583	0.0037	-0.012	-0.0046	0.0122	-0.0015	-0.0269	0.0096	0.0212	-0.0032
ENSG00000066044	ELAVL1	9.5115	0.013	-0.2086	-0.1028	-0.1745	0.0017	0.0055	0.0589	-0.2448	-0.0237	-0.0292	-0.0234	-0.041	-0.039	-0.0264	-0.0087	-0.0202	0.0043	-0.0191	0.0377	-0.0126	0.0124	-0.0261	-0.055	0.0428	0.0365	-0.0225	-0.0073	0.0305	0.0069	-0.0131	0.0115
ENSG00000066056	TIE1	3.962	0.0177	-0.011	-0.094	-0.0683	0.0253	0.0364	0.0371	-0.1233	0.0285	-0.0375	0.0673	0.1129	0.0001	-0.0806	0.0207	-0.0287	-0.0034	-0.0252	0.0156	0.0005	0.0935	0.0152	-0.0199	0.0386	0.001	-0.0017	-0.0126	-0.0102	0.0209	0.0209	0.0353
ENSG00000066084	DIP2B	9.8518	0.1954	0.5128	0.0504	0.3557	-0.0565	-0.0446	0.026	0.0107	-0.0411	0.0231	-0.0009	0.0175	0.0574	-0.0155	0.0132	0.0113	-0.0217	0.0095	0.0202	0.0503	0.0015	-0.0192	-0.0197	-0.0162	-0.0119	-0.0189	-0.0231	-0.0165	0.0263	0.0069	0.0095
ENSG00000066117	SMARCD1	10.1719	-0.095	-0.199	-0.0861	-0.4108	0.0252	-0.0821	0.0116	-0.2404	0.0795	-0.0255	-0.0116	-0.0319	-0.0131	-0.0408	-0.0286	-0.0068	0.0211	0.0056	0.0113	-0.0624	-0.0023	0.0305	-0.0484	-0.0062	0.0178	-0.0301	-0.0292	-0.0199	0.0099	-0.0249	0.0022
ENSG00000066135	KDM4A	9.0462	0.1917	0.1607	-0.2151	0.1464	-0.0707	-0.0111	0.0507	-0.2601	0.0014	-0.025	-0.0201	0.0029	0.0258	-0.0332	0.0328	-0.0183	-0.022	0.007	0.0129	0.0029	0.0402	0.0431	-0.0816	-0.0051	0.0284	-0.0029	-0.04	0.0031	-0.0004	-0.0266	0.0385
ENSG00000066136	NFYC	10.6632	0.0654	0.6645	-0.0117	-0.3124	-0.0226	-0.0221	0.0022	-0.1719	0.0454	-0.0274	0.0144	-0.0099	-0.0001	-0.029	-0.0036	0.0183	0.0245	0.0195	0.034	-0.0725	0	0.0156	-0.0317	0.0282	-0.003	-0.0347	-0.054	-0.0036	0.0156	0.0087	0.0069
ENSG00000066185	ZMYND12	2.2527	0.0057	0.0141	0.0187	-0.0848	0.0537	0.0183	-0.0209	-0.0041	-0.0548	0.0342	-0.0105	-0.0122	0.0518	-0.0239	-0.0149	0.0082	0.0167	-0.0442	0.0154	0.0412	-0.0562	-0.0408	-0.002	-0.008	0.0061	0.0262	-0.018	-0.0022	-0.0012	0.0091	0.0078
ENSG00000066230	SLC9A3	5.0155	0.1135	-0.177	0.0957	0.0503	-0.0401	0.0054	-0.0101	-0.0606	0.0445	-0.0404	0.0139	0.0184	0.0173	0.0224	-0.0206	-0.0133	0.0076	0.012	-0.0067	-0.0219	0.0057	0.0551	0.0028	-0.0117	0.0112	0.0093	-0.0193	0.0289	-0.0012	-0.0038	0.0314
ENSG00000066248	NGEF	0.3125	-0.3167	0.1681	-0.0273	-0.1156	-0.013	-0.0019	0.021	-0.0672	-0.0066	-0.0346	-0.0021	0.0166	-0.026	-0.0017	-0.0116	0.0506	-0.012	-0.002	-0.018	-0.0564	0.0086	0.0211	-0.0004	0.013	-0.0011	0.0122	-0.0029	-0.0107	0.0178	-0.0115	-0.0141
ENSG00000066279	ASPM	3.037	-0.0002	-0.0871	-0.0717	0.1822	0.0118	0.0023	-0.0154	0.0923	-0.0699	0.0761	-0.0111	-0.0252	-0.0036	0.0429	0.053	0.0069	-0.0242	-0.021	0.0127	0.0379	-0.0035	0.0078	-0.0074	-0.0105	-0.0542	0.095	-0.0082	-0.0003	0.0572	0.0136	-0.0165
ENSG00000066294	CD84	9.3307	0.0311	-0.257	-0.1516	0.389	-0.0223	0.0486	0.0457	-0.0439	-0.04	-0.0215	-0.0747	-0.0645	0.009	0.005	-0.0003	0.007	-0.0566	0.0269	-0.0719	0.0797	-0.05	0.0247	-0.0055	-0.0547	0.0089	0.0323	0.0094	-0.0201	0.0003	-0.0125	-0.0005
ENSG00000066322	ELOVL1	10.7007	-0.053	0.4161	-0.1976	-0.5216	0.0357	0.0139	-0.0158	-0.123	0.0419	-0.0134	0.0068	-0.0157	-0.0451	-0.0058	-0.013	0.0002	0.0261	0.0205	0.0324	-0.0773	0.015	-0.0022	-0.0214	0.0398	0.0069	-0.0306	-0.0428	0.0067	0.0203	0.002	0.0097
ENSG00000066336	SPI1	13.8008	0.0306	0.7432	0.003	-0.3189	-0.0068	-0.0704	-0.0079	-0.0875	0.0246	0.0281	-0.0052	-0.0287	-0.0406	-0.0224	-0.0041	0.004	0.0304	0.0109	0.0122	-0.0692	0.0005	0.0055	-0.0181	0.0285	-0.0181	-0.032	-0.0431	0.0012	0.0049	0.0145	-0.0004
ENSG00000066379	ZNRD1	7.5926	-0.2611	-0.0454	-0.0204	-0.5183	0.0289	-0.0477	-0.057	0.1377	0.0729	0.067	0.0309	-0.0181	-0.029	0.0153	-0.0075	0.0055	0.0424	-0.002	-0.0134	-0.0884	-0.0112	-0.0406	0.0237	0.0522	0.026	0.0008	-0.0031	0.0228	0.0111	-0.0109	-0.0334
ENSG00000066382	MPPED2	1.8438	0.0678	-0.0567	0.0378	0.0927	-0.0028	0.0136	0.0069	-0.0429	0.0116	-0.0201	-0.0043	0.0432	0.0044	-0.0338	0.0148	-0.0227	-0.0303	-0.0106	-0.0232	0.0151	-0.0059	0.0275	-0.0251	0.0571	-0.0122	-0.0199	0.0007	-0.0178	-0.038	0.0228	-0.0092
ENSG00000066405	CLDN18	0.3196	-0.3056	0.1616	-0.046	-0.0568	0.0361	-0.0035	-0.0122	-0.0082	-0.0184	-0.0063	0.0024	-0.0059	0.0277	0.0164	0.0107	0.0153	0.0557	0.024	0.0304	-0.0279	-0.0262	0.0152	0.0056	-0.0061	0.0245	0.0319	-0.033	-0.0013	-0.0071	-0.0041	-0.0192
ENSG00000066422	ZBTB11	8.1285	0.1644	-0.1459	-0.0288	0.5773	-0.0163	0.0601	0.0286	0.1288	-0.0723	-0.0383	-0.0237	-0.0008	0.0377	0.038	0.0116	0.0118	-0.0547	0.0126	-0.0228	0.1068	-0.0193	-0.0454	0.0152	-0.0101	0.0131	0.0236	0.0192	-0.0043	0.0086	-0.0009	0.0069
ENSG00000066427	ATXN3	7.4635	0.0757	-0.0218	-0.0226	0.5166	-0.0574	0.0815	0.0018	0.0909	-0.0907	-0.0026	-0.0311	0.0382	0.0353	0.012	0.0201	-0.0034	-0.0365	-0.0119	-0.021	0.0849	-0.036	-0.0011	0.0073	-0.0148	0.0225	0.0105	0.0206	-0.033	-0.0344	-0.0059	-0.002
ENSG00000066455	GOLGA5	8.552	0.2274	0.1381	-0.1262	0.199	-0.075	0.0398	0.0286	0.0506	-0.0574	-0.021	-0.0254	-0.0368	0.0516	-0.003	0.0338	-0.0054	-0.051	0.0171	0.0225	0.0456	-0.019	-0.0331	-0.0454	0.0218	0.0494	0.0084	0.0181	-0.0053	0.0103	-0.0188	0.0157
ENSG00000066468	FGFR2	3.4916	0.0503	-0.0427	-0.083	0.0686	-0.0094	0.0793	0.1901	0.0118	-0.0146	-0.0125	0.0065	-0.0135	0.0192	-0.0529	0.0054	-0.0365	-0.0258	0.0517	0.0064	-0.0463	-0.0141	0.0042	-0.0359	-0.0314	-0.0063	0.0093	-0.0119	-0.0021	0.0036	0.0331	0.0005
ENSG00000066557	LRRC40	6.1138	0.093	-0.3027	-0.0557	0.3808	0.007	0.0776	-0.0061	0.2426	-0.0807	0.0244	-0.0136	0.0027	0.0037	0.0616	0.0153	0.0014	-0.0554	-0.0063	-0.0098	0.1016	0.0009	-0.0454	0.0054	-0.0232	0.0174	0.0367	0.0085	0.0109	0.0139	0.0196	-0.0079
ENSG00000066583	ISOC1	7.1591	0.1003	-0.1055	-0.0762	0.1566	0.0075	-0.0324	-0.0297	0.0842	0.0377	-0.0344	0.0103	-0.0103	-0.001	0.0113	-0.0186	0.0312	-0.0041	-0.0044	-0.0142	-0.0009	0.0209	-0.0704	-0.0116	0.0101	0.0484	0.0177	0.0035	0.0239	0.0177	-0.0182	-0.0022
ENSG00000066629	EML1	0.1967	-0.3106	0.1531	-0.0414	-0.1548	0.0163	-0.0366	-0.0335	-0.0298	0.0141	0.003	-0.023	-0.0218	-0.0171	-0.0099	-0.0049	0.0205	0.0168	-0.0009	0.0018	-0.0277	-0.0186	0.0077	0.0328	0.003	-0.0286	-0.0023	0.0012	0.0315	-0.0051	-0.0036	-0.0354
ENSG00000066651	TRMT11	5.4423	0.0879	-0.4156	0.0849	0.3266	-0.0277	0.0019	-0.0135	0.1952	-0.0215	0.0421	-0.0078	-0.0159	0.0585	0.0336	0.0066	0.0162	-0.036	-0.024	-0.0232	0.0678	-0.0338	-0.0444	0.0265	-0.019	0.0163	0.042	0.0248	-0.0013	-0.0077	0.0079	0.0101
ENSG00000066654	THUMPD1	8.6794	0.1571	-0.3294	-0.0186	0.4947	-0.02	0.0338	0.0439	0.1439	-0.0465	-0.0103	-0.0071	0.0018	0.0303	0.0234	-0.0041	-0.0141	-0.0578	-0.0009	-0.0224	0.0874	-0.0171	-0.0371	0.0027	-0.0106	0.016	0.0194	0.021	-0.0055	0.0007	0.0013	-0.0006
ENSG00000066697	MSANTD3	5.4286	-0.0284	-0.2973	-0.0322	0.0056	0.1356	-0.0207	-0.024	0.1431	0.0538	-0.0353	0.0333	-0.0403	0.0014	-0.0775	-0.0224	0.0134	0.0093	-0.0592	-0.0282	0.0335	-0.0253	-0.0198	0.0265	-0.0003	0.0304	0.022	0.0194	-0.0016	0.0126	0.0139	-0.015
ENSG00000066735	KIF26A	2.5784	0.0677	0.0108	0.0268	0.0104	-0.0138	-0.0093	0.0319	-0.0056	0.029	0.0158	-0.0045	-0.0289	-0.0205	-0.0033	0.0168	-0.0081	-0.0182	-0.0139	-0.0724	0.0192	-0.0294	0.0352	-0.016	-0.0157	-0.0202	0.0097	-0.0069	0.0027	0.0142	0.0219	-0.0132
ENSG00000066739	ATG2B	8.7217	0.2361	-0.0904	0.0146	0.5849	-0.0649	0.011	0.0392	-0.0197	-0.0152	-0.0898	-0.0159	0.0042	0.0428	0.0076	0.0087	-0.004	-0.0754	0.005	-0.0295	0.0817	0.0065	-0.0154	-0.0112	-0.0205	0.0131	0.0123	0.0193	-0.0112	0.0068	-0.0238	0.0024
ENSG00000066777	ARFGEF1	9.719	0.2298	0.1151	-0.0238	0.5295	-0.0608	0.0253	0.0055	0.0878	-0.0554	-0.0269	-0.0296	0.012	0.058	0.0179	0.0219	-0.0115	-0.0729	0.0018	-0.0053	0.0795	-0.0234	-0.0331	-0.039	-0.0085	0.0164	0.0184	0.0129	-0.0067	0.0204	-0.0245	-0.0182
ENSG00000066813	ACSM2B	0.0309	-0.3387	0.2699	-0.0467	-0.4062	0.0406	-0.0282	-0.0135	-0.0535	0.0409	0.0009	0.0085	-0.0129	-0.0199	-0.0087	-0.0055	0.0099	0.0079	-0.0039	0.0204	-0.0433	-0.0069	0.0038	-0.0104	0.0122	0.0107	-0.0064	-0.0449	-0.0049	-0.0157	0.0069	-0.0097
ENSG00000066827	ZFAT	7.9257	0.0405	0.235	-0.0533	-0.1775	0.0045	0.0583	0.0236	-0.1921	0.0159	-0.0368	0.0157	0.0291	0.0538	-0.0438	0.02	-0.001	0.0266	0.004	0.039	-0.0252	0.028	-0.0105	-0.0367	-0.0014	0.0243	0.0082	-0.0397	0.0115	0.0175	-0.0128	0.0358
ENSG00000066855	MTFR1	6.0337	0.12	-0.2308	0.081	0.5298	-0.0389	0.043	0.0252	0.0814	-0.0574	-0.0287	-0.0287	0.0212	0.0399	0.015	0.002	-0.0021	-0.0586	0.0099	-0.0157	0.0861	0.0018	-0.0125	0.0435	-0.0302	0.0311	0.0181	0.021	-0.0059	-0.0114	0.0091	0.0006
ENSG00000066923	STAG3	6.1952	0.1121	0.1376	0.0662	0.2509	-0.055	-0.0247	0.0124	-0.0618	0.0783	-0.0693	0.0027	0.0415	0.0169	-0.0439	0.0093	0.0111	-0.0104	-0.0036	-0.0321	0.0584	0.0013	0.0365	0.0161	-0.076	-0.0368	-0.027	-0.0073	-0.0254	0.0046	0.0051	0.025
ENSG00000066926	FECH	8.0456	-0.1329	0.0144	-0.0704	-0.1594	0.5591	-0.0681	-0.0115	0.0457	-0.1291	-0.0078	-0.0275	0.0144	-0.0143	0.0889	-0.0486	-0.0117	0.0276	0.0136	-0.0075	0.1908	0.0179	-0.0158	0.039	0.0145	0.0034	0.0088	-0.0131	0.0093	0.0069	-0.0001	0.0068
ENSG00000066933	MYO9A	7.1347	0.1298	-0.3935	-0.0557	0.4825	-0.0215	0.0154	0.0478	-0.0548	-0.0365	-0.0473	-0.0281	0.0163	0.0339	0.0139	-0.0091	-0.0037	-0.0489	-0.0133	-0.0334	0.0864	0.0146	0.0024	-0.0346	-0.0271	0.042	0.0169	0.0241	-0.0102	-0.0228	0.0014	0.0133
ENSG00000067048	DDX3Y	4.2414	0.0168	-0.0218	-0.0096	0.1334	-0.0052	-0.0241	0.0363	0.0579	-0.0035	-0.0067	0.009	0.0027	0.0034	0.0144	0.0017	0.0031	0.0021	-0.0293	0.0153	0.0212	-0.0177	-0.0123	-0.0167	0.0758	0.0092	0.0182	0.0064	0.035	0.0013	-0.0115	-0.0006
ENSG00000067057	PFKP	9.6385	-0.0993	-0.2791	-0.1312	-0.173	-0.0049	-0.0642	-0.0046	-0.1323	0.0504	0.0409	-0.0099	-0.0624	-0.0326	-0.0031	0.0028	0	0.0064	0.031	-0.0447	-0.0695	0.0234	0.0114	0.0114	-0.0281	-0.0083	0.0175	-0.0174	-0.0065	0.0196	-0.0171	0.0196
ENSG00000067064	IDI1	8.4504	0.0776	0.1065	-0.0733	0.2654	-0.028	-0.0018	-0.0357	0.3447	-0.0446	0.0548	0.0194	0.0233	-0.0173	0.0648	-0.0037	0.0018	-0.0479	0.0102	-0.0172	0.0606	-0.0093	-0.0782	0.0174	-0.0008	-0.0065	0.0205	-0.0048	-0.0004	0.0125	0.0297	-0.006
ENSG00000067066	SP100	10.6214	0.0418	0.3576	-0.0672	0.2791	-0.1147	-0.0902	-0.0422	0.059	-0.1099	0.1634	-0.0417	-0.0117	0.023	-0.0168	0.0004	0.0161	-0.0334	0.0389	-0.0049	0.0177	-0.0087	-0.0043	-0.0092	-0.02	0.0081	0.001	0.0043	-0.0592	-0.0056	0.0095	0.0233
ENSG00000067082	KLF6	11.9674	0.2459	0.4997	-0.0974	0.3879	-0.0299	-0.0498	0.0256	0.05	0.0127	-0.0412	-0.029	-0.0238	0.0325	0.0052	0.0025	0.0114	-0.0498	-0.003	-0.0238	0.0595	-0.0256	-0.0257	-0.0208	-0.0372	-0.03	-0.0075	-0.031	-0.0221	0.0318	0.0023	0.0122
ENSG00000067113	PLPP1	4.9653	0.0413	-0.3396	0.2842	-0.0501	0.0556	-0.0356	0.027	-0.0215	-0.0216	0.0243	0.0116	-0.0119	-0.0305	0.0016	-0.0114	0.0026	0.0186	-0.0197	-0.0091	0.0053	0.0069	0.0087	-0.0027	0.055	0.0461	0.0262	0.0007	0.0252	0.004	0.0155	0.0063
ENSG00000067141	NEO1	6.2934	0.0804	-0.2496	-0.1182	0.0857	-0.0188	-0.0808	0.0101	-0.0971	0.0807	-0.1162	0.0294	0.0029	-0.004	0.0058	-0.0119	0.007	-0.0013	-0.018	-0.0149	0.0199	-0.0002	-0.0264	-0.0124	0.0018	0.0258	-0.0106	0.0096	0.0187	0.0226	-0.0102	-0.0326
ENSG00000067167	TRAM1	9.8654	0.1181	-0.2225	-0.1112	0.4424	0.0237	0.0786	-0.0186	0.1465	-0.1057	0.0293	-0.0457	-0.0491	0.023	0.0353	-0.006	0.0094	-0.0595	-0.0077	-0.0325	0.1324	-0.0093	-0.044	0.0066	-0.0193	0.0298	0.0274	0.0215	0.0004	-0.0015	0.0269	0.0212
ENSG00000067177	PHKA1	1.0894	-0.0456	-0.0787	0.0865	0.0456	-0.0128	-0.0024	-0.0029	-0.0175	-0.0339	-0.0041	0.0085	-0.0079	0.0119	0.0056	0.0332	0.0048	-0.0051	0.0076	0.023	0.0085	0.0434	0.0236	-0.0128	0.0038	0.005	0.0249	0.0079	0.0048	-0.005	0.0004	-0.0071
ENSG00000067182	TNFRSF1A	12.698	0.1177	0.781	-0.0331	-0.1895	-0.0077	-0.1021	-0.0205	-0.0968	0.0318	-0.0029	-0.0105	-0.0225	-0.0494	-0.0273	-0.0086	-0.0004	0.0162	-0.0013	0.0075	-0.0426	0.0065	-0.0018	-0.0072	0.029	-0.0207	-0.0255	-0.044	-0.0068	0.0282	0.0087	0.0111
ENSG00000067191	CACNB1	7.559	-0.0871	-0.3282	-0.277	-0.3126	0.0026	-0.0212	-0.0511	-0.094	0.1036	-0.0758	-0.0016	-0.0236	-0.0115	0.0262	-0.0119	0.0087	-0.0072	-0.0034	-0.036	-0.0789	0.0211	0.015	0.0385	-0.0261	-0.0072	0.0122	0.003	-0.0294	0.0125	-0.0063	-0.0128
ENSG00000067208	EVI5	6.9593	0.2157	0.3585	-0.1033	0.288	-0.0394	0.1449	0.0122	0.0435	-0.109	-0.006	-0.022	0.0114	0.0032	0.027	0.007	-0.0136	-0.0416	0.0125	0.0299	0.0614	-0.0256	-0.0354	-0.0339	0.0219	-0.0111	-0.0064	0.0049	0.0039	-0.0044	-0.0064	0.0069
ENSG00000067221	STOML1	7.1813	-0.1932	-0.1089	-0.0195	-0.4013	-0.0195	-0.0136	-0.0364	-0.0398	-0.0354	0.1052	-0.0003	0.0042	-0.0782	-0.0142	-0.007	0.004	0.0342	0.0028	0.0245	-0.0825	0.0261	0.0138	0.0181	0.0589	0.0217	-0.008	-0.0061	0.0254	0.0028	0.0079	-0.0095
ENSG00000067225	PKM	13.5764	-0.1365	0.2538	-0.0861	-0.4833	0.0609	0.0762	-0.0383	-0.2149	-0.0897	0.0831	-0.0211	-0.0903	-0.0434	-0.0216	-0.0253	0.0054	0.0139	0.009	0.0222	-0.063	-0.0009	0.0232	-0.0363	0.0529	0.0244	-0.0157	-0.0413	0.0123	0.0147	-0.0237	0.0029
ENSG00000067248	DHX29	7.9754	0.0661	-0.1804	-0.0936	0.294	-0.045	0.0856	-0.0176	0.1516	-0.0903	0.0334	-0.0281	-0.0088	0.043	0.0353	0.0244	-0.0016	-0.0415	-0.0043	-0.0011	0.0809	-0.0164	-0.0431	-0.0236	-0.0139	0.0282	0.0293	0.0085	0.0103	0.0223	-0.0148	-0.018
ENSG00000067334	DNTTIP2	8.5322	0.0353	-0.1977	-0.0294	0.071	-0.0502	0.0237	-0.0633	0.3757	0.003	0.0731	0.0088	-0.007	0.0303	0.0424	0.0171	0.0258	-0.0146	-0.0079	0.0007	0.0322	-0.0238	-0.0429	0.0002	-0.0389	0.0295	0.0432	0.0137	-0.0007	0.0206	0.0008	-0.0029
ENSG00000067365	METTL22	7.4921	-0.1812	0.3419	-0.0055	-0.156	0.089	0.0636	-0.023	0.0394	-0.0424	-0.02	-0.0099	-0.0072	-0.0111	-0.0008	-0.0098	0.0074	0.0012	0.0292	0.0105	0.0095	-0.0063	0.0335	0.0342	0.0062	-0.009	-0.002	-0.0077	0.003	0.0171	-0.0032	0.0006
ENSG00000067369	TP53BP1	8.5062	0.122	-0.1392	0.0548	0.3215	-0.0466	-0.0822	0.084	-0.1244	0.0376	-0.0247	-0.0242	0.0138	0.0578	-0.0055	0.0304	-0.0135	-0.0112	0.0323	-0.0179	0.0757	0.0043	0.0191	-0.052	-0.0254	0.0104	-0.0116	0.0045	-0.0263	0.0066	-0.0221	0.0064
ENSG00000067445	TRO	4.1894	0.0532	-0.2882	-0.0659	0.0284	0.0248	-0.0658	-0.0043	-0.0677	0.0121	-0.0907	0.0356	0.0697	0.0003	-0.0307	0.0173	0.0055	0.0167	-0.0134	0.0322	-0.0053	0.0546	-0.0135	-0.0052	-0.001	0.0063	0.0008	0.0382	0.0272	-0.0138	0.0043	0.0067
ENSG00000067533	RRP15	6.6906	-0.0032	-0.4884	0.1465	0.2025	-0.0384	0.0335	-0.0195	0.1512	-0.005	0.0249	-0.0152	0.0135	0.0009	0.0566	-0.0149	0.0189	-0.0387	-0.0064	-0.0094	0.0309	-0.0084	-0.041	0.0261	0.0214	0.0461	0.0064	0.0221	0.0312	0.0045	0.0212	-0.0136
ENSG00000067560	RHOA	13.6309	0.0298	0.6674	-0.134	-0.3052	0.017	0.0256	0.0019	-0.0966	0.0006	0.0018	-0.0199	-0.0471	-0.0366	-0.05	-0.0116	-0.0027	-0.0013	0.0167	0.0216	-0.0598	-0.0165	-0.0308	-0.0285	0.0491	0.0009	-0.0359	-0.0338	0.015	0.0081	-0.0002	0.0106
ENSG00000067596	DHX8	10.4439	0.126	0.4556	-0.1181	-0.0837	-0.0522	-0.05	0.0053	-0.251	-0.0066	-0.03	-0.0157	-0.0146	0.0269	-0.0418	0.0205	-0.0233	-0.0033	0.014	0.0266	-0.0198	0.0254	0.016	-0.0808	0.0213	0.0084	-0.0172	-0.0502	-0.003	0.0126	-0.0129	0.0111
ENSG00000067601	PMS2P4	3.8208	-0.0138	-0.1557	-0.0532	-0.0207	-0.0122	0.0058	0.0093	-0.0139	0.0306	-0.0094	0.0156	0.0112	-0.0148	-0.0083	0.0411	0.0111	0.013	-0.0006	0.0028	-0.0117	-0.0202	-0.017	0.0059	-0.0025	0.0282	0.0394	-0.0038	-0.0102	0.0185	-0.014	-0.0175
ENSG00000067606	PRKCZ	7.9985	0.0212	0.3164	0.0535	-0.2694	-0.0026	-0.0283	0.0654	-0.1417	0.1657	-0.089	0.0324	0.0174	0.0167	-0.074	0.0117	0.0048	0.0045	0.0285	0.0043	-0.0712	0.0068	0.0091	-0.0463	0.0001	0.0136	-0.0085	-0.0288	-0.0149	0.0112	-0.0053	0.0045
ENSG00000067646	ZFY	2.6706	-0.0271	-0.0339	-0.0391	0.2252	-0.0023	-0.0156	0.0388	0.0507	-0.0117	-0.018	0.0034	0.0338	0.016	0.0358	-0.0079	0.0323	-0.0034	-0.025	0.0163	0.0213	-0.0204	-0.0044	-0.0142	0.0673	-0.0026	0.0084	0.0092	0.0303	-0.0144	0.0046	0.0017
ENSG00000067704	IARS2	9.4324	0.168	-0.281	-0.0808	0.1755	-0.0072	0.052	0.0147	-0.0912	-0.104	0.0003	-0.0546	-0.047	0.0007	0.0056	0.0192	-0.0164	-0.0675	-0.02	0.003	0.0377	0.0024	-0.016	-0.0776	0.0221	0.0399	0.0088	0.0201	0.0257	0.0257	-0.0315	-0.0206
ENSG00000067715	SYT1	1.1797	-0.0431	-0.0114	-0.0314	-0.0043	0.024	0.0363	-0.0172	0.0027	0.0251	-0.0158	-0.0184	0.0256	-0.0268	0.0283	-0.0047	-0.0018	-0.0019	-0.0216	-0.0257	0.0156	0.018	0.0287	-0.0061	-0.0011	0.0385	0.0173	0.0323	-0.0194	-0.0187	-0.0105	0.0221
ENSG00000067798	NAV3	2.5678	0.1178	0.2293	-0.0087	0.2122	-0.0205	0.0026	0.0136	-0.0055	-0.0172	-0.0051	0.0239	-0.0092	0.0169	-0.0494	-0.0001	0.0349	-0.0054	0.0233	-0.0013	0.0378	0.0094	-0.035	0.0074	-0.0127	-0.0157	0.0158	-0.0306	0.0017	-0.0164	-0.0156	-0.0081
ENSG00000067829	IDH3G	10.1638	-0.1656	0.1483	-0.1101	-0.5765	0.0206	0.0485	0.0164	-0.1786	0.0104	0.0251	0.0161	-0.0173	-0.0525	-0.01	-0.0258	-0.0094	0.04	0.0255	0.042	-0.1083	0.0237	0.0094	-0.0112	0.0523	0.0023	-0.0159	-0.032	0.0092	-0.0036	0.006	0.0066
ENSG00000067836	ROGDI	9.6035	-0.1455	0.2519	-0.0535	-0.4251	0.212	0.0732	-0.0344	-0.0042	-0.1026	0.0333	-0.0082	-0.0456	-0.0092	0.0389	-0.0387	-0.0092	0.0509	0.0279	0.0152	0.0152	-0.0066	0.0126	0.0101	0.0335	-0.0131	-0.0074	-0.0069	0.0005	-0.0035	0.0108	-0.01
ENSG00000067840	PDZD4	9.6624	-0.0698	-0.2424	-0.465	-0.2122	-0.0105	-0.0912	-0.0058	-0.0371	0.1616	-0.1415	0.0417	0.0388	-0.0462	-0.0183	-0.0087	-0.0053	0.032	-0.0326	-0.0434	-0.0572	0.0401	-0.0429	-0.007	-0.0551	-0.0195	0.0223	0.0006	0.0084	0.0173	0.0076	0.026
ENSG00000067842	ATP2B3	0.3432	-0.3017	0.0828	-0.0283	-0.0855	0.0206	0.0305	0.0218	-0.0465	-0.0017	-0.0138	0.0124	-0.0001	0.0151	0.0012	-0.0037	0.0166	-0.0273	0.0141	0.0136	-0.0292	-0.0222	-0.0161	-0.0039	0.0157	-0.0161	0.0019	-0.001	-0.0054	-0.0091	-0.0117	-0.0159
ENSG00000067900	ROCK1	9.2775	0.2209	0.1372	-0.0355	0.5936	-0.0515	0.0275	0.018	0.147	-0.0477	-0.0287	-0.0118	0.0091	0.052	0.0231	0.0213	0.0039	-0.0705	0.005	-0.0126	0.1028	-0.0164	-0.0197	-0.0242	-0.024	-0.005	0.0143	0.0072	-0.0081	0.0141	-0.0004	0.0036
ENSG00000067955	CBFB	9.0347	0.1174	-0.2009	-0.0611	0.3731	0.018	0.0392	-0.0086	0.1852	-0.0556	0.0105	-0.0147	-0.0122	-0.0129	0.057	-0.0207	-0.0119	-0.056	-0.0144	-0.0271	0.0676	-0.0154	-0.0565	0.0006	0.0223	0.014	0.0138	0.0283	-0.0169	0.0134	0.0186	0.0182
ENSG00000067992	PDK3	8.4054	-0.0023	0.7289	-0.0527	-0.2183	0.0046	-0.0965	-0.0209	-0.002	0.0081	0.0281	-0.0107	-0.023	-0.0464	-0.068	-0.0052	-0.0167	0.0075	0.0188	0.024	-0.054	-0.0089	-0.0188	-0.0194	0.0429	-0.0219	-0.0239	-0.0196	0.0049	0.0129	-0.0031	-0.0154
ENSG00000068001	HYAL2	7.2588	-0.0028	0.4421	-0.1131	-0.3768	-0.0005	0.0532	0.0018	-0.0005	0.0003	0.0134	0.0247	-0.0252	-0.0894	0.0288	-0.0374	0.0042	0.0137	-0.0088	-0.0203	-0.0627	0.0123	0.012	-0.0038	0.0488	-0.0104	-0.0255	-0.0199	0.0168	0.0224	0.0328	0.0105
ENSG00000068024	HDAC4	9.7059	0.1648	0.5787	-0.0557	0.2537	-0.0698	-0.0548	0.0412	-0.0521	-0.091	-0.0017	-0.0058	-0.0091	-0.047	0.002	0.0262	-0.0046	-0.0184	0.0033	-0.0108	0.0147	0.0112	0.0147	-0.034	0.0121	-0.0317	0.0049	-0.0169	0.0149	0.0315	0.004	0.008
ENSG00000068028	RASSF1	11.2694	-0.116	-0.1674	-0.4761	-0.34	-0.0572	-0.0082	0.0332	-0.0214	0.175	-0.1089	0.0229	0.0207	-0.0393	0.0085	-0.0092	-0.0122	0.0456	0.0092	-0.0099	-0.0963	0.0279	-0.0222	0.0337	-0.036	-0.0321	0.0135	0.006	0.0105	-0.0035	-0.0071	-0.0022
ENSG00000068078	FGFR3	0.7543	-0.1516	0.0415	0.0052	-0.0223	-0.0182	0.0134	0.0011	-0.0396	-0.0247	0.0081	0.002	0.0016	-0.0039	-0.0194	-0.0112	-0.0088	0.0438	-0.0004	0.0129	0.027	0.0072	-0.0186	-0.012	-0.0052	-0.0134	0.0111	0.0126	-0.0015	0.0021	0.0084	-0.0187
ENSG00000068079	IFI35	10.2987	-0.2251	0.277	-0.1714	-0.3786	-0.0497	-0.0393	-0.0218	-0.0343	-0.1074	0.185	-0.0167	-0.0094	-0.0356	-0.027	0.0092	-0.0323	0.0187	0.0309	0.0418	-0.0951	0.0248	-0.008	0.0104	0.0555	-0.0041	-0.0111	-0.0262	-0.036	-0.0026	0.0203	-0.0012
ENSG00000068097	HEATR6	7.4736	0.1016	-0.2553	-0.1163	0.2463	-0.0229	0.0934	0.0618	-0.1331	-0.0749	-0.0014	-0.0156	-0.0153	0.0227	0.0234	0.0039	-0.0056	-0.0303	0.0048	-0.0169	0.0452	0.0024	0.012	-0.0403	-0.0205	0.0256	0.0069	0.0042	0.0163	-0.0057	0.005	0.0111
ENSG00000068120	COASY	10.3122	-0.0834	0.3519	-0.0647	-0.5212	0.0037	-0.014	-0.0157	-0.1701	0.024	0.03	0.0189	-0.0173	-0.0419	-0.0125	-0.0218	-0.0157	0.0462	0.0248	0.0405	-0.0932	0.0181	0.0402	-0.029	0.0565	-0.0081	-0.0212	-0.0451	0.0196	0.0088	0.0132	-0.0101
ENSG00000068137	PLEKHH3	3.2793	0.007	0.0585	-0.05	-0.115	0.0092	0.0499	0.0127	-0.0718	0.0097	0.0394	-0.0261	-0.0171	-0.0348	0.0386	-0.0043	0.0042	0.0052	-0.0018	-0.054	-0.0051	-0.002	0.0593	-0.0043	0.0317	-0.0096	0.0074	-0.0173	0.0192	-0.0034	0.0136	-0.0072
ENSG00000068305	MEF2A	8.7095	0.1809	0.1491	-0.0319	0.4986	-0.0592	0.0374	-0.0052	0.0587	-0.1701	0.0874	-0.0364	-0.0218	-0.0104	0.0509	-0.0088	0.0035	-0.0659	0.0091	-0.0172	0.0966	-0.0218	0.0066	-0.0026	0.0036	0.0043	-0.0252	0.0021	-0.0033	-0.0098	0.0092	0.02
ENSG00000068308	OTUD5	11.1863	-0.0261	0.4742	-0.0091	-0.4189	0.0216	-0.1362	-0.0021	-0.1674	0.1021	-0.0188	0.0124	0.0067	-0.0191	-0.0345	-0.0181	-0.0051	0.0432	0.0127	0.0157	-0.0952	0.0232	0.0248	-0.0309	0.0288	-0.031	-0.0172	-0.044	-0.0102	0.0133	0.0077	-0.0183
ENSG00000068323	TFE3	11.5137	0.0714	0.7829	-0.0077	-0.2391	-0.0049	-0.068	-0.0181	-0.0878	0.024	0.0233	-0.0191	-0.0222	-0.0248	-0.0282	-0.0173	0.0095	0.0234	0.0225	0.0138	-0.0538	-0.0075	0.0234	-0.0139	0.0182	-0.0224	-0.0244	-0.0408	-0.0129	0.0209	0.004	0.0067
ENSG00000068354	TBC1D25	9.3965	-0.0838	0.1898	-0.0925	-0.4623	0.3065	-0.1198	-0.0211	-0.1726	0.0817	-0.0788	-0.0064	-0.0203	-0.0312	-0.0165	-0.0589	0.0233	0.0342	0.0125	0.0151	0.0074	0.012	0.008	0.0054	0.0166	-0.0156	-0.0108	-0.0306	-0.0032	0.0074	0.0121	-0.0043
ENSG00000068366	ACSL4	9.353	0.1683	0.3435	-0.0658	0.4604	-0.0233	0.012	0.0113	0.1934	-0.0965	0.0499	-0.0255	-0.0098	-0.0137	0.0481	0.0036	-0.0081	-0.0572	0.0209	-0.0157	0.0707	-0.0056	-0.0414	0.001	0.0072	-0.0118	-0.0024	-0.007	-0.01	0.0005	0.0149	0.0037
ENSG00000068383	INPP5A	8.4789	0.2347	0.6613	0.1177	0.0129	0.0041	0.0601	0.1334	-0.0266	0.0582	-0.0842	0.0132	0.0202	0.0345	-0.0863	0.0159	-0.017	0.0337	0.0249	0.0198	0.0112	0.0048	-0.0057	-0.01	0.0179	-0.0163	0.0058	-0.0206	0.0178	0.0349	0.0089	0.021
ENSG00000068394	GPKOW	8.9075	-0.1908	0.1446	-0.201	-0.5655	0.0622	-0.0447	-0.0245	-0.0844	0.0433	0.055	0.01	-0.0266	-0.0352	-0.0074	-0.0182	-0.004	0.0486	0.0076	0.022	-0.095	0.0181	-0.0177	-0.0024	0.0223	0.0186	0.0013	-0.0325	-0.006	0.0034	-0.0045	-0.0043
ENSG00000068400	GRIPAP1	10.4344	0.0859	0.3561	-0.0919	-0.0856	-0.1952	-0.0421	-0.003	-0.1033	-0.0108	0.0906	0.0147	0.0091	0.0158	0.0075	0.0153	-0.0079	0.0044	0.0316	0.0245	-0.112	0.0172	0.0541	-0.037	-0.005	-0.0374	-0.0243	-0.0242	-0.0234	-0.0026	-0.0104	-0.0126
ENSG00000068438	FTSJ1	8.8933	-0.1153	-0.4898	-0.1742	-0.3155	-0.0084	-0.0111	-0.002	-0.116	0.0247	0.0051	0.0243	-0.0147	-0.0386	-0.0066	-0.0355	-0.0091	0.0061	-0.0236	-0.009	-0.0866	0.0308	0.0031	-0.0065	0.0292	0.0371	0.0084	-0.0003	0.0148	0.0229	-0.0104	0.0194
ENSG00000068489	PRR11	5.8434	-0.0894	0.2485	-0.2407	0.028	-0.025	0.0538	0	-0.0504	-0.1534	0.0975	-0.0844	-0.0292	0.0027	-0.0026	0.0477	-0.0368	0.0154	0.0038	0.0482	0.0196	-0.0026	0.0119	-0.0096	-0.0064	-0.0642	-0.0053	0.0069	-0.0134	-0.001	0.0121	-0.0095
ENSG00000068615	REEP1	1.1946	-0.0946	0.0248	0.0185	0.0174	0.0294	0.0241	0.0242	0.0051	-0.0214	0.0077	-0.0225	-0.0282	0.0117	-0.0421	0.018	-0.0153	-0.0143	0.0331	0.0196	0.0178	-0.0274	-0.0185	0.0168	-0.0008	0.0007	0.0154	0.0519	-0.0285	-0.013	-0.0151	0.0253
ENSG00000068650	ATP11A	9.3129	0.2146	0.4287	-0.0514	0.5358	-0.0518	0.0448	0.0117	-0.0857	-0.0877	-0.0256	-0.0336	-0.0057	0.0362	0.0022	0.0143	0.0048	-0.036	0.0241	0.0092	0.0771	0.0076	0.0114	-0.0191	-0.0106	-0.012	-0.0155	-0.0096	0.01	0.0036	0.0088	0.0128
ENSG00000068654	POLR1A	8.3571	-0.0063	-0.4158	-0.1451	0.1248	-0.0669	-0.0281	-0.0162	-0.2797	-0.0139	-0.0495	-0.0025	0.0233	0.0158	-0.0008	0.0071	-0.0264	-0.0015	-0.0204	0.0077	-0.0068	0.0477	0.0482	-0.0652	-0.0214	0.01	0.0137	0.0048	0.0063	-0.0029	-0.0193	-0.006
ENSG00000068697	LAPTM4A	10.5492	0.0061	0.4804	-0.0983	-0.1827	-0.0117	0.0901	-0.0524	0.2797	-0.072	0.1308	-0.0106	-0.0328	-0.0558	0.0502	-0.0007	0.0153	-0.012	0.0094	0.0065	-0.0076	-0.035	-0.0615	0.0331	0.0359	0.0152	-0.0153	-0.0189	-0.0034	0.0212	0.0122	0.0039
ENSG00000068724	TTC7A	10.6646	-0.0213	0.1744	-0.1988	-0.2721	-0.0537	0.1909	-0.0079	-0.2338	-0.1107	0.0795	-0.0318	-0.0514	-0.0215	0.0212	-0.0177	-0.004	-0.004	-0.0115	0.0163	-0.0437	0.0217	0.05	-0.0364	0.0177	-0.0132	-0.0364	-0.0381	0.0101	0.0084	-0.0178	0.0254
ENSG00000068745	IP6K2	9.9064	0.0048	0.3057	-0.0934	-0.2961	-0.0516	-0.0631	0.0106	0.0794	0.128	0.0266	0.0403	0.036	0.0157	-0.0046	0.0171	0.0101	0.0247	0.0044	0.0315	-0.0742	-0.0009	-0.049	0.0183	0.0341	0.0035	0.0104	-0.0245	-0.0161	0.0173	-0.0022	0.0248
ENSG00000068781	STON1-GTF2A1L	0.0237	-0.3172	0.2675	-0.0554	-0.4234	0.0403	-0.0156	-0.0135	-0.0583	0.0325	0	0.0116	-0.0162	-0.008	-0.0197	-0.0133	0.026	0.038	0.013	0.008	-0.045	-0.0142	0.0011	-0.0177	0.0219	0.0418	-0.0056	-0.0396	0.0055	0.0154	0.0116	0.0135
ENSG00000068784	SRBD1	7.9791	0.0674	0.2674	-0.1694	0.1615	-0.0452	-0.0134	0.0104	0.1516	-0.1179	0.1233	-0.0065	-0.0073	0.0105	-0.024	0.0512	0.0051	-0.0432	0.0474	0.0326	0.0056	-0.0136	-0.0667	-0.0409	-0.0174	0.0251	0.0172	0.0038	-0.0232	-0.0037	-0.0059	-0.0296
ENSG00000068793	NA	9.3197	0.0994	0.2624	-0.224	-0.075	-0.036	0.2017	-0.0157	-0.1829	-0.2341	0.0891	-0.0458	-0.0578	-0.0431	0.0294	-0.0109	-0.0075	-0.0224	0.0038	0.004	0.0009	0.0284	0.0244	-0.0431	0.041	0.0022	-0.0141	-0.0125	0.0113	0.0132	-0.0226	0.0086
ENSG00000068796	KIF2A	8.4208	0.1151	-0.3164	-0.0373	0.4897	0.0439	-0.0231	0.0045	0.0984	-0.0419	-0.0269	-0.0477	-0.0445	0.0551	-0.0495	0.0276	0.0109	-0.0608	-0.0246	-0.0244	0.105	-0.0281	-0.0293	-0.0022	-0.0289	0.0299	0.033	0.0409	-0.0057	0.0186	-0.011	0.0013
ENSG00000068831	RASGRP2	12.8783	-0.0428	-0.1123	0.2482	-0.3732	-0.0012	-0.1026	-0.0061	-0.1042	0.1206	-0.016	0.0569	0.0119	-0.0199	0.0129	-0.0305	-0.0024	0.0661	-0.0006	0.0078	-0.087	0.0108	0.0586	-0.0126	0.0148	0.003	-0.0249	-0.0229	0.0148	0.0005	-0.0086	-0.0203
ENSG00000068878	PSME4	9.6839	0.1211	-0.0088	-0.1155	0.2613	0.1204	-0.0159	0.049	0.107	0.0002	-0.0537	-0.013	0.0236	0.0372	0.0386	-0.0156	-0.0199	-0.0348	0.0086	-0.0278	0.1206	-0.0097	-0.0193	-0.0523	-0.032	-0.0146	0.0259	-0.0045	-0.0025	0.0062	-0.0134	-0.0223
ENSG00000068885	IFT80	5.5578	0.063	-0.3352	0.0837	0.3944	-0.0353	0.0153	0.0077	0.1487	-0.0138	-0.0254	0.0255	0.0094	0.0175	0.0556	0.0005	0.0085	-0.0471	-0.0166	-0.0238	0.0208	-0.015	-0.0239	0.0135	0.0012	0.003	0.0114	0.0264	-0.0159	-0.0075	-0.0152	0.0009
ENSG00000068903	SIRT2	10.5721	-0.1064	0.3004	-0.2241	-0.5218	0.0422	-0.0038	-0.0246	-0.132	0.0587	-0.0263	0.0125	0.0052	-0.0351	-0.0294	-0.0203	0.0162	0.0511	-0.0002	0.044	-0.09	0.0166	0.0072	0.0015	0.0247	-0.0065	-0.0221	-0.0286	0.0076	0.0213	0.0234	0.0222
ENSG00000068912	ERLEC1	8.0788	-0.0003	-0.3187	-0.0995	0.2183	-0.0171	0.0391	-0.0516	0.3361	-0.0235	0.0293	0.0129	-0.0139	0.0114	0.0797	0.0045	0.0146	-0.0279	-0.0207	-0.0272	0.058	-0.0081	-0.0465	0.0151	-0.023	0.0214	0.0445	0.0295	0.0178	0.0059	0.0135	0.0058
ENSG00000068971	PPP2R5B	9.0037	-0.1134	0.2609	-0.1259	-0.389	0.3545	-0.0274	0.0501	-0.0411	-0.0338	0.0148	-0.0225	-0.0166	-0.0116	0.0217	-0.0441	-0.006	0.051	0.0622	0.0339	0.0813	0.0024	0.0185	0.0058	0.0223	-0.0181	-0.017	-0.0226	-0.001	0.008	0.0386	-0.0144
ENSG00000068976	PYGM	7.7267	0.0368	0.3707	0.1471	-0.2403	-0.0744	-0.1202	-0.0197	-0.0602	0.0956	-0.0137	0.0239	0.0376	-0.0361	0.0063	-0.0152	0.0158	0.0279	-0.006	0.0078	-0.0969	0.0104	0.05	-0.0086	-0.0026	-0.0522	-0.0076	-0.0249	-0.0092	0.0027	0.0035	-0.0053
ENSG00000068985	PAGE1	0.1714	-0.395	0.1981	-0.0072	-0.252	0.118	-0.0017	-0.0211	0.0073	0.0062	0.0016	0.0028	-0.0183	-0.0167	0.0101	-0.0084	0.0062	-0.0102	0.0263	-0.0017	0.0065	-0.0002	-0.0036	0.0261	0.0313	0.0282	0.0156	-0.0438	-0.0175	0.0019	0.0019	-0.0115
ENSG00000069011	PITX1	0.2136	-0.3385	0.1559	-0.0754	-0.1792	0.009	-0.0218	-0.0136	-0.0448	-0.0146	-0.0143	-0.0213	-0.0404	-0.0428	0.0144	0.0149	-0.0178	0.0189	0.0147	0.0173	-0.0338	0.0037	0.0014	0.0045	0.0297	0.0036	-0.0069	-0.0082	-0.0034	0.0053	-0.0029	-0.0153
ENSG00000069018	TRPC7	0.0208	-0.3466	0.2665	-0.0479	-0.4342	0.0351	-0.012	-0.0258	-0.0616	0.0449	0.0058	-0.0033	-0.0029	-0.0191	-0.0077	-0.0024	0.0135	0.0266	0.0154	0.0032	-0.0389	-0.0263	-0.0015	-0.0171	0.0364	0.019	0.0064	-0.035	0.0065	0.0058	-0.0078	-0.0038
ENSG00000069020	MAST4	6.933	0.0993	-0.3025	0.131	0.3136	0.0196	-0.0294	0.0293	-0.0229	-0.0167	-0.0507	-0.0303	-0.0189	-0.0147	0.0053	0.0094	0.0226	-0.05	-0.0213	-0.0578	0.0628	0	0.0177	-0.0372	-0.014	0.002	0.0252	-0.0075	-0.0257	0.0242	-0.0199	-0.0059
ENSG00000069122	ADGRF5	0.0727	-0.3435	0.2225	-0.0537	-0.2781	0.033	-0.0065	-0.0168	-0.0607	0.0142	-0.0053	0.0088	-0.0281	-0.0072	-0.0254	-0.0025	-0.0198	0.0133	0.0244	0.02	-0.0358	-0.0083	-0.0204	0.0034	0.0054	0.0122	-0.0004	-0.0101	0.0149	-0.0148	0.0142	-0.002
ENSG00000069188	SDK2	5.7209	0.0811	-0.2652	0.2712	0.1443	-0.0553	0.0059	0.0129	-0.177	0.0334	0.011	-0.0025	0.0223	0.0021	-0.0337	-0.0083	0.0045	-0.0198	-0.0501	0.0029	0.0393	0.0407	0.0205	-0.0215	-0.0184	0.0287	-0.0388	-0.0076	-0.0163	-0.0277	-0.0039	0.008
ENSG00000069206	ADAM7	0.0499	-0.3295	0.2382	-0.036	-0.3791	0.0535	0.0011	-0.0186	-0.0583	0.0207	-0.0125	-0.0079	-0.0169	-0.0033	0.0004	-0.0043	0.0084	0.0129	0.0234	0.0233	-0.0277	-0.0076	-0.0126	-0.0112	0.0224	0.0104	-0.0113	-0.0332	-0.0056	0.0102	0.0173	-0.0021
ENSG00000069248	NUP133	9.0266	0.1256	-0.3255	-0.0955	0.1608	-0.0257	0.0351	0.02	-0.0781	-0.0419	-0.0257	-0.0221	-0.0051	0.0223	0.0019	0.0177	-0.0485	-0.0376	-0.0027	-0.0047	0.0433	-0.003	-0.0409	-0.0553	0.0099	0.0403	0.01	0.0227	0.0054	0.0092	-0.0392	-0.0102
ENSG00000069275	NUCKS1	9.2927	-0.0603	-0.5611	-0.0228	0.2665	-0.0524	0.0136	-0.0132	0.148	0.0072	-0.0002	0.0014	0.0014	0.0201	0.0169	0.0113	0.0019	-0.0493	-0.0078	-0.0078	0.0511	-0.0188	-0.0306	0.0015	-0.0352	0.0463	0.0408	0.0245	-0.014	-0.0266	0.0072	-0.0064
ENSG00000069329	VPS35	10.7173	0.0483	0.3379	-0.1166	-0.0735	-0.0542	0.1011	0.0033	-0.0947	-0.1079	0.0563	-0.0646	-0.0254	-0.0162	-0.0181	0.0008	-0.0368	-0.0267	0.0287	0.0124	0.0075	-0.0156	-0.0107	-0.0616	0.0176	0.0248	-0.0055	0.0044	-0.0035	-0.0129	-0.0196	0.0211
ENSG00000069345	DNAJA2	9.5677	0.1251	0.0777	-0.0326	0.1756	-0.0041	0.0412	-0.0327	0.2951	-0.0383	0.0612	-0.0161	-0.0082	0.0028	0.0264	-0.0137	0.0123	-0.0316	0.0035	-0.0002	0.0604	-0.0519	-0.0761	0.013	0.0185	0.0344	0.0276	0.0009	0.0239	0.0285	-0.0031	-0.0051
ENSG00000069399	BCL3	10.7534	0.0626	0.7047	0.0017	-0.2172	-0.0322	-0.1427	-0.0233	-0.0544	0.0426	0.0332	-0.0189	-0.0168	-0.0728	-0.0218	-0.0168	-0.0054	0.0166	0.01	-0.0039	-0.0712	0.0128	0.0173	-0.0067	0.0219	-0.0288	-0.0211	-0.0296	-0.0028	0.0139	0.0186	-0.0024
ENSG00000069424	KCNAB2	12.5297	-0.016	0.0993	-0.2366	-0.3479	0.0144	-0.0064	-0.0358	-0.2101	0.0699	-0.0499	0.0048	0.0086	-0.0316	-0.014	-0.0177	-0.0089	0.0406	-0.0082	0.0339	-0.0806	0.0161	0.0264	-0.0197	0.006	0.0206	0.0163	-0.0184	0.0115	0.0139	0.0017	-0.0056
ENSG00000069431	ABCC9	0.0478	-0.3876	0.2638	-0.0498	-0.3806	0.0427	-0.0069	-0.0215	-0.0569	0.0394	0.001	-0.0016	-0.012	0.0049	0.006	0.004	0.0019	-0.0078	0.0178	0.0126	-0.0351	-0.0054	-0.0049	-0.0074	0.0215	0.0126	-0.0104	-0.031	0.0108	-0.0011	0.0035	-0.0039
ENSG00000069482	GAL	0.1074	-0.3565	0.2226	-0.0372	-0.3207	0.0666	-0.0168	-0.0369	-0.0321	0.003	-0.0199	0.0018	-0.0231	-0.014	-0.0136	0.0093	0.0269	0.0003	0.0228	-0.004	-0.0002	-0.0235	0.0113	0.0094	0.0399	0.0159	0.0048	-0.0295	-0.0008	0.0107	-0.004	-0.0097
ENSG00000069493	CLEC2D	9.1563	0.1096	-0.5494	-0.0221	0.3758	-0.0356	-0.0425	-0.0139	0.0926	0.0419	-0.0627	0.0104	0.0207	0.0288	0.0545	-0.0176	0.0149	-0.0362	-0.0102	-0.0343	0.0465	-0.0138	-0.0277	0.0444	-0.0442	0.0086	-0.0059	0.0257	-0.0148	-0.0008	-0.0148	-0.0024
ENSG00000069509	FUNDC1	6.5621	-0.0301	-0.0675	0.0475	-0.1977	-0.0323	0.029	-0.0439	0.2064	0.03	0.0328	0.0337	0.0087	0.0195	-0.001	0.018	0.0354	0.0418	-0.0117	0.0348	-0.05	-0.0311	-0.0668	0.0488	0.0097	0.0457	0.0109	0.0023	0.0073	0.0067	0.012	-0.0242
ENSG00000069535	MAOB	1.4795	-0.071	0.1249	0.0334	-0.1235	0.1456	-0.0563	-0.0104	-0.0379	0.0106	-0.0165	-0.0431	-0.059	-0.0021	-0.1359	-0.0004	0.0399	0.0136	-0.0153	-0.0087	0.0247	-0.016	0.0123	0.0023	0.0024	-0.0247	0.0054	0.0145	-0.0119	0.0358	-0.009	-0.0265
ENSG00000069667	RORA	8.9425	0.0954	-0.4593	-0.1657	0.4008	0.0292	-0.0576	-0.0111	0.1259	0.0364	-0.0835	-0.0169	-0.0169	-0.0053	0.0447	-0.0152	-0.0002	-0.0631	-0.0209	-0.0566	0.0856	-0.0008	-0.0608	0.0282	-0.0271	0.0185	0.0325	0.0179	-0.0131	0.0089	0.0039	0.0046
ENSG00000069696	DRD4	3.1043	-0.0274	0.0221	0.0013	-0.1624	-0.0634	0.0028	0.0214	-0.0552	0.0344	0.0025	0.0012	0.0309	-0.0076	-0.0074	-0.0075	0.0041	0.0729	-0.0006	0.0127	-0.0772	0.0183	0.0436	0.0081	-0.0256	-0.0231	0.0041	0.0028	-0.001	-0.0041	0.0084	-0.027
ENSG00000069702	TGFBR3	7.9333	0.0368	-0.3605	-0.4834	0.2567	-0.0025	-0.0803	-0.0176	0.059	0.0749	-0.1131	0.0097	0.0107	-0.0189	0.0295	-0.0071	-0.0012	-0.0152	-0.0203	-0.0212	0.0339	0.0334	-0.0853	-0.0084	-0.0486	-0.0048	0.0349	0.012	0.0012	0.0097	-0.0006	0.0075
ENSG00000069712	NA	3.8712	0.0672	-0.1215	0.0431	0.4065	-0.0237	0.02	0.0027	0.142	-0.0329	-0.0058	-0.0108	0.038	0.0166	0.0388	0.0295	0.0218	-0.0515	-0.0071	-0.0225	0.0851	-0.0051	-0.0132	0.005	-0.0178	0.0201	0.006	0.0189	0.0078	-0.0024	0.0136	0.0006
ENSG00000069764	PLA2G10	1.2289	-0.0171	-0.0613	0.0056	0.1224	-0.0054	0.0103	-0.0434	-0.0411	-0.0096	-0.0046	0.005	0.0055	-0.018	-0.043	-0.0097	-0.0021	-0.0202	0.0281	0.0254	-0.0165	-0.0213	0.0402	0.0048	-0.0103	-0.0135	0.0041	0.025	-0.0066	-0.003	0.0058	-0.0081
ENSG00000069812	HES2	0.1777	-0.3774	0.1918	-0.0042	-0.2269	0.0436	-0.0259	-0.0315	-0.0308	0.0265	-0.0179	-0.0089	-0.0388	-0.0115	-0.0122	-0.0138	-0.0106	0.0232	0.0153	0.0078	-0.0109	-0.006	-0.0085	0.0071	-0.0036	0.0113	-0.0243	-0.005	0.0079	0.0123	0.02	-0.0122
ENSG00000069849	ATP1B3	9.5257	-0.08	-0.0059	-0.4445	-0.2264	-0.0337	0.0919	-0.0565	0.0405	-0.1312	0.0991	-0.0352	-0.0444	-0.048	0.0212	0.0172	-0.0288	-0.0119	-0.011	0.0124	-0.0399	0.0017	-0.0578	-0.0069	0.0226	0.0087	0.0152	0.0076	0.0134	0.006	-0.0225	0.0108
ENSG00000069869	NEDD4	4.8911	0.0955	0.0024	-0.114	0.3775	-0.0173	0.0286	-0.0475	0.1174	-0.0674	-0.0051	-0.0274	-0.0109	0.0178	0.0389	-0.0163	0.0255	-0.0618	-0.012	-0.022	0.0631	-0.0073	-0.0547	-0.008	-0.0167	-0.0095	0.0013	-0.0077	-0.0076	-0.0154	-0.0111	-0.0079
ENSG00000069943	PIGB	8.1108	0.2611	0.3768	0.0069	0.2083	-0.0253	-0.0683	-0.0188	0.1001	0.0182	-0.0219	-0.0115	0.0002	-0.0073	0.0073	0.0084	0.0292	-0.0392	-0.0346	-0.0268	0.0181	-0.003	-0.0216	0.0109	-0.0172	-0.0382	-0.009	-0.0027	-0.0306	-0.0014	0.0015	-0.0097
ENSG00000069956	MAPK6	6.595	0.1374	-0.2255	-0.0207	0.4988	-0.0054	0.069	-0.027	0.1819	-0.0842	0.0278	-0.0239	-0.0197	0.0333	0.0528	0.0228	-0.0006	-0.0667	-0.0157	-0.0309	0.1175	-0.0227	-0.0354	0.0143	-0.0119	0.0153	0.0359	0.0005	0.0008	0.0104	-0.0097	0.0075
ENSG00000069966	GNB5	7.2767	-0.1589	-0.351	0.1913	-0.0279	0.1191	-0.0587	-0.0177	0.0217	0.0678	-0.005	-0.0039	-0.082	0.0035	-0.083	-0.0645	0.0091	0.0266	-0.0337	-0.0432	0.0593	-0.0448	0.0119	0.0051	-0.006	-0.0003	-0.0153	0.0146	-0.0202	-0.0173	-0.0095	-0.0076
ENSG00000069974	RAB27A	10.4153	0.1425	0.5597	-0.1488	0.269	-0.0455	-0.0208	-0.0206	0.1913	0.0039	0.0155	-0.0167	-0.0177	-0.0155	0.0129	0.0003	0.0348	-0.0426	0.0289	0.013	0.0173	-0.0238	-0.0412	-0.0113	-0.0027	-0.0091	0.0179	-0.0001	-0.0032	0.0215	-0.0013	0.0002
ENSG00000069998	HDHD5	9.2595	-0.1224	-0.0862	0.0173	-0.3609	-0.0076	0.1715	-0.0151	-0.0145	-0.0718	0.0747	0.0447	-0.0348	-0.0383	0.0158	-0.0225	0.0218	0.0316	0.0043	0.0206	-0.0725	-0.0106	-0.0137	0.0527	0.0603	0.0246	0.0012	0.0012	0.0544	0.0006	-0.0062	-0.0038
ENSG00000070010	UFD1	9.7217	-0.1961	0.2794	0.0296	-0.3688	0.0338	-0.0216	-0.043	0.2638	0.0598	0.0053	0.044	0.0237	-0.0069	0.0573	-0.0102	0.0225	0.0231	0.0086	-0.0014	-0.0408	-0.0287	-0.018	0.0484	-0.0072	-0.0293	0.0262	-0.0126	-0.0116	0.0138	-0.0065	-0.0144
ENSG00000070018	LRP6	4.143	0.1697	-0.149	0.3424	0.3089	-0.0208	-0.0066	0	0.0142	-0.0437	-0.0183	0.0002	0.0133	0.0165	-0.0036	0.0336	-0.0011	-0.0354	-0.0092	0.0227	0.0483	-0.0298	-0.0335	-0.0148	0.0174	0.0304	0.0109	0.0045	-0.0161	0.0294	0.0142	-0.0065
ENSG00000070019	GUCY2C	4.0413	0.1052	0.4459	-0.0201	0.1957	-0.0256	0.045	-0.0492	0.0678	-0.0292	0.0101	-0.0045	-0.0163	0.0087	0.0094	-0.0263	0.0292	-0.0289	0.0146	0.0151	-0.009	0.0009	0.0109	0.0165	-0.0026	-0.0142	-0.0161	0.0029	-0.0096	-0.0045	0.0011	0.0238
ENSG00000070031	SCT	2.9782	-0.035	-0.0244	0.0124	-0.1852	-0.0561	0.0707	0.029	-0.0138	0.0189	0.0133	0.017	0.0636	0.0212	-0.0132	-0.0007	0.0106	0.055	-0.0198	0.0138	-0.0747	0.0351	-0.0166	0.01	0.0173	0.0092	0.0215	0.0005	-0.0107	0.0259	0.0032	-0.0078
ENSG00000070047	PHRF1	9.9867	0.1492	-0.1062	-0.0675	-0.0352	-0.0726	-0.0349	0.0099	-0.301	0.0301	-0.0495	0.0081	0.0138	0.0148	-0.0056	0.0154	-0.0185	0.025	-0.0128	-0.0027	-0.0253	0.0382	0.0776	-0.0806	-0.018	0.0148	-0.0016	-0.0208	0.013	-0.0006	0.02	-0.0138
ENSG00000070061	ELP1	9.1594	0.1606	-0.5047	-0.0128	0.3163	-0.022	-0.0125	0.0687	-0.0899	-0.0059	-0.0574	-0.0176	-0.006	0.0387	-0.0065	0.0191	-0.0046	-0.0663	-0.0015	-0.0146	0.0615	0.0013	0.0002	-0.026	-0.0073	0.0411	0.0175	0.0266	-0.0019	-0.0031	-0.021	0.0066
ENSG00000070081	NUCB2	7.7652	-0.0195	-0.3327	0.1423	0.1316	-0.0191	-0.0229	-0.0341	0.2473	0.0077	0.006	0.0389	0.0261	0.0441	0.0258	0.0434	0.0034	0.0201	-0.033	0.0573	0.0104	-0.0233	-0.0682	0.0247	0.0081	0.0562	0.0607	0.013	-0.001	0.0236	-0.0125	-0.0362
ENSG00000070087	PFN2	5.1584	0.0741	-0.311	0.2776	0.0852	0.0251	-0.0463	-0.0224	0.0928	0.0535	-0.0251	-0.0064	-0.0036	-0.0053	0.0162	-0.0113	-0.0037	-0.0491	-0.0243	-0.0303	0.0365	-0.0029	-0.0225	0.0052	0.023	0.0293	0.0098	-0.0149	-0.0319	0.0234	0.0175	-0.0046
ENSG00000070159	PTPN3	0.9643	-0.0713	-0.0426	0.0105	0.0187	-0.0211	0.0371	0.0301	-0.0401	0.0006	0.0388	-0.0201	-0.0348	0.045	-0.0045	0.0097	0.0385	-0.0123	-0.0226	-0.0136	0.0099	-0.0098	0.0367	0.0068	0.0311	0.0004	0.0314	-0.0207	0.0122	-0.0116	0.0225	0.0154
ENSG00000070182	SPTB	9.0759	0.0972	0.4371	-0.064	-0.1181	0.294	-0.0615	0.0409	-0.0987	0.085	-0.1366	0.0004	0.0272	0.017	-0.014	-0.0281	0.0092	0.0295	0.0197	-0.0179	0.0607	0.0145	0.0011	0.0102	-0.0315	-0.0386	0.0093	-0.0457	-0.0171	0.0217	-0.0201	-0.0336
ENSG00000070190	DAPP1	9.6753	0.1313	0.3857	-0.0239	0.3672	-0.0373	0.0034	-0.0061	0.1727	-0.128	0.1165	-0.041	-0.0162	0.0068	0.001	-0.0005	0.0151	-0.038	0.0194	0.0031	0.0633	-0.0214	-0.025	0.0196	0.0031	-0.011	-0.0046	-0.0058	-0.0243	0.0097	0.0322	0.0079
ENSG00000070193	FGF10	0.0076	-0.3409	0.2788	-0.0532	-0.4593	0.056	-0.0131	-0.027	-0.0619	0.0395	-0.0084	-0.0139	-0.0275	-0.02	-0.0131	-0.0114	0.0196	0.0282	0.0103	0.0213	-0.0468	-0.0135	-0.0055	-0.0114	0.04	0.0189	-0.0004	-0.0451	0.0141	0.0123	0.0022	-0.0055
ENSG00000070214	SLC44A1	8.1913	0.1047	0.1593	-0.0295	0.3372	-0.0078	0.1282	-0.056	0.148	-0.1222	0.0523	-0.0285	-0.0385	0.0332	0.0606	-0.0099	0.029	-0.0733	-0.0166	-0.0106	0.0713	-0.0223	-0.0433	-0.0094	0.0099	0.0008	0.012	0.0071	-0.0075	0.0545	-0.0079	0.0029
ENSG00000070269	TMEM260	7.4692	0.1254	0.1659	0.0236	0.4302	-0.0684	-0.051	-0.0322	0.2083	-0.0795	0.0759	-0.0177	0.0118	-0.0302	0.0554	0.0226	0.0104	-0.0742	0.0153	-0.027	0.0568	-0.0147	-0.0205	0.0126	-0.0096	-0.0189	-0.0098	0.0036	-0.0065	0.0142	0.0061	0.0026
ENSG00000070366	SMG6	9.3944	-0.0022	-0.3212	0.0778	-0.2224	-0.0099	-0.0856	0.0299	-0.2819	0.0686	-0.0459	0.0169	0.0096	0.0076	-0.0055	0.0146	-0.005	0.0178	0.0092	0.01	-0.0472	0.0372	0.0389	-0.0445	0.0091	0.0397	0.0095	-0.0282	-0.0102	0.0299	-0.0175	0.0001
ENSG00000070367	EXOC5	7.7038	0.1356	-0.1519	-0.0686	0.4912	0.002	0.0609	0.0092	0.1943	-0.0734	0.006	-0.0171	-0.0024	0.0168	0.0655	-0.0061	0.0013	-0.0631	0.0037	-0.0151	0.0976	-0.0197	-0.0507	0.0096	-0.0069	0.0091	0.011	0.0233	-0.0099	-0.0027	0.0025	0.0067
ENSG00000070371	CLTCL1	7.3283	0.0301	0.4362	-0.0292	-0.1037	0.0009	0.0867	-0.0237	-0.0864	-0.0392	-0.0252	0.0137	-0.0332	0.0391	0.0324	-0.0138	0.0526	0.0518	0.0222	0.0099	-0.0165	0.0139	0.0052	-0.0049	0.0091	0.0013	-0.0017	-0.0193	0.011	0.0141	-0.0298	0.0091
ENSG00000070388	FGF22	1.6383	0.0038	-0.112	0.0624	-0.0425	-0.0227	-0.0555	0.0237	-0.0628	0.0302	-0.0106	-0.0055	0.0122	0.0082	0.0124	-0.0004	-0.0209	0.0199	-0.0028	0.0015	-0.0073	-0.0109	0.0169	-0.0275	-0.0254	-0.0077	0.0188	0.0102	-0.0057	-0.0021	0.0035	-0.0057
ENSG00000070404	FSTL3	6.632	-0.1364	0.1673	-0.0454	-0.4173	-0.0077	0.1039	-0.0622	-0.0209	-0.0763	0.0644	0.0118	0.0087	-0.0644	0.0607	-0.025	0.0427	0.0607	-0.0008	0.0331	-0.0895	0.0136	-0.0069	-0.004	0.0242	-0.0238	0.0118	-0.0297	-0.0038	-0.022	-0.0086	-0.0241
ENSG00000070413	DGCR2	11.6711	0.1335	0.7048	0.0172	-0.1363	-0.0099	-0.0733	0.029	-0.1703	0.0473	-0.0191	0.0058	-0.0111	-0.0103	-0.0382	0.0036	0.0056	0.0101	0.0148	0.0091	-0.0542	0.007	0.026	-0.0246	0.027	-0.004	-0.0204	-0.0518	-0.0034	0.024	0.0194	0.0053
ENSG00000070423	RNF126	9.5949	-0.0778	-0.2545	-0.0421	-0.395	0.0164	-0.0396	-0.0239	-0.0452	0.0722	-0.0331	0.0431	0.0163	-0.0513	0.023	-0.0202	-0.0132	0.0608	-0.0308	-0.0052	-0.0827	0.0051	0.0459	-0.0072	-0.0186	-0.0046	-0.0073	-0.0091	0.0207	-0.0175	0.0313	-0.0098
ENSG00000070444	MNT	9.1098	0.1415	0.547	-0.0249	-0.0469	-0.0622	-0.0081	0.0125	-0.2389	0.0177	-0.0686	-0.0043	0.0021	-0.0193	-0.0231	0.0076	-0.0076	0.0156	0.0275	0.0182	-0.0406	0.0255	0.0289	-0.0376	-0.0023	-0.0121	-0.0247	-0.0389	0.0108	0.0176	0.0243	-0.011
ENSG00000070476	ZXDC	9.8671	0.2518	0.4026	0.0506	0.2363	-0.0853	0.0262	0.0913	-0.1185	0.0479	-0.0824	0.0293	0.0194	0.0407	-0.0377	0.0363	0.0136	-0.02	0.0353	0.0022	-0.0072	-0.0014	0.022	0.013	0.0062	-0.0063	-0.016	-0.0167	-0.0078	0.0165	-0.0145	0.0063
ENSG00000070495	JMJD6	9.1938	-0.1148	0.3122	-0.091	-0.3743	-0.0749	-0.0698	-0.0329	0.0008	0.0744	0.0388	0.004	0.0057	-0.0632	0.0175	-0.013	-0.0014	0.0199	0.0261	0.0014	-0.1196	0.0056	-0.0012	0.0037	0.0291	-0.029	-0.0119	-0.032	-0.0003	0.0332	-0.0096	-0.0161
ENSG00000070501	POLB	8.6326	-0.0269	0.3903	-0.0703	-0.1917	-0.0153	-0.0241	-0.0201	0.2834	-0.0179	0.0792	0.0097	0.0051	0.0417	-0.0116	0.0325	-0.0058	0.0064	0.0396	0.0483	-0.0253	-0.0212	-0.0694	0.0228	0.0141	-0.0159	0.0162	-0.018	-0.013	0.013	0.0051	-0.0539
ENSG00000070526	ST6GALNAC1	5.413	0.0248	-0.2041	0.1903	-0.0425	0.0407	-0.0451	-0.0071	0.0138	-0.0359	0.0336	-0.0005	-0.0356	0.0035	0.0242	-0.014	0.0253	-0.0062	-0.0373	-0.0683	0.035	0.0039	0.0202	0.0094	-0.0121	-0.0045	0.0337	-0.0099	0.0037	0.0344	0.0522	0.0114
ENSG00000070540	WIPI1	8.8856	0.0985	0.5598	-0.0974	0.0306	0.0293	0.005	0.066	-0.0207	0.0009	-0.0603	-0.0024	0.0444	-0.0036	-0.0529	0.0212	-0.0004	0.0087	0.0583	0.0285	-0.0118	-0.015	0.0337	0.0295	-0.0002	-0.0293	-0.0068	-0.0129	-0.0005	0.0083	-0.0039	-0.0101
ENSG00000070601	FRMPD1	0.3833	-0.2807	0.1209	-0.0134	-0.1011	-0.0237	0.0059	0.0246	-0.0576	0.0085	0.0063	-0.0044	0.0056	-0.0105	0.0044	-0.0157	-0.0148	-0.0275	0.0033	-0.0158	0.0026	-0.0226	0.0054	-0.0309	0.0338	0.0111	0.0004	-0.0501	0.0213	-0.0103	-0.0033	-0.0126
ENSG00000070610	GBA2	10.6546	0.0987	0.4133	-0.1665	-0.2553	0.0183	0.0138	0.0083	-0.1198	0.0699	-0.0597	0.0317	0.0173	0.0226	-0.0098	-0.0243	0.0034	0.0244	0.0277	0.0166	-0.032	0.011	0.0228	-0.0066	-0.0099	-0.0188	-0.0268	-0.0427	-0.0132	0.0094	-0.0034	0.0224
ENSG00000070614	NDST1	10.5717	0.1011	0.5966	-0.0637	0.0075	-0.0443	0.0825	0.0053	-0.1525	-0.0248	-0.0357	-0.0169	-0.0302	0.0518	-0.0729	0.0032	-0.0008	-0.0078	0.0453	0.0474	-0.0241	-0.0061	0.0382	-0.0232	0.0204	-0.028	-0.0133	-0.0099	-0.0063	-0.0094	-0.0117	0.0047
ENSG00000070669	ASNS	8.3877	-0.016	-0.4307	0.1821	-0.1453	0.0164	-0.1308	-0.0253	0.0309	0.0586	0.012	0.0292	-0.0152	-0.0195	0.0566	-0.011	0.0043	0.0088	-0.0146	-0.0189	-0.0515	0.0218	0.0182	-0.0034	0.0149	-0.0282	0.0177	0.0116	-0.0087	-0.012	-0.0194	-0.0197
ENSG00000070718	AP3M2	8.1174	0.1262	-0.5071	0.2502	0.0604	0.0122	-0.0564	-0.0265	0.0071	-0.0455	0.0247	-0.0232	-0.0373	-0.01	0.0196	0.0174	-0.0091	-0.0297	-0.0494	-0.0456	0.0277	-0.0149	0.0235	0.0087	0.0337	0.0035	0.0274	0.0311	-0.0204	0.0344	-0.0148	0.0055
ENSG00000070729	CNGB1	1.4433	-0.0224	0.3336	0.0033	0.0239	-0.0415	-0.1228	-0.0575	0.0549	-0.0229	0.0895	-0.0137	-0.0258	-0.1078	0.0425	-0.019	0.025	-0.0174	0.0018	-0.0352	-0.0397	-0.0003	0.022	0.0126	0.0061	0.0127	-0.0008	0.002	0.0084	0.0161	0.0258	0.0155
ENSG00000070731	ST6GALNAC2	9.4867	0.1134	0.7021	0.0551	-0.1149	-0.0241	-0.0712	0.0052	-0.0378	0.0699	-0.0571	-0.0085	-0.0083	0.0246	-0.0298	0.0097	0.0206	0.0104	0.0249	0.0111	-0.0464	0.0072	-0.0069	0.0125	0.0252	-0.0371	-0.0131	-0.038	-0.0083	0.0162	0.0157	0.0044
ENSG00000070748	CHAT	0.0197	-0.3445	0.2818	-0.0492	-0.4215	0.0551	-0.0113	-0.0156	-0.0579	0.0321	-0.009	0.0062	-0.0153	-0.0087	-0.0241	-0.0012	0.0117	0.0269	0.0279	0.0248	-0.04	-0.0172	-0.0011	-0.0152	0.0318	0.0321	0.0064	-0.0406	0.0086	0.0126	0.0144	0.0081
ENSG00000070756	PABPC1	14.1987	0.1399	-0.171	0.2287	-0.1559	0.0577	0.1314	-0.0241	-0.1556	-0.1105	0.0146	-0.0373	-0.0564	0.0025	-0.0149	0.0136	0.0032	-0.0254	-0.0511	0.0446	0.0116	-0.0237	-0.0096	-0.0301	0.0638	0.0698	0.0133	-0.0138	0.0458	0.0299	-0.0333	0.0173
ENSG00000070759	TESK2	8.0166	0.2164	0.5105	0.0354	0.0276	-0.0328	-0.0453	0.0457	-0.0382	0.0057	-0.0157	-0.0047	-0.0022	0.0184	-0.0117	0.0168	0.002	0.0032	0.026	0.0241	-0.0046	-0.0047	-0.002	0.0073	0.0055	-0.0167	-0.054	-0.0188	0.0049	0.0328	0.0169	-0.0024
ENSG00000070761	CFAP20	7.8902	-0.0634	-0.1913	0.0108	-0.3803	0.0213	0.0167	0.022	-0.0026	0.0734	0.0108	0.0336	0.0019	-0.0104	-0.0142	-0.0178	0.0053	0.0411	-0.0325	0.0186	-0.0621	0.0033	-0.0564	0.0275	0.0455	0.0379	-0.0025	-0.0314	0.0331	0.0373	0.0207	0.0198
ENSG00000070770	CSNK2A2	9.3988	-0.032	-0.4354	-0.1227	-0.1364	-0.0342	0.047	-0.0266	-0.0993	-0.0511	0.0099	-0.0218	-0.0243	-0.0223	0.0405	0.0123	-0.008	-0.0188	-0.0199	0.0061	-0.0196	0.0035	-0.0076	-0.0534	0.0251	0.0462	0.0182	-0.0261	0.003	0.0029	-0.0462	0.0169
ENSG00000070778	PTPN21	0.6038	-0.2193	0.0283	0.0079	-0.0133	-0.02	-0.0113	-0.0296	-0.0261	-0.0309	-0.0099	-0.0103	0.0296	-0.0047	0.0456	-0.0395	-0.0213	0.0021	-0.002	-0.0013	-0.0119	-0.0003	0.0095	-0.0433	0.0097	-0.025	-0.0222	0.0081	-0.0069	0.0014	0.003	-0.006
ENSG00000070785	EIF2B3	7.0886	-0.2322	-0.2451	-0.0738	-0.3942	-0.0158	0.0561	-0.0739	0.1745	0.0042	0.1067	0.0182	0.0042	-0.0053	0.0587	0.0183	0.0045	0.0051	-0.0056	0.0005	-0.0496	0.0138	-0.0252	0.0218	0.0165	0.056	0.0509	0.0151	0.0074	-0.0125	-0.0078	-0.0197
ENSG00000070808	CAMK2A	0.0987	-0.3897	0.252	-0.0255	-0.3099	0.0338	-0.0286	-0.0302	-0.0312	0.0405	-0.0151	-0.0064	-0.0023	0.0035	-0.0113	-0.0049	0.0079	0.0079	0.0264	0.0214	-0.0222	-0.0071	0.0033	0.0013	0.0236	0.0307	-0.0004	-0.0177	0.0223	0.0071	0.0013	-0.0011
ENSG00000070814	TCOF1	9.7386	-0.039	-0.3413	-0.0975	-0.1467	-0.0333	-0.0543	0.0174	-0.2834	0.0543	-0.0574	0.0096	-0.0034	0.0286	0.0113	0.0115	-0.0104	0.0185	0.0071	-0.007	-0.0277	0.0493	0.0449	-0.0647	-0.0054	0.0145	0.0042	-0.0251	-0.0134	0.0092	-0.0218	0.0134
ENSG00000070831	CDC42	12.3145	0.055	0.5351	-0.1	-0.062	0.0342	0.0306	-0.0161	0.2422	-0.0458	0.0719	-0.0111	-0.0346	-0.0272	0.0133	-0.0149	0.0107	-0.0275	0.0058	0.0114	0.0142	-0.0318	-0.0896	-0.0009	0.0299	0.0091	0.0024	-0.0138	0.0008	0.0019	0.0069	-0.0034
ENSG00000070882	OSBPL3	8.4105	0.0763	-0.4806	-0.3097	0.3109	-0.0248	-0.0238	0.0211	0.0218	0.0285	-0.0738	-0.0355	-0.0221	-0.0001	0.0253	-0.0037	0.0018	-0.0591	-0.0052	-0.0739	0.0488	0.0093	-0.0407	0.0232	-0.0539	-0.0007	0.0311	0.0191	-0.0289	0.0122	-0.0073	0.0021
ENSG00000070886	EPHA8	0.1932	-0.3507	0.1416	-0.0011	-0.2262	0.0142	-0.004	-0.0435	-0.0256	-0.0223	-0.0232	-0.0107	0.0107	-0.02	-0.0222	-0.014	-0.008	0.0199	0.0092	0.0393	-0.0317	-0.0057	0.0222	-0.0159	0.0279	0.0149	0.0197	-0.0055	-0.0004	0.0145	-0.021	-0.0065
ENSG00000070915	SLC12A3	4.2304	0.0364	-0.0889	-0.0111	0.0061	-0.0788	0.0878	0.0563	-0.0919	-0.0202	-0.0053	0.0279	0.0728	0.0146	-0.0022	0.0121	0.0065	-0.0005	-0.0026	-0.0035	-0.005	0.0343	0.0066	0.0055	-0.0183	-0.0067	0.0231	0.0053	0.0161	0.0303	-0.0231	0.0348
ENSG00000070950	RAD18	7.0557	0.0436	-0.4567	-0.0097	0.1158	0.0229	0.0241	0.1207	0.0168	0.0463	-0.0314	-0.0195	-0.007	0.01	0.015	0.0164	-0.0272	-0.0385	0.0266	-0.0145	0.0376	-0.0187	0.0018	-0.0043	-0.02	0.0086	0.023	0.0234	-0.006	0.0054	-0.0346	-0.0214
ENSG00000070961	ATP2B1	9.8228	0.2603	0.1841	-0.0251	0.4736	-0.0265	0.0074	0.0016	0.113	-0.0263	-0.0148	-0.0322	-0.0129	0.022	0.0445	-0.0077	-0.0037	-0.0492	-0.0177	-0.0444	0.0804	-0.0192	-0.0203	-0.0122	-0.0134	-0.0141	-0.0167	-0.0057	-0.0294	-0.0053	-0.0044	0.0073
ENSG00000070985	TRPM5	1.9032	0.0261	-0.1896	0.2705	-0.0834	0.0011	-0.0354	0.0005	-0.0311	-0.0242	0.0184	0.0156	0.0128	-0.0056	0.0098	-0.0054	-0.0136	0.0077	-0.0292	-0.0004	-0.0038	-0.0065	0.0426	0.0127	0.0292	0.0239	0.0015	0.0132	0.0048	0.0076	-0.0298	-0.0055
ENSG00000071051	NCK2	9.5512	0.1361	0.1315	0.2224	-0.1074	0.1054	-0.0542	0.0228	-0.0605	0.0846	-0.0552	0.0008	-0.05	0.0353	-0.132	-0.008	0.0046	0.0282	-0.042	-0.0126	0.024	-0.0444	0.0331	-0.0241	0.0222	0.0119	0.0007	-0.0466	0.0293	0.0228	0.0286	-0.0236
ENSG00000071054	MAP4K4	11.0826	0.159	0.7157	0.0414	0.1632	-0.04	-0.0614	-0.0331	-0.0669	-0.0163	-0.001	-0.0207	-0.0109	0.0292	-0.0083	-0.0065	0.0229	-0.0131	0.0304	-0.007	0.0187	0.0044	0.0108	-0.0505	-0.0107	-0.0177	0.0004	-0.0327	-0.0052	0.0118	-0.0259	0.0199
ENSG00000071073	MGAT4A	9.6683	0.1362	-0.3383	0.0701	0.4863	-0.0113	-0.0314	0.0126	0.1567	0.0006	-0.0612	0.003	-0.0005	0.0483	0.0418	0.0216	-0.0101	-0.0582	-0.036	-0.0343	0.0911	-0.0016	-0.0656	0.0182	0.0061	0.0267	0.0444	0.0261	-0.011	0.0415	-0.0023	-0.0116
ENSG00000071082	RPL31	10.0152	-0.1832	-0.2415	0.1359	-0.1264	0.0837	0.0275	-0.0564	0.4083	0.0099	0.0728	0.0376	-0.0032	0.0126	0.0919	-0.0043	0.0071	-0.0014	-0.0019	0.0185	0.0271	-0.0209	-0.0458	0.0167	0.0023	0.0237	0.0288	-0.0027	-0.0175	0.0158	0.0048	-0.0376
ENSG00000071127	WDR1	13.1481	0.0175	0.5165	-0.142	-0.3509	0.0472	-0.0404	0.0227	-0.1949	0.0413	-0.0358	-0.0023	-0.0445	-0.0074	-0.069	-0.01	-0.0062	0.0404	0.0038	0.0313	-0.0526	0.0052	-0.003	-0.0506	0.0201	0.0082	-0.0106	-0.0506	0.0144	0.021	-0.0004	0.0001
ENSG00000071189	SNX13	7.7086	0.1964	0.2405	-0.0206	0.5363	-0.0209	0.0498	-0.0068	0.1724	-0.0705	-0.0102	-0.0266	0.0044	0.0413	0.0312	0.0095	0.0164	-0.0629	0.0033	-0.0106	0.1022	-0.0227	-0.0353	0.0046	-0.0263	0.0034	0.0215	0.0091	-0.0097	0.0159	0.0074	0.0104
ENSG00000071203	MS4A12	0.0117	-0.328	0.2714	-0.0455	-0.4442	0.0411	-0.0205	-0.0213	-0.0596	0.0409	-0.0038	-0.0176	-0.0207	-0.0252	-0.0191	-0.0125	0.0181	0.0344	0.0114	0.0209	-0.0376	-0.0003	0.0024	-0.0144	0.0283	0.0247	-0.0085	-0.0395	0.0169	0.0157	-0.0038	-0.0058
ENSG00000071205	ARHGAP10	6.6316	-0.0789	-0.2388	-0.2565	-0.183	0.0451	0.0175	0.1382	-0.0387	0.0706	-0.0308	0.0063	-0.0337	-0.0328	-0.0025	0.0288	-0.0184	0.0091	0.0138	0.0009	-0.0498	0.026	-0.0224	0.0025	-0.0019	0.0254	0.0638	-0.0427	-0.004	0.0146	0.005	-0.0231
ENSG00000071242	RPS6KA2	7.3235	0.0752	-0.0611	0.1164	0.066	0.0085	0.11	0.3041	-0.1361	-0.001	-0.0547	-0.0016	0.0443	-0.0013	-0.0508	0.0189	-0.0379	0.0385	0.0706	-0.0135	-0.0092	-0.0066	0.0386	-0.0475	0.011	0.0131	-0.0111	-0.0079	0.0019	0.0032	0.0123	0.019
ENSG00000071243	ING3	7.7583	0.2144	0.1475	-0.0329	0.3715	-0.0576	0.0526	-0.0044	0.1489	-0.028	-0.0114	0.0085	0.0129	0.0553	0.0205	0.0118	0.0163	-0.0585	0.0133	0.0108	0.0676	-0.0302	-0.0587	-0.0078	-0.0043	0.012	0.0264	0.0062	0.0065	0.008	-0.0059	-0.0064
ENSG00000071246	VASH1	7.7859	0.0664	-0.007	-0.1441	0.0141	-0.0095	0.1	0.0206	-0.0903	-0.0767	-0.012	0.0183	-0.0091	0.0218	0.0122	0.0421	0.0035	-0.048	0.0099	0.013	0.0406	0.0021	0.0301	-0.0045	0.0006	0.0103	-0.0131	-0.0115	0.0161	-0.0146	-0.0242	0.0366
ENSG00000071282	LMCD1	2.7953	-0.0163	-0.1091	-0.0313	-0.1109	0.0034	0.0031	0.0148	-0.0205	0.0602	0.0061	-0.0157	-0.0346	0.003	0.0154	-0.0138	0.0282	-0.0182	0.0274	-0.0348	-0.0493	0.0032	-0.0019	-0.0191	-0.0027	-0.021	0.0196	-0.0288	-0.0016	-0.0009	-0.0128	0.0119
ENSG00000071462	BUD23	9.6347	-0.2329	-0.3871	-0.0122	-0.4735	-0.0334	-0.0035	-0.0151	-0.0734	0.06	0.0373	0.0287	0.0098	-0.0564	-0.0006	-0.0215	-0.0189	0.03	-0.0038	0.013	-0.1192	0.0153	0.0145	0.0254	0.0206	0.0157	0.0016	0.0051	0.0237	-0.0091	-0.0018	0.0048
ENSG00000071537	SEL1L	9.8048	0.234	0.3148	-0.058	0.4827	-0.02	0.026	0.0145	0.0859	-0.0479	-0.0514	-0.0283	-0.0016	0.0329	0.0235	0.0067	-0.0005	-0.0653	0.0068	0.0076	0.0923	-0.0083	-0.0303	-0.0214	0.0087	-0.017	0.0032	0.0005	-0.0074	0.0178	0.0134	-0.0039
ENSG00000071539	TRIP13	3.1672	-0.0421	-0.0809	-0.0326	-0.008	-0.0082	-0.0223	-0.0237	0.0037	-0.0301	0.0711	0.0091	-0.0241	-0.0037	0.0137	0.0195	-0.023	-0.014	-0.0514	0.0008	-0.0037	0.0095	0.0351	-0.0111	0.0083	-0.0515	0.0625	0.0033	0.0091	0.0439	0.0397	-0.0252
ENSG00000071553	ATP6AP1	11.5092	-0.0081	0.5619	-0.0977	-0.3796	0.0088	0.0303	0.0204	-0.2144	0.04	-0.0343	0.0086	-0.0011	-0.0033	-0.0217	-0.0131	-0.0047	0.0319	0.021	0.035	-0.0841	0.0174	0.0162	-0.0235	0.0489	-0.0168	-0.0108	-0.0506	0.0088	0.0232	-0.0095	0.0009
ENSG00000071564	TCF3	10.2078	-0.0531	-0.4379	0.1586	-0.1957	0.103	-0.0778	-0.0115	-0.1589	0.075	0.0351	-0.0091	-0.0185	-0.0389	0.0244	-0.0839	0	0.0458	-0.0304	-0.0095	0.0176	0.0129	0.084	-0.0397	-0.0314	0.0119	-0.0652	-0.025	0.0055	-0.0532	0.0049	0.0081
ENSG00000071575	TRIB2	9.7269	0.1234	-0.5333	0.2155	0.3282	-0.0364	-0.0314	0.0326	0.0298	-0.0075	0.0064	0.0086	0.0102	0.012	0.0049	0.0246	-0.0059	-0.0459	-0.0287	-0.017	0.0431	-0.0142	-0.0006	0.0073	0.0149	0.0188	0.0207	0.0137	-0.0134	0.011	0.0068	0.0012
ENSG00000071626	DAZAP1	10.8229	-0.1526	-0.4267	-0.1102	-0.1767	-0.0699	-0.0141	0.0168	-0.1358	0.0041	0.0011	0.0174	0.0354	-0.0415	0.031	0.0079	-0.0212	0.0443	-0.0028	-0.0111	-0.0803	0.0218	0.0332	0.0309	-0.0243	0.0082	0.0047	0.0065	0.01	-0.014	0.0204	-0.009
ENSG00000071655	MBD3	9.7783	-0.2214	-0.1461	-0.0308	-0.5747	0.0102	0.0142	-0.0279	-0.0356	0.0589	0.044	0.0416	-0.0065	-0.0544	0.0111	-0.0217	-0.0034	0.0601	-0.024	0.0102	-0.1018	0.0119	-0.0071	0.0168	0.0334	0.0183	-0.0068	-0.0163	0.0181	0.0036	0.0087	-0.0114
ENSG00000071677	PRLH	0.0013	-0.31	0.2811	-0.0576	-0.4654	0.0486	-0.0108	-0.0168	-0.0679	0.039	-0.0013	-0.0004	-0.0184	-0.0186	-0.0103	-0.0174	0.0101	0.0357	0.0125	0.0209	-0.0409	-0.0097	0.0023	-0.0139	0.0353	0.0305	0.0038	-0.0499	0.0093	0.0113	-0.0026	0.0037
ENSG00000071794	HLTF	6.712	0.1207	-0.4144	0.0385	0.4572	0.0005	0.0235	-0.0012	0.1377	-0.0257	-0.0168	0	0.0172	0.032	0.0337	0.0066	-0.014	-0.0559	-0.005	-0.0231	0.1002	0.0125	-0.0303	-0.006	0.0003	0.0283	0.0064	0.0276	-0.015	0.0205	-0.0146	0.0185
ENSG00000071859	FAM50A	9.7737	-0.1939	0.0682	-0.1036	-0.5994	-0.0558	0.0576	-0.0443	0.0434	0.0693	0.0376	0.0322	0.0005	-0.0302	0.0313	-0.0157	0.0082	0.048	-0.0009	0.0222	-0.1254	0.0231	0	0.0093	0.0286	-0.0124	0.0056	-0.0193	0.0182	0.0053	-0.013	-0.0042
ENSG00000071889	FAM3A	9.1975	-0.1532	-0.1261	0.123	-0.5027	0.0661	-0.0112	-0.0263	-0.0336	0.0526	0.0199	0.0388	0.0117	-0.0404	0.0109	-0.0277	-0.0027	0.0603	-0.0181	0.0159	-0.0753	-0.0013	0.0291	0.0067	0.0302	0.0228	-0.004	-0.0074	0.0231	0.0043	0.0195	-0.0018
ENSG00000071894	CPSF1	10.9185	-0.0055	-0.174	-0.0313	-0.1841	-0.0363	-0.0046	0.0229	-0.1173	0.041	-0.0065	0.0187	-0.0068	-0.0419	-0.0107	-0.0173	-0.0279	0.0318	-0.029	-0.0024	-0.0187	0.0152	0.0567	-0.0317	-0.0117	-0.0041	-0.0268	-0.0194	-0.0056	0.0092	0.0331	-0.0343
ENSG00000071909	MYO3B	1.7315	-0.0497	-0.1367	-0.2199	0.0366	0.0317	-0.0847	-0.0478	-0.0293	0.0431	-0.0541	-0.0436	-0.0581	-0.0032	0.0282	-0.0058	0.0274	0.0064	0.0199	0.0076	0.0188	-0.0041	-0.0149	-0.0078	-0.0261	-0.0217	-0.02	-0.0161	0.024	0.0311	-0.0074	-0.0398
ENSG00000071967	CYBRD1	8.8719	0.1841	0.3289	-0.0754	0.1649	0.0623	0.0864	0.0218	0.0134	-0.036	-0.0605	-0.03	0.0158	0.0424	0.0155	-0.0238	0.0199	-0.0379	0.0021	0.0017	0.0635	-0.0142	-0.0106	-0.0055	0.0038	-0.0046	0.0062	-0.0347	0.0323	0.0195	0.0091	-0.0011
ENSG00000071991	CDH19	0.0265	-0.3448	0.2706	-0.0461	-0.4162	0.0476	-0.0206	-0.0188	-0.0653	0.0496	-0.0044	-0.0047	-0.0061	-0.011	-0.0174	-0.0216	0.016	0.0289	0.0273	0.0191	-0.0409	-0.0077	-0.0064	-0.0247	0.0362	0.0217	-0.0044	-0.0493	0.0169	0.016	0.0071	-0.0003
ENSG00000071994	PDCD2	9.0704	-0.0994	-0.3795	0.0415	-0.0481	0.0166	0.0614	-0.0432	0.3078	-0.0174	0.0575	0.0037	-0.0105	-0.0054	0.0656	-0.0193	0.0136	-0.0066	-0.0201	-0.0083	0.0373	-0.0364	-0.0731	0.0358	0.0213	0.0427	0.0314	0.0247	-0.0035	0.0306	0.0148	-0.0085
ENSG00000072041	SLC6A15	0.0702	-0.3823	0.2221	-0.0142	-0.3204	0.0499	0.0078	-0.0156	-0.0367	0.0559	0.0034	0.0077	0.0007	-0.0177	-0.0267	-0.0153	0.0153	0.0208	0.0116	0.0025	-0.0258	-0.0146	0.0209	0.0102	0.0392	0.0134	-0.0079	-0.0319	0.001	0.0048	0.0019	-0.0059
ENSG00000072042	RDH11	8.6874	-0.001	-0.2732	-0.0988	0.1088	0.0749	0.0482	0.0244	0.0093	-0.0708	0.0037	-0.028	-0.0834	0.0058	-0.0488	-0.0153	-0.0083	-0.0352	-0.0417	-0.0188	0.033	-0.0135	-0.0625	-0.0046	0.0463	0.0259	0.0106	0.0233	0.022	0.0174	-0.0212	0.004
ENSG00000072062	PRKACA	11.4097	0.0959	0.6438	-0.0508	-0.2626	0.0026	0.0161	-0.0317	-0.2114	0.0006	-0.04	-0.0092	-0.0244	-0.0082	-0.0174	-0.0139	0.0087	0.0125	0.0193	0.0365	-0.036	0.0019	0.0114	-0.0388	0.0349	-0.0117	-0.0289	-0.0413	0.006	0.0122	-0.0003	0.0104
ENSG00000072071	ADGRL1	8.2673	-0.0193	-0.297	0.0737	0.159	-0.0602	-0.0124	0.0013	-0.1977	0.0012	-0.0823	0.0157	0.0532	0.0265	-0.0415	0.0391	-0.0059	-0.0036	0.0011	0.0129	0.0062	0.0348	0.0478	-0.0136	-0.0282	0.0251	0.0021	-0.0141	-0.0151	0.0024	0.0065	0.0355
ENSG00000072080	SPP2	0.0094	-0.3273	0.2718	-0.0477	-0.4453	0.054	0.0038	-0.0182	-0.0581	0.035	-0.0054	-0.0019	-0.0243	-0.0146	-0.017	-0.0128	0.0052	0.0264	0.0177	0.0177	-0.0424	-0.0076	-0.003	-0.0102	0.0439	0.0338	0.0023	-0.0379	0.0169	0.019	0.0067	0.0054
ENSG00000072110	ACTN1	12.7005	0.227	0.6984	0.1048	-0.006	0.0103	-0.1069	0.0138	-0.1801	0.0139	-0.0361	-0.0099	-0.0201	0.0093	-0.0402	-0.0013	-0.0102	0.0147	0.0101	0.0111	-0.0137	0.0075	0.0124	-0.0465	0.0225	0.0017	-0.0246	-0.0545	-0.0071	0.0211	0.0028	-0.0068
ENSG00000072121	ZFYVE26	9.2576	0.0603	-0.0741	-0.1838	0.2295	-0.112	0.0366	-0.0061	-0.2532	-0.0988	0.0399	-0.0451	-0.0202	0.0743	-0.0145	0.0215	0.0043	-0.0331	0.0036	0.0277	0.0305	0.0378	0.0278	-0.0405	-0.0031	0.0002	-0.0141	-0.0032	-0.0172	0.0121	-0.0157	0.0048
ENSG00000072133	RPS6KA6	0.2946	-0.354	0.1104	0.0282	-0.0244	-0.0223	-0.0055	0.0055	-0.0397	0.0108	0.0035	0.0089	-0.0189	0.0093	-0.027	0.0099	0.0319	-0.0004	0.0493	0.0129	0.0055	0.0061	0.0018	-0.0459	0.0322	-0.0252	-0.0161	-0.0095	0.0088	-0.02	-0.0007	0.0151
ENSG00000072134	EPN2	6.3775	0.0601	0.1092	0.0346	0.1043	-0.0105	0.1297	0.3514	-0.0675	0.099	-0.0992	0.0186	0.0554	0.0671	-0.0769	0.0397	-0.0658	0.0233	0.086	0.0149	0.0297	0.0334	0.0091	-0.007	-0.0035	-0.0189	-0.0096	-0.0041	-0.0001	0.0261	0.0362	0.0158
ENSG00000072135	PTPN18	11.9441	-0.1638	0.1942	-0.3039	-0.5222	0.0498	0.0702	-0.0098	-0.2006	-0.0173	-0.0108	-0.0097	-0.0282	-0.0339	-0.0624	-0.0007	0.0015	0.0396	-0.0067	0.0347	-0.0711	0.0286	0.0107	-0.0289	0.0181	-0.0189	-0.0101	-0.0262	0.0064	0.0112	0.011	0.0009
ENSG00000072163	LIMS2	6.9899	-0.0931	-0.1953	0.3613	-0.3151	0.035	-0.0319	0.002	-0.0919	0.0449	0.0552	0.0179	-0.0228	-0.0343	-0.009	-0.0403	0.0061	0.0308	-0.0142	0.0175	-0.0562	0.0048	0.0399	-0.0217	0.0522	0.0208	-0.0451	0.0081	-0.0199	-0.0441	-0.0083	-0.0091
ENSG00000072182	ASIC4	0.5654	-0.2182	0.0199	-0.001	-0.1051	-0.0161	-0.0063	0.0246	-0.027	0.0334	-0.0077	0.0005	-0.0205	-0.0117	0.0174	0.0076	0.0077	0.0023	0.0226	-0.0173	-0.0468	-0.0407	0.0175	0.0097	-0.0123	-0.0377	-0.0084	0.0123	0.0254	-0.0112	-0.0077	0.0071
ENSG00000072195	SPEG	5.9677	0.0614	-0.3107	0.4409	-0.0126	-0.0045	-0.0085	0.0067	-0.0876	-0.0292	-0.0174	0.0425	0.0175	0.0419	0.0086	0.0168	0.0056	0.0356	-0.0073	0.0147	-0.0243	0.0216	0.0138	0.0399	0.0515	0.0828	-0.0039	0.0157	0.0052	0.0277	-0.0028	-0.0127
ENSG00000072201	LNX1	3.6389	0.1451	-0.1914	0.0164	0.2766	-0.001	0.0355	0.0082	0.0727	-0.037	-0.0174	-0.0061	-0.0185	0.0223	-0.0021	-0.0084	-0.0076	-0.0553	-0.0064	0.0156	0.0514	-0.012	-0.0197	-0.0071	0.0074	0.0257	-0.0132	0.0206	-0.017	0.0035	-0.0029	-0.0233
ENSG00000072210	ALDH3A2	8.8127	0.0217	-0.2822	-0.065	0.0758	-0.0571	0.2056	0.0322	0.0236	-0.1513	0.039	-0.03	0.0178	-0.0051	0.0312	0.0287	-0.0098	-0.0276	-0.0139	0.0055	0.0236	-0.0238	-0.0056	-0.0132	0.0422	0.0528	0.0205	0.0434	0.0511	0.0342	-0.0095	0.0028
ENSG00000072274	TFRC	8.2129	0.0669	-0.3402	-0.0402	0.3786	0.0529	0.0389	0.0306	0.1215	-0.106	0.0484	-0.0275	-0.0107	-0.0045	0.0371	0.0004	-0.0311	-0.0561	0.0118	-0.0229	0.0931	-0.015	0.0151	-0.0059	0.0003	-0.0147	0.0128	0.0375	0.003	0.0056	0.0119	-0.0026
ENSG00000072310	SREBF1	9.9987	0.1109	0.1853	0.2292	-0.1143	-0.0528	-0.0296	-0.0068	-0.1939	-0.0116	-0.0111	0.0361	0.0028	0.0123	-0.0049	0.01	-0.0239	0.0074	0.0096	0.0305	-0.065	0.0414	0.0262	-0.0207	0.0304	0.0237	-0.014	0.0009	0.0342	-0.0059	0.015	-0.0198
ENSG00000072315	TRPC5	0.2879	-0.2726	0.104	0.0112	-0.0489	-0.0172	-0.016	0.0209	-0.0227	-0.004	-0.0564	0.0004	0.0035	0.0734	-0.0098	0.0054	0.0389	0.0198	0.0068	0.0324	-0.0343	0.0059	0.0069	-0.0022	-0.0133	-0.0216	0.0077	0.0164	0.009	-0.0084	0.0129	0.0032
ENSG00000072364	AFF4	8.8917	0.1926	0.0097	-0.0102	0.5832	-0.0811	0.0286	0.0367	0.0277	-0.0549	-0.0417	-0.0182	0.0115	0.0413	0.0016	0.0194	-0.0032	-0.0742	0.0176	-0.0024	0.0846	0.0015	-0.0293	-0.0225	-0.0024	0.0083	0.001	0.0098	-0.0197	-0.0145	0.0031	0.0028
ENSG00000072401	UBE2D1	9.567	0.1547	0.5089	0.005	0.1669	0.013	-0.0597	-0.0205	0.1578	-0.0404	0.0469	-0.0136	-0.0401	-0.0469	0.0242	-0.0319	0.0144	-0.0379	-0.0037	-0.0166	0.0216	-0.0243	-0.0335	-0.0045	0.0394	-0.0111	-0.0036	-0.0177	-0.0144	0.0025	0.0082	0.0012
ENSG00000072415	MPP5	6.4681	0.1064	-0.2674	0.1038	0.418	-0.0084	0.0445	0.0369	0.1452	-0.047	-0.0259	-0.0316	0.002	0.0419	0.0251	0.0063	-0.001	-0.0347	0.0045	-0.0213	0.0883	-0.0397	-0.0276	0.0077	-0.0008	0.0215	0.0133	0.028	-0.0107	-0.0111	0.0002	0.0043
ENSG00000072422	RHOBTB1	4.8435	0.0283	0.1751	-0.0457	-0.04	0.2145	-0.0215	-0.0239	-0.0517	-0.0444	0.0043	-0.0554	-0.089	0.0123	-0.1982	0.0192	0.0229	-0.0202	-0.0472	-0.0048	0.0517	-0.0144	0.0019	-0.0174	0.0137	-0.0351	0.003	-0.012	-0.0183	-0.0011	0.0087	-0.0218
ENSG00000072444	NA	0.011	-0.3187	0.2614	-0.0624	-0.4353	0.0405	-0.0164	-0.0142	-0.0645	0.0401	-0.0104	0.0044	-0.0211	-0.0167	-0.0214	-0.0167	0.0078	0.0291	0.0238	0.0249	-0.0409	-0.009	0.0022	-0.0102	0.0241	0.0271	-0.0002	-0.0415	0.0098	0.0149	0.0036	0.0054
ENSG00000072501	SMC1A	10.1627	0.1612	-0.1005	-0.1129	0.3333	-0.0665	0.0177	0.0338	-0.2199	-0.0805	-0.0172	-0.0364	-0.0075	0.0234	-0.0102	0.0135	-0.0207	-0.047	0.0112	0.01	0.047	0.0296	0.0095	-0.0813	0	0.0226	0.0013	-0.0129	-0.0097	-0.0068	-0.0191	-0.0013
ENSG00000072506	HSD17B10	9.6829	-0.2915	-0.0485	-0.1253	-0.6116	0.0192	0.0499	-0.0376	-0.0276	0.0051	0.08	0.0104	-0.0361	-0.0526	0.0165	-0.0248	0.001	0.0399	0.0117	0.009	-0.1167	0.0092	-0.0154	0.0173	0.0343	0.0299	0.0075	-0.0298	0.023	0.0017	-0.005	0.0109
ENSG00000072518	MARK2	11.3743	0.1238	0.6962	-0.0257	-0.1441	-0.0057	-0.074	0.0265	-0.1776	0.057	-0.0366	-0.0019	-0.0037	0.0116	-0.0354	-0.0034	0.0119	0.0263	0.027	0.0226	-0.0307	0.0029	0.0205	-0.0276	0.0138	-0.0068	-0.0151	-0.0597	-0.001	0.0189	0.0149	0.0023
ENSG00000072571	HMMR	2.3575	-0.067	-0.0937	-0.021	0.0993	0.0234	0.0095	-0.0536	0.1931	-0.059	0.0963	0.0069	0.0017	0.0184	0.0446	0.0369	0.0183	-0.0032	-0.0061	0.0228	0.0261	0.0175	-0.0004	0.0024	-0.0247	-0.0521	-0.0033	-0.008	0.0268	0.024	-0.0057	-0.0141
ENSG00000072609	CHFR	9.7894	0.1349	0.5116	-0.0866	-0.0291	-0.0853	0.0236	0.0026	0.0066	0.0385	-0.0497	0.0167	0.0326	-0.0256	0.0023	-0.0139	0.0001	0.0251	0.0039	0.0221	-0.0493	-0.0046	0.0096	-0.0099	0.0008	-0.0165	0.0034	-0.0094	0.0232	0.0269	0.0319	-0.0325
ENSG00000072657	TRHDE	0.3633	-0.3269	0.1723	-0.0384	-0.0955	0.0804	0.0004	0.0015	-0.0354	-0.014	-0.0281	-0.0182	-0.0347	0.0156	-0.0294	-0.0162	0.008	0.0227	0.0242	-0.0067	0.007	0.0089	0.021	-0.017	0.0072	-0.009	-0.0158	-0.0192	0.0114	-0.0101	-0.0049	-0.0485
ENSG00000072682	P4HA2	3.4253	0.0225	0.3958	0.0034	0.0778	-0.0899	-0.063	-0.0067	0.0132	-0.0046	0.0145	0.0292	-0.0195	-0.0769	0.0056	-0.0093	-0.0021	-0.0467	0.0106	-0.038	-0.0003	0.0127	-0.0062	-0.0048	-0.0069	-0.0183	-0.0067	-0.028	-0.0076	-0.0033	0.014	0.0015
ENSG00000072694	FCGR2B	8.9467	-0.012	0.2465	0.0321	-0.0132	-0.0518	-0.0425	0.0056	0.0555	0.0079	0.0823	0.0276	-0.0096	-0.0096	0.0191	-0.0199	0.0099	0.0229	-0.0081	-0.0175	-0.0217	0.0052	0.0201	-0.0187	-0.015	-0.0124	-0.0327	-0.0097	-0.0261	-0.0283	0.0166	0.0142
ENSG00000072736	NFATC3	9.0331	0.1188	-0.1613	-0.1468	0.3693	-0.0561	-0.0165	0.0529	-0.2201	0.0403	-0.1128	-0.0169	0.0136	0.0682	-0.0465	0.0113	-0.0082	-0.0292	0.0272	0.0092	0.0561	0.0153	0.0035	-0.0514	-0.0314	-0.001	0.0089	-0.0121	0.0018	-0.0004	-0.0221	0.0268
ENSG00000072756	TRNT1	6.9432	0.0507	-0.2913	-0.0253	0.4031	-0.0325	0.024	0.0081	0.2413	-0.0516	0.011	-0.0047	-0.0004	0.0238	0.0324	0.0226	-0.0032	-0.0698	-0.0093	-0.0195	0.0589	0.0014	-0.0458	0.0396	-0.0019	0.0031	0.0329	0.0384	-0.0032	0.0076	-0.015	-0.0102
ENSG00000072778	ACADVL	11.8251	-0.1239	0.152	-0.145	-0.5019	0.0042	0.0342	-0.0211	-0.08	0.0339	-0.0075	0.0241	-0.0083	-0.0294	0.0564	-0.0191	0.0106	0.0352	0.0175	0.0221	-0.0823	0.0247	0.0334	-0.011	0.0339	-0.0359	0.0044	-0.0438	0.0271	0.0106	-0.0103	-0.0195
ENSG00000072786	STK10	13.1108	0.1293	0.514	-0.1418	-0.1313	-0.0242	-0.1141	0.0011	-0.2496	0.0629	-0.0883	0.0026	-0.0057	-0.0075	-0.0206	0.0027	-0.0103	0.0125	0.0084	0.0087	-0.0537	0.0326	0.0129	-0.0699	0.0037	-0.0139	-0.0189	-0.0432	-0.0002	0.0227	-0.0077	0.0019
ENSG00000072803	FBXW11	8.7226	0.1988	0.0445	-0.103	0.3794	-0.035	0.0593	0.0584	-0.0218	-0.02	-0.022	-0.0061	-0.0012	0.0292	-0.013	-0.0092	0.0021	-0.0554	0.017	-0.0026	0.0672	-0.0149	-0.0209	-0.0445	0.0049	0.027	-0.018	-0.0034	0.005	-0.0139	-0.0081	0.0213
ENSG00000072818	ACAP1	12.6022	-0.1159	0.061	0.1137	-0.4231	-0.021	-0.1398	-0.0098	-0.0512	0.1288	-0.0017	0.0442	-0.0197	-0.0586	0.0209	-0.0295	-0.0119	0.0329	0.0133	-0.0231	-0.1092	0.0049	0.0466	-0.0275	0.0205	-0.0029	-0.0031	-0.0078	0.0008	0.0245	0.0079	-0.0242
ENSG00000072832	CRMP1	2.1401	0.0726	-0.0728	-0.0305	0.0129	0.0027	0.0168	-0.015	-0.0574	0.0103	0.0121	-0.0168	-0.0086	-0.0185	0.0008	0.0046	0.0171	0.0388	-0.0241	-0.0301	-0.0189	-0.0045	0.0267	-0.0026	0.0121	-0.0016	-0.0114	-0.0119	-0.0198	0.0265	0.004	-0.0115
ENSG00000072840	EVC	3.6926	0.0537	-0.0575	-0.082	0.0771	-0.0123	0.0173	0.005	-0.0641	-0.0324	0.0144	-0.0313	-0.0369	0.0223	0.0331	0.0034	0.0024	-0.0098	0.0127	-0.0113	0.0125	0.0065	0.0443	-0.0121	-0.0243	-0.0134	0.0008	-0.0068	-0.0244	0.016	0.0079	0.0126
ENSG00000072849	DERL2	9.1683	-0.1442	0.1551	-0.0983	-0.3864	-0.0293	-0.0279	-0.0544	0.241	0.0884	0.0509	0.0248	-0.0086	-0.0471	0.0653	-0.009	0.0006	-0.0093	0.0207	0.0016	-0.0887	0.0011	-0.0485	0.0144	0.0402	-0.0251	-0.0022	-0.0037	-0.0064	0.0118	-0.0033	-0.0195
ENSG00000072858	SIDT1	8.6872	0.0383	-0.6	-0.0263	0.1307	-0.0235	-0.1194	-0.0069	-0.1711	0.0785	-0.0938	0.0205	0.02	-0.0018	-0.0515	0.0003	-0.0159	-0.0173	-0.0299	-0.0182	0.0077	0.0104	0.0172	-0.011	0.0001	0.0391	-0.0169	0.0136	-0.0146	-0.0154	0.0007	0.0244
ENSG00000072864	NDE1	10.0859	0.1599	0.5395	-0.0065	-0.0185	-0.0078	-0.0088	0.0511	-0.1862	0.0608	-0.0902	-0.0194	-0.0042	0.0516	-0.0658	0.0101	-0.0024	0.0269	0.0081	-0.0027	0.012	-0.0312	0.0143	-0.0199	-0.008	-0.0164	-0.0056	-0.0331	-0.011	0.0161	-0.0097	0.0331
ENSG00000072952	MRVI1	10.0897	0.1119	0.7125	0.0534	-0.0309	-0.0119	-0.1035	-0.0537	-0.003	0.041	0.0089	-0.025	-0.0142	-0.0288	0.0033	-0.0167	0.0147	-0.0186	0.0254	0.0019	-0.0257	-0.0006	0.0088	-0.0223	0.0122	-0.038	-0.0149	-0.0318	-0.0019	0.0136	-0.0019	0.012
ENSG00000072954	TMEM38A	6.3738	-0.0705	0.3318	-0.0239	-0.239	0.0017	0.1738	0.0631	-0.0267	-0.0296	0.0694	0.0142	-0.0302	-0.0135	-0.0095	-0.0311	0.0132	-0.0185	0.0515	0.0363	-0.0472	-0.0078	0.0327	-0.0143	0.02	0.0042	-0.029	0.0031	-0.0073	0.0018	0.0078	0.0329
ENSG00000072958	AP1M1	10.9387	-0.0106	0.2604	-0.0584	-0.4303	0.0333	-0.0073	0.0342	-0.2364	0.0367	-0.0233	0.0211	-0.0189	-0.0159	-0.0249	0.0016	-0.0114	0.0497	0.0203	0.057	-0.0819	0.003	0.0145	-0.0424	0.0285	0.0275	-0.0355	-0.0519	0.0328	-0.0006	-0.0004	-0.0126
ENSG00000073008	PVR	7.571	0.0263	0.2821	-0.1334	-0.1152	-0.0522	0.2396	-0.0045	-0.1602	-0.0842	-0.0289	-0.0099	0.0095	0.0371	-0.0105	-0.0025	-0.0167	-0.0159	-0.0092	0.0323	-0.0107	0.034	0.0177	0.0086	0.027	0.0054	-0.0234	-0.0014	0.0077	-0.002	-0.0121	0.0256
ENSG00000073009	NA	8.2823	0.0797	0.5169	-0.1556	-0.2171	0.0412	-0.0464	0.0023	-0.1822	0.0193	0.0043	-0.001	-0.0262	-0.0033	-0.0574	-0.0103	0.001	0.0208	0.0205	0.004	-0.0275	0.0047	0.0369	-0.0278	-0.0004	0.0268	-0.0145	-0.0593	0.0064	0.0155	-0.0005	0.0001
ENSG00000073050	XRCC1	9.2082	-0.0951	0.2109	0.0374	-0.5186	0.0177	-0.0051	0.0183	-0.1854	0.0843	-0.023	0.018	-0.0006	0.0036	-0.0229	-0.0032	-0.003	0.0522	0.0167	0.0207	-0.091	0.0249	0.014	-0.0446	0.0341	0.0161	-0.0217	-0.0351	-0.01	0.0122	-0.0042	-0.0016
ENSG00000073060	SCARB1	7.7931	-0.0017	0.1212	-0.0098	-0.1411	-0.0725	0.2036	-0.0043	-0.1755	-0.0621	-0.0336	0.014	-0.0014	0.0053	0.0086	-0.0254	0.0022	-0.0066	-0.0036	0.0518	-0.0288	0.0138	0.0322	0.0091	0.0024	-0.0003	-0.0088	0.0176	0.0322	0.009	-0.0004	0.0378
ENSG00000073067	CYP2W1	0.5792	-0.1628	-0.0126	0.0759	-0.0383	0.0068	0.0066	0.0327	-0.0408	-0.0313	0.021	-0.0175	-0.0121	0.0174	-0.0254	-0.0116	-0.0216	-0.0018	0.0105	-0.0014	-0.0079	-0.0013	0.0223	0.0075	-0.0199	-0.0164	-0.0168	-0.0182	0.0279	-0.0019	0.0002	0.0155
ENSG00000073111	MCM2	7.5192	-0.0449	-0.3369	-0.0668	-0.1144	0.0263	-0.0605	0.0035	-0.1701	0.0309	0.0208	0.0207	0.0139	-0.0299	-0.0174	-0.0038	-0.0207	0.0337	-0.044	0.0077	-0.033	0.0441	0.0458	-0.0482	-0.0059	-0.0164	0.0395	-0.031	0.0073	0.018	-0.0015	0.0099
ENSG00000073146	MOV10L1	1.1302	-0.0926	0.0226	-0.0157	-0.0401	-0.0033	0.0038	0.0565	-0.0096	-0.0236	-0.0126	0.0281	0.0464	0.0391	-0.0124	0.0274	-0.0263	-0.0154	0.0209	0.0115	-0.0109	0.0183	-0.0002	-0.0067	0.0009	0.0003	-0.0025	-0.0035	0.03	0.0156	0.0249	0.0023
ENSG00000073150	PANX2	8.9498	0.1311	0.6405	0.081	-0.1482	-0.0112	-0.0319	0.0157	-0.0559	0.1167	-0.0859	0.01	0.0002	0.0359	-0.0327	-0.0107	0.0014	0.0514	-0.0031	0.0144	-0.0437	0.0154	-0.0126	-0.0172	-0.0226	-0.0369	-0.0279	-0.0353	0.0014	0.0268	0.0213	0.0044
ENSG00000073169	SELENOO	10.0498	-0.0728	0.1894	0	-0.4863	-0.0364	0.011	-0.0174	-0.0521	0.0794	-0.0117	0.0374	0.0085	-0.0497	0.03	-0.0314	-0.0233	0.0597	-0.0072	0.0071	-0.1065	0.034	0.0362	0.0062	0.0297	-0.0145	-0.0133	-0.0096	0.0195	0.0208	0.0164	-0.0228
ENSG00000073282	TP63	2.354	0.0509	-0.1188	0.0341	0.1508	-0.0238	-0.02	-0.0329	0.0198	-0.0293	0.029	-0.031	0.0068	0.0092	0.019	0.0065	-0.0052	-0.0119	-0.0239	0.0021	0.0257	0.0145	0.0356	-0.021	-0.0176	0.0216	0.0073	0.017	0.0019	0.0752	-0.0043	0.037
ENSG00000073331	ALPK1	10.5161	0.1879	0.7193	0.0178	0.0879	-0.0769	-0.1344	-0.0259	0.0296	-0.0381	0.0471	-0.0118	-0.002	-0.0485	-0.0045	0.0119	-0.0037	-0.0112	0.0138	-0.0104	-0.0281	0.0076	0.021	-0.0098	0.006	-0.0294	-0.0064	-0.0234	-0.0074	0.0221	0.0083	-0.0016
ENSG00000073350	LLGL2	9.626	-0.0684	-0.3749	-0.4512	-0.1957	-0.01	-0.0879	-0.0196	-0.0544	0.1498	-0.113	0.0348	0.0303	-0.0448	0.0098	-0.0021	-0.0027	0.0408	-0.0273	-0.0302	-0.0561	0.0446	-0.0147	0.0077	-0.0436	-0.0099	0.0191	0.0035	0.0171	0.0089	0.0044	0.0081
ENSG00000073417	PDE8A	7.7197	0.1855	-0.3391	0.0593	0.3742	-0.0487	0.1122	0.0385	-0.0123	-0.102	0.0077	-0.0289	0.017	0.0186	0.0317	0.0485	-0.0289	-0.054	-0.0026	-0.0154	0.0813	-0.0003	0.0089	0.0129	-0.0043	0.0071	-0.0283	0.0329	-0.0048	0.011	-0.0091	0.0297
ENSG00000073464	CLCN4	6.7629	0.1244	0.2767	0.0071	0.1372	-0.047	0.0275	-0.0469	-0.0668	0.0252	0.0092	-0.0003	-0.0012	0.0508	-0.0472	-0.0236	0.0451	-0.0076	0.0079	0.0559	0.0253	-0.0107	0.0121	-0.0278	0.0055	-0.0134	-0.0279	-0.0113	-0.0175	-0.0162	0.0139	-0.0041
ENSG00000073536	NLE1	7.7638	-0.1105	-0.3923	0.2592	-0.2333	0.0312	-0.0312	-0.0206	-0.0813	0.0268	-0.0257	0.0132	-0.0103	-0.008	-0.0116	-0.0275	0.0091	0.0131	0.0015	0.0024	-0.006	0.0117	-0.002	-0.0058	0.0211	0.0527	0.0212	-0.0088	0.0071	0.0205	-0.006	0.0007
ENSG00000073578	SDHA	10.3445	-0.1544	-0.1924	-0.1285	-0.4401	-0.0127	-0.0315	0.0098	-0.1994	0.0256	0.0454	-0.0181	-0.0587	-0.0496	-0.0184	-0.0135	-0.0107	0.0454	0.0011	0.0129	-0.1181	0.0025	0.0179	-0.0345	0.04	0.029	-0.0039	-0.0264	0.0246	0.0188	-0.0126	0.0077
ENSG00000073584	SMARCE1	8.7416	0.0497	-0.369	-0.0427	0.1456	-0.0474	0.0222	-0.0402	0.1584	-0.0094	0.0283	-0.0278	-0.0084	0.0034	0.0268	-0.0042	0.0095	-0.0272	0.003	-0.0189	0.0131	-0.0184	-0.0518	-0.0213	0.0091	0.034	0.024	0.0103	0.0111	-0.006	-0.0115	-0.0143
ENSG00000073598	FNDC8	1.1236	-0.0272	-0.1176	0.0339	0.0705	-0.011	-0.0358	0.0211	-0.0527	-0.0203	-0.021	-0.0058	-0.0142	0.0126	0.0075	-0.0001	0.0362	-0.0149	-0.0067	0.0356	0.0127	-0.0378	-0.0266	-0.0421	-0.0005	0.0078	0.0053	0.0028	-0.0103	0.0181	0.027	0.0137
ENSG00000073605	GSDMB	9.528	-0.0738	-0.3392	0.0847	-0.1506	-0.0778	-0.0794	0.0681	-0.0596	0.0747	0.0008	0.0194	0.0167	-0.0113	0.0005	-0.0089	-0.0335	0.0126	0.0607	-0.0155	-0.0948	-0.0072	0.0268	0.0078	-0.0015	-0.0156	0.0312	0.0296	0.0091	-0.0207	0.0198	-0.0059
ENSG00000073614	KDM5A	10.2925	0.2148	0.4	-0.1022	0.3458	-0.0791	-0.0467	0.0076	-0.0407	-0.0097	-0.0331	-0.0225	0.0144	0.0601	-0.0044	0.0345	0.0049	-0.0327	0.01	0.0142	0.042	0.0059	-0.0249	-0.0572	-0.0082	0.0065	0.0062	-0.0108	-0.0293	0.0143	-0.0212	0.0044
ENSG00000073670	ADAM11	3.3268	0.0267	-0.1784	0.1257	-0.1087	-0.0089	0.0048	0.0489	-0.0967	-0.0175	-0.0166	0.0147	0.0104	0.0152	-0.0046	0.0121	-0.0226	0.0332	0.0066	0.0031	-0.048	0.0142	0.0169	0.0216	-0.0167	-0.0015	0.0125	0.0014	-0.0021	-0.0098	-0.0052	-0.0235
ENSG00000073711	PPP2R3A	4.234	0.0418	0.018	-0.0003	0.1706	-0.0169	0.0253	0	0.0861	0.0308	-0.042	0.003	0.0232	0.006	0.0195	0.0083	-0.0187	-0.0141	-0.0053	-0.0047	0.0057	-0.0085	-0.0541	0.0026	-0.024	0.0327	-0.0059	0.0011	0.0006	0.0046	0.0102	-0.0087
ENSG00000073712	FERMT2	1.2638	-0.0222	-0.0521	-0.0518	0.0935	-0.0019	0.01	0.0196	0.0082	0.019	0.0059	-0.0003	0.0173	0.0086	-0.0005	0.0011	0.0113	-0.0113	-0.0115	-0.0423	0.0341	0.0089	-0.0198	-0.0052	0.0001	0.0087	-0.0355	0.0252	-0.04	0.0212	-0.0109	0.0047
ENSG00000073734	ABCB11	0.4177	-0.2718	0.1927	-0.015	-0.0079	-0.0082	-0.0361	0.038	-0.0267	-0.0001	-0.0162	0.0242	-0.0333	0.038	-0.0278	-0.0038	0.043	-0.006	0.0425	0.0289	-0.023	-0.0365	0.0258	-0.0049	-0.0251	0.0064	-0.0489	0.0043	-0.0072	-0.0165	-0.0111	0.0186
ENSG00000073737	DHRS9	8.7011	-0.002	0.4187	-0.0827	-0.0324	-0.0547	-0.0268	0.0213	0.0287	-0.0732	0.0756	-0.018	-0.0099	0.0667	-0.0574	0.0228	-0.0048	0.0072	0.0544	0.0502	-0.0328	0.0088	-0.017	0.0104	0.025	-0.0037	-0.013	0.0106	-0.043	0.0142	-0.0052	0.0097
ENSG00000073754	CD5L	0.4741	-0.2905	0.0916	-0.0701	-0.1014	0.0323	-0.0272	0.0006	-0.0075	-0.0328	0.0082	-0.0184	-0.0135	0.0059	0.0232	0.0264	-0.0129	0.0004	0.0183	-0.0046	-0.0204	0.0171	0.0133	0.0079	0.0183	-0.0151	-0.0226	-0.0221	-0.0067	0.0159	0.0077	0.0036
ENSG00000073756	PTGS2	7.5883	0.2529	0.3714	-0.0082	0.4398	-0.0207	0.0232	0.0071	0.1103	-0.0068	-0.0382	-0.0038	0.0232	0.0451	0.0109	0.0029	0.004	-0.0301	0.015	0.0022	0.0729	-0.0146	-0.0519	0.0164	0.004	-0.0165	0.0027	-0.0086	-0.0218	0.0322	0.023	0.0183
ENSG00000073792	IGF2BP2	7.4334	-0.1044	0.2102	-0.0307	-0.2283	0.5688	-0.05	-0.0136	-0.026	-0.1434	-0.0109	-0.0456	-0.0062	0.0037	0.0331	-0.047	0.0075	0.0107	0.0168	0.0174	0.1836	0.0021	0.0119	0.007	0.0319	-0.0386	0.002	-0.0201	0.0018	0.0075	-0.0035	-0.0198
ENSG00000073803	MAP3K13	6.6103	-0.0167	0.0626	0.0139	0.0854	-0.0254	0.0029	-0.0758	0.1624	-0.0448	0.0777	0.0246	0.0073	-0.0082	0.0213	-0.0007	0.0259	-0.0318	-0.0046	-0.0028	0.0336	-0.0093	-0.0494	-0.0048	0.0086	0.0076	0.0129	0.0067	-0.0173	-0.0097	-0.0167	-0.021
ENSG00000073849	ST6GAL1	11.4604	0.1137	-0.5483	0.139	0.1942	0.0116	-0.0789	0.0329	-0.1903	0.0411	-0.0251	-0.0286	-0.0257	0.0213	-0.0401	-0.0377	0.0047	-0.0069	-0.0332	-0.0037	0.0579	-0.0032	0.0186	-0.0561	0.003	0.0605	-0.0063	-0.0147	0.0011	-0.033	-0.0131	0.0161
ENSG00000073861	TBX21	10.1072	-0.0673	-0.2738	-0.5961	-0.1614	0.0004	-0.1064	-0.0187	-0.0778	0.1262	-0.123	0.0319	0.0481	-0.0606	-0.011	0.0094	-0.0102	0.0281	-0.0426	0.0015	-0.0502	0.0621	-0.0565	-0.0013	-0.0306	-0.011	0.0266	-0.0006	0.022	-0.0015	0.002	0.0138
ENSG00000073905	VDAC1P1	1.2228	-0.0239	-0.0604	-0.0033	-0.015	-0.003	-0.0023	-0.0009	-0.0318	0.0073	-0.0069	0.0176	0.0011	0.0093	-0.0262	-0.0078	0.0112	-0.0365	-0.0073	0.0015	-0.0258	0.0268	0.0206	0.0102	0.0251	0.0099	0.0067	0.0117	0.002	-0.0131	0.0084	0.0072
ENSG00000073910	FRY	9.4909	0.3026	0.5291	-0.0277	0.4234	-0.0511	0.0139	0.1286	-0.0667	-0.0231	-0.0509	-0.0152	0.0099	0.0539	-0.037	0.0324	-0.014	-0.0328	0.0603	0.0003	0.0447	0.0123	-0.007	-0.0248	-0.0097	-0.0172	0.0146	-0.0171	-0.005	0.0215	0.0034	-0.0021
ENSG00000073921	PICALM	12.1903	0.2942	0.6556	-0.0426	0.3006	-0.0598	-0.0459	-0.0253	0.079	-0.0162	-0.0081	-0.0293	-0.0228	0.0117	-0.0061	0.003	0.0207	-0.0502	0.0093	0.0032	0.0377	-0.0147	-0.0503	-0.0259	0.004	-0.006	-0.0014	-0.0173	0.0027	0.0126	0.0005	0.0005
ENSG00000073969	NSF	8.976	0.0719	0.2146	-0.2007	0.0512	-0.0766	0.1343	-0.0398	0.0104	-0.1284	0.0536	-0.0502	-0.0224	0.0015	0.0142	0.001	-0.0084	-0.0474	0.0223	0.0172	-0.0038	-0.0195	-0.0389	-0.0182	0.0634	0.0286	-0.0295	0.0137	0.0178	0.0147	-0.0245	0.0247
ENSG00000074047	GLI2	0.0202	-0.337	0.2681	-0.0437	-0.4348	0.0446	-0.0163	-0.0118	-0.0565	0.0392	0.0003	-0.0077	-0.0355	-0.0197	-0.012	-0.0211	0.0156	0.0373	0.0219	0.0176	-0.0507	-0.0076	0.0145	-0.0106	0.0294	0.0322	0.0026	-0.026	0.0171	0.0074	0.0047	-0.0033
ENSG00000074054	CLASP1	9.0922	0.1741	0.1729	-0.12	0.4033	-0.0584	-0.0782	0.0464	-0.2116	0.0058	-0.0838	-0.0101	0.0241	0.0096	-0.0122	0.0306	-0.007	-0.0414	0.0005	-0.0122	0.0524	0.0301	0.014	-0.0491	-0.028	-0.0071	0.0017	-0.0072	0.0083	0.0111	-0.0146	-0.0039
ENSG00000074071	MRPS34	9.3942	-0.2383	-0.0838	-0.0071	-0.5992	0.02	0.0161	-0.0452	0.0329	0.0473	0.0644	0.0238	-0.0245	-0.0709	0.0391	-0.0268	0.0064	0.0618	-0.0214	0.0016	-0.0952	-0.0015	0.0081	0.0164	0.0325	0.0161	0.0024	-0.018	0.0153	-0.0024	0.0033	-0.0034
ENSG00000074181	NOTCH3	2.7122	0.0932	0.1163	-0.0879	0.0279	-0.0217	0.0946	-0.0178	-0.0896	0.0013	-0.0058	0.0448	0.0587	0.0296	-0.0063	0.0074	0.0145	-0.029	-0.008	-0.0141	0.0121	0.046	0.0324	-0.0033	-0.0206	-0.0144	0.0022	-0.034	0.0097	0.0123	-0.0179	0.0092
ENSG00000074201	CLNS1A	9.0119	-0.0917	-0.3791	0.0304	-0.0515	-0.0069	0.0975	-0.0598	0.336	-0.0685	0.1166	0.0195	-0.0254	-0.0026	0.0888	-0.0057	0.0158	-0.0095	-0.0097	-0.0166	0.0403	-0.0422	-0.0649	0.0342	0.0186	0.0412	0.0389	0.0288	0.0148	-0.0007	-0.0147	-0.0035
ENSG00000074211	PPP2R2C	0.159	-0.3519	0.1297	-0.1048	-0.1871	-0.0044	-0.0377	-0.0134	-0.0158	0.0429	-0.0178	-0.0342	-0.0209	0.0119	0.0022	-0.0076	-0.0192	0.0168	0.021	-0.0077	-0.0302	-0.0181	0.0034	-0.0044	-0.0002	0.0118	-0.0244	-0.0244	-0.0019	-0.0076	0.0253	-0.0153
ENSG00000074219	TEAD2	4.7869	0.0285	-0.2591	0.2347	-0.0416	-0.001	-0.0155	-0.0191	-0.1228	0.0741	-0.0045	0.0154	0.024	-0.009	-0.0361	-0.0756	0.001	-0.001	-0.0119	-0.0069	-0.008	0.0127	0.1116	-0.0642	-0.0455	-0.0369	-0.0912	0.0093	-0.0246	-0.0695	-0.0218	-0.0166
ENSG00000074266	EED	7.8161	0.0092	-0.3602	-0.0714	0.1243	-0.0729	0.0247	-0.0455	0.3075	-0.0002	0.0755	-0.0167	-0.0202	-0.0043	0.064	0.0092	0.0086	-0.0207	-0.0071	-0.0186	-0.0004	-0.0445	-0.0329	0.0044	0.0141	0.0043	0.0233	0.0268	0.0105	0.0115	-0.0108	-0.0199
ENSG00000074276	CDHR2	4.4107	0.0429	-0.2542	0.0927	0.1762	-0.0016	-0.0654	-0.016	-0.092	-0.0097	-0.0599	-0.0072	0.0087	-0.0134	0.009	0.0168	-0.0097	0.0237	-0.0124	0.0112	-0.016	0.0197	0.0326	0.0162	-0.0268	0.0112	0.0469	0.0111	0.0011	-0.0029	-0.0355	0.0126
ENSG00000074317	SNCB	0.4137	-0.2953	0.0755	-0.0235	-0.1182	-0.0075	0.0203	-0.0106	-0.0183	0.0512	0.0056	0.0142	-0.0174	0.0049	-0.0081	-0.0114	0.0104	0.0219	-0.0213	-0.0232	-0.0292	0.0095	-0.0027	-0.0135	-0.032	0.0035	-0.0233	-0.0173	0.0014	-0.034	0.0058	-0.0098
ENSG00000074319	TSG101	9.9844	-0.0291	0.5816	-0.0537	-0.4244	0.065	-0.0251	-0.0438	0.096	0.0553	0.0402	0.0131	-0.032	-0.0163	-0.0091	-0.0172	0.0032	0.0303	0.0157	0.0225	-0.0465	-0.026	-0.037	0.0023	0.0452	-0.001	-0.0065	-0.0117	0.0124	0.0086	0.0033	-0.0035
ENSG00000074356	NCBP3	8.3703	0.1658	0.1856	-0.1074	0.4889	-0.1142	0.0531	0.0805	-0.017	-0.037	-0.0512	0.0024	0.0392	0.0637	0.0005	0.0457	0.0128	-0.0672	0.0204	-0.0106	0.0265	-0.0108	-0.0045	0.0249	-0.0171	-0.0016	0.0263	0.0131	0.0088	0.018	-0.0168	0.0149
ENSG00000074370	ATP2A3	13.1288	0.0268	0.2473	0.0406	-0.3026	0.0334	-0.0743	0.1244	-0.2221	0.1785	-0.0875	0.031	-0.0053	0.0137	-0.0726	-0.0117	-0.0153	0.0548	0.0298	-0.0032	-0.0645	0.0084	0.0548	-0.0548	-0.0088	-0.0126	-0.041	-0.0404	0.0116	-0.0004	0.0172	-0.0162
ENSG00000074410	CA12	1.8131	0.07	0.2825	0.0321	0.0045	0.0077	-0.0543	-0.0373	-0.0199	0.0147	0.012	0.0041	0.0037	0.0088	-0.0015	0.0277	0.0238	0.0222	-0.0128	-0.0024	-0.0243	-0.0177	-0.0247	0.0204	-0.0086	-0.0347	0.0046	-0.0294	-0.0586	0.0115	-0.0049	0.015
ENSG00000074416	MGLL	7.8981	-0.0389	0.1476	-0.1136	-0.2509	0.2208	0.0019	0.0295	-0.1577	-0.0472	-0.0098	-0.0536	-0.0715	0.016	-0.2077	0.0009	0.0052	0.0322	-0.0349	0.0101	0.0387	0.0018	0.0207	-0.022	0.0129	-0.0322	0.0012	-0.0052	-0.0065	0.0064	0.0176	-0.0421
ENSG00000074527	NTN4	2.6238	0.0663	-0.1294	-0.1112	0.1648	-0.0147	-0.0201	0.0067	0.0054	0.0839	-0.0517	-0.0044	-0.0441	0.013	-0.0014	-0.0223	0.0177	-0.0537	-0.0141	-0.048	0.0147	0.0143	-0.0023	0.0052	-0.0084	0.0212	-0.008	-0.0057	0.0131	-0.0132	-0.0106	-0.0139
ENSG00000074582	BCS1L	8.1688	-0.1039	-0.3811	0.0965	-0.4066	0.0218	-0.0344	-0.0481	-0.0833	0.082	-0.0063	0.0251	0.011	-0.0296	0.0339	-0.0354	-0.0141	0.0326	-0.0045	-0.0053	-0.0786	0.0451	0.0516	0.0032	0.0084	0.0033	-0.0082	0.0028	-0.0096	-0.0014	-0.008	-0.0178
ENSG00000074590	NUAK1	3.1167	0.0278	-0.166	-0.3961	0.06	-0.0216	-0.0402	-0.0208	-0.0167	0.0723	-0.1103	-0.0149	-0.0284	-0.0175	0.0219	0.0018	-0.0038	0.0047	-0.0302	0.0103	-0.0105	0.015	-0.0695	-0.0008	-0.0411	0.0009	0.0128	0.0123	0.0053	0.0059	-0.0043	0.0042
ENSG00000074603	DPP8	9.017	0.1866	0.0465	-0.0554	0.5608	-0.0473	0.0444	0.0252	0.1295	-0.0572	-0.0479	-0.0187	0.0083	0.0461	0.0203	0.0101	-0.0078	-0.0667	0.0071	-0.0025	0.0947	-0.0108	-0.0541	0.0004	-0.0089	-0.0009	0.0125	0.0152	-0.0116	0.007	0.0043	-0.0086
ENSG00000074621	SLC24A1	6.9435	0.1029	-0.4845	-0.002	0.301	-0.0491	0.0252	0.0114	-0.0077	-0.0207	-0.0604	-0.0048	0.0099	0.0224	0.0205	0.0026	-0.0279	-0.0272	-0.0209	-0.0058	0.0442	-0.0254	0.0179	-0.0125	-0.0164	-0.0022	-0.0227	0.029	-0.0021	-0.0279	-0.0066	0.0096
ENSG00000074657	ZNF532	6.2874	0.1182	-0.2327	-0.076	0.3975	-0.0765	0.0982	-0.0147	-0.0597	-0.0402	-0.0259	-0.0376	-0.0116	0.0502	0.0376	-0.0362	0.0244	-0.038	-0.0189	-0.0102	0.0796	0.0283	0.0078	0.0021	-0.0417	-0.0004	-0.0359	0.029	-0.0103	-0.0303	-0.027	0.0186
ENSG00000074660	SCARF1	9.3803	0.109	0.4949	-0.0939	0.0125	-0.0737	-0.0686	0.0056	-0.0143	-0.0601	0.0582	0.0005	-0.0397	-0.0876	-0.0304	0.0169	-0.0141	-0.016	0.0202	-0.0151	-0.0531	0.0209	0.0172	-0.0127	0.0361	-0.0172	0.013	-0.0156	-0.0141	0.0419	0.0126	-0.0175
ENSG00000074695	LMAN1	8.3771	0.0582	-0.4028	-0.0546	0.3868	-0.0023	-0.0037	-0.0157	0.1268	-0.0315	0.0213	-0.0239	-0.023	0.0092	0.0612	0.0003	0.0154	-0.0703	-0.017	-0.0066	0.0788	0.0043	-0.0103	0.0047	-0.0028	0.0311	0.0299	0.024	-0.0007	0.0221	0.0099	0.0014
ENSG00000074696	HACD3	7.724	0.0471	-0.5787	0.0274	0.2607	0.0172	-0.0312	-0.0332	0.1335	0.0005	-0.001	-0.0144	-0.0117	0.0103	0.0404	-0.005	0.013	-0.0378	-0.0303	-0.0081	0.0606	-0.0133	-0.0536	-0.0068	0.0109	0.055	0.0384	0.042	0.0052	0.022	-0.0089	0.0042
ENSG00000074706	IPCEF1	9.5455	0.1916	0.0581	0.2314	0.4012	-0.0532	0.0011	0.0726	0.0049	-0.0414	-0.0427	0.0044	0.0066	0.0745	-0.0253	0.0336	-0.0165	-0.0473	0.0121	0.0286	0.051	-0.0239	-0.0475	-0.0326	0.05	0.043	0.0389	-0.0097	-0.023	0.0552	-0.0088	-0.0168
ENSG00000074755	ZZEF1	10.7838	0.2414	0.2425	-0.0888	0.3905	-0.0934	-0.0196	0.0521	-0.2507	0.0062	-0.1037	-0.0071	0.0206	0.0567	-0.0321	0.0131	0.0008	-0.0223	0.0236	0.0019	0.0412	0.0265	0.0417	-0.0425	-0.0293	-0.0054	0.0048	-0.0264	-0.0092	0.01	-0.0013	0.009
ENSG00000074771	NOX3	0.024	-0.304	0.247	-0.0379	-0.3878	0.0294	-0.0174	0.0008	-0.0786	0.0446	0.0157	0.0083	-0.0292	-0.0073	-0.007	-0.0307	0.0246	0.0259	0.0169	0.0042	-0.0496	-0.0015	0.014	-0.0191	0.0073	0.0095	-0.015	-0.0397	-0.0025	0.0051	0.0194	0.0072
ENSG00000074800	ENO1	13.6609	-0.1633	0.2072	-0.0909	-0.5307	0.0466	0.0377	-0.0326	-0.1904	-0.0614	0.0674	-0.0012	-0.0583	-0.0697	0.0116	-0.0296	-0.0083	0.0183	0.0029	0.0184	-0.087	0.0161	0.0133	-0.0268	0.0584	0.0237	-0.0125	-0.0433	0.0278	0.0126	-0.0206	0.0063
ENSG00000074803	SLC12A1	5.2131	0.0824	0.2523	0.0982	0.0754	-0.037	0.0367	-0.0051	-0.0526	0.0384	-0.0731	0.0141	0.0138	-0.0309	0.0175	-0.0016	0.0205	-0.0138	-0.0089	-0.0305	-0.0265	0.0519	-0.0013	0.0393	-0.0734	0.0141	0.0224	-0.025	-0.0047	0.0023	0.0027	0.0429
ENSG00000074842	MYDGF	9.1275	-0.2978	-0.0544	-0.1497	-0.5068	-0.0205	0.0861	-0.0764	0.0578	-0.0339	0.1003	0.0291	-0.0212	-0.0689	0.0547	-0.0038	0.006	0.0445	-0.0153	0.0111	-0.098	0.0355	0.0053	0.0415	0.0244	0.0049	0.028	-0.0007	0.0101	0.0146	0.0163	0.0173
ENSG00000074855	ANO8	7.3758	0.1657	-0.3217	0.0453	0.0685	-0.042	0.0074	-0.0354	-0.1448	-0.0494	-0.0437	0.0059	0.0043	0.003	0.0431	0.0083	-0.0088	0.0258	-0.0416	-0.0064	-0.0206	0.034	0.0762	-0.0223	-0.012	-0.0033	-0.0006	0.0049	-0.0007	-0.0121	0.0162	-0.002
ENSG00000074935	TUBE1	5.8716	0.0959	-0.409	0.1233	0.3729	-0.0261	0.0116	0.0216	0.1857	-0.018	0.0247	0.0163	0.0075	0.0242	0.0386	0.0081	0.0206	-0.0578	-0.0057	-0.0358	0.0696	-0.0162	-0.053	0.0186	-0.0127	0.0511	0.0238	0.0446	-0.0045	0.0145	-0.0097	0.0015
ENSG00000074964	ARHGEF10L	9.0555	0.0268	0.2291	-0.2188	-0.1727	-0.0523	0.2484	-0.0138	-0.1887	-0.2197	0.0918	-0.0428	-0.0549	-0.0259	0.0406	-0.0061	-0.0041	0.0003	0.0245	0.0334	-0.0302	0.0042	0.0161	-0.0178	0.0298	0.0052	-0.0328	-0.0012	0.0266	-0.0013	-0.0107	0.0154
ENSG00000074966	TXK	8.3559	0.1041	-0.3893	0.0955	0.3823	-0.0466	0.0091	0.0429	-0.0126	-0.0608	-0.0577	0.061	0.1311	0.0001	-0.0387	0.0367	-0.0242	-0.0326	-0.0529	-0.0092	0.0514	0.064	-0.0208	0.0079	0.0325	0.0377	0.0488	0.0193	0.0061	0.0394	0.0176	0.0232
ENSG00000075035	WSCD2	1.6491	0.0002	-0.0568	0.0019	-0.0456	0.0334	-0.0085	0.0391	-0.0279	0.0433	-0.0181	0.024	0.0141	0.0266	0.0001	-0.0006	0.0314	-0.0192	-0.0127	-0.007	-0.0031	0.0097	0.0075	0.0104	-0.0275	0.0022	-0.0447	0.0241	-0.0069	-0.0111	0.0063	0.016
ENSG00000075043	KCNQ2	0.6664	-0.1956	-0.0069	0.0994	-0.1147	-0.003	-0.0033	-0.0075	-0.0272	0.0129	0.0244	-0.0169	0.0085	-0.0092	0.0027	-0.0225	0.0014	-0.0018	-0.0067	-0.0109	-0.0101	-0.0186	0.0035	-0.0104	-0.0078	0.0328	0.0034	-0.0299	-0.0171	-0.0313	0.0139	-0.0375
ENSG00000075073	TACR2	1.9125	-0.0169	0.0022	-0.0352	0.0065	-0.0137	0.0529	-0.0025	-0.0479	-0.0238	-0.0371	-0.0119	-0.0149	-0.0151	0.0113	0.0349	0.0201	-0.0326	0.0247	0.0212	-0.0315	-0.0178	0.0356	-0.0064	0.0026	0.0204	0.0353	-0.0029	-0.0104	0.0137	-0.0049	-0.0001
ENSG00000075089	ACTR6	6.361	0.0257	-0.3104	-0.0036	0.229	0.0246	0.0399	-0.0461	0.3568	-0.0281	0.0344	0.0178	0.0032	0.017	0.0907	0.0014	-0.0019	-0.0297	-0.0132	-0.002	0.086	-0.0175	-0.0538	0.0212	-0.0207	-0.0003	0.0256	0.0208	-0.0024	0.0282	0.0017	-0.0095
ENSG00000075131	TIPIN	4.5391	-0.0679	-0.2759	-0.0094	0.0055	-0.0373	0.0225	-0.0508	0.0934	-0.0189	0.0533	0.0125	-0.0069	0.0128	0.0293	0.0037	-0.0143	-0.0146	-0.0361	0.0266	0.0181	0.0141	-0.0256	0.0209	-0.0119	0.0145	0.0272	0.0058	0.0021	0.0125	-0.0143	-0.0447
ENSG00000075142	SRI	9.2511	-0.2306	0.0457	-0.1112	-0.4071	-0.0001	0.0018	0.0365	0.2431	0.0225	0.0986	-0.0207	-0.038	-0.0516	0.0219	0.0113	-0.007	0.0247	0.024	-0.0057	-0.0623	-0.0353	-0.0524	-0.0098	0.0319	0.0078	0.0181	0.0166	0.0066	-0.0001	0.0134	-0.0129
ENSG00000075151	EIF4G3	8.897	0.1965	0.1852	-0.2537	0.4313	-0.0872	-0.0351	-0.0118	-0.101	-0.0765	0.0001	-0.0094	-0.0163	0.0211	-0.0113	0.0043	0.0065	-0.0338	0.0179	0.0011	0.0316	0.0338	0.0112	-0.0609	-0.0167	-0.0117	-0.0119	0.0049	-0.0092	0.004	-0.0051	0.0104
ENSG00000075188	NUP37	6.5622	-0.1109	-0.2218	-0.0369	-0.1596	0	0.0441	-0.0388	0.2512	-0.0399	0.1036	0.0056	-0.0128	-0.0031	0.0315	0.0246	0.0035	-0.0196	0.0006	0.022	-0.0155	-0.0354	-0.0182	0.0113	-0.0165	0.0241	0.0456	0.0011	0.0262	0.0067	0.0038	-0.0352
ENSG00000075213	SEMA3A	1.2729	-0.0357	-0.0605	0.0235	0.0677	-0.0046	0.0007	-0.0435	0.0296	-0.0583	0.0148	-0.0378	0.0047	0.035	0.0113	0.0054	-0.0264	-0.0106	0.0262	-0.0043	0.0363	-0.0338	-0.0188	0.0033	0.0088	0.0083	-0.0025	-0.009	0.015	0.0346	-0.0048	-0.024
ENSG00000075218	GTSE1	3.8877	-0.0124	0.0794	-0.1317	0.0242	0.021	-0.0475	0.0053	-0.0169	-0.0166	0.0314	-0.0032	-0.0212	-0.0095	0.0236	0.0518	0.0312	0.0455	-0.0397	0.0322	0.0057	0.0254	0.0017	-0.0065	-0.0181	-0.0715	0.0618	-0.0498	0.0164	0.0655	0.0044	-0.0105
ENSG00000075223	SEMA3C	5.0558	0.1939	0.1869	-0.0748	0.4409	-0.0329	0.1281	0.0443	0.0305	-0.0845	-0.0234	-0.0328	0.0073	0.0503	0.0045	0.0067	0.003	-0.0498	0.0279	0.0025	0.0804	-0.0061	-0.0267	-0.0044	0.0106	-0.0026	0.0197	0.0149	-0.0054	0.0181	0.0038	0.0072
ENSG00000075234	TTC38	9.9987	-0.1078	-0.1266	-0.5216	-0.2193	-0.0101	-0.0407	0.0086	-0.088	0.0797	-0.0587	0.0525	0.106	-0.0672	-0.0309	0.0151	-0.037	0.0378	-0.0198	0.0142	-0.0543	0.0981	-0.038	-0.0124	-0.0144	-0.0243	0.0129	0.012	0.0153	0.0144	0.0085	0.035
ENSG00000075239	ACAT1	7.436	-0.126	-0.3267	-0.0325	-0.1343	-0.0183	0.0111	-0.0717	0.3423	0.0042	0.0848	0.0146	-0.0164	-0.0014	0.0695	-0.009	0.0252	0.003	-0.007	0.0064	0.0129	-0.0403	-0.0251	0.0129	-0.0017	0.019	0.0389	-0.008	-0.0005	0.0175	-0.0138	-0.0649
ENSG00000075240	GRAMD4	9.0263	0.1567	0.1262	-0.2481	0.132	-0.064	0.2083	0.0412	-0.1438	-0.0881	0.0102	0.0182	0.0322	-0.0151	-0.0008	0.0397	-0.0075	-0.0004	-0.0082	0.0007	-0.0074	0.0388	0.0354	-0.0159	-0.0124	0.0152	0.0027	0.004	0.024	0.0271	0.0006	0.0171
ENSG00000075275	CELSR1	6.2268	0.0867	-0.304	0.1918	0.1409	-0.0468	-0.0201	0.0059	-0.0962	0.074	0.0027	-0.0028	-0.0052	0.0192	-0.0219	-0.0373	-0.0036	-0.0195	-0.0043	-0.0376	0.0541	0.0204	0.0596	-0.0596	-0.0302	-0.0094	-0.0811	0.0141	-0.0054	-0.0689	-0.0295	0.0343
ENSG00000075290	WNT8B	1.4238	0.0393	-0.1019	0.1673	0.1373	-0.0034	0.0326	0.0065	-0.0395	-0.0699	-0.0091	-0.0123	-0.0063	0.0226	0.0211	0.0373	0.0022	-0.016	0.0173	0.0202	0.033	0.034	0.0243	-0.0073	-0.0196	0.0374	0.0185	0.0142	-0.0181	0.0174	-0.0253	0.0016
ENSG00000075292	ZNF638	9.6787	0.1691	0.0693	0.0182	0.4856	-0.1082	0.0176	0.0381	0.1217	-0.0403	0.0189	-0.0269	0.0117	0.0709	0.0117	0.0396	0.0162	-0.0708	0.0153	-0.0041	0.0439	-0.028	-0.0328	-0.02	-0.0073	0.0069	0.0108	0.0253	-0.0117	0.0146	-0.027	-0.0074
ENSG00000075303	SLC25A40	7.8381	0.142	0.0585	-0.0312	0.4215	0.0015	0.1339	0.0279	0.1519	-0.0901	0.0068	-0.0132	-0.0118	0.0034	0.0647	-0.0278	0.0006	-0.0608	0.0126	-0.0009	0.0761	-0.0148	-0.0536	0.027	0.0146	0.0113	0.0123	0.0216	0.0195	0.0067	0.0056	-0.0082
ENSG00000075336	TIMM21	6.7372	-0.0397	-0.4514	0.0005	0.0008	-0.0606	0.0881	-0.0015	0.0988	-0.0156	0.054	0.0092	0.0119	-0.0064	0.0252	0.0002	0.0382	0.0026	-0.004	0.0107	-0.0116	-0.011	-0.0282	0.0166	-0.008	0.0472	0.0038	0.0482	0.001	-0.0198	-0.0101	-0.0035
ENSG00000075340	ADD2	6.1777	-0.0478	-0.2184	0.1834	-0.0579	0.1122	-0.0292	-0.01	-0.1281	-0.0653	0.0423	-0.0227	-0.0068	-0.0021	0.0067	-0.0337	-0.0316	0.0103	0.0165	0.0169	0.0509	0.0066	0.0115	-0.0492	-0.0218	0.027	-0.0643	-0.023	-0.0174	-0.0233	-0.0221	0.0031
ENSG00000075388	FGF4	0.0042	-0.322	0.2774	-0.0532	-0.4587	0.0493	-0.0123	-0.0208	-0.062	0.0367	-0.0025	-0.0017	-0.0285	-0.0135	-0.0117	-0.017	0.0082	0.0295	0.0125	0.0183	-0.0456	-0.0093	-0.0054	-0.0139	0.0279	0.0241	0.0008	-0.0483	0.0163	0.0087	0.0051	0.0037
ENSG00000075391	RASAL2	3.0668	0.0609	-0.0769	0.0395	0.1036	-0.0374	0.1151	0.0198	0.0448	-0.0433	0.0542	-0.0221	0.0036	0.0182	0.0325	-0.0398	0.0089	-0.0072	0.0132	-0.0049	0.0563	0.0266	0.0221	-0.0241	0.0052	0.001	-0.0508	0.0009	0.004	-0.0331	-0.0145	0.0293
ENSG00000075399	VPS9D1	9.5885	-0.0959	0.3946	-0.0908	-0.3741	-0.0411	-0.1655	-0.0582	0.0463	-0.0024	0.0827	0.0189	-0.0273	-0.1251	0.029	-0.0313	-0.0014	0.0331	0.0034	-0.0036	-0.1102	0.0282	0.0265	-0.0018	0.0237	-0.0398	-0.0019	-0.0372	-0.0063	0.0149	0.0094	-0.0135
ENSG00000075407	ZNF37A	7.0282	0.001	-0.4421	-0.0429	0.3172	-0.0963	0.0139	-0.0157	0.0596	-0.0428	0.0235	-0.0096	0.0058	0.0146	0.0233	0.0316	0.0147	-0.0427	-0.0181	-0.0172	0.0374	-0.0017	0.0123	-0.0588	-0.0077	0.0386	0.0386	0.0347	-0.0058	-0.0227	-0.024	0.0163
ENSG00000075413	MARK3	10.4082	-0.032	0.5476	-0.0296	-0.2455	0.2515	-0.0912	0.0583	0.0698	-0.0099	0.0069	0.0053	-0.0036	-0.0117	0.0452	-0.0072	-0.0203	0.0145	0.057	0.0023	0.0322	0.009	-0.0208	0.005	0.0429	-0.0544	-0.0044	-0.0154	0.0117	0.0065	-0.0128	-0.04
ENSG00000075415	SLC25A3	11.9207	-0.1873	0.1216	-0.0722	-0.5947	0.0339	0.0817	-0.0505	-0.0306	-0.0156	0.0408	-0.0099	-0.0351	-0.0554	-0.0015	-0.0043	-0.0122	0.0146	-0.0199	0.0192	-0.0941	-0.0199	-0.0293	0.0155	0.0584	0.017	0.0008	-0.0097	0.0369	0.0073	-0.0181	0.0139
ENSG00000075420	FNDC3B	8.982	0.1948	0.509	-0.0764	0.4044	-0.0409	-0.0356	0.0209	0.066	-0.0567	0.0115	-0.028	0.0009	-0.0123	0.0193	-0.008	-0.0074	-0.0435	0.0156	-0.0173	0.0493	0.0175	-0.023	-0.0183	0.0156	-0.026	0.0033	-0.0165	-0.0049	0.0085	0.0279	0.0084
ENSG00000075426	FOSL2	11.3581	0.1527	0.7222	-0.1401	0.1852	-0.037	-0.0471	-0.002	-0.1029	0.0173	-0.0303	-0.0226	0.0157	-0.0032	-0.0281	0.0055	0.0001	-0.0126	0.0224	0.0043	-0.0004	0.0198	0.0004	-0.0232	-0.0032	-0.0181	-0.0044	-0.0283	-0.0008	0.0155	0.0108	0.0188
ENSG00000075429	CACNG5	0.0099	-0.3243	0.2738	-0.0615	-0.4509	0.0489	-0.0221	-0.0197	-0.066	0.0395	-0.0106	-0.0082	-0.031	-0.0045	-0.0125	-0.0142	0.0117	0.0356	0.0159	0.0248	-0.0382	-0.0098	0.0025	-0.0243	0.0384	0.0227	0.0023	-0.0478	0.0071	0.0147	0.0056	-0.0026
ENSG00000075461	CACNG4	0.5386	-0.1993	0.0551	-0.0428	-0.0758	-0.0423	-0.0335	0.0103	-0.0249	0.0255	-0.0181	0.0318	0.0012	-0.0167	-0.0191	0.0192	0.0015	-0.0227	0.028	-0.0112	-0.0359	0.023	-0.0003	-0.0107	-0.0137	0.0098	0.0023	0.013	0.0066	-0.0087	-0.0066	0.0191
ENSG00000075539	FRYL	9.3096	0.1921	-0.1066	-0.0763	0.5192	-0.0356	-0.0214	0.0286	-0.006	-0.0493	-0.046	-0.0287	0.0068	0.0504	-0.0002	0.0276	-0.009	-0.0664	0.0088	-0.0088	0.0909	0.0029	-0.0291	-0.0379	-0.0133	0.0167	0.0163	0.0176	-0.0087	0.0044	-0.013	-0.0174
ENSG00000075568	TMEM131	9.9089	0.1224	0.0964	-0.0905	0.1269	-0.0664	0.0006	0.0676	-0.2899	-0.0388	-0.0068	-0.0366	-0.0164	0.0225	-0.0373	0.0107	-0.0174	-0.0204	0.0384	0.0236	0.0149	0.0286	0.0583	-0.1071	0.0102	-0.0082	-0.0474	-0.0158	-0.016	-0.0302	0.0043	-0.0082
ENSG00000075618	FSCN1	6.6497	0.0848	0.2692	-0.0472	-0.2161	0.0091	0.1619	0.0236	-0.2111	-0.0234	-0.0517	-0.0028	0.0006	0.0223	-0.012	0.0079	-0.0014	0.0128	-0.0158	0.0223	-0.0225	0.0184	0.0091	-0.0251	0.0061	0.0047	-0.019	-0.0325	0.0127	0.008	-0.0165	-0.0046
ENSG00000075624	ACTB	16.8742	0.0147	0.5315	-0.1149	-0.3491	0.0312	-0.0276	0.036	-0.198	-0.0102	-0.0005	-0.0054	-0.0341	-0.0408	-0.0239	-0.0068	-0.0113	0.0156	0.0209	0.0201	-0.077	0.0005	-0.0012	-0.0336	0.0393	-0.0073	-0.0315	-0.0388	0.0187	0.0208	-0.0012	-0.0065
ENSG00000075643	MOCOS	1.1104	-0.1222	0.0709	-0.0412	-0.0524	0.0025	0.0189	-0.0194	0.0182	-0.0108	0.0236	-0.0261	-0.0026	-0.0145	-0.0152	0.0217	0.0049	-0.0241	-0.0087	0.036	-0.0128	-0.0113	0.0028	0.0219	-0.0185	0.0024	0.0255	0.0078	0.0093	-0.0174	-0.0053	-0.0023
ENSG00000075651	PLD1	6.6833	0.1452	0.4879	-0.1403	0.1568	-0.0341	0.0931	0.0447	-0.053	-0.0514	-0.0181	-0.0388	0.0078	0.0117	0.0019	0.0114	-0.01	-0.037	0.0269	0.0042	0.0423	0.0083	-0.0166	-0.0373	-0.0071	-0.0071	0.0029	-0.0097	0.0151	0.0016	0.0053	0.0247
ENSG00000075673	ATP12A	0.1644	-0.3023	0.1268	-0.0218	-0.2014	0.0189	0.0046	-0.0313	-0.0312	0.0256	-0.0211	-0.0097	-0.0155	0.0129	0.0161	-0.0153	0.0084	0.0297	0.0029	0.0093	-0.0247	-0.0079	0.0211	0.0039	0.0352	0.0211	-0.0135	-0.0274	-0.0166	0.0028	0.0045	-0.0159
ENSG00000075702	WDR62	5.5447	-0.1293	-0.1768	-0.1647	-0.2559	0.011	-0.0273	-0.0197	-0.106	-0.02	-0.0092	0.0143	-0.0003	-0.0175	-0.0046	0.0247	-0.0068	0.002	0.0017	0.02	-0.0589	0.0274	0.0592	-0.0154	0.0048	-0.0413	0.0225	-0.0016	-0.007	0.012	-0.0113	0.0004
ENSG00000075711	DLG1	8.0327	0.0479	-0.3741	-0.0099	0.4649	-0.0233	0.0748	0.032	0.1303	-0.0516	-0.0255	-0.0244	0.0103	0.0464	0.0565	-0.0009	-0.0171	-0.0656	0.0182	-0.0202	0.1068	-0.0077	-0.0149	0.0038	-0.0139	0.0158	0.0368	0.0423	-0.0189	-0.0057	-0.0038	0.0065
ENSG00000075785	RAB7A	12.313	0.1284	0.8142	-0.0332	-0.1294	-0.0019	-0.0316	-0.0362	-0.0084	0.0183	0.001	-0.0179	-0.0201	-0.0093	-0.0356	-0.0086	0.026	0.0082	0.0178	0.0305	-0.0328	-0.019	-0.0326	-0.0305	0.0387	-0.0035	-0.0196	-0.0269	0.0106	0.0127	0.01	0.0202
ENSG00000075790	BCAP29	7.7218	-0.0284	-0.2372	-0.2557	0.0925	-0.0204	0.0897	0.0046	0.1932	-0.0515	0.0427	0.001	-0.0305	-0.0185	0.054	-0.0005	-0.0391	-0.0299	0.03	-0.0026	0.0233	-0.0126	-0.0463	-0.0093	-0.022	0.0283	-0.0024	0.0341	-0.0238	-0.0347	0.0003	-0.007
ENSG00000075826	SEC31B	9.274	0.0379	-0.3921	0.1471	-0.1226	-0.0023	-0.027	-0.0129	-0.0671	0.0314	-0.0354	0.0166	0.0198	0.0086	0.046	-0.002	-0.0115	0.0214	0.0267	-0.0075	-0.0575	0.0042	0.0469	0.0449	0.0014	-0.0108	-0.0101	0.0315	0.0014	-0.006	-0.022	-0.0354
ENSG00000075856	SART3	9.7274	0.1685	-0.341	-0.0871	0.1695	-0.0364	-0.0075	0.0326	-0.2591	-0.0099	-0.0333	-0.024	-0.0099	0.0355	-0.0085	0.0168	0.0092	-0.0144	0.009	0.0158	0.023	0.0363	0.0154	-0.0748	-0.0195	0.043	-0.0119	-0.0132	0.0089	0.0157	-0.0068	0.0124
ENSG00000075884	ARHGAP15	10.4862	0.0081	0.2667	0.1375	-0.1854	0.0396	-0.147	-0.046	0.2559	0.0737	0.048	0.0157	-0.0271	-0.0635	0.0365	-0.0095	0.0184	-0.0152	-0.0013	-0.0451	-0.0102	-0.0332	-0.0401	0.0134	0.0139	-0.0049	0.0211	-0.0221	0.0148	0.0215	-0.0019	-0.0156
ENSG00000075886	TUBA3D	2.9346	0.0326	-0.1923	0.06	0.2561	-0.0558	0.0288	0.0104	-0.0378	-0.0122	-0.0105	-0.0208	0.0273	0.008	0.0059	0.0355	-0.0105	0.0148	-0.0062	-0.013	-0.0023	-0.0116	0.0286	0.0529	-0.0333	0.0233	0.019	0.034	-0.0102	-0.0237	-0.0056	0.0264
ENSG00000075891	PAX2	0.682	-0.2038	0.066	0.0044	-0.0952	-0.0064	0.0333	0.2039	-0.01	0.0654	0.0271	0.0318	0.0135	-0.0188	-0.0257	0.034	-0.0067	0.042	0.0724	-0.0078	-0.0165	-0.0058	0.0178	-0.0386	-0.0049	-0.0125	-0.0182	0.0073	0.0142	0.0123	0.007	0.0185
ENSG00000075914	EXOSC7	7.7798	-0.1801	-0.3568	0.0197	-0.4321	-0.0327	-0.0095	-0.0445	0.1121	0.0393	0.0562	0.0342	0.0009	-0.035	0.0246	-0.0109	-0.0051	0.0298	-0.0167	0.0036	-0.0959	0.002	-0.0056	0.0273	0.02	0.0448	0.0189	0.0296	0.0206	-0.0079	-0.0044	0.0112
ENSG00000075945	KIFAP3	7.6233	0.0295	-0.4876	-0.1966	0.105	0.0137	-0.034	0.0296	0.1505	0.0122	-0.0061	-0.0067	0.011	-0.0173	0.0106	0.0146	-0.0177	-0.0174	-0.0416	-0.0103	0.05	0.0211	-0.0514	-0.0079	-0.0108	0.0284	0.0343	0.0079	0.0053	0.0232	-0.0152	0.0006
ENSG00000075975	MKRN2	8.5388	0.2408	-0.0275	-0.0107	0.3862	-0.031	0.0481	0.0378	0.0794	0.0247	-0.0513	-0.0217	0	0.0808	-0.0027	-0.0021	0.0098	-0.0317	0.0094	0.0014	0.0757	-0.0401	-0.0288	0.0088	-0.0033	0.0393	0.0287	0.0156	0.002	0.0102	-0.015	0.0306
ENSG00000076003	MCM6	8.4243	-0.0367	-0.4433	-0.0244	-0.1258	0.0241	-0.0956	-0.0346	0.027	0.0055	0.0404	-0.0038	-0.0246	-0.0068	-0.0042	0.0432	0.0027	0.0007	-0.0426	0.0024	-0.0186	-0.0086	-0.0194	-0.0138	0.0129	0.0211	0.0689	0.0006	0.0019	0.0431	-0.0178	-0.0275
ENSG00000076043	REXO2	7.112	-0.1019	-0.4203	0.0775	-0.1408	0.1124	-0.0646	-0.0436	0.2359	0.0051	0.0674	0.0058	-0.0245	-0.0352	0.0728	0.0155	-0.0072	0.004	-0.0162	-0.0394	0.0118	-0.024	-0.0186	0.0468	0.0079	-0.0206	0.0333	0.0163	-0.0102	0.022	-0.0173	-0.0384
ENSG00000076053	RBM7	7.7284	0.0612	0.05	-0.015	0.1917	0.0286	0.0284	-0.0315	0.2766	-0.0512	0.0785	-0.0086	-0.0191	-0.0047	0.0437	-0.0206	-0.0049	-0.0359	0.0123	-0.0036	0.0568	-0.0281	-0.0786	0.0154	0.0441	0.0079	0.0019	-0.0041	-0.0185	0.013	0.0151	-0.0164
ENSG00000076067	RBMS2	5.804	-0.0077	0.1791	-0.1147	0.0803	-0.0874	0.1125	0.0103	-0.1379	-0.0836	-0.0185	-0.0027	-0.0213	0.0519	-0.0193	-0.0029	0.0106	-0.0439	0.0051	0.0087	0.0258	-0.0105	0.0201	-0.0026	0.0135	-0.0191	-0.007	0.004	0.0204	-0.0109	-0.0006	0.0297
ENSG00000076108	BAZ2A	11.5143	0.207	0.4474	-0.0689	0.3492	-0.0873	-0.0829	0.0186	-0.2159	-0.0343	-0.038	-0.0313	0.0059	0.0318	-0.0344	0.0122	0.0024	-0.0277	0.038	0.0111	0.0374	0.0191	0.0491	-0.0523	-0.0192	-0.0266	-0.0166	-0.0277	-0.0215	0.0062	0.0101	0.0033
ENSG00000076201	PTPN23	9.8232	0.024	-0.0529	-0.0788	-0.1991	-0.0193	-0.0301	0.0087	-0.3087	0.0433	-0.0494	0.0032	0.0091	0.0166	0.0185	-0.0005	-0.0128	0.029	0.0346	0.0217	-0.0248	0.0421	0.0819	-0.0587	-0.0152	-0.0165	-0.0184	-0.0224	-0.0069	-0.0032	0.0165	-0.0114
ENSG00000076242	MLH1	8.615	-0.1241	-0.2991	-0.1879	-0.3161	-0.0016	0.0658	-0.0294	0.0546	-0.0137	0.0838	-0.0213	-0.0314	-0.0349	0.0096	-0.0075	-0.0036	-0.0083	-0.0064	0.009	-0.0455	0.005	-0.0145	-0.0204	-0.0074	0.0123	-0.0062	0.0179	0.0397	-0.0131	-0.0231	-0.0113
ENSG00000076248	UNG	7.8127	-0.0379	-0.4678	-0.1084	-0.2127	0.0279	-0.1103	0.0017	-0.0381	0.0895	-0.046	-0.0028	-0.0116	-0.0276	-0.0037	-0.0217	-0.0087	0.0089	-0.0531	-0.037	-0.032	0.0052	-0.0206	-0.0086	-0.0117	0.0114	0.0355	-0.0153	0.01	0.0221	-0.0275	-0.0016
ENSG00000076258	FMO4	5.4238	-0.0366	-0.272	-0.0416	-0.0469	-0.0146	0.0154	-0.0166	0.0481	-0.007	0.0156	0.0036	0.0249	-0.0226	0.0222	-0.0143	0.0178	-0.0498	-0.0261	0.0256	0.0359	-0.0075	0.0088	-0.0002	0.0321	0.0293	-0.0085	0.0385	0.0131	-0.0136	0.0163	0.0245
ENSG00000076321	KLHL20	7.0745	0.1743	-0.331	-0.0344	0.4944	-0.0333	0.0573	0.0225	0.0491	-0.0821	-0.0143	-0.0203	-0.0006	0.0413	0.0266	0.0145	0.0165	-0.0477	0.0094	-0.0196	0.0854	-0.0122	-0.0292	0.0074	-0.0054	0.0551	0.0142	0.0184	0.0053	0.0126	0.0138	0.024
ENSG00000076344	RGS11	0.853	-0.1228	-0.0051	0.0104	-0.0548	0.0181	0.0049	0.0131	-0.0535	0.0274	-0.0164	0.0109	-0.0148	-0.0245	-0.0215	0.0347	0.0002	0.0117	0.0234	0.0125	0.0088	-0.0213	0.0077	-0.0017	0.0162	-0.0115	0.0014	0.0136	0.0184	-0.0016	-0.0232	-0.0281
ENSG00000076351	SLC46A1	4.785	0.0013	-0.1092	-0.0454	0.0338	-0.0697	0.1173	-0.0238	-0.0459	-0.1165	0.0791	-0.041	0.0022	0.0065	0.0272	0.0219	0.0032	-0.0119	0.0169	0.0278	-0.0245	-0.0052	0.0249	0.0451	0.0088	0.0149	0.0165	0.06	0.0261	0.0034	-0.0279	0.0242
ENSG00000076356	PLXNA2	6.7571	0.1411	0.5124	-0.0341	0.0495	0.0367	0.0229	0.0254	-0.1128	0.0323	-0.0779	-0.0236	0.0005	0.093	-0.0202	0.0135	0.0151	0.0167	0.0159	0.0344	0.0094	-0.0056	0.0055	-0.0125	-0.0016	-0.0488	-0.0079	-0.039	0.0049	0.0389	0.0088	0.0023
ENSG00000076382	SPAG5	3.437	0.0787	-0.1495	-0.0323	0.173	-0.0242	-0.0261	0.0097	-0.0463	-0.011	0.0119	-0.0265	-0.0106	0.0113	0.0144	0.0327	0.005	-0.026	0.0007	-0.0081	0.0521	-0.0029	0.0781	-0.014	-0.0056	-0.0146	0.0496	0.0188	-0.0086	0.0112	-0.0044	-0.005
ENSG00000076513	ANKRD13A	11.6189	0.1854	0.7159	-0.0134	0.1164	-0.0094	-0.0776	0.0178	0.0424	-0.0095	0.0029	-0.0314	-0.0092	0.0209	-0.0379	0.0083	-0.0013	-0.0201	0.0333	0.0122	0.0167	-0.0249	-0.0033	-0.0254	0.0117	-0.0284	-0.0188	-0.0253	-0.0117	0.0055	0.0026	-0.0073
ENSG00000076554	TPD52	7.71	0.0622	-0.4147	0.0761	0.1884	-0.0254	-0.0156	-0.0027	0.0823	0.1016	0.0203	0.0167	0.0012	-0.0196	0.0239	-0.0449	0.0192	-0.0316	-0.0437	-0.0559	0.0535	0.0057	0.0232	-0.02	-0.0077	0.0021	-0.0624	0.0204	-0.0287	-0.0464	0.0152	0.0227
ENSG00000076555	ACACB	8.0838	0.0174	-0.3173	0.2516	0.042	-0.0356	0.0248	0.2223	-0.1273	0.04	-0.0469	-0.0035	0.0307	0.0293	-0.0392	0.0427	-0.0447	0.0292	0.0535	-0.0027	-0.027	0.0075	0.0701	-0.0153	-0.013	0.0031	0.0242	0.0041	0.0042	0.0118	-0.0201	0.0062
ENSG00000076604	TRAF4	7.5539	-0.0497	-0.3805	0.1564	-0.1384	-0.0221	0.0254	0.0275	-0.0638	0.1365	0.0194	0.0396	0.0284	-0.0091	-0.0291	-0.0696	0.0073	0.0287	-0.0208	-0.0155	-0.0154	0.0176	0.0427	0.0016	-0.0159	0.0072	-0.0461	-0.0275	0.0086	-0.0415	0.0244	0.0294
ENSG00000076641	PAG1	7.558	0.1493	-0.0029	0.0355	0.5917	-0.0422	-0.0097	0.0427	-0.0318	-0.1009	-0.0093	-0.0294	0.0005	0.0091	-0.0012	0.0293	0.0092	-0.0811	-0.0099	-0.0328	0.0991	-0.0055	0.0107	-0.0023	0.0019	0.0095	0.0075	-0.0081	0.0008	0.0116	0.0078	0.0064
ENSG00000076650	GPATCH1	7.8132	0.0961	-0.1062	0.0155	-0.0146	-0.0358	0.0198	0.052	-0.1396	0.0413	-0.0539	0.0063	-0.0063	0.0512	-0.0221	0.0097	-0.0144	0.0333	0.0167	0.0306	0.0014	0.0198	0.0148	-0.0589	-0.0121	0.0475	0.0226	0.0167	0.0184	-0.015	-0.0345	-0.0005
ENSG00000076662	ICAM3	14.2603	0.0384	0.6804	0.0611	-0.3195	0.0274	-0.0572	-0.0022	-0.0589	0.1201	-0.055	0.026	-0.0112	-0.0049	-0.0247	-0.0112	0.0109	0.0413	0.0188	0.0125	-0.0714	0.0044	-0.0001	-0.0161	0.0253	-0.0136	-0.0193	-0.0371	0.0152	0.0165	0.0074	0.007
ENSG00000076685	NT5C2	10.8299	0.213	0.6706	-0.0099	0.2995	-0.0745	-0.0322	0.0135	0.0495	-0.0264	0.0082	-0.018	0.0027	0.0418	-0.0169	0.0157	0.0022	-0.0277	0.0418	-0.0022	0.0236	-0.0229	-0.0231	-0.0104	0.0041	-0.0235	-0.0048	-0.0174	-0.0195	0.0109	-0.0052	-0.0041
ENSG00000076706	MCAM	3.2846	0.068	0.1442	0.0232	-0.0364	-0.0304	-0.0101	-0.0084	-0.0788	0.0425	-0.0424	-0.0104	0.0231	-0.0209	0.0009	0.017	-0.0006	0.0035	-0.0126	-0.0221	-0.0301	0.0367	0.03	-0.0095	0.0177	-0.0268	-0.0248	0.0099	0.0062	0.028	-0.0011	0.0016
ENSG00000076716	GPC4	2.5152	0.0963	0.011	0.0029	0.026	0.026	0.0147	-0.0302	-0.0282	0.0122	-0.0002	-0.003	-0.018	0.0105	0.0108	-0.04	0.037	-0.0306	-0.042	-0.0027	0.0273	-0.0139	-0.0108	-0.0212	0.0005	-0.0124	-0.0189	-0.018	-0.0096	0.014	-0.0042	-0.0121
ENSG00000076770	MBNL3	9.6927	-0.1448	0.075	0.001	-0.1591	0.6105	-0.0697	-0.0169	0.0194	-0.103	-0.0422	-0.0369	-0.0174	-0.0089	0.0601	-0.0745	0.0082	0.0108	0.0105	-0.0014	0.2204	-0.0096	-0.0028	0.0232	0.0088	-0.0106	-0.006	-0.0084	0.01	-0.0128	0.0089	0.0018
ENSG00000076826	CAMSAP3	2.3858	-0.0158	-0.0924	0.1003	-0.0991	0.0076	-0.0326	0.0098	-0.045	0.0029	0.0187	0.0007	0.0277	-0.0002	-0.0044	-0.0163	-0.0182	0.058	-0.0079	0.022	0.0195	0.017	0.0478	-0.0066	-0.0021	0.0334	0.0324	-0.0096	-0.0115	-0.0192	-0.0036	0.0018
ENSG00000076864	RAP1GAP	5.1422	-0.0474	0.1758	0.0368	-0.1125	0.2848	-0.0751	0.0086	0.0155	-0.03	0.0205	-0.0373	0.0339	-0.0017	0.0393	-0.0079	0.0194	0.0198	0.0388	0.0072	0.0614	0.0222	-0.0036	0.0035	0.0125	-0.0241	0.0142	-0.0252	-0.0201	0.0081	0.0028	0.0024
ENSG00000076924	XAB2	10.5178	-0.1014	0.0402	-0.0207	-0.4916	-0.0093	-0.0299	-0.0072	-0.2046	0.0699	-0.0116	0.0246	-0.0223	-0.0101	-0.0029	-0.0211	-0.0156	0.0538	-0.0085	0.0224	-0.1002	0.0336	0.0128	-0.0344	0.0275	0.0138	-0.021	-0.0376	0.0102	0.0106	0.001	-0.0134
ENSG00000076928	ARHGEF1	13.7858	0.0859	0.0818	0.0234	-0.3128	-0.0358	-0.0885	0.0117	-0.2057	0.0994	-0.0542	0.0512	0.0413	-0.0103	0.0064	-0.0086	-0.0178	0.0354	0.0044	0.0115	-0.096	0.0278	0.0671	-0.0325	0.0073	-0.0219	-0.0075	-0.0234	0.0103	0.0192	0.0055	-0.0287
ENSG00000076944	STXBP2	11.7258	-0.0836	0.5639	-0.0586	-0.4942	0.0166	-0.0083	-0.0286	-0.0931	0.0151	0.0336	0.019	-0.0145	-0.0448	-0.0007	-0.0112	0.0037	0.0266	0.0138	0.0237	-0.0995	0.0212	0.014	-0.0096	0.0418	-0.0283	-0.0353	-0.0274	0.0047	0.0084	0.0042	-0.0224
ENSG00000076984	MAP2K7	10.0452	0.0527	0.3696	-0.0083	-0.2493	0.0576	-0.0018	0.0017	-0.1797	0.1069	-0.1202	0.0175	0.002	0.0137	-0.0174	-0.012	0.0083	0.0501	-0.0032	0.0148	-0.0176	0.0169	0.0346	-0.0145	-0.0208	-0.0076	-0.0071	-0.0245	0.0206	0.0079	0.0183	-0.0108
ENSG00000077009	NMRK2	0.1618	-0.3645	0.1721	-0.0282	-0.2242	-0.0025	0.0041	0.0058	-0.0552	0.0136	-0.0016	0.0126	0.0086	-0.0038	-0.0235	0.0041	0.0292	0.0302	0.0278	-0.022	-0.0185	-0.0076	0.0226	-0.0135	0.0024	0.0014	-0.042	-0.0148	-0.0149	-0.0315	0.0078	-0.0088
ENSG00000077044	DGKD	11.319	0.1978	-0.1172	0.0562	0.1804	-0.0672	0.0261	0.1304	-0.2504	0.093	-0.0945	0.0524	0.0675	0.0027	-0.0322	-0.0282	0.0002	0.0282	0.0017	-0.0058	0.0037	0.0498	0.0738	-0.0422	-0.0173	0.0086	-0.0401	-0.0273	0.0131	-0.0105	0.0035	0.0326
ENSG00000077063	CTTNBP2	1.3324	-0.0182	0.0515	-0.0567	0.1103	-0.0417	0.036	-0.0092	0.0074	-0.0517	0.0076	-0.0448	-0.0241	0.0144	0.0405	0.016	0.0498	-0.0406	0.0038	-0.0063	-0.015	-0.0171	-0.0118	-0.011	-0.0376	-0.001	0.0195	0.0083	0.0058	0.0137	-0.012	0.0264
ENSG00000077080	ACTL6B	0.3506	-0.2908	0.099	0.0177	-0.0957	-0.0155	-0.0108	0.0282	-0.0141	0.0204	-0.0337	0.0051	-0.0166	0.0072	-0.0298	-0.0036	-0.014	0.0053	-0.0092	0.0182	-0.0268	-0.0077	0.0263	0.023	0.007	-0.0333	-0.0056	0.0163	-0.008	-0.0262	0.0013	0.0157
ENSG00000077092	RARB	1.9877	0.0679	-0.1388	0.0452	0.0564	0.003	0.014	0.0334	0.0596	0.0327	-0.0015	-0.0161	0.0063	-0.0224	-0.0103	-0.0034	-0.0161	0.0169	0.0365	0.0063	0.0122	0.0062	0.0123	-0.0031	0.01	-0.0002	0.0076	0.0123	-0.0098	0.0008	0.0195	-0.006
ENSG00000077097	TOP2B	10.7291	0.1554	-0.358	-0.0107	0.2729	-0.0315	0.0137	0.0079	0.1053	-0.0124	-0.0198	-0.0105	0.0114	0.0394	0.016	0.0132	-0.009	-0.0505	-0.0059	-0.0021	0.0625	-0.0183	-0.0319	-0.0698	-0.0086	0.0405	0.0313	0.0201	0.0031	0.0076	-0.0311	-0.0309
ENSG00000077147	TM9SF3	9.9297	0.1602	-0.0802	-0.0679	0.4065	-0.0294	0.0813	-0.0184	0.2337	-0.0501	-0.0095	-0.0065	-0.0018	0.0278	0.059	-0.0048	0.01	-0.0643	-0.0086	-0.0148	0.0759	-0.0153	-0.067	0.0018	0.0096	0.0139	0.0206	0.0153	-0.0078	0.0187	0.0077	0.0022
ENSG00000077150	NFKB2	11.4684	-0.0029	0.4532	0.0953	-0.396	-0.0091	-0.1069	-0.0199	-0.1199	0.0216	0.0652	-0.0022	-0.0201	-0.0651	0.0121	-0.0301	-0.0132	0.0458	0.0123	0.0071	-0.0683	0.0111	0.0598	-0.0222	0.0376	-0.0275	-0.0323	-0.0357	-0.0083	0.0074	0.009	-0.0145
ENSG00000077152	UBE2T	4.1536	-0.1084	-0.2483	0.0136	-0.0964	-0.01	-0.0172	-0.0016	0.1973	-0.002	0.1098	0.0017	0.005	0.0164	0.0342	0.0206	0.0225	-0.0029	0.0015	0.0168	0.0044	-0.0133	-0.0213	0.0408	-0.0123	-0.0142	0.0449	0.0022	0.0024	0.0346	0.0066	-0.004
ENSG00000077157	PPP1R12B	10.058	0.2564	0.565	0.0554	0.2888	-0.059	-0.0229	-0.005	-0.0474	0.0787	-0.0979	0.0073	0.0148	0.0572	-0.0168	0.005	0.0287	-0.033	0.0054	-0.0018	0.0307	0.0143	-0.0235	0.0135	-0.0236	-0.0483	0.004	-0.0221	-0.0183	0.0263	-0.0253	0.0264
ENSG00000077232	DNAJC10	9.0319	0.1027	-0.2605	-0.0434	0.442	-0.0514	0.1257	-0.0198	0.1562	-0.087	0.0485	-0.0119	0.0041	0.0363	0.0536	-0.0093	0.0007	-0.06	-0.0046	-0.0235	0.1005	-0.0083	-0.0197	-0.0127	-0.0226	0.016	-0.0053	0.0293	0.0032	-0.0361	-0.0047	0.0133
ENSG00000077235	GTF3C1	10.2767	-0.0015	-0.1266	-0.3613	-0.1596	-0.0297	-0.0489	0.0222	-0.2508	0.1044	-0.1079	0.0396	0.0258	0.0023	-0.0089	0.0143	-0.0172	0.015	-0.0144	0.0144	-0.0507	0.0759	0.0058	-0.0458	-0.0221	0.0097	0.0114	-0.0337	-0.0053	0.0172	-0.0062	0.0073
ENSG00000077238	IL4R	12.0186	0.0955	0.3833	0.2199	-0.0029	-0.0403	-0.169	-0.0132	-0.0062	0.0099	0.1306	-0.0101	-0.0215	-0.1377	0.0166	-0.0567	-0.0174	-0.0069	0.0003	-0.0379	-0.02	0.0341	0.0942	-0.0248	0.0075	-0.0322	-0.0569	-0.0379	-0.0178	-0.0261	-0.0061	0.0017
ENSG00000077254	USP33	9.1413	0.1772	-0.0306	-0.0823	0.5321	-0.045	0.0444	0.0137	0.1373	-0.0969	0.0022	-0.0301	-0.0091	0.0342	0.021	0.0194	-0.0145	-0.0739	0.0097	0.0042	0.0807	-0.0107	-0.0422	0.0189	-0.0012	0.0094	0.0004	0.0251	-0.0048	0.0092	-0.0058	-0.0056
ENSG00000077264	PAK3	0.7468	-0.1048	-0.0505	0.0032	0.0613	0.0015	-0.0157	0.0156	-0.0346	0.0472	-0.0232	-0.0022	0.0121	-0.0054	-0.0127	-0.0181	0.0126	-0.0067	0.0185	-0.0272	0.0344	-0.0247	0.0043	0.0312	0.0243	-0.0292	-0.018	0.006	-0.0052	0.0157	-0.0134	-0.0099
ENSG00000077274	CAPN6	0.1459	-0.3144	0.1601	-0.007	-0.2094	0.0092	-0.0148	-0.0107	-0.0306	0.0189	0.0183	0.0122	0.0081	-0.0035	-0.0359	-0.0089	0.0112	0.0166	-0.0233	0.0094	-0.0065	-0.0139	0.0014	-0.0021	-0.0049	0.0181	-0.0246	-0.0565	0.0071	-0.0024	0.0019	-0.001
ENSG00000077279	DCX	0.019	-0.3278	0.2547	-0.0557	-0.4282	0.0484	-0.0106	-0.0223	-0.0508	0.0432	-0.0063	0.0051	-0.0246	-0.0114	-0.014	-0.0413	0.0028	0.0359	0.0051	0.0149	-0.0427	-0.0112	0.0016	-0.0091	0.0292	0.0112	-0.0064	-0.0477	0.0216	0.0041	-0.0001	0.0188
ENSG00000077312	SNRPA	9.5327	-0.2399	-0.1922	-0.0094	-0.579	0.0087	0	-0.0353	-0.0956	0.0194	0.0536	0.0197	-0.0419	-0.0592	0.0342	-0.0194	-0.0005	0.0387	0.004	0.0144	-0.1171	0.0074	0.0111	0.0038	0.0241	0.0008	-0.0111	-0.0258	0.0135	0.0056	-0.0055	-0.0025
ENSG00000077327	SPAG6	1.8513	0.0485	0.1964	-0.0161	-0.052	0.0397	-0.0466	0.0159	0.0481	0.002	-0.0047	0.0183	0.0061	0.0386	0.0229	0.0271	0.0184	0.0128	-0.0116	0.014	0.0018	-0.0056	0.0131	0.0425	0.0161	-0.0184	-0.0279	-0.0494	-0.039	-0.0293	-0.0024	-0.0352
ENSG00000077348	EXOSC5	8.2035	-0.195	-0.1537	0.1028	-0.5506	0.023	0.065	-0.0381	-0.0499	-0.0035	0.0763	0.0396	-0.0026	-0.0364	0.0019	-0.023	-0.0144	0.0563	-0.0113	0.006	-0.073	0.002	0.0025	0.0276	0.0504	0.0447	-0.0091	-0.012	0.0235	-0.007	-0.0019	0.0065
ENSG00000077380	DYNC1I2	8.9414	0.0453	-0.2049	-0.2076	0.0918	-0.0429	0.144	-0.0131	0.1107	-0.1563	0.1135	-0.0511	-0.0365	0.0116	0.0335	0.0197	0.0164	-0.028	0.0124	0.0037	0.0394	-0.0239	-0.0338	-0.0271	-0.0251	0.0495	0.0129	0.0136	0.0106	0.0018	-0.0233	0.009
ENSG00000077420	APBB1IP	12.2371	0.1254	0.6692	-0.0013	-0.1045	-0.027	-0.1575	-0.0255	-0.1536	0.0128	-0.0056	-0.0299	-0.0321	-0.0453	-0.0263	-0.0029	-0.0116	-0.0084	0.0074	-0.0027	-0.0391	0.0037	0.0075	-0.0634	0.0195	-0.0167	-0.029	-0.0319	0.0007	0.0127	-0.0003	-0.0005
ENSG00000077454	LRCH4	12.564	0.0756	0.4718	0.1032	-0.3099	-0.0223	-0.0197	-0.0077	-0.117	0.0898	-0.0531	0.0252	0.0101	0.0053	0.0021	-0.0069	-0.0043	0.0468	0.0032	0.0194	-0.0791	0.0016	0.0558	-0.0336	0.0016	-0.0248	-0.0217	-0.0321	0.0201	0.0104	0.0214	-0.0164
ENSG00000077458	FAM76B	7.2442	0.1374	-0.0425	-0.008	0.4657	-0.0126	0.0448	0.0117	0.2096	-0.0422	-0.0091	0.0052	0.0168	0.0205	0.0745	-0.0029	0.0134	-0.0525	0.007	-0.0271	0.0883	-0.0045	-0.0484	0.0345	0.0132	0.01	0.0011	0.0191	-0.0122	0.0124	0.0155	-0.0095
ENSG00000077463	SIRT6	8.9842	-0.0943	0.3195	-0.0161	-0.5198	-0.0103	-0.0066	-0.0398	-0.0601	0.0586	0.0224	0.0154	-0.0144	-0.0248	0.0079	-0.0202	-0.0033	0.0601	-0.0086	0.0277	-0.0884	0.0091	0.0081	-0.0106	0.0357	-0.0016	-0.0179	-0.0175	0.0156	0.0009	0.0193	-0.0157
ENSG00000077498	TYR	0.0099	-0.3277	0.2776	-0.0559	-0.449	0.0417	-0.015	-0.0209	-0.0639	0.0383	-0.0037	0.0138	-0.0157	-0.0112	-0.0116	-0.0063	0.0091	0.0314	0.0152	0.0148	-0.0432	-0.0211	0.0082	-0.0111	0.0358	0.0383	0.0041	-0.0379	0.0136	0.0106	0.007	0.0004
ENSG00000077514	POLD3	8.4095	0.1526	0.3883	-0.1444	0.0588	-0.0122	0.062	-0.0067	-0.0063	-0.0937	0.0344	-0.0584	-0.034	0.0072	0.0016	0.0209	-0.0142	-0.019	-0.0063	0.0271	0.0012	-0.0196	-0.0063	-0.0194	0.0212	0.0006	0.0029	-0.0137	0.0145	0.021	0.0003	-0.0112
ENSG00000077522	ACTN2	0.2118	-0.3237	0.1635	-0.0182	-0.1773	-0.0056	0.0201	-0.0222	-0.0373	-0.0112	0.0166	0.0041	0.013	0.0205	-0.0084	-0.0275	-0.0156	0.0056	-0.0003	-0.0018	-0.0385	-0.0133	-0.0026	0.0135	0.0268	0.0144	0.0053	0.0013	0.0241	-0.0105	0.0199	-0.0147
ENSG00000077549	CAPZB	12.8996	-0.065	0.5051	-0.0842	-0.4905	0.032	-0.0524	0.0244	-0.1474	0.0311	0.0073	0.0043	-0.0332	-0.0474	-0.0453	-0.0061	-0.0135	0.0349	0.0186	0.0259	-0.0952	0.0003	-0.0052	-0.0384	0.0455	0.0061	-0.021	-0.0352	0.015	0.0088	0.0003	0.0039
ENSG00000077585	GPR137B	7.3228	-0.0206	-0.0414	-0.3642	-0.057	0.0056	0.0902	0.0622	0.0036	-0.0742	0.0287	-0.0627	-0.0442	-0.0286	0.0102	0.0309	-0.0016	-0.0266	0.0115	0.013	0.0064	-0.0142	-0.0185	0.0124	0.0001	0.0329	0.0163	0.008	0.0026	0.0094	-0.0185	-0.0039
ENSG00000077616	NAALAD2	3.3953	0.0141	-0.1745	0.029	0.3042	0.0172	-0.025	0.0243	0.0898	-0.0475	-0.0446	-0.0333	0.0105	0.0288	0.0199	0.0019	-0.0099	-0.0551	0.0291	0.003	0.1019	-0.0071	-0.0406	0.0328	-0.0007	0.0163	0.0152	0.0134	-0.0201	0.0053	-0.0136	-0.0035
ENSG00000077684	JADE1	9.2251	0.092	0.1609	0.0719	0.2832	-0.0169	-0.0263	0.0477	0.0772	0.0709	-0.1252	0.0242	0.0432	0.0558	-0.0045	0.0374	-0.0208	-0.0191	0.0094	-0.009	0.0476	0.0367	-0.0746	-0.0029	0.0087	0.0159	0.0262	-0.0012	-0.0068	0.0173	-0.0086	0.0031
ENSG00000077713	SLC25A43	6.5845	0.0552	-0.2042	-0.2361	0.0636	-0.0087	0.0797	-0.0532	-0.0103	-0.0846	0.0552	-0.0297	-0.023	-0.0125	0.0223	0.0018	0.0173	-0.022	-0.0059	-0.0262	0.0323	-0.0063	-0.015	-0.0246	-0.012	-0.0018	-0.0214	0.0019	0.0066	0.0108	-0.019	0.0134
ENSG00000077721	UBE2A	9.6702	-0.0047	0.4078	-0.2082	-0.0145	-0.0326	0.038	-0.0238	0.2113	-0.03	0.0649	-0.027	-0.0383	-0.0187	0.0434	-0.0092	0.0084	-0.017	0.0005	0.0094	0.01	-0.042	-0.0625	0.017	0.0392	-0.023	-0.0123	-0.0035	0.0045	-0.0027	0.0195	-0.0044
ENSG00000077782	FGFR1	6.9349	0.0069	-0.0608	-0.0666	-0.035	0.0203	-0.0296	-0.0069	-0.0724	0.0784	-0.0581	-0.0008	-0.011	-0.024	-0.028	0.002	-0.0091	-0.0032	-0.0146	-0.0141	0.0036	0.0235	-0.0221	-0.0065	-0.0145	-0.0125	0.0242	-0.0214	0.0009	-0.0035	-0.0414	0.0093
ENSG00000077800	FKBP6	0.3888	-0.2544	0.1149	0.0271	-0.1079	0.0039	-0.0228	0.0066	-0.0449	0.0152	0.0142	-0.0055	-0.0207	-0.0013	-0.0238	-0.0143	-0.0167	-0.0156	0.002	0.0029	-0.0365	-0.0152	0.0451	0.0146	-0.0078	0.0025	0.0144	0.0004	0.0449	-0.016	-0.0165	-0.0174
ENSG00000077809	NA	8.1545	0.2501	0.1098	-0.012	0.3393	-0.0374	-0.0124	0.0403	-0.1479	-0.0156	-0.0383	-0.0468	0.0009	0.0657	-0.0028	-0.0041	-0.0079	-0.0025	-0.0079	0.0019	0.0766	-0.0024	0.0216	-0.0784	-0.033	0.0021	0.0041	-0.0116	-0.0142	-0.0168	-0.0087	-0.008
ENSG00000077935	SMC1B	2.6549	-0.0164	-0.1337	0.0654	-0.0293	-0.0382	0.013	-0.0015	-0.0131	-0.0186	0.0244	0.0045	0.0376	0.0096	-0.0138	0.004	0.0088	-0.0021	-0.0204	-0.0122	-0.028	-0.0187	0.0027	0.0036	-0.0043	-0.0056	0.0011	-0.0019	-0.022	0.0051	-0.0106	-0.0194
ENSG00000077942	FBLN1	1.0365	-0.1065	0.032	-0.1131	-0.0649	0.025	0.0354	-0.0208	-0.0297	-0.0144	-0.0182	0.0042	0.008	0.0155	-0.009	0.0313	-0.063	-0.0174	0.0093	0.0301	0.012	-0.0017	-0.0072	0.0029	0.021	0.0009	-0.0146	-0.0214	0.0481	-0.0056	-0.0248	-0.0033
ENSG00000077943	ITGA8	0.2373	-0.3732	0.1659	0.0098	-0.1723	0.0082	-0.0315	-0.005	-0.0317	-0.0053	-0.0021	0.0149	-0.0082	0.0277	-0.015	0.0237	-0.0195	0.0088	0.0201	0.0195	-0.0165	0.0006	0.0035	-0.0082	0.009	0.0044	-0.0074	-0.0334	-0.0097	0.0101	0.0073	0.0049
ENSG00000077984	CST7	11.8422	-0.1549	0.2121	-0.3508	-0.2809	-0.0009	-0.1973	-0.0804	0.0528	0.089	0.0016	0.0238	-0.0021	-0.1456	0.0218	-0.0238	0.0218	0.029	-0.0105	-0.0407	-0.0515	0.0387	-0.0418	-0.002	-0.0097	-0.0083	0.0237	-0.0128	0.0031	0.0221	-0.0045	0.0136
ENSG00000078018	MAP2	2.1558	0.0255	-0.1917	0.0953	0.1327	-0.0316	-0.0163	0.0109	0.0044	0.0285	0.0481	-0.0192	-0.0133	-0.0048	0.0071	-0.0339	-0.0311	-0.0333	-0.0194	-0.0025	0.0582	0.0091	0.0206	-0.0386	-0.0327	-0.0273	-0.086	-0.0093	0.0084	-0.0301	0.0215	0.0279
ENSG00000078043	PIAS2	7.3034	0.0651	-0.274	-0.0182	0.3131	-0.0426	0.086	0.0201	0.0753	-0.0209	-0.0436	0.0066	0.0356	0.0151	0.0244	0.0259	-0.0017	-0.0419	-0.0211	-0.0113	0.0441	0.0092	-0.0308	0.014	0.0296	0.0371	0.0131	0.0305	0.0212	0.0008	0.009	0.025
ENSG00000078053	AMPH	3.443	0.0342	-0.115	-0.2261	0.0951	-0.0135	-0.0151	-0.0195	0.04	0.0118	-0.0449	0.0002	-0.0054	0.0095	0.0246	0.0402	0.0065	-0.0276	-0.0249	-0.0167	-0.0354	-0.0373	-0.024	0.0323	0.0154	0.022	0.039	-0.0067	0.0135	0.0553	-0.0431	0.0015
ENSG00000078061	ARAF	11.1181	-0.1151	0.278	-0.0293	-0.5422	0.0465	-0.0432	-0.0017	-0.1949	0.0705	0.0069	0.0308	-0.0065	-0.0368	-0.0117	-0.0342	0.0024	0.0475	0.0171	0.0267	-0.0883	0.0292	0.0255	-0.0131	0.0408	-0.0008	-0.014	-0.0409	-0.0044	0.0251	0.009	-0.0105
ENSG00000078070	MCCC1	7.6425	-0.0155	-0.4344	0.0528	-0.0812	-0.0374	0.0982	0.0745	-0.002	-0.0357	0.0425	0.0068	0.0075	0.0266	0.0109	0.0265	0.0149	-0.0256	0.0086	-0.013	-0.0268	-0.0013	-0.001	-0.0216	0.0043	0.0311	0.0045	-0.0018	0.0298	-0.0215	-0.0325	0.0115
ENSG00000078081	LAMP3	5.0165	-0.0341	0.0554	0.0085	0.0454	-0.0622	-0.0568	0.0429	-0.03	-0.1374	0.1773	-0.0284	-0.0046	0.0252	-0.0385	0.0229	-0.0272	0.0011	0.0272	0.028	-0.0208	0.018	-0.0378	0.0038	0.0439	0.0129	0.0202	-0.0094	-0.0548	0.0001	0.0248	-0.0076
ENSG00000078098	FAP	0.5398	-0.2546	0.167	-0.0416	-0.0199	-0.0394	-0.0401	-0.0099	0.0161	-0.068	0.0858	-0.0286	-0.0195	0.0044	-0.004	0.0346	-0.0208	0.035	0.0419	-0.0113	-0.015	-0.0067	-0.0209	0.0071	-0.0354	-0.0029	-0.0063	0.0078	-0.0263	-0.0195	0.0071	-0.0113
ENSG00000078114	NEBL	2.6754	0.0239	0.1084	0.0593	0.0907	-0.0231	-0.0305	-0.0181	0.0122	0.0104	-0.0059	0.0279	-0.0232	0.0331	-0.0035	0.0181	0.02	0.0192	0.0114	0.012	0.0229	-0.0051	0.0029	0.0126	-0.004	0.0366	0.006	-0.001	0.0149	-0.028	0.0029	0.0027
ENSG00000078124	ACER3	8.1998	-0.0742	0.2145	-0.1624	0.05	-0.0102	0.2068	0.0218	0.0441	-0.1987	0.076	-0.0418	-0.0084	-0.0584	0.0633	-0.014	-0.0316	-0.0224	0.0466	0.008	0.0363	-0.0247	-0.0189	0.0203	0.045	-0.0154	0.0106	0.026	-0.004	-0.0294	-0.0081	-0.0065
ENSG00000078140	UBE2K	9.3094	-0.0106	0.0446	-0.0965	0.0726	-0.0684	0.0751	-0.006	0.1889	-0.053	0.0773	-0.0137	-0.024	-0.0146	0.052	-0.0109	0.0042	-0.0469	0.0058	0.0057	-0.0114	-0.0213	-0.0612	-0.0063	0.0403	0.0101	0.0016	0.0225	-0.0053	-0.0088	0.0077	-0.0144
ENSG00000078142	PIK3C3	9.3142	0.1519	0.2741	-0.0584	0.2364	-0.0608	-0.0156	-0.0312	0.1849	-0.0396	0.0208	-0.0167	0.0022	0.0289	0.0048	0.0323	-0.0125	-0.0464	0.0344	0.0221	0.0455	-0.0375	-0.0714	-0.037	0.0057	0.0266	0.0103	0.012	-0.0115	0.0101	-0.011	-0.0253
ENSG00000078177	N4BP2	6.0445	0.0993	-0.2671	0.0178	0.5149	0.0107	0.0593	0.0172	0.1293	-0.0871	0.0119	-0.0138	0.0171	0.0207	0.0576	0.0114	-0.0157	-0.0653	-0.0038	-0.0277	0.1002	0.0077	-0.0276	0.0172	-0.0008	0.0366	0.0212	0.0214	-0.0087	0.0133	0.0022	0.016
ENSG00000078237	TIGAR	6.8374	0.056	0.118	-0.1879	0.0123	-0.0788	0.1352	-0.0758	0.2103	-0.1129	0.1231	-0.012	-0.0251	0.0286	0.0425	0.0052	0.0246	-0.0123	0.0197	0.0223	0.0181	-0.0213	-0.0545	0.0111	0.0111	0.0084	0.0125	0.02	0.0257	-0.011	0.0003	-0.0115
ENSG00000078246	TULP3	6.4214	0.0412	-0.4427	-0.0681	-0.029	-0.0065	-0.0836	-0.0018	-0.1453	0.0657	-0.0701	-0.0217	-0.0021	-0.0058	-0.0046	0.001	0.0013	0.0061	-0.0343	-0.0143	0.0127	0.007	0.0214	-0.0189	-0.0225	0.0297	0.0404	-0.024	-0.0193	0.0202	0.0091	-0.0074
ENSG00000078269	SYNJ2	7.6253	0.1314	-0.1492	0.1434	0.2843	-0.0326	0.0014	0.036	-0.0972	-0.0296	-0.0267	0.0274	0.0483	0.0234	-0.0315	0.0187	0.0311	-0.03	-0.0043	-0.0163	0.0462	0.0214	-0.0097	-0.0277	0.0187	0.0393	0.024	0.0133	0.0264	0.0025	0.0161	0.0073
ENSG00000078295	ADCY2	0.192	-0.3736	0.206	-0.0188	-0.212	-0.0043	-0.0077	-0.0203	-0.0391	-0.013	-0.0237	-0.0066	-0.0369	-0.015	-0.0026	0.0125	0.0158	0.0107	0.0375	0.0059	0.0075	-0.0302	0	0.0062	-0.0039	0.0053	-0.0013	0.0029	0.0294	0.0159	-0.0106	-0.0185
ENSG00000078304	PPP2R5C	11.3265	0.0251	-0.08	-0.3663	0.1843	-0.0432	-0.1147	-0.0451	0.1971	0.0779	-0.0499	-0.0177	-0.0433	0.0003	0.0062	0.0042	0.0031	-0.0456	-0.0173	-0.0102	0.016	-0.0339	-0.1144	-0.0002	-0.0207	0.0212	0.0346	0.0021	-0.0347	0.0356	0.0086	-0.0206
ENSG00000078319	PMS2P1	6.3114	-0.2016	-0.4211	0.0612	-0.2248	0.0144	-0.0019	-0.0133	-0.0152	0.048	0.0112	0.0168	-0.0088	-0.0284	0.013	-0.0013	0.0122	0.0166	-0.0213	0.0141	-0.0316	0.035	-0.0131	0.0066	0.0034	0.0468	-0.014	0.0121	0.018	-0.0423	0.0072	0.0123
ENSG00000078328	RBFOX1	0.0235	-0.3371	0.2675	-0.0531	-0.4299	0.0347	-0.015	-0.0211	-0.0686	0.0401	0.0119	-0.0015	-0.0298	-0.016	0.0039	-0.0082	0.0038	0.035	0.0132	0.0226	-0.0357	-0.0053	-0.0089	-0.0178	0.0266	0.0156	0.0023	-0.0437	0.0191	0.0185	0.0054	0.0037
ENSG00000078369	GNB1	12.6212	0.0884	0.6907	-0.1549	-0.1897	-0.014	-0.0267	-0.0058	-0.162	0.0028	-0.0151	-0.027	-0.0369	-0.018	-0.0499	-0.0104	0.009	-0.0076	0.0053	0.0174	-0.0342	-0.0081	0.0001	-0.0607	0.0403	-0.002	-0.0271	-0.04	0.0018	0.0257	0.0088	0.0098
ENSG00000078399	HOXA9	2.178	0.0449	0.0419	-0.054	0.0895	-0.0189	0.0539	0.0216	0.045	-0.0574	-0.0073	-0.0278	0.003	-0.0181	0.0183	0.0002	0.0066	0.0026	0.0019	-0.0188	-0.0058	0.0085	-0.0159	0.0026	-0.0088	-0.0105	0.0188	0.0159	0.0328	0.0282	0.0278	0.0135
ENSG00000078401	EDN1	3.6159	0.1603	-0.0923	0.1147	0.2136	-0.0224	-0.0007	0.0487	0.0172	-0.072	0.0338	0.0073	-0.0037	-0.0068	0.0067	-0.0067	0.0074	-0.0094	0.0027	0.0244	0.0091	-0.0095	0.0137	-0.0106	0.05	-0.0195	0.0075	0.0124	0.0158	-0.0136	-0.0167	0.0095
ENSG00000078403	MLLT10	7.9231	0.1362	-0.2618	-0.0481	0.5221	-0.0603	0.0787	0.0707	0.0379	-0.0625	-0.0335	-0.0128	-0.0036	0.0613	0.0201	0.0123	0.0247	-0.0604	0.0084	-0.0227	0.0737	-0.0161	-0.028	0.0069	-0.0107	0.0208	0.0271	0.0184	-0.0015	0.0093	-0.0038	0.0143
ENSG00000078487	ZCWPW1	7.4156	-0.014	0.2568	0.1582	-0.0708	-0.0957	0.0003	0.0301	-0.0074	0.0462	-0.0128	0.0095	0.0419	0.0078	-0.0314	0.0393	0.0019	0.0185	0.0365	0.0037	-0.0602	-0.0202	0.0586	-0.0375	-0.0031	-0.0236	-0.0389	-0.0129	-0.0392	-0.0284	-0.0252	-0.0238
ENSG00000078549	ADCYAP1R1	0.0649	-0.3675	0.2309	-0.0192	-0.3535	0.0291	-0.0221	-0.0064	-0.0439	0.0254	0.0056	-0.0064	-0.0231	-0.0291	-0.0094	-0.0026	0.0133	0.0347	0.015	0.0083	-0.0201	-0.0232	-0.014	-0.0075	0.006	0.029	-0.006	-0.0322	0.0176	0.001	0.0073	-0.0049
ENSG00000078579	FGF20	0.0818	-0.3111	0.1641	-0.026	-0.2456	0.0265	-0.0123	0.0157	-0.033	0.0034	0.0002	-0.0076	-0.0404	-0.0019	0.0118	-0.0323	0.0123	0.0203	0.0185	0.0098	-0.0062	-0.0171	0.0139	-0.0035	0.0089	0.0316	-0.0017	-0.0266	-0.0149	-0.0021	0.0239	0.0052
ENSG00000078589	P2RY10	8.0861	0.1834	-0.2142	0.1235	0.3314	-0.01	0.031	0.0995	0.0167	0.0751	-0.0417	-0.0188	0.0012	0.0882	-0.0473	0.0108	-0.0078	-0.037	0.029	0.0023	0.0889	-0.0308	0.0011	-0.0224	-0.0257	0.0233	0.0058	0.0055	-0.0176	0.0007	0.0102	-0.0034
ENSG00000078596	ITM2A	9.0615	-0.0147	-0.3929	0.0803	0.0145	0.0719	-0.0612	-0.0029	0.229	0.0755	0.0059	0.0346	-0.0168	0.0062	0.0365	-0.0194	-0.0027	0.008	0.0162	-0.0175	0.0386	-0.01	-0.0401	0.0088	0.0185	0.0464	0.0234	0.0097	-0.0171	0.0461	0.0295	-0.0059
ENSG00000078618	NRDC	11.4786	0.1146	0.721	-0.0043	-0.0887	-0.0156	-0.0977	-0.0413	0.0255	0.0202	0.0217	-0.0012	-0.0048	-0.0156	0.0181	0.0041	-0.0053	-0.0052	0.035	0.0087	-0.0255	-0.0011	-0.002	-0.0531	0.0151	-0.0368	-0.0136	-0.0274	-0.0133	0.0081	-0.0164	-0.0039
ENSG00000078668	VDAC3	9.8537	-0.1269	-0.0829	-0.0832	-0.424	0.0471	0.0266	-0.0403	0.2428	0.0026	0.0886	0.02	-0.0355	0.0009	-0.0099	0.0067	0.0226	0.013	-0.0069	0.0206	-0.0475	-0.0374	-0.0496	0.0333	0.0227	0.0276	0.041	0.0078	0.0038	0.0285	-0.0208	-0.0468
ENSG00000078674	PCM1	9.6957	0.155	-0.25	-0.0402	0.4482	-0.0509	0.0213	0.0302	0.0133	-0.0251	-0.0536	-0.0324	0.0072	0.0652	0.0158	0.0341	0.0146	-0.0616	0.0135	-0.0162	0.0598	-0.0212	-0.0082	-0.0324	-0.0172	0.0175	0.0251	0.0236	-0.0056	0.0076	-0.0418	-0.0191
ENSG00000078687	TNRC6C	7.9004	0.1311	-0.3421	0.0945	0.5112	-0.0412	-0.0683	0.0653	-0.131	0.0189	-0.1235	-0.0061	0.0167	0.0482	-0.0109	0.0203	-0.0226	-0.0184	0	-0.0168	0.064	0.0203	0.0131	-0.0317	-0.0203	0.03	0.0374	0.0129	-0.0155	-0.002	-0.0126	0.0049
ENSG00000078699	CBFA2T2	8.8057	0.1093	-0.4112	-0.0131	0.3987	-0.0704	-0.0199	0.0813	-0.1738	0.0195	-0.1034	-0.0275	0.0168	0.0517	0.0079	0.0151	0.0056	-0.0382	0.0209	-0.0246	0.062	0.001	0.0214	0.0155	-0.0396	0.0041	-0.014	0.0061	-0.0127	0.0057	-0.0176	0.0147
ENSG00000078725	BRINP1	0.0134	-0.342	0.2863	-0.0437	-0.4438	0.0456	-0.0171	-0.0192	-0.0735	0.038	0.0053	0.0057	-0.0169	-0.0089	0.002	-0.0188	0.0069	0.0272	0.0081	0.0101	-0.045	-0.0052	-0.0023	-0.019	0.021	0.0132	0.0005	-0.0382	0.0089	0.0154	0.0071	0.0008
ENSG00000078747	ITCH	9.9446	0.2337	0.268	-0.1281	0.5002	-0.0201	0.0033	0.0117	0.0779	0.0033	-0.0877	-0.0153	0.0209	0.0398	0.0068	0.0058	-0.0067	-0.0671	-0.0063	-0.0072	0.0891	-0.0099	-0.0452	0.0026	-0.0064	-0.0052	0.0106	0.0174	0.0041	0.0125	0.014	-0.0016
ENSG00000078795	PKD2L2	2.2135	0.04	0.0184	0.0102	0.1788	-0.0354	-0.0011	0.004	0.0106	0.0199	-0.0478	-0.0285	0.0339	0.0015	-0.0147	0.0213	-0.0036	-0.0512	0.0163	0.004	0.0011	-0.0176	0.0179	-0.0035	-0.0196	0.0034	-0.0139	0.0363	-0.0154	-0.0386	-0.0033	0.0108
ENSG00000078804	TP53INP2	8.4794	0.2018	0.5208	0.0186	0.0206	0.006	0.0694	0.0282	-0.1298	0.1456	-0.1745	0.0096	0.0289	0.0817	-0.0716	-0.0007	-0.005	0.0022	-0.0077	0.0229	-0.0003	0.0092	-0.0205	-0.0327	-0.0101	-0.0232	-0.0048	-0.0286	0.013	0.0122	0.0006	0.0026
ENSG00000078808	SDF4	11.1681	0.001	0.2438	-0.1655	-0.3775	-0.0463	0.0046	0.0022	-0.1785	0.0744	-0.0321	0.0392	0.0434	-0.0425	-0.0206	0.0063	-0.0198	0.0395	-0.0145	0.0164	-0.0787	0.0445	0.0301	-0.0053	0.0023	-0.0035	-0.0052	-0.0365	0.0289	0.014	0.0401	0.0144
ENSG00000078814	MYH7B	5.2195	0.0084	-0.0963	0.1402	-0.0062	-0.0597	-0.0325	0.0301	-0.1068	0.0112	0.0074	-0.0038	0.0411	-0.0007	0.0084	0.0018	0.0122	0.0214	-0.0155	0.0275	-0.0405	0.0248	0.0697	-0.0189	-0.0167	-0.0332	-0.0216	0.0173	0.0004	-0.0323	0.0035	-0.0127
ENSG00000078898	BPIFB2	0.0178	-0.3287	0.2739	-0.0512	-0.4291	0.0472	-0.0045	-0.0244	-0.0529	0.0376	-0.0111	0.0036	-0.0047	-0.0272	-0.0156	-0.0039	0.0078	0.0358	0.0265	0.0217	-0.0378	-0.0085	0.0028	0.0031	0.0218	0.0322	-0.0041	-0.0404	0.0237	-0.0021	0.0098	-0.0014
ENSG00000078900	TP73	3.246	-0.0665	-0.1121	-0.0121	-0.0907	-0.0206	-0.0061	-0.0127	-0.0439	0.026	0.0115	-0.009	-0.0071	-0.004	0.0691	-0.0319	0.0118	0.0162	-0.0292	-0.0093	-0.0626	0.0435	0.0511	-0.0403	-0.0067	-0.0201	0.0135	-0.0116	0.0148	-0.0172	-0.024	0.0065
ENSG00000078902	TOLLIP	10.2945	-0.0364	0.5493	-0.0389	-0.3316	0.1825	0.0271	0.0168	-0.1374	-0.0104	-0.034	-0.0041	-0.0278	-0.0108	-0.0207	-0.044	0.0141	0.0276	0.0155	0.0246	0.0127	-0.007	-0.0001	-0.01	0.0313	0.0037	-0.0248	-0.0357	0.0239	-0.0029	-0.0002	-0.018
ENSG00000078967	UBE2D4	4.7148	-0.1482	-0.1915	0.0214	-0.2406	0.0332	0.0089	-0.0194	0.0312	0.0121	0.031	-0.0087	-0.0116	-0.002	-0.0086	0.0111	-0.0074	0.0277	-0.0021	-0.0261	-0.0183	0.0211	-0.0461	0.0047	0.0233	0.0307	-0.0144	0.003	0.018	0.0285	0.0524	-0.0022
ENSG00000079101	CLUL1	0.2535	-0.3554	0.1238	0.0189	-0.1206	-0.0053	0.0489	-0.0003	-0.0185	-0.0144	-0.007	0.0175	0.0111	0.0101	-0.0199	-0.0035	0.0173	0.0067	0.0034	0.0451	0.0019	-0.0364	0.0061	-0.0041	0.032	-0.0151	0.0053	-0.0099	0.002	0.0138	0.0129	0.005
ENSG00000079102	RUNX1T1	0.1704	-0.3806	0.2073	-0.019	-0.2222	0.0425	-0.0134	-0.0164	-0.0391	0.0057	-0.0194	-0.0166	-0.0217	0.0108	-0.0031	-0.01	-0.0002	0.0146	0.0323	0.0182	-0.0341	-0.0079	0.0192	-0.0259	0.0162	-0.0114	0.0123	-0.0363	0.0015	-0.0053	-0.0185	0.0189
ENSG00000079112	CDH17	0.438	-0.2608	0.0721	-0.0157	-0.0172	0.0111	0.0169	0.0024	-0.021	0.0007	0.0263	0.0078	0.0015	0.0209	-0.0014	0.015	-0.0061	-0.0044	-0.0062	-0.0039	0.0199	0.0059	-0.0052	-0.02	-0.0237	0.013	0.0005	0.0046	-0.0036	-0.0158	0.0267	-0.0143
ENSG00000079134	THOC1	8.1582	0.0508	-0.5791	0.0503	0.123	-0.0516	0.0233	-0.018	0.0659	-0.0192	0.0138	-0.0067	0.0043	0.0305	0.0317	0.0109	0.0194	-0.062	-0.0069	-0.0088	-0.0269	-0.0103	0.0118	0.0053	-0.0119	0.0359	0.0134	0.0659	-0.0058	-0.0238	-0.0445	0.0053
ENSG00000079150	FKBP7	2.6209	0.0439	-0.1981	0.0473	0.0876	-0.0278	0.0397	-0.0272	0.1184	0.0261	-0.0291	0.0202	0.0123	0.0209	0.0154	-0.0277	0.0282	-0.0148	-0.0096	0.0201	0.0071	-0.0085	-0.0477	0.0075	-0.0183	0.0396	0.0377	0.0355	-0.0075	0.0013	-0.0427	0.0023
ENSG00000079156	OSBPL6	2.745	0.0644	0.2802	0.0483	0.0001	0.0423	-0.0258	-0.0282	0.0247	-0.0136	0.0085	-0.0141	-0.0145	0.0691	-0.0026	-0.0135	0.0047	0.0068	0.0139	0.0237	0.0174	-0.0214	-0.0255	0.0024	0.0437	-0.0404	-0.0077	-0.0179	0.0093	0.0065	-0.0234	-0.0199
ENSG00000079215	SLC1A3	3.3971	0.0315	0.1545	-0.0918	0.078	-0.0621	0.0908	-0.033	0.0099	-0.1527	0.092	-0.0144	-0.024	-0.0388	0.0576	0.0065	0.0186	-0.023	0.0145	-0.0048	0.0187	0.0077	0.0167	-0.0284	0.0154	0.0033	0.0038	-0.0032	0.0057	-0.009	0.0137	0.0172
ENSG00000079246	XRCC5	12.0328	0.1235	0.2907	-0.0593	-0.1288	-0.0281	-0.0198	-0.0752	0.1851	-0.0109	0.0549	-0.0192	-0.0115	0.0158	-0.0046	0.0103	0.0239	-0.0244	0.0053	0.0293	-0.0223	-0.0442	-0.0605	-0.0465	0.0176	0.0352	0.0173	-0.0123	0.0132	0.0257	-0.0158	-0.0239
ENSG00000079257	LXN	5.8949	0.0722	0.2411	0.0703	-0.0469	0.0086	-0.0032	-0.0441	0.3049	0.0853	-0.0026	0.0017	0.0084	0.0871	0.0327	0.032	0.0384	0.021	-0.0433	0.0113	0.0086	-0.0307	-0.0423	0.0251	0.0032	-0.0363	0.0169	-0.0356	0.0087	0.0302	-0.0039	-0.0253
ENSG00000079263	SP140	9.3274	-0.1797	-0.0735	-0.117	-0.1333	-0.1094	-0.1623	-0.0382	-0.0525	-0.0002	0.156	-0.034	-0.0309	0.0135	-0.0121	-0.0038	-0.0092	-0.0115	0.0447	-0.0266	-0.0467	0.0024	0.0252	-0.0466	-0.0364	-0.017	-0.0391	0.0086	-0.0516	-0.0456	0.0163	0.026
ENSG00000079277	MKNK1	10.5027	0.1717	0.6534	-0.0214	0.038	-0.0394	-0.0926	-0.0317	-0.0113	-0.0007	0.0048	-0.0023	-0.0259	-0.08	0.0024	-0.017	-0.0141	-0.015	0.0106	-0.0364	-0.0233	0.0045	0.03	0.0111	-0.0067	-0.0299	0.0058	-0.0093	-0.0071	0.0106	0.0074	0.0013
ENSG00000079308	TNS1	8.6087	-0.091	0.176	-0.0036	-0.2451	0.6195	-0.0855	-0.0241	-0.0455	-0.0911	-0.0302	-0.0226	-0.0216	0.006	0.0348	-0.0672	0.024	0.0221	0.0254	-0.0032	0.183	-0.0046	0.0041	0.0229	0.0099	-0.0181	0.0047	-0.0377	-0.0071	0.0153	0.0091	0.0113
ENSG00000079313	REXO1	9.2308	0.1873	0.0563	-0.0325	-0.0193	-0.0765	-0.0088	0.0285	-0.2568	0.054	-0.0881	0.0091	0.0038	-0.0044	-0.0315	-0.0151	-0.0209	0.0231	-0.0139	0.0044	-0.034	0.0243	0.051	-0.0319	-0.0219	-0.0053	-0.0151	-0.0163	0.0291	0.0002	0.0409	-0.0034
ENSG00000079332	SAR1A	10.4253	0.1113	0.0136	-0.1979	0.1646	-0.0602	-0.0243	-0.0395	0.1777	0.0473	-0.0189	-0.0039	0.0008	-0.0047	-0.0003	-0.0024	0.0029	-0.043	-0.0118	-0.0003	-0.0008	-0.0254	-0.0794	0.0009	0.0366	0.0239	0.0315	0.0081	-0.0053	0.018	-0.021	-0.0014
ENSG00000079335	CDC14A	7.5106	0.1671	-0.2711	0.1017	0.4806	-0.0111	0.0217	0.0407	0.1336	-0.0392	-0.0296	0.0037	0.0035	0.0361	0.0469	0.0097	0.0111	-0.0607	-0.0036	-0.0429	0.0805	-0.0271	-0.0331	0.0218	0.0244	0.0105	0.017	0.0277	-0.0102	0.0155	0.0089	-0.0008
ENSG00000079337	RAPGEF3	5.8285	-0.0797	0.2165	0.0051	-0.0704	-0.0607	-0.0517	0.0009	-0.0604	0.0005	0.0459	-0.0203	0.0012	0.0122	-0.0043	-0.0224	0.0141	-0.0235	0.0232	-0.0033	-0.0387	0.0142	0.0268	0.0127	0.005	-0.0257	-0.0244	-0.0292	0.0174	0.0056	-0.0115	0.003
ENSG00000079385	CEACAM1	8.4778	0.0091	0.5487	-0.0495	0.0627	-0.0407	-0.0946	0.0069	-0.0043	-0.0596	0.0731	-0.0362	-0.0178	0.0273	-0.0472	0.0263	-0.0011	0.0159	0.061	0.0358	-0.0247	-0.0052	-0.0329	-0.0021	0.0195	-0.0304	-0.0262	0.0007	-0.0334	0.0051	0	-0.03
ENSG00000079387	SENP1	7.868	0.1036	-0.2073	-0.0596	0.4268	0.0046	0.0347	0.018	0.1483	-0.0305	0.0219	-0.0165	0.0098	0.0343	0.002	-0.0093	-0.0164	-0.0556	-0.0014	-0.0059	0.106	-0.0226	-0.0357	-0.003	-0.0139	0.0204	0.0206	0.0111	-0.018	-0.0019	0.0257	-0.0094
ENSG00000079393	DUSP13	3.4655	0.0262	0.4983	0.0036	-0.0856	-0.0314	-0.0175	-0.0822	0.0407	0.0662	0.0149	0.0356	-0.0109	-0.0411	0.0278	0.011	0.0517	0.023	0.0256	-0.0048	-0.021	-0.0157	-0.028	0.0157	0.0182	-0.0344	0.0218	-0.0553	-0.0075	0.0288	-0.0182	-0.0128
ENSG00000079432	CIC	11.291	0.1561	0.3498	0.0506	-0.0821	-0.033	-0.0931	-0.011	-0.2564	0.0374	-0.056	-0.0229	-0.0078	-0.0402	-0.0117	-0.0076	-0.0078	0.0196	-0.0048	-0.0137	-0.0188	0.0283	0.0937	-0.0643	-0.0162	-0.011	-0.0319	-0.0275	0.0047	0.0023	0.0249	-0.008
ENSG00000079435	LIPE	7.1004	-0.0113	-0.2222	0.2558	-0.2191	0.0236	-0.0742	0.0383	-0.1867	0.0936	0.011	0.0337	0.0111	-0.0228	-0.0279	-0.0286	0.0069	0.0603	-0.0132	0.0126	-0.0396	-0.013	0.0605	-0.0573	0.0061	0.0245	-0.0414	-0.0223	0.0168	-0.0253	-0.0086	-0.0123
ENSG00000079459	FDFT1	10.7088	-0.1519	0.1828	-0.0251	-0.4782	0.1289	-0.0345	-0.0244	-0.0813	0.0253	0.0558	0.0016	-0.0217	-0.0204	-0.012	-0.0282	-0.0216	0.0227	0.0135	0.0113	-0.0357	0.0012	-0.0074	-0.0055	0.0294	0.0177	-0.0526	-0.016	0.0249	0.0143	-0.0047	-0.0092
ENSG00000079462	PAFAH1B3	7.1444	-0.2405	-0.1433	0.0911	-0.5434	0.0437	-0.0536	-0.0111	-0.0462	0.0448	0.0546	0.0176	-0.0496	-0.0445	0.0251	-0.0407	0.01	0.0442	-0.0033	-0.0023	-0.1008	-0.0068	0.0037	0.0438	0.0369	0.0136	-0.003	-0.0244	0.0137	0.0145	-0.0064	0.0063
ENSG00000079482	OPHN1	3.6243	0.1058	0.0341	-0.1757	0.1731	0.0091	0.1106	0.0269	-0.0712	-0.0971	0.0015	-0.0042	0.0221	0.0207	-0.0174	0.0059	0.0036	-0.0295	-0.0469	0.0069	0.0247	0.0252	-0.0189	-0.0282	-0.0163	0.0025	0.0244	-0.0113	0.0136	0.0168	0.009	0.0324
ENSG00000079557	AFM	0.0132	-0.3369	0.2754	-0.0533	-0.4415	0.0553	-0.0106	-0.0353	-0.0544	0.0346	0.0017	-0.0043	-0.0169	-0.0178	-0.0127	-0.0126	0.0103	0.0308	0.0134	0.0205	-0.0533	-0.0088	-0.0022	-0.0031	0.0524	0.0185	-0.0102	-0.0366	0.0067	0.0194	-0.0001	-0.0084
ENSG00000079616	KIF22	9.8466	-0.2086	-0.4274	-0.0586	-0.4738	0.0333	-0.0707	-0.0075	-0.0406	0.1284	-0.0271	0.0109	-0.0462	-0.0231	0.0192	-0.025	0.0002	0.0365	-0.0005	-0.0169	-0.086	-0.0057	0.01	0.002	-0.0019	0.0172	0.0229	-0.0181	0.0015	0.0176	-0.0301	-0.0227
ENSG00000079689	SCGN	0.0796	-0.3762	0.2224	-0.0274	-0.3526	0.1005	-0.0025	-0.0166	-0.006	0.0061	0.0043	0.0005	-0.0072	-0.0074	-0.0135	-0.0283	0.0145	0.0374	0.0166	0.0248	-0.0117	-0.0224	-0.0163	-0.0088	0.0384	0.0185	-0.0179	-0.0344	0.0054	0.0116	0.0173	0.0084
ENSG00000079691	CARMIL1	5.5902	0.0802	-0.2313	0.2302	0.1681	-0.0178	0.0154	-0.0059	-0.0584	-0.0758	0.0094	0.0151	-0.0063	0.021	-0.0036	0.0007	0.0268	0.0145	-0.0001	-0.0087	0.065	-0.0015	0.0231	-0.0073	0.012	0.0161	-0.0156	-0.0174	0.0069	0.0022	0.0215	0.0374
ENSG00000079739	PGM1	9.0733	0.0115	0.5265	-0.065	-0.3102	0.0155	-0.0897	-0.0479	-0.0793	0.0516	0.0181	0.011	-0.0293	-0.0429	0.0009	-0.0159	0.0105	0.0184	-0.0003	0.0094	-0.0618	0.019	-0.0173	-0.0433	0.0216	0.0167	-0.0187	-0.0541	0.0153	0.0258	-0.0103	-0.0071
ENSG00000079785	DDX1	8.9881	-0.0208	-0.4381	-0.0586	0.0147	-0.0402	0.0911	-0.0498	0.2682	-0.0691	0.0874	0.002	-0.0116	0.0229	0.0567	0.0288	-0.0039	-0.0324	0.0012	-0.0041	0.0087	-0.0046	-0.0428	0.002	-0.0014	0.0512	0.0371	0.0375	0.0236	0.007	-0.0231	-0.02
ENSG00000079805	DNM2	12.5085	0.123	0.5484	-0.0655	-0.1223	-0.0277	-0.0228	-0.0039	-0.2125	0.04	-0.0589	0.0069	0.0129	-0.0065	-0.0128	-0.0008	-0.0001	0.029	0.0161	0.0153	-0.0276	0.0241	0.0679	-0.033	-0.0174	-0.0193	-0.0184	-0.0319	0.0082	0.0232	0.0159	0.0138
ENSG00000079819	EPB41L2	7.3077	0.1267	-0.2147	0.0428	0.1287	-0.0405	0.0541	-0.013	-0.1452	-0.0913	0.0974	-0.0607	-0.0298	-0.0262	0.0278	-0.022	-0.0078	0.0009	-0.0264	0.0196	0.0353	0.0073	0.0383	-0.0703	-0.005	-0.0042	-0.0508	-0.0079	-0.0173	-0.063	-0.0208	0.0202
ENSG00000079841	RIMS1	0.0456	-0.3801	0.2443	-0.0324	-0.3784	0.0196	-0.0116	-0.0232	-0.0586	0.0288	-0.0093	-0.0207	-0.0338	-0.0118	0.0004	-0.0005	0.0011	0.0301	0.0057	0.019	-0.0327	-0.0047	-0.0128	-0.0133	0.0275	0.0227	0.0018	-0.0375	0.0104	-0.0107	0.0005	-0.0178
ENSG00000079931	MOXD1	3.1539	0.0687	-0.1866	0.0853	0.0504	-0.0461	0.0045	-0.0014	0.0084	0.0463	0.1045	-0.016	0.0118	-0.0138	0.0264	-0.0252	0.0106	-0.0072	-0.0314	0.0159	0.0363	0.0292	0.0497	-0.0084	-0.0161	-0.0187	-0.0781	-0.0142	-0.0143	-0.0479	-0.0302	0.0143
ENSG00000079950	STX7	9.6514	0.1743	0.3127	-0.0297	0.4131	-0.0485	0.0638	0.0027	0.2291	-0.0459	0.0301	-0.0119	0.0074	0.045	0.0226	-0.0153	0.0243	-0.0413	0.0026	0.0144	0.0862	-0.0318	-0.0298	0.0042	-0.0197	-0.0052	-0.0276	0.0072	-0.0005	-0.0193	0.0157	-0.0046
ENSG00000079974	RABL2B	8.1338	0.0056	-0.4873	0.009	-0.1363	-0.0382	-0.0265	0.0084	-0.0754	0.0772	-0.0459	0.0371	0.0224	-0.0148	-0.0067	-0.0053	-0.0061	0.0094	-0.005	0.0028	-0.0527	0.016	0.0422	0.0032	-0.0419	-0.0169	-0.0254	0.0126	-0.0177	-0.0249	-0.0076	-0.0062
ENSG00000079999	KEAP1	9.5119	-0.1086	0.0315	-0.3166	-0.4778	0.0242	-0.0188	-0.0311	-0.1426	0.0383	-0.0024	-0.0046	-0.0448	-0.0505	-0.006	-0.015	0.0043	0.0367	-0.0176	0.0208	-0.0869	0.0139	0.0045	0.0043	0.0186	0.0042	0.0194	-0.0387	0.0207	0.0342	-0.0018	0.0052
ENSG00000080007	DDX43	3.1481	0.0199	-0.071	-0.0425	0.0818	-0.0136	-0.0493	0.014	0.05	0.0007	-0.0034	0.004	0.0104	0.0046	0.0295	-0.0016	-0.0216	-0.0119	0.0366	-0.0044	0.0113	0.0027	-0.0097	0.0012	0.0138	-0.0028	-0.0367	-0.0075	-0.01	0.0303	0.0176	0.0405
ENSG00000080031	PTPRH	1.6563	-0.0079	-0.0147	-0.0986	-0.1146	-0.0074	0.076	-0.0168	-0.0257	-0.082	0.0388	0.0206	0.0168	-0.0081	-0.0388	0.0112	-0.0267	0.0021	-0.0134	0.0043	-0.0012	-0.022	-0.0122	-0.0291	0.0152	-0.0086	-0.0086	0.0202	-0.0032	0.0211	-0.0354	0.0058
ENSG00000080166	DCT	1.5139	0.0356	-0.1064	0.1078	0.1564	-0.0061	-0.0211	0.006	-0.0182	-0.0005	0.0024	0.0285	0.0061	-0.0167	0.0024	0.0232	0	0.0221	0.0029	0.004	0.0195	0.0176	-0.0088	0.0316	0.0165	0.0332	0.0034	0.0361	0.0083	0.0017	0.009	-0.0043
ENSG00000080189	SLC35C2	10.582	-0.1381	-0.0227	0.0731	-0.5503	0.0194	-0.0437	-0.0077	-0.0873	0.0832	0.011	0.0419	0.0026	-0.0279	-0.0042	-0.0178	0.0021	0.0491	0.0119	0.0333	-0.0986	0.0197	0.0199	0.0086	0.0275	0.0143	-0.0057	-0.0249	0.0112	0.0135	-0.006	-0.033
ENSG00000080200	CRYBG3	6.6646	0.2336	-0.0917	-0.101	0.3656	-0.042	0.1531	-0.0217	-0.0058	-0.1479	0.0338	-0.0538	-0.0286	0.0257	0.0284	0.0015	-0.0139	-0.0651	0.0031	-0.008	0.1048	-0.0041	-0.0032	-0.0162	-0.0062	0.0205	-0.0174	0.0103	0.0015	0.0026	-0.0291	-0.0045
ENSG00000080224	EPHA6	0.0292	-0.3554	0.2589	-0.0328	-0.3775	0.0373	-0.0147	-0.0037	-0.0583	0.0276	0.0073	-0.0129	-0.0131	-0.005	-0.0063	-0.006	0.0312	0.0147	0.0282	0.0243	-0.0384	0.0094	-0.0118	-0.0099	0.0149	0.0001	-0.0109	-0.0494	0.0061	0.0255	0.004	0.0005
ENSG00000080293	SCTR	0.0441	-0.3108	0.2127	-0.0338	-0.3348	0.0366	-0.0003	-0.0199	-0.0616	0.0156	0.0024	0.0002	-0.0296	0.0186	0.0111	-0.007	0.0294	0.0182	0.0333	0.0115	-0.0319	-0.0031	-0.0029	-0.0047	0.0248	0.0218	0.0055	-0.066	0.0086	0.0121	0.013	0.0016
ENSG00000080298	RFX3	7.0126	0.0834	0.0007	0.0515	0.5077	0.0634	0.0219	0.0117	0.1538	-0.0545	-0.0336	-0.0193	0	0.0478	0.046	-0.0075	0.0262	-0.0515	0.009	-0.0159	0.1186	-0.0265	-0.0322	0.0158	-0.0193	-0.0134	-0.0127	0.01	0.0091	0.0069	0.005	-0.0012
ENSG00000080345	RIF1	7.5885	0.1081	-0.149	-0.0238	0.5486	-0.0295	0.0349	0.0022	0.1387	-0.0857	-0.0031	-0.0224	0.0046	0.0518	0.0428	0.0164	-0.007	-0.0604	0.0078	-0.0089	0.1177	-0.007	-0.0291	0.005	-0.0077	0.0068	0.0012	0.0172	-0.0361	0.0098	-0.0005	-0.0124
ENSG00000080371	RAB21	8.9499	0.1845	0.29	-0.0251	0.3905	-0.018	0.0126	-0.004	0.2101	-0.0296	-0.0106	-0.0108	0.0039	0.0235	0.0463	0.0032	-0.0096	-0.0398	0.0002	-0.0001	0.0528	-0.0272	-0.0706	0.0095	0.0213	0.0009	0.0141	-0.01	-0.0209	0.009	0.0018	-0.0056
ENSG00000080493	SLC4A4	3.9453	0.0564	-0.2657	-0.3938	0.2384	0.0126	-0.0423	0.0028	0.0959	0.0529	-0.0925	0.003	0.0041	0.0076	0.0257	-0.0015	0.0002	-0.0218	-0.0183	-0.0161	0.0716	0.0186	-0.0811	-0.0047	-0.0362	-0.0107	0.039	0.0064	-0.0197	0.018	-0.0014	-0.0206
ENSG00000080503	SMARCA2	10.3921	0.2597	-0.0628	-0.0081	0.3993	-0.0557	-0.019	0.0503	-0.1409	-0.0117	-0.0611	-0.016	0.0001	0.0436	-0.0231	0.033	-0.0078	-0.0409	0.0002	0.0046	0.0445	0.009	0.0023	-0.0795	0.0057	0.0335	0.0133	-0.004	0.0097	0.0233	-0.0202	-0.0069
ENSG00000080511	RDH8	0.0537	-0.3123	0.2008	-0.0472	-0.3541	0.0369	-0.0036	-0.0197	-0.042	0.0444	-0.0032	0.0089	-0.0011	-0.0011	-0.0309	-0.0259	-0.0195	0.0126	0.0069	0.0055	-0.0347	-0.023	0.008	-0.0296	0.0406	0.0336	-0.003	-0.0345	-0.0001	-0.0133	-0.0061	-0.006
ENSG00000080546	SESN1	8.4412	0.1432	-0.3914	0.0999	0.3049	-0.0072	0.0164	0.0043	0.1504	0.0217	-0.0477	0.0381	0.0023	0.0012	0.0244	-0.0235	0.0101	-0.0389	-0.0406	-0.0248	0.0751	-0.007	-0.0357	-0.0008	-0.012	0.0252	-0.0029	0	-0.0258	0.0043	-0.0255	0.0053
ENSG00000080561	MID2	4.5777	0.0133	-0.3607	0.1382	0.173	0.0109	-0.0595	-0.0025	-0.0419	0.0068	-0.082	-0.0012	-0.0051	0.0159	-0.0123	0.002	0.007	-0.0206	-0.0177	-0.0203	0.0531	-0.0363	-0.0094	0.0101	0.0083	0.0431	0.041	0.0236	-0.0096	0.027	-0.0024	-0.0127
ENSG00000080572	PIH1D3	0.013	-0.3171	0.2714	-0.0467	-0.4362	0.042	-0.0131	-0.0269	-0.0579	0.0419	-0.0047	0.0046	-0.0151	-0.0093	-0.0085	-0.0169	0.0084	0.0353	0.0259	0.0234	-0.0449	-0.023	0.0051	-0.0223	0.0279	0.0287	0.0028	-0.0377	0.0009	0.0084	0.0018	0.0111
ENSG00000080573	COL5A3	6.4087	0.0734	-0.1073	-0.0375	-0.0591	0.0113	-0.0135	-0.0154	-0.0215	0.0471	-0.0544	0.0191	0.0282	-0.0096	-0.0081	0.0173	-0.0258	-0.0135	-0.0062	-0.011	0.0106	0.015	0.0272	-0.0247	0.0045	-0.0108	-0.0074	-0.0189	0.0015	-0.0076	-0.0032	-0.0132
ENSG00000080603	SRCAP	11.3437	0.1467	0.0792	-0.0397	0.1395	-0.0475	-0.0306	0.0349	-0.3554	0.0368	-0.1055	-0.0158	0.0191	0.0468	-0.0233	0.0076	-0.0043	0.0015	0.0174	0.0242	0.0166	0.0427	0.0709	-0.0591	-0.0193	-0.0091	-0.0042	-0.029	-0.0101	0.0129	0.0094	-0.0019
ENSG00000080608	PUM3	7.1498	-0.0501	-0.4541	-0.0155	0.0798	-0.0502	0.047	-0.0448	0.2632	-0.0154	0.072	0.0283	-0.0018	0.0241	0.0521	0.0254	0.0197	-0.008	-0.0105	-0.0076	0.0125	-0.0073	-0.0372	0.0248	-0.0204	0.0501	0.0501	0.0109	-0.0098	-0.0124	-0.0135	0.0019
ENSG00000080618	CPB2	0.288	-0.3409	0.0911	0.024	-0.1015	0.0257	0.004	-0.0136	-0.0123	0.0084	-0.0243	-0.0135	0.0213	-0.018	0.0256	-0.0078	-0.0177	0.0254	0.0252	-0.0238	-0.021	0.0219	0.006	-0.0088	-0.0301	0.0009	0.0047	-0.0263	0.0155	-0.0279	0.0044	0.0186
ENSG00000080644	CHRNA3	0.4395	-0.2538	0.0812	0.0196	-0.0556	-0.0005	-0.0199	-0.03	-0.0335	0.022	0.0298	-0.002	-0.0196	-0.0079	0.009	0.0059	0.0149	-0.0032	0.0298	0.0013	-0.0039	-0.0391	0.0289	-0.0001	0.0042	-0.0015	-0.0118	0.0091	-0.0021	0.0055	-0.0012	-0.0148
ENSG00000080709	KCNN2	0.0222	-0.344	0.2535	-0.0448	-0.4168	0.0378	-0.0158	-0.0333	-0.0703	0.0476	0.0043	0.0102	-0.0232	-0.0186	-0.0016	-0.0263	0.0093	0.0109	0.0127	0.0181	-0.0381	-0.0137	-0.003	-0.0164	0.0248	0.0348	-0.0123	-0.0372	0.0169	-0.0015	0.0041	0.007
ENSG00000080802	CNOT4	8.0988	0.0589	-0.0388	-0.1597	0.239	-0.0573	-0.0145	0.0329	-0.1694	-0.0591	-0.0138	-0.0525	-0.0279	0.0248	-0.0022	0.0284	-0.0068	-0.0289	0.0192	0.0083	0.0288	0.0211	-0.0175	-0.0731	0.0122	0.035	-0.0208	0.0125	-0.0358	0.0038	-0.0318	0.0081
ENSG00000080815	PSEN1	11.0862	0.1756	0.7221	-0.0834	0.0222	-0.0472	0.002	-0.0378	-0.012	-0.0223	0.0256	-0.0236	-0.0056	0.0043	-0.0217	0.002	0.0111	-0.0102	0.002	0.0194	-0.0009	-0.0109	-0.0215	-0.0365	0.0362	-0.0098	-0.014	-0.0108	-0.0166	0.0205	-0.0149	0.022
ENSG00000080819	CPOX	7.4201	0.1038	-0.2366	-0.0412	0.4077	-0.029	0.0965	0.0204	0.1161	-0.0875	0.0285	-0.0221	-0.0193	-0.0067	0.0906	-0.0059	0.0062	-0.0552	-0.0112	-0.0305	0.0725	0.008	-0.0353	0.0282	0.0061	0.0193	0.0275	0.0282	0.0139	0.0167	0.0006	0.0023
ENSG00000080822	CLDND1	8.9401	0.0829	-0.2932	0.0091	0.2118	0.0042	0.0093	-0.0305	0.2943	0.0061	0.043	0.0114	0.0032	0.0297	0.0844	-0.0081	0.0048	-0.0739	-0.0243	-0.0666	0.0532	-0.0271	-0.0499	0.0545	-0.0194	-0.01	0.035	0.0283	-0.0367	0.0293	0.023	0.0102
ENSG00000080823	MOK	4.6611	0.0543	0.0618	0.0091	-0.0294	0.0269	-0.0225	0.0085	0.0057	0.0982	-0.043	0.0133	0.0031	0.0642	-0.0097	0.0065	0.0172	-0.0087	-0.0439	0.0243	0.0028	0.0227	-0.0061	0.0315	-0.0272	-0.0315	-0.0224	-0.0561	0.013	0.002	0.0049	0.0066
ENSG00000080824	HSP90AA1	11.5666	0.0649	-0.2494	-0.0826	0.1461	-0.0308	0.0098	-0.0471	0.3454	-0.0106	0.0736	0.012	0.0031	0.0425	0.0518	0.0226	0.0163	-0.0282	-0.0009	0.0017	0.0474	-0.031	-0.0592	0.0155	-0.0257	0.0407	0.0414	0.0059	-0.0058	0.0306	-0.0123	-0.0098
ENSG00000080839	RBL1	6.7623	0.0349	-0.4954	-0.0023	0.3763	0.0067	-0.0376	-0.0118	0.0982	-0.0278	-0.0182	-0.02	-0.002	0.0012	0.0399	-0.0019	0.011	-0.0309	-0.0049	-0.0218	0.0609	-0.0105	-0.0275	-0.0033	0.0019	0.0027	0.0426	0.0363	0.0001	-0.0043	0.002	-0.0186
ENSG00000080845	DLGAP4	9.5492	0.0176	0.293	-0.0959	-0.1764	-0.033	-0.0148	0.0073	-0.2741	0.0463	-0.0628	0.0038	0.0158	-0.0056	-0.0219	-0.0129	-0.0014	0.0235	0.0433	0.009	-0.0282	0.0363	0.069	-0.0508	-0.0238	-0.0191	-0.0472	-0.0292	-0.0059	0.0056	0.0287	0.0062
ENSG00000080854	IGSF9B	4.3254	0.0426	-0.201	0.1644	0.1936	-0.0501	-0.0486	0.0204	-0.0437	-0.0544	0.0371	-0.0316	-0.0045	0.0256	0.0067	0.0185	0.0084	-0.0117	0.0007	-0.0482	0.0099	-0.0054	0.0532	-0.0043	-0.049	-0.0219	0.0295	0.0238	-0.0129	0.0231	0.0127	0.019
ENSG00000080910	CFHR2	0.005	-0.3189	0.2818	-0.0568	-0.4586	0.0434	-0.0083	-0.0212	-0.0532	0.0309	0.0059	-0.0003	-0.0131	-0.0189	-0.0149	-0.0108	0.0152	0.0191	0.0079	0.018	-0.0442	-0.012	0.0007	-0.0143	0.0304	0.0289	0.0043	-0.0458	0.0086	0.0099	0.0044	-0.0004
[truncated: 51,651 more rows]

## Sheet: brain
gene	symbol	average TMM log2 expression	PIC1 r	PIC2 r	PIC3 r	PIC4 r	PIC5 r	PIC6 r	PIC7 r	PIC8 r	PIC9 r	PIC10 r	PIC11 r	PIC12 r	PIC13 r	PIC14 r	PIC15 r	PIC16 r	PIC17 r	PIC18 r	PIC19 r	PIC20 r	PIC21 r
[truncated: 57,924 more rows]
