# Supplementary material for: PICALO: principal interaction component analysis for the identification of discrete technical, cell-type, and environmental factors that mediate eQTLs
Source: Genome Biol. 2024 Jan 22;25:29. doi: 10.1186/s13059-023-03151-0 (PMC10802033; doi:10.1186/s13059-023-03151-0)
Supplement: Supplementary file 9 — Additional file 9: Table S7. ToppGene gene list enrichment. [file 13059_2023_3151_MOESM9_ESM.xlsx]

## Sheet: Info
Table S7. ToppGene gene list enrichment
ToppGene gene set enrichment for blood (sheets starting with blood) and brain (sheets starting with brain), for the ToppCell and Pathway databases, and performed for the top genes correlating genes (maximum of 200; positive / negative separated) as well as the eQTL genes that interact with a given PIC (sheets ending with ieQTL genes). PIC: the PIC. Name: the name of the ToppCell record or pathway…

## Sheet: blood - ToppCell - genes
PIC	Name	p-value	BH-FDR	number of genes in category	number of input genes in category	number of genes in annotation	number of genes from input	HGNC symbols of genes from input	Source	URL	correlation direction	average absolute correlation z-score of genes in term	average absolute correlation z-score of genes from input
PIC5	10x_3'_v3-blood_(10x_3'_v3)-hematologic-erythrocytic|blood_(10x_3'_v3) / Per Platform+tissue_group, by lineage_subgroup, cell_group, cell_type	8.85751e-282	9.66931e-278	45195	200	188	130	GLRX5, EMC3, PLVAP, MYL4, C9orf78, ANKRD9, SPTA1, MKRN1, EMID1, BAG1, GATA1, TMEM86B, HEMGN, TENT5C, SLC38A5, HMBS, FAXDC2, RIOK3, BCL2L1, HEPACAM2, RILP, RNF187, SLC25A37, DPM2, AHSP, SRRD, PTMS, GPR146, BLVRB, STRADB, UBB, RUNDC3A, FAM117A, BNIP3L, FBXO9, BPGM, CHPT1, BSG, NFIX, TMCC2, PIP4K2A, IFIT1B, FECH, FBXO7, RNF10, ASCC2, GMPR, OSBP2, ALAS2, TESC, FKBP8, PAGE2B, SMOX, DNAJB2, TAL1, KLC3,…	Immune and Hematologic Cells from 24 tissues of the Tabula Sapiens: a multiple organ single cell transcriptomic atlas of humans.	https://toppcell.cchmc.org/biosystems/go/index3/get/czidl/Tabula/Output by assay by tissue_group by lineage_subgroup by cell_group by cell_type by sex-2/3467149de45b47a5015486ef94bec070e9c3ffc2/morpheus	positive	29.6016	28.019
PIC5	10x_3'_v3-blood_(10x_3'_v3)-hematologic-erythrocytic-erythrocyte|blood_(10x_3'_v3) / Per Platform+tissue_group, by lineage_subgroup, cell_group, cell_type	8.85751e-282	9.66931e-278	45195	200	188	130	GLRX5, EMC3, PLVAP, MYL4, C9orf78, ANKRD9, SPTA1, MKRN1, EMID1, BAG1, GATA1, TMEM86B, HEMGN, TENT5C, SLC38A5, HMBS, FAXDC2, RIOK3, BCL2L1, HEPACAM2, RILP, RNF187, SLC25A37, DPM2, AHSP, SRRD, PTMS, GPR146, BLVRB, STRADB, UBB, RUNDC3A, FAM117A, BNIP3L, FBXO9, BPGM, CHPT1, BSG, NFIX, TMCC2, PIP4K2A, IFIT1B, FECH, FBXO7, RNF10, ASCC2, GMPR, OSBP2, ALAS2, TESC, FKBP8, PAGE2B, SMOX, DNAJB2, TAL1, KLC3,…	Immune and Hematologic Cells from 24 tissues of the Tabula Sapiens: a multiple organ single cell transcriptomic atlas of humans.	https://toppcell.cchmc.org/biosystems/go/index3/get/czidl/Tabula/Output by assay by tissue_group by lineage_subgroup by cell_group by cell_type by sex-2/da211e7fb62fff176aa9c39061aef9ab0af6079e/morpheus	positive	29.6016	28.019
PIC5	10x_3'_v3-blood_(10x_3'_v3)-hematologic|blood_(10x_3'_v3) / Per Platform+tissue_group, by lineage_subgroup, cell_group, cell_type	1.23527e-278	8.98986e-275	45195	200	188	129	GLRX5, EMC3, PLVAP, MYL4, C9orf78, ANKRD9, SPTA1, MKRN1, EMID1, BAG1, GATA1, TMEM86B, HEMGN, TENT5C, SLC38A5, HMBS, FAXDC2, RIOK3, BCL2L1, HEPACAM2, RILP, SLC25A37, DPM2, AHSP, SRRD, PTMS, GPR146, BLVRB, STRADB, UBB, RUNDC3A, FAM117A, BNIP3L, FBXO9, BPGM, CHPT1, BSG, NFIX, TMCC2, PIP4K2A, IFIT1B, FECH, FBXO7, RNF10, ASCC2, GMPR, OSBP2, ALAS2, TESC, FKBP8, PAGE2B, SMOX, DNAJB2, TAL1, KLC3, CA1, RB…	Immune and Hematologic Cells from 24 tissues of the Tabula Sapiens: a multiple organ single cell transcriptomic atlas of humans.	https://toppcell.cchmc.org/biosystems/go/index3/get/czidl/Tabula/Output by assay by tissue_group by lineage_subgroup by cell_group by cell_type by sex-2/3c6c0eaadc474ebb218ae349b787c410f66177ab/morpheus	positive	29.6938	28.019
PIC5	IIF-Other-RBC|IIF / Disease, Lineage and Cell Type	2.23619e-273	1.22057e-269	45195	200	186	127	GLRX5, EMC3, PLVAP, MYL4, ACHE, SPTA1, MKRN1, MARCHF2, BAG1, GATA1, TMEM86B, TMEM63B, HEMGN, TENT5C, HMBS, FAXDC2, RIOK3, ODAD4, BCL2L1, HEPACAM2, RILP, SLC25A37, DPM2, AHSP, SRRD, PTMS, GPR146, BLVRB, STRADB, UBB, RUNDC3A, BNIP3L, BPGM, BSG, MRC2, NFIX, TMCC2, IFIT1B, FECH, FBXO7, RNF10, ASCC2, GMPR, KEL, OSBP2, ALAS2, TESC, FKBP8, PAGE2B, SMOX, DNAJB2, TAL1, RAB3IL1, KLC3, CA1, DCAF12, BBOF1, S…	Multiple Sclerosis	https://toppcell.cchmc.org/biosystems/go/index3/get/data for toppcell/immune atlas/multiple sclerosis/Output by disease_v2 by Lineage by cell_type/db3c3fc2045c657b300b640bf228640c30782509/morpheus	positive	29.658	28.019
PIC14	PBMC-Control-Hematopoietic-Platelet-Platelet-plt_3|Control / Location, Disease Group, Cell group, Cell class and sub_cluster (2021.03.01)	2.47609e-259	1.82867e-255	45195	199	184	122	TPM1, TPM4, GP6, HGD, ABCC3, ENDOD1, MGAT4B, ENKUR, SPARC, CABP5, MYLK, MAOB, PDGFA, PTCRA, ACRBP, WASF3, SLC24A3, PF4, PF4V1, MAP3K7CL, MGLL, PARVB, ITGA2B, PGRMC1, ITGB3, ITGB5, PTGS1, F13A1, TSPAN9, MEIS1, ELOVL7, NT5M, TNFSF4, TUBB1, GFI1B, LY6G6F, BMP6, TSC22D1, GRHL1, TTC7B, RHOBTB1, MYL9, CLEC2L, ACSBG1, PTPRN, CLU, SCN1B, SLC35D3, PVALB, GRAP2, KIFC3, CFAP161, GNAZ, FHL1, SMOX, CXCL5, GNG…	Integration of Multiple Sampling Location of COVID-19 Patients	https://toppcell.cchmc.org/biosystems/go/index3/get/data for toppcell/covid19 Atlas/All/Output by Location by disease.group_v3 by Lineage by Cell.group by Cell.class_v2 by sub_cluster/7617a00b2ebd6c5c9386c39a7e8220fdbf8669ff/morpheus	negative	10.2616	9.34092
PIC14	PBMC-Control-Hematopoietic-Platelet-Platelet-plt_3|Control / Location, Disease Group, Cell group, Cell class and sub_cluster (2021.03.09)	2.47609e-259	1.82867e-255	45195	199	184	122	TPM1, TPM4, GP6, HGD, ABCC3, ENDOD1, MGAT4B, ENKUR, SPARC, CABP5, MYLK, MAOB, PDGFA, PTCRA, ACRBP, WASF3, SLC24A3, PF4, PF4V1, MAP3K7CL, MGLL, PARVB, ITGA2B, PGRMC1, ITGB3, ITGB5, PTGS1, F13A1, TSPAN9, MEIS1, ELOVL7, NT5M, TNFSF4, TUBB1, GFI1B, LY6G6F, BMP6, TSC22D1, GRHL1, TTC7B, RHOBTB1, MYL9, CLEC2L, ACSBG1, PTPRN, CLU, SCN1B, SLC35D3, PVALB, GRAP2, KIFC3, CFAP161, GNAZ, FHL1, SMOX, CXCL5, GNG…	Integration of Multiple Sampling Location of COVID-19 Patients	https://toppcell.cchmc.org/biosystems/go/index3/get/data for toppcell/covid19 Atlas/All/Output by Location by disease.group_v3 by Lineage by Cell.group by Cell.class_v2 by sub_cluster-2/a5d904dd030d9c21be0f8b9ec432025f90fb5b8e/morpheus	negative	10.2616	9.34092
PIC14	control-Others-Megakaryocytes|control / Cohort 2 (Rhapsody WB + PBMC) with disease condition, lineage and cell classs	2.47609e-259	1.82867e-255	45195	199	184	122	TPM1, GP6, HGD, ABCC3, ENDOD1, PDE3A, ENKUR, SPARC, CABP5, MYLK, PDGFA, PTCRA, ACRBP, WASF3, PF4, PF4V1, MAP3K7CL, MGLL, ITGA2B, PGRMC1, ITGB3, ITGB5, PTGS1, F13A1, TSPAN9, MEIS1, ELOVL7, NT5M, TNFSF4, EHD3, TUBB1, GFI1B, LY6G6F, BMP6, TSC22D1, GRHL1, ADRA2A, TTC7B, H2BC21, RHOBTB1, MYL9, PTPRN, CLU, PLA2G12A, LIPH, SLC35D3, PVALB, GRAP2, GNAZ, FHL1, SMOX, SPOCD1, CXCL5, GNG11, TREML1, ALOX12, RA…	PBMC Atlas of COVID-19 Patients (Schulte-Schrepping et al.)	https://toppcell.cchmc.org/biosystems/go/index3/get/data for toppcell/covid19 Atlas/Covid-19_PBMC_Schulte-Schrepping et al._Cell/data/Rhapsody_WB+PBMC/Output by Disease condition by Lineage by Cell class/213915f2889ce8ecbe5f7b19bc2b24ed8c5efe1d/morpheus	negative	10.279	9.34092
PIC5	COVID-19_Severe-RBC|World / disease group, cell group and cell class	1.85862e-258	8.11586e-255	45195	200	185	122	GLRX5, MYL4, ACHE, ANKRD9, C17orf99, TLCD4, SPTA1, MKRN1, BAG1, GATA1, TMEM86B, TMEM63B, HEMGN, TENT5C, HMBS, RIOK3, ODAD4, BCL2L1, HEPACAM2, GFUS, SLC25A37, DPM2, AHSP, SRRD, GPR146, BLVRB, STRADB, UBB, RUNDC3A, BNIP3L, BPGM, CHPT1, BSG, NFIX, TMCC2, HPS1, IFIT1B, FECH, FBXO7, RNF10, ASCC2, GMPR, KEL, OSBP2, ALAS2, TESC, FKBP8, PAGE2B, SMOX, TAL1, RAB3IL1, KLC3, CA1, RBM38, DCAF12, BBOF1, SOX6, …	PBMC Atlas of COVID-19 Patients (Arunachalam et al.)	https://toppcell.cchmc.org/biosystems/go/index3/get/data for toppcell/covid19 Atlas/Covid-19_PBMC_Arunachalam_et al._Science/Output by disease group by Cell group by Cell class/96b7058b1b282134970aa9e75285760a9f94a8b5/morpheus	positive	29.7486	28.019
PIC14	severe-Others-Megakaryocytes|severe / Cohort 2 (Rhapsody WB + PBMC) with disease condition, lineage and cell classs	6.44061e-255	3.56746e-251	45195	199	187	121	TPM1, TPM4, GP6, HGD, ABCC3, ENDOD1, ENKUR, SPARC, CABP5, MYLK, MAOB, PDGFA, MAP1A, ARMC3, PTCRA, ACRBP, WASF3, PF4, PF4V1, MAP3K7CL, MGLL, PARVB, ITGA2B, PGRMC1, ITGB3, ITGB5, PTGS1, F13A1, TSPAN9, MEIS1, ELOVL7, NT5M, TNFSF4, EHD3, TUBB1, GFI1B, LY6G6F, BMP6, TSC22D1, ADRA2A, RHOBTB1, MYL9, CLU, PLA2G12A, LIPH, PVALB, GRAP2, SLA2, GNAZ, FHL1, SMOX, SPOCD1, CXCL5, GNG11, TREML1, ALOX12, RAB27B, …	PBMC Atlas of COVID-19 Patients (Schulte-Schrepping et al.)	https://toppcell.cchmc.org/biosystems/go/index3/get/data for toppcell/covid19 Atlas/Covid-19_PBMC_Schulte-Schrepping et al._Cell/data/Rhapsody_WB+PBMC/Output by Disease condition by Lineage by Cell class/ef16331d1e5abe6bde7f09793c4a87a6ac24e592/morpheus	negative	10.2801	9.34092
PIC5	COVID-19_Severe-RBC|COVID-19_Severe / disease group, cell group and cell class	7.41592e-253	2.69853e-249	45195	200	184	120	GLRX5, MYL4, ACHE, C9orf78, ANKRD9, C17orf99, TLCD4, SPTA1, MKRN1, BAG1, TMEM86B, TMEM63B, HEMGN, TENT5C, HMBS, RIOK3, ODAD4, BCL2L1, HEPACAM2, GFUS, SLC25A37, DPM2, AHSP, SRRD, GPR146, BLVRB, STRADB, UBB, RUNDC3A, BNIP3L, BPGM, CHPT1, BSG, NFIX, TMCC2, HPS1, IFIT1B, FECH, FBXO7, RNF10, ASCC2, GMPR, OSBP2, ALAS2, TESC, FKBP8, PAGE2B, DNAJB2, RAB3IL1, KLC3, CA1, RBM38, DCAF12, BBOF1, SOX6, ESPN, M…	PBMC Atlas of COVID-19 Patients (Arunachalam et al.)	https://toppcell.cchmc.org/biosystems/go/index3/get/data for toppcell/covid19 Atlas/Covid-19_PBMC_Arunachalam_et al._Science/Output by disease group by Cell group by Cell class/bb58244194ffb5558fbe85c5f856888210dcb1e8/morpheus	positive	29.6176	28.019
PIC14	severe-Others|severe / Cohort 2 (Rhapsody WB + PBMC) with disease condition, lineage and cell classs	2.37439e-252	1.05214e-248	45195	199	186	120	TPM1, TPM4, GP6, HGD, ABCC3, ENDOD1, ENKUR, SPARC, CABP5, MYLK, MAOB, PDGFA, MAP1A, PTCRA, ACRBP, WASF3, PF4, PF4V1, MAP3K7CL, MGLL, PARVB, ITGA2B, PGRMC1, ITGB3, ITGB5, PTGS1, F13A1, TSPAN9, MEIS1, ELOVL7, NT5M, TNFSF4, EHD3, TUBB1, GFI1B, LY6G6F, BMP6, TSC22D1, ADRA2A, RHOBTB1, MYL9, CLU, PLA2G12A, LIPH, GRAP2, SLA2, GNAZ, FHL1, SMOX, SPOCD1, CXCL5, GNG11, TREML1, ALOX12, RAB27B, SH3BGRL2, RNF2…	PBMC Atlas of COVID-19 Patients (Schulte-Schrepping et al.)	https://toppcell.cchmc.org/biosystems/go/index3/get/data for toppcell/covid19 Atlas/Covid-19_PBMC_Schulte-Schrepping et al._Cell/data/Rhapsody_WB+PBMC/Output by Disease condition by Lineage by Cell class/234a4bc7c3529daf8804f2a366887d02a47075cd/morpheus	negative	10.3005	9.34092
PIC14	10x_3'_v3-blood_(10x_3'_v3)-hematologic-thrombocytic|blood_(10x_3'_v3) / Per Platform+tissue_group, by lineage_subgroup, cell_group, cell_type	7.18323e-252	2.27359e-248	45195	199	194	121	TPM1, TPM4, GP6, HGD, ABCC3, ENDOD1, MGAT4B, PDE3A, ENKUR, SPARC, CABP5, MYLK, MAOB, PDGFA, MAP1A, PTCRA, ACRBP, WASF3, GATA2, PF4, PF4V1, MGLL, PARVB, ITGA2B, TUBA8, PGRMC1, ITGB3, ITGB5, PTGS1, F13A1, TSPAN9, PTK2, MEIS1, ELOVL7, NT5M, TNFSF4, EHD3, TUBB1, GFI1B, LY6G6F, BMP6, TSC22D1, TTC7B, RHOBTB1, MYL9, CLU, PLA2G12A, LIPH, SCN1B, GRAP2, SLA2, KIFC3, GNAZ, FHL1, SMOX, SPOCD1, CXCL5, GNG11, …	Immune and Hematologic Cells from 24 tissues of the Tabula Sapiens: a multiple organ single cell transcriptomic atlas of humans.	https://toppcell.cchmc.org/biosystems/go/index3/get/czidl/Tabula/Output by assay by tissue_group by lineage_subgroup by cell_group by cell_type by sex-2/7c38ead538695db1fb1c329ff67d2874aa83c8d2/morpheus	negative	10.1729	9.34092
PIC14	10x_3'_v3-blood_(10x_3'_v3)-hematologic-thrombocytic-platelet|blood_(10x_3'_v3) / Per Platform+tissue_group, by lineage_subgroup, cell_group, cell_type	7.18323e-252	2.27359e-248	45195	199	194	121	TPM1, TPM4, GP6, HGD, ABCC3, ENDOD1, MGAT4B, PDE3A, ENKUR, SPARC, CABP5, MYLK, MAOB, PDGFA, MAP1A, PTCRA, ACRBP, WASF3, GATA2, PF4, PF4V1, MGLL, PARVB, ITGA2B, TUBA8, PGRMC1, ITGB3, ITGB5, PTGS1, F13A1, TSPAN9, PTK2, MEIS1, ELOVL7, NT5M, TNFSF4, EHD3, TUBB1, GFI1B, LY6G6F, BMP6, TSC22D1, TTC7B, RHOBTB1, MYL9, CLU, PLA2G12A, LIPH, SCN1B, GRAP2, SLA2, KIFC3, GNAZ, FHL1, SMOX, SPOCD1, CXCL5, GNG11, …	Immune and Hematologic Cells from 24 tissues of the Tabula Sapiens: a multiple organ single cell transcriptomic atlas of humans.	https://toppcell.cchmc.org/biosystems/go/index3/get/czidl/Tabula/Output by assay by tissue_group by lineage_subgroup by cell_group by cell_type by sex-2/4531639974e363a6ff7ea688325a11407c3efd87/morpheus	negative	10.1729	9.34092
PIC14	Control-Control-Others-Platelet|Control / Disease, condition lineage and cell class	2.10777e-249	5.83746e-246	45195	199	200	121	TPM1, TPM4, GP6, HGD, ABCC3, ENDOD1, MGAT4B, PDE3A, ENKUR, SPARC, CABP5, MYLK, PDGFA, PTCRA, ACRBP, WASF3, GATA2, PF4, PF4V1, MAP3K7CL, MGLL, PARVB, ITGA2B, PGRMC1, ITGB3, ITGB5, PTGS1, F13A1, TSPAN9, MEIS1, ELOVL7, NT5M, TNFSF4, TUBB1, GFI1B, BMP6, TSC22D1, GRHL1, TTC7B, RHOBTB1, MYL9, ACSBG1, PTPRN, CLU, PLA2G12A, SCN1B, PVALB, GRAP2, KIFC3, GNAZ, FHL1, SMOX, SPOCD1, CXCL5, GNG11, TREML1, ALOX1…	Integration of immune-mediated diseases (COVID-19 + Influenza + Sepsis + Multiple Sclerosis)	https://toppcell.cchmc.org/biosystems/go/index3/get/data for toppcell/covid19 Atlas/PBMC Atlas/disease comparison/Output by Disease by Condition by Lineage by Cell class_v2/e0463c93714ab5fd00f294cca83bd61027fe0e95/morpheus	negative	10.1327	9.34092
PIC5	Multiple_Sclerosis-Other-RBC|Multiple_Sclerosis / Disease, Lineage and Cell Type	4.06681e-249	1.26844e-245	45195	200	179	118	GLRX5, EMC3, PLVAP, MYL4, ACHE, C9orf78, MKRN1, MARCHF2, BAG1, GATA1, TMEM86B, TMEM63B, HEMGN, TENT5C, HMBS, FAXDC2, RIOK3, ODAD4, BCL2L1, HEPACAM2, SLC25A37, DPM2, AHSP, GPR146, BLVRB, STRADB, UBB, RUNDC3A, BNIP3L, BPGM, BSG, MRC2, NFIX, TMCC2, PIP4K2A, IFIT1B, FECH, FBXO7, RNF10, GMPR, KEL, OSBP2, ALAS2, TESC, FKBP8, PAGE2B, TAL1, RAB3IL1, KLC3, CA1, RBM38, DCAF12, BBOF1, SMIM24, ESPN, MPP1, KR…	Multiple Sclerosis	https://toppcell.cchmc.org/biosystems/go/index3/get/data for toppcell/immune atlas/multiple sclerosis/Output by disease_v2 by Lineage by cell_type/15763dc59ee6186416e203ffbb450ae4608eba59/morpheus	positive	29.8703	28.019
PIC14	Healthy-Platelet|Healthy / disease group, cell group and cell class	4.80648e-248	1.18325e-244	45195	199	189	119	TPM1, TPM4, GP6, HGD, ENDOD1, ENKUR, SPARC, CABP5, MYLK, PDGFA, PTCRA, ACRBP, WASF3, PF4, PF4V1, MAP3K7CL, MGLL, PARVB, ITGA2B, PGRMC1, ITGB3, ITGB5, PTGS1, F13A1, TSPAN9, MEIS1, ELOVL7, NT5M, TNFSF4, TUBB1, GFI1B, LY6G6F, BMP6, TSC22D1, GRHL1, TTC7B, RHOBTB1, MYL9, CLEC2L, ACSBG1, PTPRN, CLU, PLA2G12A, SCN1B, PVALB, GRAP2, KIFC3, GNAZ, FHL1, SMOX, SPOCD1, CXCL5, GNG11, TREML1, ALOX12, RAB27B, SH…	PBMC Atlas of COVID-19 Patients (Arunachalam et al.)	https://toppcell.cchmc.org/biosystems/go/index3/get/data for toppcell/covid19 Atlas/Covid-19_PBMC_Arunachalam_et al._Science/Output by disease group by Cell group by Cell class/5863e132536594e49bffbb637454cc43dfdbaa20/morpheus	negative	10.2667	9.34092
PIC14	control-Others|control / Cohort 2 (Rhapsody WB + PBMC) with disease condition, lineage and cell classs	3.08082e-247	6.82586e-244	45195	199	184	118	TPM1, GP6, HGD, ABCC3, ENDOD1, PDE3A, ENKUR, SPARC, CABP5, MYLK, PDGFA, MAP1A, PTCRA, ACRBP, WASF3, PF4, PF4V1, MAP3K7CL, MGLL, ITGA2B, PGRMC1, ITGB3, ITGB5, PTGS1, F13A1, TSPAN9, MEIS1, ELOVL7, NT5M, TNFSF4, EHD3, TUBB1, GFI1B, LY6G6F, BMP6, TSC22D1, GRHL1, ADRA2A, TTC7B, MYL9, PTPRN, CLU, PLA2G12A, LIPH, PVALB, GRAP2, GNAZ, FHL1, SMOX, CXCL5, GNG11, TREML1, ALOX12, RAB27B, SH3BGRL2, CAVIN2, VCL…	PBMC Atlas of COVID-19 Patients (Schulte-Schrepping et al.)	https://toppcell.cchmc.org/biosystems/go/index3/get/data for toppcell/covid19 Atlas/Covid-19_PBMC_Schulte-Schrepping et al._Cell/data/Rhapsody_WB+PBMC/Output by Disease condition by Lineage by Cell class/a63b39fcc570b554cf10e8e47c2c1e079034768f/morpheus	negative	10.3404	9.34092
PIC14	Control-Hematopoietic_Mega|Control / Disease group, lineage and cell class	6.27238e-246	1.15809e-242	45195	199	187	118	TPM1, GP6, HGD, ABCC3, MGAT4B, ENKUR, SPARC, CABP5, MYLK, PDGFA, PTCRA, ACRBP, WASF3, PF4, PF4V1, MAP3K7CL, MGLL, PARVB, ITGA2B, PGRMC1, ITGB3, ITGB5, PTGS1, F13A1, TSPAN9, MEIS1, ELOVL7, NT5M, TNFSF4, TUBB1, GFI1B, LY6G6F, BMP6, TSC22D1, GRHL1, ADRA2A, TTC7B, RHOBTB1, MYL9, CLEC2L, ACSBG1, PTPRN, CLU, SCN1B, PVALB, GRAP2, KIFC3, GNAZ, FHL1, SMOX, SPOCD1, CXCL5, GNG11, TREML1, ALOX12, RAB27B, SH3…	Integration of 5 COVID-19 PBMC Datasets	https://toppcell.cchmc.org/biosystems/go/index3/get/data for toppcell/covid19 Atlas/PBMC Atlas/integration/Output by disease.group_v2 by Lineage by Cell.class-2/7bf98bdc83feb3918dbcf12e87a64fe4d2d41eba/morpheus	negative	10.3481	9.34092
PIC14	Control-Hematopoietic_Mega-Platelet|Control / Disease group, lineage and cell class	6.27238e-246	1.15809e-242	45195	199	187	118	TPM1, GP6, HGD, ABCC3, MGAT4B, ENKUR, SPARC, CABP5, MYLK, PDGFA, PTCRA, ACRBP, WASF3, PF4, PF4V1, MAP3K7CL, MGLL, PARVB, ITGA2B, PGRMC1, ITGB3, ITGB5, PTGS1, F13A1, TSPAN9, MEIS1, ELOVL7, NT5M, TNFSF4, TUBB1, GFI1B, LY6G6F, BMP6, TSC22D1, GRHL1, ADRA2A, TTC7B, RHOBTB1, MYL9, CLEC2L, ACSBG1, PTPRN, CLU, SCN1B, PVALB, GRAP2, KIFC3, GNAZ, FHL1, SMOX, SPOCD1, CXCL5, GNG11, TREML1, ALOX12, RAB27B, SH3…	Integration of 5 COVID-19 PBMC Datasets	https://toppcell.cchmc.org/biosystems/go/index3/get/data for toppcell/covid19 Atlas/PBMC Atlas/integration/Output by disease.group_v2 by Lineage by Cell.class-2/53e9665e1feb02ce8fe78ff4128fd4beacef8471/morpheus	negative	10.3481	9.34092
PIC14	severe_influenza-Platelet|severe_influenza / disease group, cell group and cell class (v2)	3.91861e-245	6.67851e-242	45195	199	182	117	TPM1, GP6, HGD, PDE3A, ENKUR, SPARC, CABP5, MYLK, MAOB, PDGFA, MAP1A, PTCRA, ACRBP, WASF3, GATA2, PF4, PF4V1, MAP3K7CL, MGLL, ITGA2B, TUBA8, PGRMC1, ITGB3, ITGB5, PTGS1, F13A1, TSPAN9, MEIS1, ELOVL7, NT5M, TNFSF4, TUBB1, GFI1B, LY6G6F, BMP6, TSC22D1, ADRA2A, TTC7B, RHOBTB1, MYL9, CLU, PLA2G12A, LIPH, PVALB, GRAP2, SLA2, CFAP161, GNAZ, FHL1, SMOX, SPOCD1, CXCL5, GNG11, TREML1, ALOX12, RAB27B, SH3B…	PBMC Atlas of COVID-19 and Influenza Patients (Lee et al.)	https://toppcell.cchmc.org/biosystems/go/index3/get/data for toppcell/covid19 Atlas/Covid-19_PBMC_Lee et al._Science Immunology/Output by disease group by Cell group by Cell class-3/2018b71ec26bf3cd7ecdc04d5473900a697cd58a/morpheus	negative	10.3569	9.34092
PIC14	control-Platelet|control / Cohort 1 (10x PBMC) with disease condition, cell group and cell class	2.0322e-241	3.21611e-238	45195	199	198	118	TPM1, TPM4, GP6, HGD, ABCC3, ENDOD1, MGAT4B, ENKUR, SPARC, MYLK, MAOB, PDGFA, MAP1A, PTCRA, ACRBP, GATA2, PF4, PF4V1, MAP3K7CL, MGLL, PARVB, ITGA2B, PGRMC1, ITGB3, ITGB5, PTGS1, F13A1, MEIS1, ELOVL7, NT5M, TNFSF4, EHD3, TUBB1, GFI1B, LY6G6F, BMP6, TSC22D1, GRHL1, RHOBTB1, MYL9, CLEC2L, ACSBG1, PTPRN, CLU, LIPH, SCN1B, SLC35D3, PVALB, GRAP2, KIFC3, GNAZ, FHL1, SMOX, SPOCD1, CXCL5, GNG11, TREML1, A…	PBMC Atlas of COVID-19 Patients (Schulte-Schrepping et al.)	https://toppcell.cchmc.org/biosystems/go/index3/get/data for toppcell/covid19 Atlas/Covid-19_PBMC_Schulte-Schrepping et al._Cell/10x_PBMC/Output by Disease condition by Cell group by Cell class/1a4b604ef25bd066e870c0d00ee31cde9617f125/morpheus	negative	10.089	9.34092
PIC14	Control-Control-Others|Control / Disease, condition lineage and cell class	4.98378e-241	6.9013e-238	45195	199	199	118	TPM1, GP6, HGD, ABCC3, MGAT4B, PDE3A, ENKUR, SPARC, CABP5, MYLK, PDGFA, PTCRA, ACRBP, WASF3, GATA2, PF4, PF4V1, MAP3K7CL, MGLL, PARVB, ITGA2B, PGRMC1, ITGB3, ITGB5, PTGS1, F13A1, TSPAN9, MEIS1, ELOVL7, NT5M, TNFSF4, TUBB1, GFI1B, BMP6, TSC22D1, GRHL1, TTC7B, RHOBTB1, MYL9, ACSBG1, PTPRN, CLU, SCN1B, PVALB, GRAP2, KIFC3, GNAZ, FHL1, SMOX, SPOCD1, CXCL5, GNG11, TREML1, ALOX12, RAB27B, SH3BGRL2, JAM…	Integration of immune-mediated diseases (COVID-19 + Influenza + Sepsis + Multiple Sclerosis)	https://toppcell.cchmc.org/biosystems/go/index3/get/data for toppcell/covid19 Atlas/PBMC Atlas/disease comparison/Output by Disease by Condition by Lineage by Cell class_v2/b7e83772fdd466e1bd0ae13af9ac477e7595ae14/morpheus	negative	10.1888	9.34092
PIC14	severe-Platelet|severe / Cohort 1 (10x PBMC) with disease condition, cell group and cell class	4.98378e-241	6.9013e-238	45195	199	199	118	TPM1, TPM4, GP6, HGD, ABCC3, ENDOD1, MGAT4B, ENKUR, SPARC, MYLK, MAOB, PDGFA, MAP1A, PTCRA, ACRBP, PF4, PF4V1, MAP3K7CL, MGLL, PARVB, ITGA2B, PGRMC1, ITGB3, ITGB5, PTGS1, F13A1, MEIS1, ELOVL7, NT5M, TNFSF4, EHD3, TUBB1, GFI1B, LY6G6F, BMP6, TSC22D1, H2BC21, RHOBTB1, MYL9, CLEC2L, ACSBG1, PTPRN, CLU, PLA2G12A, LIPH, SCN1B, SLC35D3, PVALB, GRAP2, KIFC3, GNAZ, FHL1, SMOX, SPOCD1, CXCL5, GNG11, TREML…	PBMC Atlas of COVID-19 Patients (Schulte-Schrepping et al.)	https://toppcell.cchmc.org/biosystems/go/index3/get/data for toppcell/covid19 Atlas/Covid-19_PBMC_Schulte-Schrepping et al._Cell/10x_PBMC/Output by Disease condition by Cell group by Cell class/abda45c709469181d8224ae66216ed18ec370fd2/morpheus	negative	10.0909	9.34092
PIC14	PBMC-Control-Hematopoietic|Control / Location, Disease Group, Cell group, Cell class and sub_cluster (2021.03.01)	7.41108e-241	9.65881e-238	45195	199	185	116	TPM1, GP6, HGD, ENKUR, SPARC, CABP5, MYLK, PDGFA, PTCRA, ACRBP, WASF3, GATA2, PF4, PF4V1, MAP3K7CL, MGLL, PARVB, ITGA2B, PGRMC1, ITGB3, ITGB5, PTGS1, F13A1, TSPAN9, MEIS1, ELOVL7, NT5M, TNFSF4, TUBB1, GFI1B, LY6G6F, BMP6, TSC22D1, GRHL1, ADRA2A, TTC7B, RHOBTB1, MYL9, CLEC2L, PTPRN, CLU, SCN1B, PVALB, GRAP2, KIFC3, GNAZ, FHL1, SMOX, SPOCD1, CXCL5, GNG11, TREML1, ALOX12, RAB27B, SH3BGRL2, CAVIN2, J…	Integration of Multiple Sampling Location of COVID-19 Patients	https://toppcell.cchmc.org/biosystems/go/index3/get/data for toppcell/covid19 Atlas/All/Output by Location by disease.group_v3 by Lineage by Cell.group by Cell.class_v2 by sub_cluster/c95c77d4302d7fff7fdef1774f15a93ba9ced61a/morpheus	negative	10.4186	9.34092
PIC5	severe_COVID-19-RBC|World / disease group, cell group and cell class (v2)	1.65095e-240	4.50566e-237	45195	200	192	117	GLRX5, MYL4, ACHE, ANKRD9, C17orf99, TLCD4, SPTA1, MKRN1, GATA1, TMEM86B, TMEM63B, HEMGN, TENT5C, HMBS, FAXDC2, RIPOR3, BCL2L1, HEPACAM2, SLC25A37, DPM2, AHSP, GPR146, BLVRB, STRADB, UBB, RUNDC3A, BNIP3L, BPGM, BSG, KCNH2, MRC2, NFIX, TMCC2, IFIT1B, FECH, FBXO7, RNF10, GMPR, KEL, OSBP2, ALAS2, FKBP8, PAGE2B, TAL1, KLC3, CA1, RBM38, DCAF12, BBOF1, SOX6, SMIM24, MPP1, KRT1, RANBP10, SFRP2, ANK1, SE…	PBMC Atlas of COVID-19 and Influenza Patients (Lee et al.)	https://toppcell.cchmc.org/biosystems/go/index3/get/data for toppcell/covid19 Atlas/Covid-19_PBMC_Lee et al._Science Immunology/Output by disease group by Cell group by Cell class-3/1b4e28fd2e3d70ab48dbe96b280d35395889fbe2/morpheus	positive	30.0525	28.019
PIC14	PBMC-Control-Hematopoietic-Platelet-Platelet|Control / Location, Disease Group, Cell group, Cell class and sub_cluster (2021.03.01)	1.96563e-240	2.07383e-237	45195	199	186	116	TPM1, GP6, HGD, ABCC3, MGAT4B, ENKUR, SPARC, CABP5, MYLK, PDGFA, PTCRA, ACRBP, WASF3, PF4, PF4V1, MAP3K7CL, MGLL, PARVB, ITGA2B, PGRMC1, ITGB3, ITGB5, PTGS1, F13A1, TSPAN9, MEIS1, ELOVL7, NT5M, TNFSF4, TUBB1, GFI1B, LY6G6F, BMP6, TSC22D1, GRHL1, TTC7B, RHOBTB1, MYL9, CLEC2L, ACSBG1, PTPRN, CLU, SCN1B, PVALB, GRAP2, KIFC3, GNAZ, FHL1, SMOX, SPOCD1, CXCL5, GNG11, TREML1, ALOX12, RAB27B, SH3BGRL2, C…	Integration of Multiple Sampling Location of COVID-19 Patients	https://toppcell.cchmc.org/biosystems/go/index3/get/data for toppcell/covid19 Atlas/All/Output by Location by disease.group_v3 by Lineage by Cell.group by Cell.class_v2 by sub_cluster/06281df5e9665ccc510279bf7e552845c63d5dab/morpheus	negative	10.3971	9.34092
PIC14	PBMC-Control-Hematopoietic-Platelet|Control / Location, Disease Group, Cell group, Cell class and sub_cluster (2021.03.01)	1.96563e-240	2.07383e-237	45195	199	186	116	TPM1, GP6, HGD, ABCC3, MGAT4B, ENKUR, SPARC, CABP5, MYLK, PDGFA, PTCRA, ACRBP, WASF3, PF4, PF4V1, MAP3K7CL, MGLL, PARVB, ITGA2B, PGRMC1, ITGB3, ITGB5, PTGS1, F13A1, TSPAN9, MEIS1, ELOVL7, NT5M, TNFSF4, TUBB1, GFI1B, LY6G6F, BMP6, TSC22D1, GRHL1, TTC7B, RHOBTB1, MYL9, CLEC2L, ACSBG1, PTPRN, CLU, SCN1B, PVALB, GRAP2, KIFC3, GNAZ, FHL1, SMOX, SPOCD1, CXCL5, GNG11, TREML1, ALOX12, RAB27B, SH3BGRL2, C…	Integration of Multiple Sampling Location of COVID-19 Patients	https://toppcell.cchmc.org/biosystems/go/index3/get/data for toppcell/covid19 Atlas/All/Output by Location by disease.group_v3 by Lineage by Cell.group by Cell.class_v2 by sub_cluster/9c2fd0bbc968c317a763f52e72fa7182c3c49850/morpheus	negative	10.3971	9.34092
PIC14	PBMC-Control-Hematopoietic-Platelet|Control / Location, Disease Group, Cell group, Cell class (2021.03.09)	1.96563e-240	2.07383e-237	45195	199	186	116	TPM1, GP6, HGD, ABCC3, ENKUR, SPARC, CABP5, MYLK, PDGFA, PTCRA, ACRBP, WASF3, PF4, PF4V1, MAP3K7CL, MGLL, PARVB, ITGA2B, PGRMC1, ITGB3, ITGB5, PTGS1, F13A1, TSPAN9, MEIS1, ELOVL7, NT5M, TNFSF4, TUBB1, GFI1B, LY6G6F, BMP6, TSC22D1, GRHL1, TTC7B, RHOBTB1, MYL9, CLEC2L, ACSBG1, PTPRN, CLU, SCN1B, PVALB, GRAP2, KIFC3, GNAZ, FHL1, SMOX, SPOCD1, CXCL5, GNG11, TREML1, ALOX12, RAB27B, SH3BGRL2, CAVIN2, J…	Integration of Multiple Sampling Location of COVID-19 Patients	https://toppcell.cchmc.org/biosystems/go/index3/get/data for toppcell/covid19 Atlas/All/Output by Location by disease.group_v3 by Lineage by Cell.group by Cell.class_v2-2/7496137cebc191aecd1e6ae7fa33118b128fbfe6/morpheus	negative	10.4046	9.34092
PIC14	PBMC-Control-Hematopoietic-Platelet-Platelet|Control / Location, Disease Group, Cell group, Cell class (2021.03.09)	1.96563e-240	2.07383e-237	45195	199	186	116	TPM1, GP6, HGD, ABCC3, ENKUR, SPARC, CABP5, MYLK, PDGFA, PTCRA, ACRBP, WASF3, PF4, PF4V1, MAP3K7CL, MGLL, PARVB, ITGA2B, PGRMC1, ITGB3, ITGB5, PTGS1, F13A1, TSPAN9, MEIS1, ELOVL7, NT5M, TNFSF4, TUBB1, GFI1B, LY6G6F, BMP6, TSC22D1, GRHL1, TTC7B, RHOBTB1, MYL9, CLEC2L, ACSBG1, PTPRN, CLU, SCN1B, PVALB, GRAP2, KIFC3, GNAZ, FHL1, SMOX, SPOCD1, CXCL5, GNG11, TREML1, ALOX12, RAB27B, SH3BGRL2, CAVIN2, J…	Integration of Multiple Sampling Location of COVID-19 Patients	https://toppcell.cchmc.org/biosystems/go/index3/get/data for toppcell/covid19 Atlas/All/Output by Location by disease.group_v3 by Lineage by Cell.group by Cell.class_v2-2/3bf38c80d892a73391009b426dec8ae26a027351/morpheus	negative	10.4046	9.34092
PIC14	Influenza_Severe-Platelet|Influenza_Severe / Disease group and Cell class	1.28446e-239	1.29357e-236	45195	199	181	115	TPM1, GP6, HGD, PDE3A, ENKUR, SPARC, CABP5, MYLK, MAOB, PDGFA, MAP1A, PTCRA, ACRBP, GATA2, PF4, PF4V1, MGLL, ITGA2B, TUBA8, PGRMC1, ITGB3, ITGB5, PTGS1, F13A1, TSPAN9, MEIS1, ELOVL7, NT5M, TNFSF4, TUBB1, GFI1B, LY6G6F, BMP6, TSC22D1, GRHL1, TTC7B, RHOBTB1, MYL9, CLEC2L, ACSBG1, PTPRN, PLA2G12A, LIPH, SCN1B, PVALB, GRAP2, CFAP161, GNAZ, FHL1, SMOX, SPOCD1, CXCL5, GNG11, TREML1, ALOX12, RAB27B, SH3…	Influenza Atlas	https://toppcell.cchmc.org/biosystems/go/index3/get/data for toppcell/covid19 Atlas/PBMC Atlas/influenza/Output by disease.group_v2 by Cell.class/4d037b098bb6f780ed8b15c0ec23a6f4d86bf45a/morpheus	negative	10.3093	9.34092
PIC14	severe-Platelet|World / Cohort 1 (10x PBMC) with disease condition, cell group and cell class	3.92846e-238	3.78431e-235	45195	199	199	117	TPM1, TPM4, GP6, HGD, ABCC3, ENDOD1, MGAT4B, ENKUR, SPARC, MYLK, MAOB, PDGFA, MAP1A, PTCRA, ACRBP, GATA2, PF4, PF4V1, MAP3K7CL, MGLL, PARVB, ITGA2B, PGRMC1, ITGB3, ITGB5, PTGS1, F13A1, MEIS1, ELOVL7, NT5M, TNFSF4, EHD3, TUBB1, GFI1B, LY6G6F, BMP6, TSC22D1, RHOBTB1, MYL9, CLEC2L, ACSBG1, PTPRN, CLU, LIPH, SCN1B, SLC35D3, PVALB, GRAP2, KIFC3, GNAZ, FHL1, SMOX, SPOCD1, CXCL5, GNG11, TREML1, ALOX12, …	PBMC Atlas of COVID-19 Patients (Schulte-Schrepping et al.)	https://toppcell.cchmc.org/biosystems/go/index3/get/data for toppcell/covid19 Atlas/Covid-19_PBMC_Schulte-Schrepping et al._Cell/10x_PBMC/Output by Disease condition by Cell group by Cell class/6539c197c653fce083a893ac422263abbbc07e79/morpheus	negative	10.1198	9.34092
PIC14	PBMC-Control-Hematopoietic|Control / Location, Disease Group, Cell group, Cell class (2021.03.09)	6.5688e-238	6.0641e-235	45195	199	185	115	TPM1, GP6, HGD, ENKUR, SPARC, CABP5, MYLK, PDGFA, PTCRA, ACRBP, GATA2, PF4, PF4V1, MAP3K7CL, MGLL, PARVB, ITGA2B, PGRMC1, ITGB3, ITGB5, PTGS1, F13A1, TSPAN9, MEIS1, ELOVL7, NT5M, TNFSF4, TUBB1, GFI1B, LY6G6F, BMP6, TSC22D1, GRHL1, ADRA2A, TTC7B, RHOBTB1, MYL9, CLEC2L, PTPRN, CLU, SCN1B, PVALB, GRAP2, KIFC3, GNAZ, FHL1, SMOX, SPOCD1, CXCL5, GNG11, TREML1, ALOX12, RAB27B, SH3BGRL2, CAVIN2, JAM3, CA…	Integration of Multiple Sampling Location of COVID-19 Patients	https://toppcell.cchmc.org/biosystems/go/index3/get/data for toppcell/covid19 Atlas/All/Output by Location by disease.group_v3 by Lineage by Cell.group by Cell.class_v2-2/72a281ef246de5b30de1241d792c25bfae60e797/morpheus	negative	10.4216	9.34092
PIC5	COVID-19-COVID-19_Severe-Others-RBC|COVID-19_Severe / Disease, condition lineage and cell class	2.27272e-237	5.51337e-234	45195	200	200	117	GLRX5, MYL4, ANKRD9, TLCD4, MKRN1, BAG1, GATA1, TMEM86B, TMEM63B, HEMGN, HMBS, FAXDC2, RIOK3, BCL2L1, RILP, SLC25A37, DPM2, AHSP, SRRD, GPR146, BLVRB, STRADB, UBB, FAM117A, BNIP3L, BPGM, BSG, KCNH2, MRC2, NFIX, TMCC2, PIP4K2A, HPS1, FECH, FBXO7, RNF10, ASCC2, GMPR, OSBP2, ALAS2, FKBP8, PAGE2B, SMOX, TAL1, SEC14L4, CA1, RBM38, DCAF12, SOX6, ESPN, MPP1, KRT1, RANBP10, PSMF1, ANK1, NEDD4L, SELENBP1,…	Integration of immune-mediated diseases (COVID-19 + Influenza + Sepsis + Multiple Sclerosis)	https://toppcell.cchmc.org/biosystems/go/index3/get/data for toppcell/covid19 Atlas/PBMC Atlas/disease comparison/Output by Disease by Condition by Lineage by Cell class_v2/308f74e7e13ecc6d133c219c42cc8895a96644c8/morpheus	positive	29.5671	28.019
PIC14	Healthy/Control-Platelet|World / Disease group and Cell class	1.14465e-236	1.01443e-233	45195	199	188	115	TPM1, GP6, HGD, ABCC3, MGAT4B, ENKUR, SPARC, CABP5, MYLK, PDGFA, MAP1A, ARMC3, PTCRA, ACRBP, WASF3, GATA2, SLC24A3, PF4, PF4V1, MAP3K7CL, MGLL, ITGA2B, PGRMC1, ITGB3, ITGB5, PTGS1, F13A1, TSPAN9, MEIS1, ELOVL7, NT5M, TNFSF4, CDR2L, TUBB1, GFI1B, LY6G6F, TSC22D1, TTC7B, RHOBTB1, MYL9, CLEC2L, ACSBG1, PTPRN, CLU, PLA2G12A, SCN1B, PVALB, GRAP2, KIFC3, GNAZ, FHL1, SMOX, SPOCD1, CXCL5, GNG11, TREML1, …	Influenza Atlas	https://toppcell.cchmc.org/biosystems/go/index3/get/data for toppcell/covid19 Atlas/PBMC Atlas/influenza/Output by disease.group_v2 by Cell.class/552077e4597d0956f4d8c40c9de8f109e87cb857/morpheus	negative	10.4855	9.34092
PIC14	Healthy/Control-Platelet|Healthy/Control / Disease group and Cell class	2.91809e-236	2.48666e-233	45195	199	189	115	TPM1, GP6, HGD, ABCC3, MGAT4B, ENKUR, SPARC, CABP5, MYLK, PDGFA, MAP1A, ARMC3, PTCRA, ACRBP, WASF3, GATA2, SLC24A3, PF4, PF4V1, MAP3K7CL, MGLL, ITGA2B, PGRMC1, ITGB3, ITGB5, PTGS1, F13A1, TSPAN9, MEIS1, ELOVL7, NT5M, TNFSF4, CDR2L, TUBB1, GFI1B, LY6G6F, TSC22D1, TTC7B, RHOBTB1, MYL9, CLEC2L, ACSBG1, PTPRN, CLU, PLA2G12A, SCN1B, PVALB, GRAP2, KIFC3, GNAZ, FHL1, SMOX, SPOCD1, CXCL5, GNG11, TREML1, …	Influenza Atlas	https://toppcell.cchmc.org/biosystems/go/index3/get/data for toppcell/covid19 Atlas/PBMC Atlas/influenza/Output by disease.group_v2 by Cell.class/3de7f8d8b8451ed9a146cce499552e9a060e9099/morpheus	negative	10.4541	9.34092
PIC5	COVID-19_Moderate-RBC|COVID-19_Moderate / disease group, cell group and cell class	1.6095e-232	3.51401e-229	45195	200	183	113	GLRX5, MYL4, ACHE, C17orf99, TLCD4, SPTA1, MKRN1, BAG1, GATA1, TMEM86B, HEMGN, TENT5C, HMBS, FAXDC2, RIOK3, ODAD4, BCL2L1, HEPACAM2, SLC25A37, DPM2, AHSP, GPR146, BLVRB, STRADB, UBB, RUNDC3A, BNIP3L, BPGM, BSG, MRC2, NFIX, TMCC2, IFIT1B, FECH, FBXO7, RNF10, ASCC2, GMPR, OSBP2, ALAS2, TESC, FKBP8, PAGE2B, SMOX, DNAJB2, TAL1, RAB3IL1, KLC3, CA1, RBM38, DCAF12, BBOF1, SOX6, ESPN, MPP1, KRT1, PSMF1, …	PBMC Atlas of COVID-19 Patients (Arunachalam et al.)	https://toppcell.cchmc.org/biosystems/go/index3/get/data for toppcell/covid19 Atlas/Covid-19_PBMC_Arunachalam_et al._Science/Output by disease group by Cell group by Cell class/0dc337cd3f4f7964b0a268139c7ddc0f58b6a279/morpheus	positive	30.0507	28.019
PIC14	Multiple_Sclerosis-Other-Platelet|Multiple_Sclerosis / Disease, Lineage and Cell Type	4.65159e-232	3.81706e-229	45195	199	185	113	TPM1, CDKN1A, TPM4, GP6, HGD, ABCC3, ENKUR, SPARC, CABP5, MYLK, PDGFA, PTCRA, ACRBP, GATA2, PF4, PF4V1, MAP3K7CL, MGLL, PARVB, ITGA2B, TUBA8, PGRMC1, ITGB3, ITGB5, PTGS1, F13A1, TSPAN9, MEIS1, ELOVL7, TNFSF4, TUBB1, GFI1B, LY6G6F, TSC22D1, H2BC21, RHOBTB1, MYL9, ACSBG1, CLU, PLA2G12A, SCN1B, PVALB, GRAP2, KIFC3, CFAP161, GNAZ, FHL1, SMOX, SPOCD1, GNG11, TREML1, ALOX12, RAB27B, SH3BGRL2, CAVIN2, J…	Multiple Sclerosis	https://toppcell.cchmc.org/biosystems/go/index3/get/data for toppcell/immune atlas/multiple sclerosis/Output by disease_v2 by Lineage by cell_type/2e480dde7ecb2f88ff005f86ef732a1cf0209d45/morpheus	negative	10.3087	9.34092
PIC5	Smart-seq2-blood_(Smart-seq2)-hematologic-erythrocytic|blood_(Smart-seq2) / Per Platform+tissue_group, by lineage_subgroup, cell_group, cell_type	6.8479e-231	1.24592e-227	45195	200	187	113	GLRX5, EMC3, PLVAP, MYL4, C9orf78, ANKRD9, TLCD4, MKRN1, EMID1, BAG1, GATA1, HEMGN, TENT5C, HMBS, FAXDC2, RIOK3, BCL2L1, SLC25A37, DPM2, AHSP, GPR146, BLVRB, OR2W3, STRADB, UBB, RUNDC3A, BNIP3L, BPGM, CHPT1, BSG, NFIX, TMCC2, PIP4K2A, IFIT1B, FECH, FBXO7, RNF10, ASCC2, GMPR, OSBP2, ALAS2, TESC, FKBP8, PAGE2B, SMOX, RAB3IL1, KLC3, CA1, RBM38, DCAF12, BBOF1, SMIM24, MPP1, KRT1, PSMF1, ANK1, SELENBP…	Immune and Hematologic Cells from 24 tissues of the Tabula Sapiens: a multiple organ single cell transcriptomic atlas of humans.	https://toppcell.cchmc.org/biosystems/go/index3/get/czidl/Tabula/Output by assay by tissue_group by lineage_subgroup by cell_group by cell_type by sex-2/13023661c26aaf9e42262a4ff91f2fb26e8a3eaf/morpheus	positive	29.7924	28.019
PIC5	Smart-seq2-blood_(Smart-seq2)-hematologic-erythrocytic-erythrocyte|blood_(Smart-seq2) / Per Platform+tissue_group, by lineage_subgroup, cell_group, cell_type	6.8479e-231	1.24592e-227	45195	200	187	113	GLRX5, EMC3, PLVAP, MYL4, C9orf78, ANKRD9, TLCD4, MKRN1, EMID1, BAG1, GATA1, HEMGN, TENT5C, HMBS, FAXDC2, RIOK3, BCL2L1, SLC25A37, DPM2, AHSP, GPR146, BLVRB, OR2W3, STRADB, UBB, RUNDC3A, BNIP3L, BPGM, CHPT1, BSG, NFIX, TMCC2, PIP4K2A, IFIT1B, FECH, FBXO7, RNF10, ASCC2, GMPR, OSBP2, ALAS2, TESC, FKBP8, PAGE2B, SMOX, RAB3IL1, KLC3, CA1, RBM38, DCAF12, BBOF1, SMIM24, MPP1, KRT1, PSMF1, ANK1, SELENBP…	Immune and Hematologic Cells from 24 tissues of the Tabula Sapiens: a multiple organ single cell transcriptomic atlas of humans.	https://toppcell.cchmc.org/biosystems/go/index3/get/czidl/Tabula/Output by assay by tissue_group by lineage_subgroup by cell_group by cell_type by sex-2/c4ba9dfedbcf0357a8627af03f4fe1770e985a03/morpheus	positive	29.7924	28.019
PIC14	blood-Hematopoietic|blood / Location, Lineage and Cell class from 10X Sequencing	2.87735e-230	2.1983e-227	45195	199	197	114	TPM1, GP6, HGD, ABCC3, PDE3A, ENKUR, SPARC, CABP5, MYLK, PDGFA, PTCRA, ACRBP, GATA2, PF4, PF4V1, MAP3K7CL, MGLL, ITGA2B, TUBA8, PGRMC1, ITGB3, ITGB5, PTGS1, CHRNA2, ADCY6, F13A1, TSPAN9, MEIS1, ELOVL7, NT5M, TNFSF4, TUBB1, GFI1B, LY6G6F, BMP6, TSC22D1, GRHL1, H2BC21, RHOBTB1, MYL9, ACSBG1, CLU, PLA2G12A, SCN1B, PVALB, GRAP2, CFAP161, GNAZ, SMOX, SPOCD1, GNG11, TREML1, ALOX12, RAB27B, SH3BGRL2, CA…	Human Lung Cell Atlas (HLCA)	https://toppcell.cchmc.org/biosystems/go/index3/get/data for toppcell/airway/human lung cell atlas (stanford)/Output by Location by Lineage by Cell class-2/70faab6f23190fd10070b959aaaf8c2c53136388/morpheus	negative	10.2617	9.34092
PIC14	blood-Hematopoietic-Platelet/Megakaryocyte|blood / Location, Lineage and Cell class from 10X Sequencing	2.87735e-230	2.1983e-227	45195	199	197	114	TPM1, GP6, HGD, ABCC3, PDE3A, ENKUR, SPARC, CABP5, MYLK, PDGFA, PTCRA, ACRBP, GATA2, PF4, PF4V1, MAP3K7CL, MGLL, ITGA2B, TUBA8, PGRMC1, ITGB3, ITGB5, PTGS1, CHRNA2, ADCY6, F13A1, TSPAN9, MEIS1, ELOVL7, NT5M, TNFSF4, TUBB1, GFI1B, LY6G6F, BMP6, TSC22D1, GRHL1, H2BC21, RHOBTB1, MYL9, ACSBG1, CLU, PLA2G12A, SCN1B, PVALB, GRAP2, CFAP161, GNAZ, SMOX, SPOCD1, GNG11, TREML1, ALOX12, RAB27B, SH3BGRL2, CA…	Human Lung Cell Atlas (HLCA)	https://toppcell.cchmc.org/biosystems/go/index3/get/data for toppcell/airway/human lung cell atlas (stanford)/Output by Location by Lineage by Cell class-2/be00eab0cc46a59034e97612f1d3f63c38f03f74/morpheus	negative	10.2617	9.34092
PIC14	control-Platelet|World / Cohort 1 (10x PBMC) with disease condition, cell group and cell class	6.76962e-230	4.99959e-227	45195	199	198	114	TPM1, TPM4, GP6, HGD, ABCC3, MGAT4B, ENKUR, SPARC, MYLK, PDGFA, MAP1A, PTCRA, ACRBP, MAX, GATA2, PF4, MAP3K7CL, MGLL, PARVB, ITGA2B, TUBA8, PGRMC1, ITGB3, ITGB5, PTGS1, F13A1, MEIS1, ELOVL7, NT5M, TNFSF4, EHD3, TUBB1, GFI1B, LY6G6F, BMP6, TSC22D1, GRHL1, RHOBTB1, MYL9, CLEC2L, ACSBG1, PTPRN, CLU, PLA2G12A, LIPH, SCN1B, SLC35D3, GRAP2, KIFC3, GNAZ, FHL1, SMOX, SPOCD1, CXCL5, GNG11, TREML1, ALOX12,…	PBMC Atlas of COVID-19 Patients (Schulte-Schrepping et al.)	https://toppcell.cchmc.org/biosystems/go/index3/get/data for toppcell/covid19 Atlas/Covid-19_PBMC_Schulte-Schrepping et al._Cell/10x_PBMC/Output by Disease condition by Cell group by Cell class/fc066f428340478605e7d9ff3c0c645c427c4876/morpheus	negative	10.1268	9.34092
PIC5	severe_COVID-19-RBC|severe_COVID-19 / disease group, cell group and cell class (v2)	1.04729e-229	1.75888e-226	45195	200	190	113	GLRX5, MYL4, ACHE, ANKRD9, C17orf99, TLCD4, SPTA1, MKRN1, BAG1, TMEM86B, TMEM63B, HEMGN, TENT5C, HMBS, RIPOR3, BCL2L1, HEPACAM2, SLC25A37, DPM2, AHSP, GPR146, BLVRB, STRADB, UBB, RUNDC3A, BNIP3L, BPGM, BSG, KCNH2, MRC2, NFIX, TMCC2, IFIT1B, FECH, FBXO7, RNF10, ASCC2, GMPR, KEL, OSBP2, ALAS2, FKBP8, PAGE2B, TAL1, KLC3, CA1, RBM38, DCAF12, SOX6, SMIM24, MPP1, KRT1, RANBP10, ANK1, SELENBP1, TRIM58, …	PBMC Atlas of COVID-19 and Influenza Patients (Lee et al.)	https://toppcell.cchmc.org/biosystems/go/index3/get/data for toppcell/covid19 Atlas/Covid-19_PBMC_Lee et al._Science Immunology/Output by disease group by Cell group by Cell class-3/3a5723c2daf58c1932edd70910db4b8b30f63f42/morpheus	positive	30.1582	28.019
PIC14	Influenza-Influenza_Severe-Others-Platelet|Influenza_Severe / Disease, condition lineage and cell class	2.51277e-226	1.7959e-223	45195	199	200	113	TPM1, GP6, HGD, MGAT4B, PDE3A, ENKUR, SPARC, CABP5, MYLK, MAOB, PDGFA, MAP1A, PTCRA, ACRBP, WASF3, GATA2, SLC24A3, PF4, PF4V1, MAP3K7CL, MGLL, ITGA2B, TUBA8, PGRMC1, ITGB3, ITGB5, PTGS1, F13A1, TSPAN9, MEIS1, ELOVL7, NT5M, TNFSF4, TUBB1, GFI1B, BMP6, TSC22D1, GRHL1, TTC7B, RHOBTB1, MYL9, ACSBG1, PTPRN, CLU, PLA2G12A, LIPH, SCN1B, PVALB, GRAP2, KIFC3, GNAZ, FHL1, SMOX, SPOCD1, CXCL5, GNG11, TREML1…	Integration of immune-mediated diseases (COVID-19 + Influenza + Sepsis + Multiple Sclerosis)	https://toppcell.cchmc.org/biosystems/go/index3/get/data for toppcell/covid19 Atlas/PBMC Atlas/disease comparison/Output by Disease by Condition by Lineage by Cell class_v2/548e8e2f0e4225827db58b0c8b05221f18ae482b/morpheus	negative	10.2213	9.34092
PIC5	PBMC-Severe-Hematopoietic-RBC-RBC-|Severe / Location, Disease Group, Cell group, Cell class and sub_cluster (2021.03.01)	6.44551e-226	6.70119e-223	45195	200	185	111	GLRX5, MYL4, ACHE, C17orf99, TLCD4, SPTA1, MKRN1, TMEM86B, HEMGN, TENT5C, HMBS, FAXDC2, RIOK3, BCL2L1, HEPACAM2, SLC25A37, AHSP, GPR146, BLVRB, OR2W3, STRADB, UBB, RUNDC3A, BNIP3L, BPGM, NFIX, TMCC2, PIP4K2A, IFIT1B, FECH, FBXO7, RNF10, ASCC2, GMPR, KEL, OSBP2, ALAS2, PAGE2B, TAL1, RAB3IL1, KLC3, CA1, RBM38, DCAF12, BBOF1, SOX6, MPP1, KRT1, RANBP10, SFRP2, ANK1, SELENBP1, TRIM58, MARCHF8, ITLN1, …	Integration of Multiple Sampling Location of COVID-19 Patients	https://toppcell.cchmc.org/biosystems/go/index3/get/data for toppcell/covid19 Atlas/All/Output by Location by disease.group_v3 by Lineage by Cell.group by Cell.class_v2 by sub_cluster/17542ccd52a821c9e99b1a7469e80502e764b3fd/morpheus	positive	30.2605	28.019
PIC5	PBMC-Severe-Hematopoietic-RBC|Severe / Location, Disease Group, Cell group, Cell class and sub_cluster (2021.03.01)	6.44551e-226	6.70119e-223	45195	200	185	111	GLRX5, MYL4, ACHE, C17orf99, TLCD4, SPTA1, MKRN1, TMEM86B, HEMGN, TENT5C, HMBS, FAXDC2, RIOK3, BCL2L1, HEPACAM2, SLC25A37, AHSP, GPR146, BLVRB, OR2W3, STRADB, UBB, RUNDC3A, BNIP3L, BPGM, NFIX, TMCC2, PIP4K2A, IFIT1B, FECH, FBXO7, RNF10, ASCC2, GMPR, KEL, OSBP2, ALAS2, PAGE2B, TAL1, RAB3IL1, KLC3, CA1, RBM38, DCAF12, BBOF1, SOX6, MPP1, KRT1, RANBP10, SFRP2, ANK1, SELENBP1, TRIM58, MARCHF8, ITLN1, …	Integration of Multiple Sampling Location of COVID-19 Patients	https://toppcell.cchmc.org/biosystems/go/index3/get/data for toppcell/covid19 Atlas/All/Output by Location by disease.group_v3 by Lineage by Cell.group by Cell.class_v2 by sub_cluster/d685a5a2e525db2eba449cfa1e5cd54eb36162a8/morpheus	positive	30.2605	28.019
PIC5	PBMC-Severe-Hematopoietic-RBC|Severe / Location, Disease Group, Cell group, Cell class (2021.03.09)	6.44551e-226	6.70119e-223	45195	200	185	111	GLRX5, MYL4, ACHE, C17orf99, TLCD4, SPTA1, MKRN1, TMEM86B, HEMGN, TENT5C, HMBS, FAXDC2, RIOK3, BCL2L1, HEPACAM2, SLC25A37, AHSP, GPR146, BLVRB, OR2W3, STRADB, UBB, RUNDC3A, BNIP3L, BPGM, NFIX, TMCC2, PIP4K2A, IFIT1B, FECH, FBXO7, RNF10, ASCC2, GMPR, KEL, OSBP2, ALAS2, PAGE2B, TAL1, RAB3IL1, KLC3, CA1, RBM38, DCAF12, BBOF1, SOX6, MPP1, KRT1, RANBP10, SFRP2, ANK1, SELENBP1, TRIM58, MARCHF8, ITLN1, …	Integration of Multiple Sampling Location of COVID-19 Patients	https://toppcell.cchmc.org/biosystems/go/index3/get/data for toppcell/covid19 Atlas/All/Output by Location by disease.group_v3 by Lineage by Cell.group by Cell.class_v2-2/5d8d6fd7800f76ee3aa5cef95241d8e6d7e8db04/morpheus	positive	30.2605	28.019
PIC5	PBMC-Severe-Hematopoietic-RBC-RBC|Severe / Location, Disease Group, Cell group, Cell class and sub_cluster (2021.03.09)	6.44551e-226	6.70119e-223	45195	200	185	111	GLRX5, MYL4, ACHE, C17orf99, TLCD4, SPTA1, MKRN1, TMEM86B, HEMGN, TENT5C, HMBS, FAXDC2, RIOK3, BCL2L1, HEPACAM2, SLC25A37, AHSP, GPR146, BLVRB, OR2W3, STRADB, UBB, RUNDC3A, BNIP3L, BPGM, NFIX, TMCC2, PIP4K2A, IFIT1B, FECH, FBXO7, RNF10, ASCC2, GMPR, KEL, OSBP2, ALAS2, PAGE2B, TAL1, RAB3IL1, KLC3, CA1, RBM38, DCAF12, BBOF1, SOX6, MPP1, KRT1, RANBP10, SFRP2, ANK1, SELENBP1, TRIM58, MARCHF8, ITLN1, …	Integration of Multiple Sampling Location of COVID-19 Patients	https://toppcell.cchmc.org/biosystems/go/index3/get/data for toppcell/covid19 Atlas/All/Output by Location by disease.group_v3 by Lineage by Cell.group by Cell.class_v2 by sub_cluster-2/100b5afdf3c6ab07ffc493f7883f5a7b31c59184/morpheus	positive	30.2605	28.019
PIC5	COVID-19_Severe-Hematopoietic_R|COVID-19_Severe / Disease group, lineage and cell class	6.44551e-226	6.70119e-223	45195	200	185	111	GLRX5, MYL4, ACHE, C17orf99, TLCD4, SPTA1, MKRN1, BAG1, TMEM86B, HEMGN, TENT5C, HMBS, FAXDC2, RIOK3, BCL2L1, HEPACAM2, SLC25A37, AHSP, GPR146, BLVRB, OR2W3, STRADB, UBB, RUNDC3A, BNIP3L, BPGM, NFIX, TMCC2, PIP4K2A, IFIT1B, FECH, FBXO7, RNF10, ASCC2, GMPR, KEL, OSBP2, ALAS2, PAGE2B, TAL1, RAB3IL1, KLC3, CA1, RBM38, DCAF12, BBOF1, SOX6, MPP1, KRT1, RANBP10, SFRP2, ANK1, SELENBP1, TRIM58, MARCHF8, I…	Integration of 5 COVID-19 PBMC Datasets	https://toppcell.cchmc.org/biosystems/go/index3/get/data for toppcell/covid19 Atlas/PBMC Atlas/integration/Output by disease.group_v2 by Lineage by Cell.class-2/30f064ab7c3890e6f419a845276b145112e78f52/morpheus	positive	30.2781	28.019
PIC5	PBMC-Severe-Hematopoietic-RBC-RBC|Severe / Location, Disease Group, Cell group, Cell class and sub_cluster (2021.03.01)	6.44551e-226	6.70119e-223	45195	200	185	111	GLRX5, MYL4, ACHE, C17orf99, TLCD4, SPTA1, MKRN1, TMEM86B, HEMGN, TENT5C, HMBS, FAXDC2, RIOK3, BCL2L1, HEPACAM2, SLC25A37, AHSP, GPR146, BLVRB, OR2W3, STRADB, UBB, RUNDC3A, BNIP3L, BPGM, NFIX, TMCC2, PIP4K2A, IFIT1B, FECH, FBXO7, RNF10, ASCC2, GMPR, KEL, OSBP2, ALAS2, PAGE2B, TAL1, RAB3IL1, KLC3, CA1, RBM38, DCAF12, BBOF1, SOX6, MPP1, KRT1, RANBP10, SFRP2, ANK1, SELENBP1, TRIM58, MARCHF8, ITLN1, …	Integration of Multiple Sampling Location of COVID-19 Patients	https://toppcell.cchmc.org/biosystems/go/index3/get/data for toppcell/covid19 Atlas/All/Output by Location by disease.group_v3 by Lineage by Cell.group by Cell.class_v2 by sub_cluster/f3b1907c3b6f930bc161f46efce5e143babab507/morpheus	positive	30.2605	28.019
PIC5	PBMC-Severe-Hematopoietic-RBC-RBC-|Severe / Location, Disease Group, Cell group, Cell class and sub_cluster (2021.03.09)	6.44551e-226	6.70119e-223	45195	200	185	111	GLRX5, MYL4, ACHE, C17orf99, TLCD4, SPTA1, MKRN1, TMEM86B, HEMGN, TENT5C, HMBS, FAXDC2, RIOK3, BCL2L1, HEPACAM2, SLC25A37, AHSP, GPR146, BLVRB, OR2W3, STRADB, UBB, RUNDC3A, BNIP3L, BPGM, NFIX, TMCC2, PIP4K2A, IFIT1B, FECH, FBXO7, RNF10, ASCC2, GMPR, KEL, OSBP2, ALAS2, PAGE2B, TAL1, RAB3IL1, KLC3, CA1, RBM38, DCAF12, BBOF1, SOX6, MPP1, KRT1, RANBP10, SFRP2, ANK1, SELENBP1, TRIM58, MARCHF8, ITLN1, …	Integration of Multiple Sampling Location of COVID-19 Patients	https://toppcell.cchmc.org/biosystems/go/index3/get/data for toppcell/covid19 Atlas/All/Output by Location by disease.group_v3 by Lineage by Cell.group by Cell.class_v2 by sub_cluster-2/44ce50cb99df8ffc50eba311adcf688477618659/morpheus	positive	30.2605	28.019
PIC5	COVID-19_Severe-Hematopoietic_R-RBC|COVID-19_Severe / Disease group, lineage and cell class	6.44551e-226	6.70119e-223	45195	200	185	111	GLRX5, MYL4, ACHE, C17orf99, TLCD4, SPTA1, MKRN1, BAG1, TMEM86B, HEMGN, TENT5C, HMBS, FAXDC2, RIOK3, BCL2L1, HEPACAM2, SLC25A37, AHSP, GPR146, BLVRB, OR2W3, STRADB, UBB, RUNDC3A, BNIP3L, BPGM, NFIX, TMCC2, PIP4K2A, IFIT1B, FECH, FBXO7, RNF10, ASCC2, GMPR, KEL, OSBP2, ALAS2, PAGE2B, TAL1, RAB3IL1, KLC3, CA1, RBM38, DCAF12, BBOF1, SOX6, MPP1, KRT1, RANBP10, SFRP2, ANK1, SELENBP1, TRIM58, MARCHF8, I…	Integration of 5 COVID-19 PBMC Datasets	https://toppcell.cchmc.org/biosystems/go/index3/get/data for toppcell/covid19 Atlas/PBMC Atlas/integration/Output by disease.group_v2 by Lineage by Cell.class-2/3ed6090b822c6d1d400a421236cddc7511743932/morpheus	positive	30.2781	28.019
PIC14	PBMC-Control-Hematopoietic-Platelet-Platelet-plt_1|Control / Location, Disease Group, Cell group, Cell class and sub_cluster (2021.03.01)	7.11108e-226	4.77433e-223	45195	199	186	111	TPM1, GP6, HGD, PDE3A, ENKUR, SPARC, CABP5, MYLK, PDGFA, ARMC3, PTCRA, ACRBP, GATA2, PF4, PF4V1, MAP3K7CL, ITGA2B, PGRMC1, ITGB3, ITGB5, PTGS1, F13A1, TSPAN9, MEIS1, ELOVL7, NT5M, TNFSF4, TUBB1, GFI1B, LY6G6F, BMP6, TSC22D1, GRHL1, ADRA2A, TTC7B, RHOBTB1, MYL9, PTPRN, CLU, SCN1B, GRAP2, KIFC3, GNAZ, SMOX, SPOCD1, CXCL5, GNG11, TREML1, ALOX12, RAB27B, SH3BGRL2, CAVIN2, CA2, GP1BA, PEAR1, SCGB1C1, …	Integration of Multiple Sampling Location of COVID-19 Patients	https://toppcell.cchmc.org/biosystems/go/index3/get/data for toppcell/covid19 Atlas/All/Output by Location by disease.group_v3 by Lineage by Cell.group by Cell.class_v2 by sub_cluster/107bc473f5e57238390f8e0ab9f7263a8f93948c/morpheus	negative	10.3919	9.34092
PIC14	PBMC-Control-Hematopoietic-Platelet-Platelet-plt_1|Control / Location, Disease Group, Cell group, Cell class and sub_cluster (2021.03.09)	7.11108e-226	4.77433e-223	45195	199	186	111	TPM1, GP6, HGD, PDE3A, ENKUR, SPARC, CABP5, MYLK, PDGFA, ARMC3, PTCRA, ACRBP, GATA2, PF4, PF4V1, MAP3K7CL, ITGA2B, PGRMC1, ITGB3, ITGB5, PTGS1, F13A1, TSPAN9, MEIS1, ELOVL7, NT5M, TNFSF4, TUBB1, GFI1B, LY6G6F, BMP6, TSC22D1, GRHL1, ADRA2A, TTC7B, RHOBTB1, MYL9, PTPRN, CLU, SCN1B, GRAP2, KIFC3, GNAZ, SMOX, SPOCD1, CXCL5, GNG11, TREML1, ALOX12, RAB27B, SH3BGRL2, CAVIN2, CA2, GP1BA, PEAR1, SCGB1C1, …	Integration of Multiple Sampling Location of COVID-19 Patients	https://toppcell.cchmc.org/biosystems/go/index3/get/data for toppcell/covid19 Atlas/All/Output by Location by disease.group_v3 by Lineage by Cell.group by Cell.class_v2 by sub_cluster-2/13a9ddcf93b0c4319ab9d484af5e2056e9754caa/morpheus	negative	10.3919	9.34092
PIC14	Healthy_donor-Platelet|Healthy_donor / disease group, cell group and cell class (v2)	1.74631e-225	1.13798e-222	45195	199	187	111	TPM1, GP6, HGD, ABCC3, ENKUR, SPARC, CABP5, MYLK, PDGFA, MAP1A, ARMC3, PTCRA, ACRBP, GATA2, SLC24A3, PF4, PF4V1, MAP3K7CL, MGLL, ITGA2B, PGRMC1, ITGB3, ITGB5, PTGS1, F13A1, TSPAN9, MEIS1, ELOVL7, NT5M, TNFSF4, TUBB1, GFI1B, LY6G6F, BMP6, TSC22D1, TTC7B, RHOBTB1, MYL9, CLEC2L, ACSBG1, PTPRN, CLU, PLA2G12A, SCN1B, PVALB, GRAP2, GNAZ, FHL1, SMOX, SPOCD1, CXCL5, GNG11, TREML1, ALOX12, SH3BGRL2, CAVIN…	PBMC Atlas of COVID-19 and Influenza Patients (Lee et al.)	https://toppcell.cchmc.org/biosystems/go/index3/get/data for toppcell/covid19 Atlas/Covid-19_PBMC_Lee et al._Science Immunology/Output by disease group by Cell group by Cell class-3/9040ffa5c23913b9dc0205fa6227223c2a2847ae/morpheus	negative	10.5852	9.34092
PIC5	MS-IIF-Others-RBC|IIF / Disease, condition lineage and cell class	1.93418e-223	1.9195e-220	45195	200	184	110	GLRX5, EMC3, MYL4, MKRN1, MARCHF2, BAG1, GATA1, TMEM86B, TMEM63B, HEMGN, SLC38A5, HMBS, FAXDC2, RIOK3, BCL2L1, RILP, SLC25A37, DPM2, AHSP, SRRD, PTMS, GPR146, BLVRB, STRADB, UBB, BNIP3L, BPGM, BSG, MRC2, NFIX, TMCC2, FECH, FBXO7, RNF10, ASCC2, GMPR, OSBP2, ALAS2, TESC, FKBP8, PAGE2B, SMOX, DNAJB2, TAL1, FKBP1B, CA1, RBM38, DCAF12, ESPN, MPP1, KRT1, PSMF1, ANK1, SELENBP1, TRIM58, MARCHF8, DPCD, SI…	Integration of immune-mediated diseases (COVID-19 + Influenza + Sepsis + Multiple Sclerosis)	https://toppcell.cchmc.org/biosystems/go/index3/get/data for toppcell/covid19 Atlas/PBMC Atlas/disease comparison/Output by Disease by Condition by Lineage by Cell class_v2/578bde79b464ed12dd9a53dd8e2839e156220a60/morpheus	positive	29.7069	28.019
PIC14	PBMC-Mild-Hematopoietic-Platelet-Platelet-plt_3|Mild / Location, Disease Group, Cell group, Cell class and sub_cluster (2021.03.01)	5.24232e-223	3.31854e-220	45195	199	186	110	TPM1, TPM4, GP6, HGD, ABCC3, ENDOD1, MGAT4B, ENKUR, SPARC, CABP5, MYLK, PDGFA, PTCRA, ACRBP, MAX, SLC24A3, PF4, PF4V1, MAP3K7CL, MGLL, PARVB, ITGA2B, PGRMC1, ITGB3, ITGB5, PTGS1, F13A1, TSPAN9, ELOVL7, NT5M, TNFSF4, TUBB1, GFI1B, LY6G6F, BMP6, TSC22D1, TTC7B, RHOBTB1, MYL9, CLEC2L, ACSBG1, CLU, PLA2G12A, SCN1B, PVALB, GRAP2, KIFC3, CFAP161, GNAZ, FHL1, SMOX, CXCL5, GNG11, TREML1, ALOX12, HOMER2, …	Integration of Multiple Sampling Location of COVID-19 Patients	https://toppcell.cchmc.org/biosystems/go/index3/get/data for toppcell/covid19 Atlas/All/Output by Location by disease.group_v3 by Lineage by Cell.group by Cell.class_v2 by sub_cluster/4a9b5b3a56229629161d5404db2b8dd76e10cf4b/morpheus	negative	10.4654	9.34092
PIC5	COVID-19_Moderate-RBC|World / disease group, cell group and cell class	1.46732e-222	1.39287e-219	45195	200	179	109	GLRX5, MYL4, ACHE, C17orf99, TLCD4, SPTA1, MKRN1, BAG1, TMEM86B, HEMGN, TENT5C, HMBS, FAXDC2, RIOK3, ODAD4, BCL2L1, HEPACAM2, SLC25A37, DPM2, AHSP, GPR146, BLVRB, STRADB, UBB, RUNDC3A, BNIP3L, BPGM, BSG, MRC2, NFIX, TMCC2, IFIT1B, FECH, FBXO7, RNF10, ASCC2, GMPR, OSBP2, ALAS2, TESC, FKBP8, PAGE2B, SMOX, DNAJB2, TAL1, RAB3IL1, KLC3, CA1, RBM38, DCAF12, BBOF1, SOX6, ESPN, MPP1, KRT1, PSMF1, SFRP2, …	PBMC Atlas of COVID-19 Patients (Arunachalam et al.)	https://toppcell.cchmc.org/biosystems/go/index3/get/data for toppcell/covid19 Atlas/Covid-19_PBMC_Arunachalam_et al._Science/Output by disease group by Cell group by Cell class/932fa98c0981ef8ef1e4945cdd4ae8c6c0858251/morpheus	positive	30.129	28.019
PIC14	MS-Multiple_Sclerosis-Others-Platelet|Multiple_Sclerosis / Disease, condition lineage and cell class	1.06973e-220	6.58358e-218	45195	199	200	111	TPM1, CDKN1A, TPM4, GP6, HGD, ABCC3, PDE3A, ENKUR, SPARC, CABP5, MYLK, MAOB, PDGFA, MAP1A, PTCRA, ACRBP, MAX, GATA2, PF4, PF4V1, MAP3K7CL, MGLL, PARVB, ITGA2B, TUBA8, PGRMC1, ITGB3, ITGB5, PTGS1, F13A1, TSPAN9, MEIS1, ELOVL7, TNFSF4, TUBB1, GFI1B, TSC22D1, H2BC21, RHOBTB1, MYL9, ACSBG1, PTPRN, CLU, PLA2G12A, SCN1B, PVALB, GRAP2, KIFC3, GNAZ, FHL1, SMOX, SPOCD1, CXCL5, GNG11, TREML1, ALOX12, RAB27…	Integration of immune-mediated diseases (COVID-19 + Influenza + Sepsis + Multiple Sclerosis)	https://toppcell.cchmc.org/biosystems/go/index3/get/data for toppcell/covid19 Atlas/PBMC Atlas/disease comparison/Output by Disease by Condition by Lineage by Cell class_v2/263d956136747c209951b4358f2e1672a21d8eef/morpheus	negative	10.1335	9.34092
PIC14	PBMC-Mild-Hematopoietic-Platelet-Platelet-plt_3|Mild / Location, Disease Group, Cell group, Cell class and sub_cluster (2021.03.09)	1.55054e-220	9.28478e-218	45195	199	185	109	TPM1, TPM4, GP6, HGD, ABCC3, ENDOD1, MGAT4B, ENKUR, SPARC, CABP5, MYLK, PDGFA, PTCRA, ACRBP, MAX, SLC24A3, PF4, PF4V1, MAP3K7CL, MGLL, PARVB, ITGA2B, PGRMC1, ITGB3, ITGB5, PTGS1, F13A1, TSPAN9, ELOVL7, NT5M, TNFSF4, TUBB1, GFI1B, LY6G6F, BMP6, TSC22D1, TTC7B, RHOBTB1, MYL9, CLEC2L, ACSBG1, CLU, PLA2G12A, SCN1B, PVALB, GRAP2, KIFC3, GNAZ, FHL1, SMOX, CXCL5, GNG11, TREML1, ALOX12, HOMER2, RAB27B, S…	Integration of Multiple Sampling Location of COVID-19 Patients	https://toppcell.cchmc.org/biosystems/go/index3/get/data for toppcell/covid19 Atlas/All/Output by Location by disease.group_v3 by Lineage by Cell.group by Cell.class_v2 by sub_cluster-2/0a2c8ce92a257d0ec5bcc8efa22792d53752c665/morpheus	negative	10.4635	9.34092
PIC14	Influenza_Severe-Platelet|World / Disease group and Cell class	3.12899e-219	1.82437e-216	45195	199	181	108	TPM1, GP6, HGD, PDE3A, SPARC, CABP5, MYLK, MAOB, PDGFA, MAP1A, PTCRA, ACRBP, GATA2, PF4, PF4V1, MAP3K7CL, ITGA2B, TUBA8, PGRMC1, ITGB3, ITGB5, PTGS1, F13A1, MEIS1, ELOVL7, NT5M, TNFSF4, TUBB1, GFI1B, LY6G6F, BMP6, TSC22D1, GRHL1, TTC7B, MYL9, CLEC2L, ACSBG1, CLU, PLA2G12A, LIPH, SCN1B, PVALB, GRAP2, GNAZ, FHL1, SMOX, SPOCD1, GNG11, TREML1, ALOX12, RAB27B, SH3BGRL2, CAVIN2, JAM3, CA2, GP1BA, PEAR1…	Influenza Atlas	https://toppcell.cchmc.org/biosystems/go/index3/get/data for toppcell/covid19 Atlas/PBMC Atlas/influenza/Output by disease.group_v2 by Cell.class/5cdf935a89440114a58fa2042c1daed740d91c00/morpheus	negative	10.3452	9.34092
PIC14	mild-Platelet|mild / Cohort 1 (10x PBMC) with disease condition, cell group and cell class	1.34509e-218	7.64152e-216	45195	199	198	110	TPM1, GP6, HGD, ABCC3, ENKUR, SPARC, MYLK, MAOB, PDGFA, MAP1A, PTCRA, ACRBP, GATA2, PF4, PF4V1, MAP3K7CL, MGLL, PARVB, ITGA2B, PGRMC1, ITGB3, ITGB5, PTGS1, F13A1, MEIS1, ELOVL7, NT5M, TNFSF4, EHD3, TUBB1, GFI1B, LY6G6F, BMP6, TSC22D1, H2BC21, RHOBTB1, MYL9, CLEC2L, ACSBG1, PTPRN, CLU, PLA2G12A, LIPH, SCN1B, SLC35D3, PVALB, GRAP2, KIFC3, GNAZ, FHL1, SMOX, SPOCD1, CXCL5, GNG11, TREML1, ALOX12, RAB2…	PBMC Atlas of COVID-19 Patients (Schulte-Schrepping et al.)	https://toppcell.cchmc.org/biosystems/go/index3/get/data for toppcell/covid19 Atlas/Covid-19_PBMC_Schulte-Schrepping et al._Cell/10x_PBMC/Output by Disease condition by Cell group by Cell class/91ae3cc261d23ec3aa7656bbf3f13dcbfee262d2/morpheus	negative	10.239	9.34092
PIC14	Healthy_donor-Platelet|World / disease group, cell group and cell class (v2)	2.72567e-218	1.50975e-215	45195	199	191	109	TPM1, GP6, HGD, ABCC3, MGAT4B, ENKUR, SPARC, CABP5, MYLK, PDGFA, MAP1A, ARMC3, PTCRA, ACRBP, GATA2, SLC24A3, PF4, MAP3K7CL, MGLL, PARVB, ITGA2B, PGRMC1, ITGB3, ITGB5, PTGS1, F13A1, TSPAN9, MEIS1, ELOVL7, NT5M, TNFSF4, CDR2L, TUBB1, GFI1B, LY6G6F, BMP6, TSC22D1, GRHL1, TTC7B, RHOBTB1, MYL9, CLEC2L, ACSBG1, PTPRN, CLU, PLA2G12A, SCN1B, PVALB, GRAP2, KIFC3, GNAZ, FHL1, SMOX, SPOCD1, CXCL5, GNG11, TR…	PBMC Atlas of COVID-19 and Influenza Patients (Lee et al.)	https://toppcell.cchmc.org/biosystems/go/index3/get/data for toppcell/covid19 Atlas/Covid-19_PBMC_Lee et al._Science Immunology/Output by disease group by Cell group by Cell class-3/defae87313d6345e3f451250fd66fe8831bb441c/morpheus	negative	10.4024	9.34092
PIC5	MS-Multiple_Sclerosis-Others-RBC|Multiple_Sclerosis / Disease, condition lineage and cell class	6.65732e-218	6.05622e-215	45195	200	199	110	GLRX5, EMC3, MYL4, C9orf78, MKRN1, MARCHF2, BAG1, GATA1, TMEM86B, TMEM63B, HEMGN, SLC38A5, HMBS, FAXDC2, RIOK3, BCL2L1, RILP, SLC25A37, DPM2, AHSP, GPR146, BLVRB, STRADB, UBB, BNIP3L, BPGM, BSG, MRC2, NFIX, TMCC2, PIP4K2A, HPS1, FECH, FBXO7, RNF10, ASCC2, GMPR, OSBP2, ALAS2, TESC, FKBP8, PAGE2B, SMOX, TAL1, CA1, RBM38, DCAF12, ESPN, MPP1, KRT1, PSMF1, ANK1, SELENBP1, TRIM58, MARCHF8, TMEM158, DPC…	Integration of immune-mediated diseases (COVID-19 + Influenza + Sepsis + Multiple Sclerosis)	https://toppcell.cchmc.org/biosystems/go/index3/get/data for toppcell/covid19 Atlas/PBMC Atlas/disease comparison/Output by Disease by Condition by Lineage by Cell class_v2/b9e7549f67bc33284bacf9a160b3916651659809/morpheus	positive	29.7067	28.019
PIC26	control-B_naive|World / Cohort 1 (10x PBMC) with disease condition, cell group and cell class	1.90544e-215	4.13118e-211	45195	193	197	108	RABEP2, FCRL2, HHEX, KLF8, GGA2, ARHGAP24, KCNH8, SPIB, SWAP70, HLA-DMA, HLA-DMB, HLA-DOA, CNFN, HLA-DOB, STRBP, PEG10, BLNK, PPP1R14A, BCL11A, GCNT1, BCL7A, N4BP3, NIBAN3, PMEPA1, VPREB3, ADAM28, MEF2C, STAP1, ABCB4, BLK, CXCR5, PLEKHG1, GUCD1, FCRL1, DBNDD1, FCER2, PTPRK, CIITA, KCNG1, RASGRP3, BTK, SCN3A, OSBPL10, SLC9A7, CCR6, ZNF860, SLC38A11, KLHL14, GNG7, HS3ST1, BANK1, CDCA7L, TCTN1, CNR2…	PBMC Atlas of COVID-19 Patients (Schulte-Schrepping et al.)	https://toppcell.cchmc.org/biosystems/go/index3/get/data for toppcell/covid19 Atlas/Covid-19_PBMC_Schulte-Schrepping et al._Cell/10x_PBMC/Output by Disease condition by Cell group by Cell class/559650fb53f18ecae4cfaa8221e978ae3fb63e06/morpheus	negative	5.10421	4.78616
PIC14	COVID-19-COVID-19_Mild-Others-Platelet|COVID-19_Mild / Disease, condition lineage and cell class	4.01545e-215	2.16991e-212	45195	199	200	109	TPM1, TPM4, GP6, HGD, ABCC3, ENKUR, SPARC, CABP5, MYLK, PDGFA, MAP1A, PTCRA, ACRBP, MAX, GATA2, PF4, PF4V1, MAP3K7CL, MGLL, ITGA2B, PGRMC1, ITGB3, ITGB5, PTGS1, F13A1, TSPAN9, MEIS1, ELOVL7, NT5M, TNFSF4, EHD3, TUBB1, GFI1B, BMP6, TSC22D1, TTC7B, H2BC21, RHOBTB1, MYL9, CLU, PLA2G12A, SCN1B, PVALB, GRAP2, KIFC3, GNAZ, FHL1, SMOX, SPOCD1, CXCL5, GNG11, TREML1, ALOX12, RAB27B, SH3BGRL2, JAM3, VCL, C…	Integration of immune-mediated diseases (COVID-19 + Influenza + Sepsis + Multiple Sclerosis)	https://toppcell.cchmc.org/biosystems/go/index3/get/data for toppcell/covid19 Atlas/PBMC Atlas/disease comparison/Output by Disease by Condition by Lineage by Cell class_v2/bf5e7a36d6ed44a30f906702b40ace3ecd423398/morpheus	negative	10.4012	9.34092
PIC20	10x_3'_v3-blood_(10x_3'_v3)-hematologic|blood_(10x_3'_v3) / Per Platform+tissue_group, by lineage_subgroup, cell_group, cell_type	1.9965e-213	4.05969e-209	45195	200	188	107	GLRX5, CTNNAL1, PLVAP, MYL4, C9orf78, SPTA1, MKRN1, BAG1, HEMGN, TENT5C, SLC38A5, FAXDC2, RIOK3, BCL2L1, HEPACAM2, SLC25A37, AHSP, SRRD, GPR146, YOD1, STRADB, UBB, RUNDC3A, BNIP3L, FBXO9, BPGM, CHPT1, NFIX, TMCC2, IFIT1B, FECH, FBXO7, RNF10, ASCC2, GMPR, OSBP2, ALAS2, TESC, FKBP8, TAL1, ALDH5A1, KLC3, CA1, TBCEL, RBM38, DCAF12, BBOF1, SMIM24, RANBP10, SFRP2, ISCA1, ANK1, NEDD4L, SELENBP1, TRIM58,…	Immune and Hematologic Cells from 24 tissues of the Tabula Sapiens: a multiple organ single cell transcriptomic atlas of humans.	https://toppcell.cchmc.org/biosystems/go/index3/get/czidl/Tabula/Output by assay by tissue_group by lineage_subgroup by cell_group by cell_type by sex-2/3c6c0eaadc474ebb218ae349b787c410f66177ab/morpheus	positive	8.75758	8.10152
PIC14	PBMC-Mild-Hematopoietic-Platelet|Mild / Location, Disease Group, Cell group, Cell class (2021.03.09)	4.8872e-213	2.28869e-210	45195	199	190	107	TPM1, GP6, HGD, ABCC3, ENKUR, SPARC, CABP5, MYLK, PDGFA, PTCRA, ACRBP, GATA2, PF4, PF4V1, MAP3K7CL, MGLL, ITGA2B, PGRMC1, ITGB3, ITGB5, PTGS1, F13A1, TSPAN9, MEIS1, ELOVL7, NT5M, TNFSF4, TUBB1, GFI1B, LY6G6F, BMP6, TSC22D1, TTC7B, RHOBTB1, MYL9, CLEC2L, CLU, PLA2G12A, SCN1B, PVALB, GRAP2, KIFC3, GNAZ, FHL1, SMOX, SPOCD1, CXCL5, GNG11, TREML1, ALOX12, RAB27B, SH3BGRL2, CAVIN2, JAM3, VCL, CA2, GP1B…	Integration of Multiple Sampling Location of COVID-19 Patients	https://toppcell.cchmc.org/biosystems/go/index3/get/data for toppcell/covid19 Atlas/All/Output by Location by disease.group_v3 by Lineage by Cell.group by Cell.class_v2-2/c4f55f5a0c42aeb571791925ea80e02fac320608/morpheus	negative	10.5481	9.34092
PIC14	PBMC-Mild-Hematopoietic-Platelet-Platelet-plt_1|Mild / Location, Disease Group, Cell group, Cell class and sub_cluster (2021.03.09)	4.8872e-213	2.28869e-210	45195	199	190	107	TPM1, GP6, HGD, ABCC3, ENKUR, SPARC, CABP5, MYLK, PDGFA, MAP1A, PTCRA, ACRBP, MAX, GATA2, PF4, PF4V1, MAP3K7CL, MGLL, ITGA2B, PGRMC1, ITGB3, ITGB5, PTGS1, F13A1, TSPAN9, MEIS1, ELOVL7, NT5M, TNFSF4, TUBB1, GFI1B, LY6G6F, BMP6, TSC22D1, TTC7B, RHOBTB1, MYL9, CLU, PLA2G12A, SCN1B, GRAP2, KIFC3, GNAZ, FHL1, SMOX, SPOCD1, CXCL5, GNG11, TREML1, ALOX12, RAB27B, SH3BGRL2, CAVIN2, JAM3, VCL, CA2, GP1BA, …	Integration of Multiple Sampling Location of COVID-19 Patients	https://toppcell.cchmc.org/biosystems/go/index3/get/data for toppcell/covid19 Atlas/All/Output by Location by disease.group_v3 by Lineage by Cell.group by Cell.class_v2 by sub_cluster-2/427038bae9c7b3a9441c8d59ace69da74e9d37bf/morpheus	negative	10.473	9.34092
PIC14	PBMC-Mild-Hematopoietic-Platelet-Platelet|Mild / Location, Disease Group, Cell group, Cell class and sub_cluster (2021.03.01)	4.8872e-213	2.28869e-210	45195	199	190	107	TPM1, GP6, HGD, ABCC3, ENKUR, SPARC, CABP5, MYLK, PDGFA, PTCRA, ACRBP, GATA2, PF4, PF4V1, MAP3K7CL, MGLL, ITGA2B, PGRMC1, ITGB3, ITGB5, PTGS1, F13A1, TSPAN9, MEIS1, ELOVL7, NT5M, TNFSF4, TUBB1, GFI1B, LY6G6F, BMP6, TSC22D1, TTC7B, RHOBTB1, MYL9, CLEC2L, CLU, PLA2G12A, SCN1B, PVALB, GRAP2, KIFC3, GNAZ, FHL1, SMOX, SPOCD1, CXCL5, GNG11, TREML1, ALOX12, RAB27B, SH3BGRL2, CAVIN2, JAM3, VCL, CA2, GP1B…	Integration of Multiple Sampling Location of COVID-19 Patients	https://toppcell.cchmc.org/biosystems/go/index3/get/data for toppcell/covid19 Atlas/All/Output by Location by disease.group_v3 by Lineage by Cell.group by Cell.class_v2 by sub_cluster/50ea3ff7ba1ca335b4e4538fae5f9b74b1fc10f7/morpheus	negative	10.5481	9.34092
PIC14	PBMC-Mild-Hematopoietic-Platelet-Platelet-plt_1|Mild / Location, Disease Group, Cell group, Cell class and sub_cluster (2021.03.01)	4.8872e-213	2.28869e-210	45195	199	190	107	TPM1, GP6, HGD, ABCC3, ENKUR, SPARC, CABP5, MYLK, PDGFA, MAP1A, PTCRA, ACRBP, MAX, GATA2, PF4, PF4V1, MAP3K7CL, MGLL, ITGA2B, PGRMC1, ITGB3, ITGB5, PTGS1, F13A1, TSPAN9, MEIS1, ELOVL7, NT5M, TNFSF4, TUBB1, GFI1B, LY6G6F, BMP6, TSC22D1, TTC7B, RHOBTB1, MYL9, CLU, PLA2G12A, SCN1B, GRAP2, KIFC3, GNAZ, FHL1, SMOX, SPOCD1, CXCL5, GNG11, TREML1, ALOX12, RAB27B, SH3BGRL2, CAVIN2, JAM3, VCL, CA2, GP1BA, …	Integration of Multiple Sampling Location of COVID-19 Patients	https://toppcell.cchmc.org/biosystems/go/index3/get/data for toppcell/covid19 Atlas/All/Output by Location by disease.group_v3 by Lineage by Cell.group by Cell.class_v2 by sub_cluster/b719061be370ffc293854f1f6e526bf33cd2f442/morpheus	negative	10.473	9.34092
PIC14	PBMC-Mild-Hematopoietic-Platelet|Mild / Location, Disease Group, Cell group, Cell class and sub_cluster (2021.03.01)	4.8872e-213	2.28869e-210	45195	199	190	107	TPM1, GP6, HGD, ABCC3, ENKUR, SPARC, CABP5, MYLK, PDGFA, PTCRA, ACRBP, GATA2, PF4, PF4V1, MAP3K7CL, MGLL, ITGA2B, PGRMC1, ITGB3, ITGB5, PTGS1, F13A1, TSPAN9, MEIS1, ELOVL7, NT5M, TNFSF4, TUBB1, GFI1B, LY6G6F, BMP6, TSC22D1, TTC7B, RHOBTB1, MYL9, CLEC2L, CLU, PLA2G12A, SCN1B, PVALB, GRAP2, KIFC3, GNAZ, FHL1, SMOX, SPOCD1, CXCL5, GNG11, TREML1, ALOX12, RAB27B, SH3BGRL2, CAVIN2, JAM3, VCL, CA2, GP1B…	Integration of Multiple Sampling Location of COVID-19 Patients	https://toppcell.cchmc.org/biosystems/go/index3/get/data for toppcell/covid19 Atlas/All/Output by Location by disease.group_v3 by Lineage by Cell.group by Cell.class_v2 by sub_cluster/726aeb280ea911f3551b18e388c4f7580ae2ea74/morpheus	negative	10.5481	9.34092
PIC14	PBMC-Mild-Hematopoietic-Platelet-Platelet|Mild / Location, Disease Group, Cell group, Cell class (2021.03.09)	4.8872e-213	2.28869e-210	45195	199	190	107	TPM1, GP6, HGD, ABCC3, ENKUR, SPARC, CABP5, MYLK, PDGFA, PTCRA, ACRBP, GATA2, PF4, PF4V1, MAP3K7CL, MGLL, ITGA2B, PGRMC1, ITGB3, ITGB5, PTGS1, F13A1, TSPAN9, MEIS1, ELOVL7, NT5M, TNFSF4, TUBB1, GFI1B, LY6G6F, BMP6, TSC22D1, TTC7B, RHOBTB1, MYL9, CLEC2L, CLU, PLA2G12A, SCN1B, PVALB, GRAP2, KIFC3, GNAZ, FHL1, SMOX, SPOCD1, CXCL5, GNG11, TREML1, ALOX12, RAB27B, SH3BGRL2, CAVIN2, JAM3, VCL, CA2, GP1B…	Integration of Multiple Sampling Location of COVID-19 Patients	https://toppcell.cchmc.org/biosystems/go/index3/get/data for toppcell/covid19 Atlas/All/Output by Location by disease.group_v3 by Lineage by Cell.group by Cell.class_v2-2/a1f8757dc719ed030f67d65735358a8d7a407bad/morpheus	negative	10.5481	9.34092
PIC14	mild-Platelet|World / Cohort 1 (10x PBMC) with disease condition, cell group and cell class	4.95836e-213	2.28869e-210	45195	199	198	108	TPM1, GP6, HGD, ABCC3, ENDOD1, ENKUR, SPARC, MYLK, PDGFA, MAP1A, PTCRA, ACRBP, PF4, PF4V1, MAP3K7CL, MGLL, PARVB, ITGA2B, PGRMC1, ITGB3, ITGB5, PTGS1, F13A1, MEIS1, ELOVL7, NT5M, TNFSF4, EHD3, TUBB1, GFI1B, LY6G6F, BMP6, TSC22D1, H2BC21, RHOBTB1, MYL9, CLEC2L, ACSBG1, PTPRN, CLU, LIPH, SCN1B, PVALB, GRAP2, SLA2, KIFC3, GNAZ, FHL1, SMOX, SPOCD1, CXCL5, GNG11, TREML1, ALOX12, RAB27B, SH3BGRL2, JAM3…	PBMC Atlas of COVID-19 Patients (Schulte-Schrepping et al.)	https://toppcell.cchmc.org/biosystems/go/index3/get/data for toppcell/covid19 Atlas/Covid-19_PBMC_Schulte-Schrepping et al._Cell/10x_PBMC/Output by Disease condition by Cell group by Cell class/8bb79e749caffb56bee2941594ef2bdc17daba30/morpheus	negative	10.2877	9.34092
PIC14	COVID-19_Mild-Hematopoietic_Mega-Platelet|COVID-19_Mild / Disease group, lineage and cell class	1.10901e-212	5.01452e-210	45195	199	191	107	TPM1, GP6, HGD, ABCC3, ENKUR, SPARC, CABP5, MYLK, PDGFA, PTCRA, ACRBP, GATA2, PF4, PF4V1, MAP3K7CL, MGLL, ITGA2B, PGRMC1, ITGB3, ITGB5, PTGS1, F13A1, TSPAN9, MEIS1, ELOVL7, NT5M, TNFSF4, TUBB1, GFI1B, LY6G6F, BMP6, TSC22D1, TTC7B, RHOBTB1, MYL9, CLU, PLA2G12A, SCN1B, PVALB, GRAP2, KIFC3, GNAZ, FHL1, SMOX, SPOCD1, CXCL5, GNG11, TREML1, ALOX12, RAB27B, SH3BGRL2, CAVIN2, JAM3, VCL, CA2, GP1BA, PEAR1…	Integration of 5 COVID-19 PBMC Datasets	https://toppcell.cchmc.org/biosystems/go/index3/get/data for toppcell/covid19 Atlas/PBMC Atlas/integration/Output by disease.group_v2 by Lineage by Cell.class-2/6b3cfc670f69ed3e757cbf7498943e549e31326e/morpheus	negative	10.5374	9.34092
PIC5	IIF-Other|IIF / Disease, Lineage and Cell Type	5.44091e-211	4.75165e-208	45195	200	187	106	GLRX5, EMC3, MYL4, MKRN1, MARCHF2, BAG1, GATA1, TMEM86B, TMEM63B, HEMGN, TENT5C, HMBS, FAXDC2, RIOK3, ODAD4, BCL2L1, HEPACAM2, RILP, SLC25A37, DPM2, AHSP, GPR146, BLVRB, STRADB, UBB, RUNDC3A, BNIP3L, BPGM, BSG, MRC2, NFIX, TMCC2, IFIT1B, FECH, FBXO7, RNF10, GMPR, OSBP2, ALAS2, TESC, FKBP8, PAGE2B, SMOX, TAL1, RAB3IL1, KLC3, CA1, DCAF12, BBOF1, SMIM24, MPP1, KRT1, PSMF1, SFRP2, ANK1, SELENBP1, TRI…	Multiple Sclerosis	https://toppcell.cchmc.org/biosystems/go/index3/get/data for toppcell/immune atlas/multiple sclerosis/Output by disease_v2 by Lineage by cell_type/ae44d9261698cc0289750a546baf050f78b119b3/morpheus	positive	30.0732	28.019
PIC20	10x_3'_v3-blood_(10x_3'_v3)-hematologic-erythrocytic-erythrocyte|blood_(10x_3'_v3) / Per Platform+tissue_group, by lineage_subgroup, cell_group, cell_type	1.24485e-210	8.43757e-207	45195	200	188	106	GLRX5, CTNNAL1, PLVAP, MYL4, C9orf78, SPTA1, MKRN1, BAG1, HEMGN, TENT5C, SLC38A5, FAXDC2, RIOK3, BCL2L1, HEPACAM2, SLC25A37, AHSP, SRRD, GPR146, YOD1, STRADB, UBB, RUNDC3A, BNIP3L, FBXO9, BPGM, CHPT1, NFIX, TMCC2, IFIT1B, FECH, FBXO7, RNF10, ASCC2, GMPR, OSBP2, ALAS2, TESC, FKBP8, TAL1, ALDH5A1, KLC3, CA1, TBCEL, RBM38, DCAF12, BBOF1, SMIM24, RANBP10, SFRP2, ISCA1, ANK1, NEDD4L, SELENBP1, TRIM58,…	Immune and Hematologic Cells from 24 tissues of the Tabula Sapiens: a multiple organ single cell transcriptomic atlas of humans.	https://toppcell.cchmc.org/biosystems/go/index3/get/czidl/Tabula/Output by assay by tissue_group by lineage_subgroup by cell_group by cell_type by sex-2/da211e7fb62fff176aa9c39061aef9ab0af6079e/morpheus	positive	8.74792	8.10152
PIC20	10x_3'_v3-blood_(10x_3'_v3)-hematologic-erythrocytic|blood_(10x_3'_v3) / Per Platform+tissue_group, by lineage_subgroup, cell_group, cell_type	1.24485e-210	8.43757e-207	45195	200	188	106	GLRX5, CTNNAL1, PLVAP, MYL4, C9orf78, SPTA1, MKRN1, BAG1, HEMGN, TENT5C, SLC38A5, FAXDC2, RIOK3, BCL2L1, HEPACAM2, SLC25A37, AHSP, SRRD, GPR146, YOD1, STRADB, UBB, RUNDC3A, BNIP3L, FBXO9, BPGM, CHPT1, NFIX, TMCC2, IFIT1B, FECH, FBXO7, RNF10, ASCC2, GMPR, OSBP2, ALAS2, TESC, FKBP8, TAL1, ALDH5A1, KLC3, CA1, TBCEL, RBM38, DCAF12, BBOF1, SMIM24, RANBP10, SFRP2, ISCA1, ANK1, NEDD4L, SELENBP1, TRIM58,…	Immune and Hematologic Cells from 24 tissues of the Tabula Sapiens: a multiple organ single cell transcriptomic atlas of humans.	https://toppcell.cchmc.org/biosystems/go/index3/get/czidl/Tabula/Output by assay by tissue_group by lineage_subgroup by cell_group by cell_type by sex-2/3467149de45b47a5015486ef94bec070e9c3ffc2/morpheus	positive	8.74792	8.10152
PIC14	Healthy-Platelet|World / disease group, cell group and cell class	1.33196e-210	5.90219e-208	45195	199	189	106	TPM1, TPM4, GP6, HGD, ABCC3, MGAT4B, ENKUR, SPARC, CABP5, MYLK, PDGFA, PTCRA, ACRBP, MAX, PF4, PF4V1, MAP3K7CL, MGLL, PARVB, ITGA2B, PGRMC1, ITGB3, ITGB5, PTGS1, F13A1, MEIS1, ELOVL7, NT5M, TNFSF4, TUBB1, GFI1B, LY6G6F, TSC22D1, GRHL1, MYL9, CLEC2L, ACSBG1, CLU, PLA2G12A, SCN1B, PVALB, GRAP2, KIFC3, CFAP161, GNAZ, FHL1, SMOX, CXCL5, GNG11, TREML1, ALOX12, RAB27B, SH3BGRL2, CAVIN2, JAM3, VCL, NCK2…	PBMC Atlas of COVID-19 Patients (Arunachalam et al.)	https://toppcell.cchmc.org/biosystems/go/index3/get/data for toppcell/covid19 Atlas/Covid-19_PBMC_Arunachalam_et al._Science/Output by disease group by Cell group by Cell class/c3d8e3682cb489bca887039cbea6c4cfc264de2f/morpheus	negative	10.211	9.34092
PIC20	COVID-19_Severe-RBC|World / disease group, cell group and cell class	6.37685e-209	3.24167e-205	45195	200	185	105	GLRX5, CTNNAL1, MYL4, ACHE, TLCD4, SPTA1, MKRN1, BAG1, HEMGN, TENT5C, RIOK3, ODAD4, BCL2L1, HEPACAM2, SLC25A37, AHSP, SRRD, GPR146, YOD1, STRADB, UBB, RUNDC3A, BNIP3L, BPGM, CHPT1, NFIX, TMCC2, IFIT1B, FECH, FBXO7, RNF10, ASCC2, GMPR, KEL, OSBP2, ALAS2, TESC, FKBP8, TAL1, RAB3IL1, KLC3, CA1, TBCEL, RBM38, DCAF12, BBOF1, SOX6, RANBP10, SFRP2, ISCA1, SGIP1, ANK1, NEDD4L, SELENBP1, TRIM58, MARCHF8, …	PBMC Atlas of COVID-19 Patients (Arunachalam et al.)	https://toppcell.cchmc.org/biosystems/go/index3/get/data for toppcell/covid19 Atlas/Covid-19_PBMC_Arunachalam_et al._Science/Output by disease group by Cell group by Cell class/96b7058b1b282134970aa9e75285760a9f94a8b5/morpheus	positive	8.83216	8.10152
PIC26	Control-Control-Lymphocyte-B-B_naive|Control / Disease, condition lineage and cell class	7.06206e-209	7.65563e-205	45195	193	200	106	FCRL2, HHEX, GGA2, ARHGAP24, KCNH8, SPIB, SWAP70, HLA-DMA, HLA-DMB, HLA-DOA, HLA-DOB, STRBP, PEG10, BLNK, PPP1R14A, BCL11A, CD83, BCL7A, NIBAN3, PMEPA1, VPREB3, ADAM28, MEF2C, STAP1, ABCB4, BLK, CXCR5, PLEKHG1, CORO2B, GUCD1, FCRL1, DBNDD1, FCER2, PTPRK, CIITA, KCNG1, RASGRP3, DTX4, BTK, SCN3A, OSBPL10, SLC9A7, SGCE, CCR6, ZNF860, SLC38A11, KLHL14, GNG7, BANK1, CDCA7L, CNR2, PNOC, CD200, SEMA4B, …	Integration of immune-mediated diseases (COVID-19 + Influenza + Sepsis + Multiple Sclerosis)	https://toppcell.cchmc.org/biosystems/go/index3/get/data for toppcell/covid19 Atlas/PBMC Atlas/disease comparison/Output by Disease by Condition by Lineage by Cell class_v2/15e4b9956b9a0c2e6927a802e86e1cb4bb18b89a/morpheus	negative	5.11483	4.78616
PIC26	PBMC-Control-Lymphocyte-B-B_cell-B_naive-|Control / Location, Disease Group, Cell group, Cell class and sub_cluster (2021.03.09)	1.99459e-207	8.64896e-204	45195	193	196	105	FCRL2, GGA2, ARHGAP24, KCNH8, PLPP5, SPIB, SWAP70, HLA-DMA, HLA-DMB, HLA-DOA, HLA-DOB, STRBP, PEG10, BLNK, PPP1R14A, BCL11A, CD83, BCL7A, NIBAN3, PMEPA1, VPREB3, ADAM28, MEF2C, STAP1, ABCB4, BLK, CXCR5, PLEKHG1, CORO2B, GUCD1, FCRL1, DBNDD1, FCER2, PTPRK, CIITA, KCNG1, RASGRP3, DTX4, SCN3A, OSBPL10, SLC9A7, ZNF860, SLC38A11, KLHL14, GNG7, CCDC191, BANK1, CDCA7L, CNR2, PNOC, CD200, LARGE2, SEMA4B,…	Integration of Multiple Sampling Location of COVID-19 Patients	https://toppcell.cchmc.org/biosystems/go/index3/get/data for toppcell/covid19 Atlas/All/Output by Location by disease.group_v3 by Lineage by Cell.group by Cell.class_v2 by sub_cluster-2/d7e6c89cb49933b4a86d26d15f6772f2481d37ef/morpheus	negative	5.19373	4.78616
PIC26	PBMC-Control-Lymphocyte-B-B_cell-B_naive|Control / Location, Disease Group, Cell group, Cell class and sub_cluster (2021.03.01)	1.99459e-207	8.64896e-204	45195	193	196	105	FCRL2, GGA2, ARHGAP24, KCNH8, PLPP5, SPIB, SWAP70, HLA-DMA, HLA-DMB, HLA-DOA, HLA-DOB, STRBP, PEG10, BLNK, PPP1R14A, BCL11A, CD83, BCL7A, NIBAN3, PMEPA1, VPREB3, ADAM28, MEF2C, STAP1, ABCB4, BLK, CXCR5, PLEKHG1, CORO2B, GUCD1, FCRL1, DBNDD1, FCER2, PTPRK, CIITA, KCNG1, RASGRP3, DTX4, SCN3A, OSBPL10, SLC9A7, ZNF860, SLC38A11, KLHL14, GNG7, CCDC191, BANK1, CDCA7L, CNR2, PNOC, CD200, LARGE2, SEMA4B,…	Integration of Multiple Sampling Location of COVID-19 Patients	https://toppcell.cchmc.org/biosystems/go/index3/get/data for toppcell/covid19 Atlas/All/Output by Location by disease.group_v3 by Lineage by Cell.group by Cell.class_v2 by sub_cluster/fcbfd8c4771d99a45fc53e482ef98edabe8ef591/morpheus	negative	5.19373	4.78616
PIC26	PBMC-Control-Lymphocyte-B-B_cell-B_naive|Control / Location, Disease Group, Cell group, Cell class (2021.03.09)	1.99459e-207	8.64896e-204	45195	193	196	105	FCRL2, GGA2, ARHGAP24, KCNH8, PLPP5, SPIB, SWAP70, HLA-DMA, HLA-DMB, HLA-DOA, HLA-DOB, STRBP, PEG10, BLNK, PPP1R14A, BCL11A, CD83, BCL7A, NIBAN3, PMEPA1, VPREB3, ADAM28, MEF2C, STAP1, ABCB4, BLK, CXCR5, PLEKHG1, CORO2B, GUCD1, FCRL1, DBNDD1, FCER2, PTPRK, CIITA, KCNG1, RASGRP3, DTX4, SCN3A, OSBPL10, SLC9A7, ZNF860, SLC38A11, KLHL14, GNG7, CCDC191, BANK1, CDCA7L, CNR2, PNOC, CD200, LARGE2, SEMA4B,…	Integration of Multiple Sampling Location of COVID-19 Patients	https://toppcell.cchmc.org/biosystems/go/index3/get/data for toppcell/covid19 Atlas/All/Output by Location by disease.group_v3 by Lineage by Cell.group by Cell.class_v2-2/f45cb8f714ae7ac800768df65f299b98a2d42962/morpheus	negative	5.19373	4.78616
PIC5	10x_3'_v3-spleen_(10x_3'_v3)-hematologic-erythrocytic-erythrocyte|spleen_(10x_3'_v3) / Per Platform+tissue_group, by lineage_subgroup, cell_group, cell_type	7.39393e-207	5.97895e-204	45195	200	183	104	GLRX5, MYL4, ACHE, ANKRD9, C17orf99, TLCD4, SPTA1, MKRN1, EMID1, GATA1, TMEM86B, HEMGN, HMBS, FAXDC2, RIPOR3, BCL2L1, HEPACAM2, SLC25A37, DPM2, AHSP, BLVRB, STRADB, UBB, RUNDC3A, BNIP3L, BPGM, BSG, KCNH2, NFIX, TMCC2, IFIT1B, FECH, FBXO7, GMPR, KEL, OSBP2, ALAS2, TESC, PAGE2B, SMOX, TAL1, SEC14L4, KLC3, CA1, RBM38, DCAF12, SOX6, MPP1, KRT1, RANBP10, SFRP2, ANK1, SELENBP1, TRIM58, MARCHF8, ARHGEF1…	Immune and Hematologic Cells from 24 tissues of the Tabula Sapiens: a multiple organ single cell transcriptomic atlas of humans.	https://toppcell.cchmc.org/biosystems/go/index3/get/czidl/Tabula/Output by assay by tissue_group by lineage_subgroup by cell_group by cell_type by sex-2/b52d7683dc6652766e814ebe935c264ecd610c4b/morpheus	positive	30.2965	28.019
PIC5	10x_3'_v3-spleen_(10x_3'_v3)-hematologic-erythrocytic|spleen_(10x_3'_v3) / Per Platform+tissue_group, by lineage_subgroup, cell_group, cell_type	7.39393e-207	5.97895e-204	45195	200	183	104	GLRX5, MYL4, ACHE, ANKRD9, C17orf99, TLCD4, SPTA1, MKRN1, EMID1, GATA1, TMEM86B, HEMGN, HMBS, FAXDC2, RIPOR3, BCL2L1, HEPACAM2, SLC25A37, DPM2, AHSP, BLVRB, STRADB, UBB, RUNDC3A, BNIP3L, BPGM, BSG, KCNH2, NFIX, TMCC2, IFIT1B, FECH, FBXO7, GMPR, KEL, OSBP2, ALAS2, TESC, PAGE2B, SMOX, TAL1, SEC14L4, KLC3, CA1, RBM38, DCAF12, SOX6, MPP1, KRT1, RANBP10, SFRP2, ANK1, SELENBP1, TRIM58, MARCHF8, ARHGEF1…	Immune and Hematologic Cells from 24 tissues of the Tabula Sapiens: a multiple organ single cell transcriptomic atlas of humans.	https://toppcell.cchmc.org/biosystems/go/index3/get/czidl/Tabula/Output by assay by tissue_group by lineage_subgroup by cell_group by cell_type by sex-2/1d77d8d8c8f78f43dd8864e76f294ee66d4942c2/morpheus	positive	30.2965	28.019
PIC12	PBMC-Control-Hematopoietic-Platelet-Platelet-plt_3|Control / Location, Disease Group, Cell group, Cell class and sub_cluster (2021.03.01)	8.16003e-207	9.76021e-203	45195	199	184	104	TPM1, TPM4, GP6, HGD, ABCC3, ENDOD1, MGAT4B, ENKUR, SPARC, CABP5, MYLK, PDGFA, PTCRA, ACRBP, WASF3, CLEC1B, PF4, PF4V1, MAP3K7CL, PARVB, ITGA2B, PGRMC1, ITGB3, ITGB5, PTGS1, F13A1, TSPAN9, MEIS1, ELOVL7, NT5M, TNFSF4, TUBB1, LY6G6F, BMP6, TSC22D1, RHOBTB1, MYL9, CLU, SCN1B, SLC35D3, PVALB, GRAP2, CFAP161, GNAZ, FHL1, SMOX, CXCL5, GNG11, TREML1, ALOX12, SH3BGRL2, CAVIN2, JAM3, CA2, PEAR1, GP9, SEL…	Integration of Multiple Sampling Location of COVID-19 Patients	https://toppcell.cchmc.org/biosystems/go/index3/get/data for toppcell/covid19 Atlas/All/Output by Location by disease.group_v3 by Lineage by Cell.group by Cell.class_v2 by sub_cluster/7617a00b2ebd6c5c9386c39a7e8220fdbf8669ff/morpheus	negative	5.62227	5.21294
PIC12	PBMC-Control-Hematopoietic-Platelet-Platelet-plt_3|Control / Location, Disease Group, Cell group, Cell class and sub_cluster (2021.03.09)	8.16003e-207	9.76021e-203	45195	199	184	104	TPM1, TPM4, GP6, HGD, ABCC3, ENDOD1, MGAT4B, ENKUR, SPARC, CABP5, MYLK, PDGFA, PTCRA, ACRBP, WASF3, CLEC1B, PF4, PF4V1, MAP3K7CL, PARVB, ITGA2B, PGRMC1, ITGB3, ITGB5, PTGS1, F13A1, TSPAN9, MEIS1, ELOVL7, NT5M, TNFSF4, TUBB1, LY6G6F, BMP6, TSC22D1, RHOBTB1, MYL9, CLU, SCN1B, SLC35D3, PVALB, GRAP2, CFAP161, GNAZ, FHL1, SMOX, CXCL5, GNG11, TREML1, ALOX12, SH3BGRL2, CAVIN2, JAM3, CA2, PEAR1, GP9, SEL…	Integration of Multiple Sampling Location of COVID-19 Patients	https://toppcell.cchmc.org/biosystems/go/index3/get/data for toppcell/covid19 Atlas/All/Output by Location by disease.group_v3 by Lineage by Cell.group by Cell.class_v2 by sub_cluster-2/a5d904dd030d9c21be0f8b9ec432025f90fb5b8e/morpheus	negative	5.62227	5.21294
PIC12	severe-Others-Megakaryocytes|severe / Cohort 2 (Rhapsody WB + PBMC) with disease condition, lineage and cell classs	9.46487e-206	7.54729e-202	45195	199	187	104	TPM1, TPM4, GP6, HGD, ABCC3, ENDOD1, ENKUR, SPARC, CABP5, MYLK, PDGFA, ARMC3, PTCRA, ACRBP, WASF3, CLEC1B, PF4, PF4V1, MAP3K7CL, PARVB, ITGA2B, PGRMC1, ITGB3, ITGB5, PTGS1, F13A1, TSPAN9, MEIS1, ELOVL7, NT5M, TNFSF4, EHD3, TUBB1, LY6G6F, BMP6, TSC22D1, ADRA2A, RHOBTB1, MYL9, CLU, PLA2G12A, PVALB, GRAP2, GNAZ, FHL1, SMOX, SPOCD1, CXCL5, GNG11, TREML1, ALOX12, SH3BGRL2, CAVIN2, JAM3, CA2, PEAR1, PC…	PBMC Atlas of COVID-19 Patients (Schulte-Schrepping et al.)	https://toppcell.cchmc.org/biosystems/go/index3/get/data for toppcell/covid19 Atlas/Covid-19_PBMC_Schulte-Schrepping et al._Cell/data/Rhapsody_WB+PBMC/Output by Disease condition by Lineage by Cell class/ef16331d1e5abe6bde7f09793c4a87a6ac24e592/morpheus	negative	5.57931	5.21294
PIC12	control-Others-Megakaryocytes|control / Cohort 2 (Rhapsody WB + PBMC) with disease condition, lineage and cell classs	4.90222e-204	2.93177e-200	45195	199	184	103	TPM1, GP6, HGD, ABCC3, ENDOD1, ENKUR, SPARC, CABP5, MYLK, PDGFA, PTCRA, ACRBP, WASF3, CLEC1B, PF4, PF4V1, MAP3K7CL, ITGA2B, PGRMC1, ITGB3, ITGB5, PTGS1, F13A1, TSPAN9, MEIS1, ELOVL7, NT5M, TNFSF4, EHD3, TUBB1, LY6G6F, BMP6, TSC22D1, ADRA2A, RHOBTB1, MYL9, CLU, PLA2G12A, SLC35D3, PVALB, GRAP2, GNAZ, FHL1, SMOX, SPOCD1, CXCL5, GNG11, TREML1, ALOX12, SH3BGRL2, CAVIN2, CA2, PEAR1, PCYT1B, GP9, SELP, …	PBMC Atlas of COVID-19 Patients (Schulte-Schrepping et al.)	https://toppcell.cchmc.org/biosystems/go/index3/get/data for toppcell/covid19 Atlas/Covid-19_PBMC_Schulte-Schrepping et al._Cell/data/Rhapsody_WB+PBMC/Output by Disease condition by Lineage by Cell class/213915f2889ce8ecbe5f7b19bc2b24ed8c5efe1d/morpheus	negative	5.59783	5.21294
PIC12	severe-Others|severe / Cohort 2 (Rhapsody WB + PBMC) with disease condition, lineage and cell classs	2.46802e-203	1.1808e-199	45195	199	186	103	TPM1, TPM4, GP6, HGD, ABCC3, ENDOD1, ENKUR, SPARC, CABP5, MYLK, PDGFA, PTCRA, ACRBP, WASF3, CLEC1B, PF4, PF4V1, MAP3K7CL, PARVB, ITGA2B, PGRMC1, ITGB3, ITGB5, PTGS1, F13A1, TSPAN9, MEIS1, ELOVL7, NT5M, TNFSF4, EHD3, TUBB1, LY6G6F, BMP6, TSC22D1, ADRA2A, RHOBTB1, MYL9, CLU, PLA2G12A, GRAP2, GNAZ, FHL1, SMOX, SPOCD1, CXCL5, GNG11, TREML1, ALOX12, SH3BGRL2, CAVIN2, JAM3, CA2, PEAR1, PCYT1B, GP9, VEG…	PBMC Atlas of COVID-19 Patients (Schulte-Schrepping et al.)	https://toppcell.cchmc.org/biosystems/go/index3/get/data for toppcell/covid19 Atlas/Covid-19_PBMC_Schulte-Schrepping et al._Cell/data/Rhapsody_WB+PBMC/Output by Disease condition by Lineage by Cell class/234a4bc7c3529daf8804f2a366887d02a47075cd/morpheus	negative	5.5687	5.21294
PIC12	severe-Platelet|severe / Cohort 1 (10x PBMC) with disease condition, cell group and cell class	9.69514e-202	3.86545e-198	45195	199	199	104	TPM1, TPM4, GP6, HGD, ABCC3, ENDOD1, MGAT4B, ENKUR, SPARC, MYLK, PDGFA, PTCRA, ACRBP, CLEC1B, PF4, PF4V1, MAP3K7CL, PARVB, ITGA2B, PGRMC1, ITGB3, RSU1, ITGB5, PTGS1, F13A1, MEIS1, ELOVL7, NT5M, TNFSF4, EHD3, TUBB1, LY6G6F, BMP6, TSC22D1, RHOBTB1, MYL9, CLU, PLA2G12A, SCN1B, SLC35D3, PVALB, GRAP2, GNAZ, FHL1, SMOX, SPOCD1, CXCL5, GNG11, TREML1, ALOX12, HOMER2, SH3BGRL2, JAM3, CA2, PEAR1, PCYT1B, G…	PBMC Atlas of COVID-19 Patients (Schulte-Schrepping et al.)	https://toppcell.cchmc.org/biosystems/go/index3/get/data for toppcell/covid19 Atlas/Covid-19_PBMC_Schulte-Schrepping et al._Cell/10x_PBMC/Output by Disease condition by Cell group by Cell class/abda45c709469181d8224ae66216ed18ec370fd2/morpheus	negative	5.52449	5.21294
PIC12	Control-Control-Others-Platelet|Control / Disease, condition lineage and cell class	2.0156e-201	6.88816e-198	45195	199	200	104	TPM1, TPM4, GP6, HGD, ABCC3, ENDOD1, MGAT4B, ENKUR, SPARC, CABP5, MYLK, PDGFA, PTCRA, ACRBP, WASF3, CLEC1B, PF4, PF4V1, MAP3K7CL, PARVB, ITGA2B, PGRMC1, ITGB3, ITGB5, PTGS1, F13A1, TSPAN9, MEIS1, ELOVL7, NT5M, TNFSF4, TUBB1, BMP6, TSC22D1, RHOBTB1, MYL9, CLU, PLA2G12A, SCN1B, PVALB, GRAP2, GNAZ, FHL1, SMOX, SPOCD1, CXCL5, GNG11, TREML1, ALOX12, SH3BGRL2, JAM3, CA2, PEAR1, GP9, SELP, VIL1, H2BC11,…	Integration of immune-mediated diseases (COVID-19 + Influenza + Sepsis + Multiple Sclerosis)	https://toppcell.cchmc.org/biosystems/go/index3/get/data for toppcell/covid19 Atlas/PBMC Atlas/disease comparison/Output by Disease by Condition by Lineage by Cell class_v2/e0463c93714ab5fd00f294cca83bd61027fe0e95/morpheus	negative	5.55705	5.21294
PIC20	COVID-19_Severe-RBC|COVID-19_Severe / disease group, cell group and cell class	5.80871e-201	2.36228e-197	45195	200	184	102	GLRX5, CTNNAL1, MYL4, ACHE, C9orf78, TLCD4, SPTA1, MKRN1, BAG1, HEMGN, TENT5C, RIOK3, ODAD4, BCL2L1, HEPACAM2, SLC25A37, AHSP, SRRD, GPR146, YOD1, STRADB, UBB, RUNDC3A, BNIP3L, BPGM, CHPT1, NFIX, TMCC2, IFIT1B, FECH, FBXO7, RNF10, ASCC2, GMPR, OSBP2, ALAS2, TESC, FKBP8, RAB3IL1, KLC3, CA1, TBCEL, RBM38, DCAF12, BBOF1, SOX6, RANBP10, SFRP2, ISCA1, ANK1, NEDD4L, SELENBP1, TRIM58, MARCHF8, SESN3, AR…	PBMC Atlas of COVID-19 Patients (Arunachalam et al.)	https://toppcell.cchmc.org/biosystems/go/index3/get/data for toppcell/covid19 Atlas/Covid-19_PBMC_Arunachalam_et al._Science/Output by disease group by Cell group by Cell class/bb58244194ffb5558fbe85c5f856888210dcb1e8/morpheus	positive	8.82341	8.10152
PIC12	Control-Hematopoietic_Mega-Platelet|Control / Disease group, lineage and cell class	3.07628e-200	8.17676e-197	45195	199	187	102	TPM1, GP6, HGD, ABCC3, MGAT4B, ENKUR, SPARC, CABP5, MYLK, PDGFA, PTCRA, ACRBP, WASF3, CLEC1B, PF4, PF4V1, MAP3K7CL, PARVB, ITGA2B, PGRMC1, ITGB3, ITGB5, PTGS1, F13A1, TSPAN9, MEIS1, ELOVL7, NT5M, TNFSF4, TUBB1, LY6G6F, BMP6, TSC22D1, ADRA2A, RHOBTB1, MYL9, CLU, SCN1B, PVALB, GRAP2, GNAZ, FHL1, SMOX, SPOCD1, CXCL5, GNG11, TREML1, ALOX12, SH3BGRL2, CAVIN2, JAM3, CA2, PEAR1, GP9, SELP, VIL1, H2BC11,…	Integration of 5 COVID-19 PBMC Datasets	https://toppcell.cchmc.org/biosystems/go/index3/get/data for toppcell/covid19 Atlas/PBMC Atlas/integration/Output by disease.group_v2 by Lineage by Cell.class-2/53e9665e1feb02ce8fe78ff4128fd4beacef8471/morpheus	negative	5.61462	5.21294
PIC12	Control-Hematopoietic_Mega|Control / Disease group, lineage and cell class	3.07628e-200	8.17676e-197	45195	199	187	102	TPM1, GP6, HGD, ABCC3, MGAT4B, ENKUR, SPARC, CABP5, MYLK, PDGFA, PTCRA, ACRBP, WASF3, CLEC1B, PF4, PF4V1, MAP3K7CL, PARVB, ITGA2B, PGRMC1, ITGB3, ITGB5, PTGS1, F13A1, TSPAN9, MEIS1, ELOVL7, NT5M, TNFSF4, TUBB1, LY6G6F, BMP6, TSC22D1, ADRA2A, RHOBTB1, MYL9, CLU, SCN1B, PVALB, GRAP2, GNAZ, FHL1, SMOX, SPOCD1, CXCL5, GNG11, TREML1, ALOX12, SH3BGRL2, CAVIN2, JAM3, CA2, PEAR1, GP9, SELP, VIL1, H2BC11,…	Integration of 5 COVID-19 PBMC Datasets	https://toppcell.cchmc.org/biosystems/go/index3/get/data for toppcell/covid19 Atlas/PBMC Atlas/integration/Output by disease.group_v2 by Lineage by Cell.class-2/7bf98bdc83feb3918dbcf12e87a64fe4d2d41eba/morpheus	negative	5.61462	5.21294
PIC26	Control-Lymphoid_B-B_naive|Control / Disease group, lineage and cell class	7.96168e-200	2.87695e-196	45195	193	194	102	FCRL2, GGA2, ARHGAP24, KCNH8, PLPP5, SPIB, SWAP70, HLA-DMA, HLA-DMB, HLA-DOA, HLA-DOB, STRBP, PEG10, BLNK, PPP1R14A, BCL11A, CD83, BCL7A, NIBAN3, PMEPA1, VPREB3, ADAM28, MEF2C, STAP1, ABCB4, BLK, CXCR5, PLEKHG1, CORO2B, GUCD1, FCRL1, DBNDD1, FCER2, PTPRK, CIITA, KCNG1, RASGRP3, SCN3A, OSBPL10, SLC9A7, SLC38A11, KLHL14, GNG7, CCDC191, BANK1, CDCA7L, CNR2, PNOC, CD200, LARGE2, SEMA4B, COL19A1, NT5E…	Integration of 5 COVID-19 PBMC Datasets	https://toppcell.cchmc.org/biosystems/go/index3/get/data for toppcell/covid19 Atlas/PBMC Atlas/integration/Output by disease.group_v2 by Lineage by Cell.class-2/4f9600960a287cfc020c06b4af3528d4e5797916/morpheus	negative	5.20817	4.78616
PIC26	control-B_naive|control / Cohort 1 (10x PBMC) with disease condition, cell group and cell class	1.47686e-198	4.57426e-195	45195	193	198	102	RABEP2, FCRL2, HHEX, GGA2, ARHGAP24, SPIB, SWAP70, HLA-DMA, HLA-DMB, HLA-DOA, HLA-DOB, STRBP, PEG10, BLNK, PPP1R14A, BCL11A, GCNT1, BCL7A, NIBAN3, PMEPA1, VPREB3, ADAM28, MEF2C, STAP1, ABCB4, BLK, CXCR5, PLEKHG1, GUCD1, FCRL1, DBNDD1, FCER2, PTPRK, CIITA, KCNG1, RASGRP3, BTK, SCN3A, OSBPL10, SLC9A7, CCR6, ZNF860, SLC38A11, KLHL14, GNG7, HS3ST1, BANK1, CDCA7L, CNR2, PNOC, CD200, TCF3, COL19A1, NT5…	PBMC Atlas of COVID-19 Patients (Schulte-Schrepping et al.)	https://toppcell.cchmc.org/biosystems/go/index3/get/data for toppcell/covid19 Atlas/Covid-19_PBMC_Schulte-Schrepping et al._Cell/10x_PBMC/Output by Disease condition by Cell group by Cell class/c012b8fbfa8bbc5014217f47acf9177470d8a65a/morpheus	negative	5.09319	4.78616
PIC12	PBMC-Control-Hematopoietic-Platelet-Platelet|Control / Location, Disease Group, Cell group, Cell class (2021.03.09)	7.7068e-198	1.41817e-194	45195	199	186	101	TPM1, GP6, HGD, ABCC3, ENKUR, SPARC, CABP5, MYLK, PDGFA, PTCRA, ACRBP, WASF3, CLEC1B, PF4, PF4V1, MAP3K7CL, PARVB, ITGA2B, PGRMC1, ITGB3, ITGB5, PTGS1, F13A1, TSPAN9, MEIS1, ELOVL7, NT5M, TNFSF4, TUBB1, LY6G6F, BMP6, TSC22D1, RHOBTB1, MYL9, CLU, SCN1B, PVALB, GRAP2, GNAZ, FHL1, SMOX, SPOCD1, CXCL5, GNG11, TREML1, ALOX12, SH3BGRL2, CAVIN2, JAM3, CA2, PEAR1, GP9, VEGFC, SELP, VIL1, H2BC11, AQP10, P…	Integration of Multiple Sampling Location of COVID-19 Patients	https://toppcell.cchmc.org/biosystems/go/index3/get/data for toppcell/covid19 Atlas/All/Output by Location by disease.group_v3 by Lineage by Cell.group by Cell.class_v2-2/3bf38c80d892a73391009b426dec8ae26a027351/morpheus	negative	5.62128	5.21294
PIC12	PBMC-Control-Hematopoietic-Platelet|Control / Location, Disease Group, Cell group, Cell class (2021.03.09)	7.7068e-198	1.41817e-194	45195	199	186	101	TPM1, GP6, HGD, ABCC3, ENKUR, SPARC, CABP5, MYLK, PDGFA, PTCRA, ACRBP, WASF3, CLEC1B, PF4, PF4V1, MAP3K7CL, PARVB, ITGA2B, PGRMC1, ITGB3, ITGB5, PTGS1, F13A1, TSPAN9, MEIS1, ELOVL7, NT5M, TNFSF4, TUBB1, LY6G6F, BMP6, TSC22D1, RHOBTB1, MYL9, CLU, SCN1B, PVALB, GRAP2, GNAZ, FHL1, SMOX, SPOCD1, CXCL5, GNG11, TREML1, ALOX12, SH3BGRL2, CAVIN2, JAM3, CA2, PEAR1, GP9, VEGFC, SELP, VIL1, H2BC11, AQP10, P…	Integration of Multiple Sampling Location of COVID-19 Patients	https://toppcell.cchmc.org/biosystems/go/index3/get/data for toppcell/covid19 Atlas/All/Output by Location by disease.group_v3 by Lineage by Cell.group by Cell.class_v2-2/7496137cebc191aecd1e6ae7fa33118b128fbfe6/morpheus	negative	5.62128	5.21294
PIC12	PBMC-Control-Hematopoietic-Platelet|Control / Location, Disease Group, Cell group, Cell class and sub_cluster (2021.03.01)	7.7068e-198	1.41817e-194	45195	199	186	101	TPM1, GP6, HGD, ABCC3, MGAT4B, ENKUR, SPARC, CABP5, MYLK, PDGFA, PTCRA, ACRBP, WASF3, CLEC1B, PF4, PF4V1, MAP3K7CL, PARVB, ITGA2B, PGRMC1, ITGB3, ITGB5, PTGS1, F13A1, TSPAN9, MEIS1, ELOVL7, NT5M, TNFSF4, TUBB1, LY6G6F, BMP6, TSC22D1, RHOBTB1, MYL9, CLU, SCN1B, PVALB, GRAP2, GNAZ, FHL1, SMOX, SPOCD1, CXCL5, GNG11, TREML1, ALOX12, SH3BGRL2, CAVIN2, JAM3, CA2, PEAR1, GP9, VEGFC, SELP, VIL1, H2BC11, …	Integration of Multiple Sampling Location of COVID-19 Patients	https://toppcell.cchmc.org/biosystems/go/index3/get/data for toppcell/covid19 Atlas/All/Output by Location by disease.group_v3 by Lineage by Cell.group by Cell.class_v2 by sub_cluster/9c2fd0bbc968c317a763f52e72fa7182c3c49850/morpheus	negative	5.62232	5.21294
PIC12	PBMC-Control-Hematopoietic-Platelet-Platelet|Control / Location, Disease Group, Cell group, Cell class and sub_cluster (2021.03.01)	7.7068e-198	1.41817e-194	45195	199	186	101	TPM1, GP6, HGD, ABCC3, MGAT4B, ENKUR, SPARC, CABP5, MYLK, PDGFA, PTCRA, ACRBP, WASF3, CLEC1B, PF4, PF4V1, MAP3K7CL, PARVB, ITGA2B, PGRMC1, ITGB3, ITGB5, PTGS1, F13A1, TSPAN9, MEIS1, ELOVL7, NT5M, TNFSF4, TUBB1, LY6G6F, BMP6, TSC22D1, RHOBTB1, MYL9, CLU, SCN1B, PVALB, GRAP2, GNAZ, FHL1, SMOX, SPOCD1, CXCL5, GNG11, TREML1, ALOX12, SH3BGRL2, CAVIN2, JAM3, CA2, PEAR1, GP9, VEGFC, SELP, VIL1, H2BC11, …	Integration of Multiple Sampling Location of COVID-19 Patients	https://toppcell.cchmc.org/biosystems/go/index3/get/data for toppcell/covid19 Atlas/All/Output by Location by disease.group_v3 by Lineage by Cell.group by Cell.class_v2 by sub_cluster/06281df5e9665ccc510279bf7e552845c63d5dab/morpheus	negative	5.62232	5.21294
PIC12	Healthy/Control-Platelet|World / Disease group and Cell class	3.60563e-197	6.16099e-194	45195	199	188	101	TPM1, GP6, HGD, ABCC3, MGAT4B, ENKUR, SPARC, CABP5, MYLK, PDGFA, ARMC3, PTCRA, ACRBP, WASF3, CLEC1B, PF4, PF4V1, MAP3K7CL, ITGA2B, PGRMC1, ITGB3, ITGB5, PTGS1, F13A1, TSPAN9, MEIS1, ELOVL7, NT5M, TNFSF4, TUBB1, LY6G6F, TSC22D1, RHOBTB1, MYL9, CLU, PLA2G12A, SCN1B, PVALB, GRAP2, GNAZ, FHL1, SMOX, SPOCD1, CXCL5, GNG11, TREML1, ALOX12, SH3BGRL2, CAVIN2, CA2, PEAR1, PCYT1B, GP9, VEGFC, SELP, H2BC11, …	Influenza Atlas	https://toppcell.cchmc.org/biosystems/go/index3/get/data for toppcell/covid19 Atlas/PBMC Atlas/influenza/Output by disease.group_v2 by Cell.class/552077e4597d0956f4d8c40c9de8f109e87cb857/morpheus	negative	5.60426	5.21294
PIC12	severe-Platelet|World / Cohort 1 (10x PBMC) with disease condition, cell group and cell class	2.41487e-196	3.85123e-193	45195	199	199	102	TPM1, TPM4, GP6, HGD, ABCC3, ENDOD1, MGAT4B, ENKUR, SPARC, MYLK, PDGFA, PTCRA, ACRBP, CLEC1B, PF4, PF4V1, MAP3K7CL, PARVB, ITGA2B, PGRMC1, ITGB3, RSU1, ITGB5, PTGS1, F13A1, MEIS1, ELOVL7, NT5M, TNFSF4, EHD3, TUBB1, LY6G6F, BMP6, TSC22D1, RHOBTB1, MYL9, CLU, SCN1B, SLC35D3, PVALB, GRAP2, GNAZ, FHL1, SMOX, SPOCD1, CXCL5, GNG11, TREML1, ALOX12, HOMER2, SH3BGRL2, JAM3, CA2, PEAR1, PCYT1B, GP9, VEGFC,…	PBMC Atlas of COVID-19 Patients (Schulte-Schrepping et al.)	https://toppcell.cchmc.org/biosystems/go/index3/get/data for toppcell/covid19 Atlas/Covid-19_PBMC_Schulte-Schrepping et al._Cell/10x_PBMC/Output by Disease condition by Cell group by Cell class/6539c197c653fce083a893ac422263abbbc07e79/morpheus	negative	5.54673	5.21294
PIC20	severe_COVID-19-RBC|World / disease group, cell group and cell class (v2)	1.47962e-195	5.01442e-192	45195	200	192	101	GLRX5, MYL4, ACHE, TLCD4, SPTA1, MKRN1, HEMGN, TENT5C, FAXDC2, RIPOR3, BCL2L1, HEPACAM2, SLC25A37, AHSP, GPR146, YOD1, STRADB, UBB, RUNDC3A, BNIP3L, BPGM, MRC2, NFIX, TMCC2, IFIT1B, FECH, FBXO7, RNF10, GMPR, KEL, OSBP2, ALAS2, FKBP8, TAL1, KLC3, CA1, TBCEL, RBM38, DCAF12, BBOF1, SOX6, SMIM24, RANBP10, SFRP2, ANK1, SELENBP1, TRIM58, MARCHF8, ARHGEF12, MFSD2B, XK, YBX3, CR1L, AQP1, KANK2, SHISA7, T…	PBMC Atlas of COVID-19 and Influenza Patients (Lee et al.)	https://toppcell.cchmc.org/biosystems/go/index3/get/data for toppcell/covid19 Atlas/Covid-19_PBMC_Lee et al._Science Immunology/Output by disease group by Cell group by Cell class-3/1b4e28fd2e3d70ab48dbe96b280d35395889fbe2/morpheus	positive	8.76412	8.10152
PIC5	severe_influenza-RBC|severe_influenza / disease group, cell group and cell class (v2)	3.09722e-195	2.41506e-192	45195	200	193	101	GLRX5, MYL4, ACHE, ANKRD9, C17orf99, TLCD4, SPTA1, GATA1, TMEM86B, HEMGN, TENT5C, HMBS, FAXDC2, RIPOR3, BCL2L1, HEPACAM2, SLC25A37, AHSP, GPR146, STRADB, RUNDC3A, BNIP3L, BPGM, BSG, KCNH2, MRC2, NFIX, TMCC2, IFIT1B, FECH, FBXO7, RNF10, GMPR, KEL, OSBP2, ALAS2, PAGE2B, SMOX, TAL1, KLC3, CA1, RBM38, DCAF12, BBOF1, SOX6, SMIM24, ESPN, MPP1, KRT1, RANBP10, ANK1, SELENBP1, TRIM58, MARCHF8, ARHGEF12, M…	PBMC Atlas of COVID-19 and Influenza Patients (Lee et al.)	https://toppcell.cchmc.org/biosystems/go/index3/get/data for toppcell/covid19 Atlas/Covid-19_PBMC_Lee et al._Science Immunology/Output by disease group by Cell group by Cell class-3/ffb0b3c2cce13b6891157f0fede2600f3938670e/morpheus	positive	30.3905	28.019
PIC12	Healthy-Platelet|Healthy / disease group, cell group and cell class	3.97804e-194	5.5978e-191	45195	199	189	100	TPM1, TPM4, GP6, HGD, ENDOD1, ENKUR, SPARC, CABP5, MYLK, PDGFA, PTCRA, ACRBP, WASF3, CLEC1B, PF4, PF4V1, MAP3K7CL, PARVB, ITGA2B, PGRMC1, ITGB3, ITGB5, PTGS1, F13A1, TSPAN9, MEIS1, ELOVL7, NT5M, TNFSF4, TUBB1, LY6G6F, BMP6, TSC22D1, RHOBTB1, MYL9, CLU, PLA2G12A, SCN1B, PVALB, GRAP2, GNAZ, FHL1, SMOX, SPOCD1, CXCL5, GNG11, TREML1, ALOX12, SH3BGRL2, CAVIN2, JAM3, CA2, PEAR1, GP9, SELP, H2BC11, AQP1…	PBMC Atlas of COVID-19 Patients (Arunachalam et al.)	https://toppcell.cchmc.org/biosystems/go/index3/get/data for toppcell/covid19 Atlas/Covid-19_PBMC_Arunachalam_et al._Science/Output by disease group by Cell group by Cell class/5863e132536594e49bffbb637454cc43dfdbaa20/morpheus	negative	5.64193	5.21294
PIC12	Healthy/Control-Platelet|Healthy/Control / Disease group and Cell class	3.97804e-194	5.5978e-191	45195	199	189	100	TPM1, GP6, HGD, ABCC3, MGAT4B, ENKUR, SPARC, CABP5, MYLK, PDGFA, ARMC3, PTCRA, ACRBP, WASF3, CLEC1B, PF4, PF4V1, MAP3K7CL, ITGA2B, PGRMC1, ITGB3, ITGB5, PTGS1, F13A1, TSPAN9, MEIS1, ELOVL7, NT5M, TNFSF4, TUBB1, LY6G6F, TSC22D1, RHOBTB1, MYL9, CLU, PLA2G12A, SCN1B, PVALB, GRAP2, GNAZ, FHL1, SMOX, SPOCD1, CXCL5, GNG11, TREML1, ALOX12, SH3BGRL2, CAVIN2, CA2, PEAR1, PCYT1B, GP9, VEGFC, SELP, H2BC11, …	Influenza Atlas	https://toppcell.cchmc.org/biosystems/go/index3/get/data for toppcell/covid19 Atlas/PBMC Atlas/influenza/Output by disease.group_v2 by Cell.class/3de7f8d8b8451ed9a146cce499552e9a060e9099/morpheus	negative	5.60218	5.21294
PIC20	severe_COVID-19-RBC|severe_COVID-19 / disease group, cell group and cell class (v2)	1.67264e-193	4.85878e-190	45195	200	190	100	GLRX5, MYL4, ACHE, TLCD4, SPTA1, MKRN1, BAG1, HEMGN, TENT5C, RIPOR3, BCL2L1, HEPACAM2, SLC25A37, AHSP, GPR146, YOD1, STRADB, UBB, RUNDC3A, BNIP3L, BPGM, MRC2, NFIX, TMCC2, IFIT1B, FECH, FBXO7, RNF10, ASCC2, GMPR, KEL, OSBP2, ALAS2, FKBP8, TAL1, ALDH5A1, KLC3, CA1, TBCEL, RBM38, DCAF12, SOX6, SMIM24, RANBP10, ANK1, SELENBP1, TRIM58, MARCHF8, ARHGEF12, YBX3, CR1L, AQP1, KANK2, SHISA7, TSPAN5, MOSPD…	PBMC Atlas of COVID-19 and Influenza Patients (Lee et al.)	https://toppcell.cchmc.org/biosystems/go/index3/get/data for toppcell/covid19 Atlas/Covid-19_PBMC_Lee et al._Science Immunology/Output by disease group by Cell group by Cell class-3/3a5723c2daf58c1932edd70910db4b8b30f63f42/morpheus	positive	8.75742	8.10152
PIC12	PBMC-Control-Hematopoietic|Control / Location, Disease Group, Cell group, Cell class and sub_cluster (2021.03.01)	9.93694e-193	1.32062e-189	45195	199	185	99	TPM1, GP6, HGD, ENKUR, SPARC, CABP5, MYLK, PDGFA, PTCRA, ACRBP, WASF3, CLEC1B, PF4, PF4V1, MAP3K7CL, PARVB, ITGA2B, PGRMC1, ITGB3, ITGB5, PTGS1, F13A1, TSPAN9, MEIS1, ELOVL7, NT5M, TNFSF4, TUBB1, LY6G6F, BMP6, TSC22D1, ADRA2A, RHOBTB1, MYL9, CLU, SCN1B, PVALB, GRAP2, GNAZ, FHL1, SMOX, SPOCD1, CXCL5, GNG11, TREML1, ALOX12, SH3BGRL2, CAVIN2, JAM3, CA2, PEAR1, GP9, SELP, VIL1, H2BC11, AQP10, PLAAT1,…	Integration of Multiple Sampling Location of COVID-19 Patients	https://toppcell.cchmc.org/biosystems/go/index3/get/data for toppcell/covid19 Atlas/All/Output by Location by disease.group_v3 by Lineage by Cell.group by Cell.class_v2 by sub_cluster/c95c77d4302d7fff7fdef1774f15a93ba9ced61a/morpheus	negative	5.64756	5.21294
PIC20	COVID-19_Severe-Hematopoietic_R|COVID-19_Severe / Disease group, lineage and cell class	1.96399e-192	2.66238e-189	45195	200	185	99	GLRX5, MYL4, ACHE, TLCD4, SPTA1, MKRN1, BAG1, HEMGN, TENT5C, FAXDC2, RIOK3, BCL2L1, HEPACAM2, SLC25A37, AHSP, GPR146, OR2W3, YOD1, STRADB, UBB, RUNDC3A, BNIP3L, BPGM, NFIX, TMCC2, IFIT1B, FECH, FBXO7, RNF10, ASCC2, GMPR, KEL, OSBP2, ALAS2, TAL1, RAB3IL1, ALDH5A1, KLC3, CA1, TBCEL, RBM38, DCAF12, BBOF1, SOX6, RANBP10, SFRP2, ANK1, SELENBP1, TRIM58, MARCHF8, ITLN1, SESN3, ARHGEF12, XK, YBX3, CR1L, …	Integration of 5 COVID-19 PBMC Datasets	https://toppcell.cchmc.org/biosystems/go/index3/get/data for toppcell/covid19 Atlas/PBMC Atlas/integration/Output by disease.group_v2 by Lineage by Cell.class-2/30f064ab7c3890e6f419a845276b145112e78f52/morpheus	positive	8.98915	8.10152
PIC20	PBMC-Severe-Hematopoietic-RBC-RBC|Severe / Location, Disease Group, Cell group, Cell class and sub_cluster (2021.03.01)	1.96399e-192	2.66238e-189	45195	200	185	99	GLRX5, MYL4, ACHE, TLCD4, SPTA1, MKRN1, HEMGN, TENT5C, FAXDC2, RIOK3, BCL2L1, HEPACAM2, SLC25A37, AHSP, GPR146, OR2W3, YOD1, STRADB, UBB, RUNDC3A, BNIP3L, BPGM, NFIX, TMCC2, IFIT1B, FECH, FBXO7, RNF10, ASCC2, GMPR, KEL, OSBP2, ALAS2, TAL1, RAB3IL1, ALDH5A1, KLC3, CA1, TBCEL, RBM38, DCAF12, BBOF1, SOX6, RANBP10, SFRP2, ANK1, SELENBP1, TRIM58, MARCHF8, ITLN1, SESN3, ARHGEF12, XK, YBX3, CR1L, AQP1, …	Integration of Multiple Sampling Location of COVID-19 Patients	https://toppcell.cchmc.org/biosystems/go/index3/get/data for toppcell/covid19 Atlas/All/Output by Location by disease.group_v3 by Lineage by Cell.group by Cell.class_v2 by sub_cluster/f3b1907c3b6f930bc161f46efce5e143babab507/morpheus	positive	8.9755	8.10152
PIC20	PBMC-Severe-Hematopoietic-RBC-RBC-|Severe / Location, Disease Group, Cell group, Cell class and sub_cluster (2021.03.09)	1.96399e-192	2.66238e-189	45195	200	185	99	GLRX5, MYL4, ACHE, TLCD4, SPTA1, MKRN1, HEMGN, TENT5C, FAXDC2, RIOK3, BCL2L1, HEPACAM2, SLC25A37, AHSP, GPR146, OR2W3, YOD1, STRADB, UBB, RUNDC3A, BNIP3L, BPGM, NFIX, TMCC2, IFIT1B, FECH, FBXO7, RNF10, ASCC2, GMPR, KEL, OSBP2, ALAS2, TAL1, RAB3IL1, ALDH5A1, KLC3, CA1, TBCEL, RBM38, DCAF12, BBOF1, SOX6, RANBP10, SFRP2, ANK1, SELENBP1, TRIM58, MARCHF8, ITLN1, SESN3, ARHGEF12, XK, YBX3, CR1L, AQP1, …	Integration of Multiple Sampling Location of COVID-19 Patients	https://toppcell.cchmc.org/biosystems/go/index3/get/data for toppcell/covid19 Atlas/All/Output by Location by disease.group_v3 by Lineage by Cell.group by Cell.class_v2 by sub_cluster-2/44ce50cb99df8ffc50eba311adcf688477618659/morpheus	positive	8.9755	8.10152
PIC20	PBMC-Severe-Hematopoietic-RBC-RBC-|Severe / Location, Disease Group, Cell group, Cell class and sub_cluster (2021.03.01)	1.96399e-192	2.66238e-189	45195	200	185	99	GLRX5, MYL4, ACHE, TLCD4, SPTA1, MKRN1, HEMGN, TENT5C, FAXDC2, RIOK3, BCL2L1, HEPACAM2, SLC25A37, AHSP, GPR146, OR2W3, YOD1, STRADB, UBB, RUNDC3A, BNIP3L, BPGM, NFIX, TMCC2, IFIT1B, FECH, FBXO7, RNF10, ASCC2, GMPR, KEL, OSBP2, ALAS2, TAL1, RAB3IL1, ALDH5A1, KLC3, CA1, TBCEL, RBM38, DCAF12, BBOF1, SOX6, RANBP10, SFRP2, ANK1, SELENBP1, TRIM58, MARCHF8, ITLN1, SESN3, ARHGEF12, XK, YBX3, CR1L, AQP1, …	Integration of Multiple Sampling Location of COVID-19 Patients	https://toppcell.cchmc.org/biosystems/go/index3/get/data for toppcell/covid19 Atlas/All/Output by Location by disease.group_v3 by Lineage by Cell.group by Cell.class_v2 by sub_cluster/17542ccd52a821c9e99b1a7469e80502e764b3fd/morpheus	positive	8.9755	8.10152
PIC20	COVID-19_Severe-Hematopoietic_R-RBC|COVID-19_Severe / Disease group, lineage and cell class	1.96399e-192	2.66238e-189	45195	200	185	99	GLRX5, MYL4, ACHE, TLCD4, SPTA1, MKRN1, BAG1, HEMGN, TENT5C, FAXDC2, RIOK3, BCL2L1, HEPACAM2, SLC25A37, AHSP, GPR146, OR2W3, YOD1, STRADB, UBB, RUNDC3A, BNIP3L, BPGM, NFIX, TMCC2, IFIT1B, FECH, FBXO7, RNF10, ASCC2, GMPR, KEL, OSBP2, ALAS2, TAL1, RAB3IL1, ALDH5A1, KLC3, CA1, TBCEL, RBM38, DCAF12, BBOF1, SOX6, RANBP10, SFRP2, ANK1, SELENBP1, TRIM58, MARCHF8, ITLN1, SESN3, ARHGEF12, XK, YBX3, CR1L, …	Integration of 5 COVID-19 PBMC Datasets	https://toppcell.cchmc.org/biosystems/go/index3/get/data for toppcell/covid19 Atlas/PBMC Atlas/integration/Output by disease.group_v2 by Lineage by Cell.class-2/3ed6090b822c6d1d400a421236cddc7511743932/morpheus	positive	8.98915	8.10152
PIC20	PBMC-Severe-Hematopoietic-RBC|Severe / Location, Disease Group, Cell group, Cell class (2021.03.09)	1.96399e-192	2.66238e-189	45195	200	185	99	GLRX5, MYL4, ACHE, TLCD4, SPTA1, MKRN1, HEMGN, TENT5C, FAXDC2, RIOK3, BCL2L1, HEPACAM2, SLC25A37, AHSP, GPR146, OR2W3, YOD1, STRADB, UBB, RUNDC3A, BNIP3L, BPGM, NFIX, TMCC2, IFIT1B, FECH, FBXO7, RNF10, ASCC2, GMPR, KEL, OSBP2, ALAS2, TAL1, RAB3IL1, ALDH5A1, KLC3, CA1, TBCEL, RBM38, DCAF12, BBOF1, SOX6, RANBP10, SFRP2, ANK1, SELENBP1, TRIM58, MARCHF8, ITLN1, SESN3, ARHGEF12, XK, YBX3, CR1L, AQP1, …	Integration of Multiple Sampling Location of COVID-19 Patients	https://toppcell.cchmc.org/biosystems/go/index3/get/data for toppcell/covid19 Atlas/All/Output by Location by disease.group_v3 by Lineage by Cell.group by Cell.class_v2-2/5d8d6fd7800f76ee3aa5cef95241d8e6d7e8db04/morpheus	positive	8.9755	8.10152
PIC20	PBMC-Severe-Hematopoietic-RBC-RBC|Severe / Location, Disease Group, Cell group, Cell class and sub_cluster (2021.03.09)	1.96399e-192	2.66238e-189	45195	200	185	99	GLRX5, MYL4, ACHE, TLCD4, SPTA1, MKRN1, HEMGN, TENT5C, FAXDC2, RIOK3, BCL2L1, HEPACAM2, SLC25A37, AHSP, GPR146, OR2W3, YOD1, STRADB, UBB, RUNDC3A, BNIP3L, BPGM, NFIX, TMCC2, IFIT1B, FECH, FBXO7, RNF10, ASCC2, GMPR, KEL, OSBP2, ALAS2, TAL1, RAB3IL1, ALDH5A1, KLC3, CA1, TBCEL, RBM38, DCAF12, BBOF1, SOX6, RANBP10, SFRP2, ANK1, SELENBP1, TRIM58, MARCHF8, ITLN1, SESN3, ARHGEF12, XK, YBX3, CR1L, AQP1, …	Integration of Multiple Sampling Location of COVID-19 Patients	https://toppcell.cchmc.org/biosystems/go/index3/get/data for toppcell/covid19 Atlas/All/Output by Location by disease.group_v3 by Lineage by Cell.group by Cell.class_v2 by sub_cluster-2/100b5afdf3c6ab07ffc493f7883f5a7b31c59184/morpheus	positive	8.9755	8.10152
PIC20	PBMC-Severe-Hematopoietic-RBC|Severe / Location, Disease Group, Cell group, Cell class and sub_cluster (2021.03.01)	1.96399e-192	2.66238e-189	45195	200	185	99	GLRX5, MYL4, ACHE, TLCD4, SPTA1, MKRN1, HEMGN, TENT5C, FAXDC2, RIOK3, BCL2L1, HEPACAM2, SLC25A37, AHSP, GPR146, OR2W3, YOD1, STRADB, UBB, RUNDC3A, BNIP3L, BPGM, NFIX, TMCC2, IFIT1B, FECH, FBXO7, RNF10, ASCC2, GMPR, KEL, OSBP2, ALAS2, TAL1, RAB3IL1, ALDH5A1, KLC3, CA1, TBCEL, RBM38, DCAF12, BBOF1, SOX6, RANBP10, SFRP2, ANK1, SELENBP1, TRIM58, MARCHF8, ITLN1, SESN3, ARHGEF12, XK, YBX3, CR1L, AQP1, …	Integration of Multiple Sampling Location of COVID-19 Patients	https://toppcell.cchmc.org/biosystems/go/index3/get/data for toppcell/covid19 Atlas/All/Output by Location by disease.group_v3 by Lineage by Cell.group by Cell.class_v2 by sub_cluster/d685a5a2e525db2eba449cfa1e5cd54eb36162a8/morpheus	positive	8.9755	8.10152
PIC12	PBMC-Mild-Hematopoietic-Platelet-Platelet-plt_3|Mild / Location, Disease Group, Cell group, Cell class and sub_cluster (2021.03.01)	2.11978e-192	2.66891e-189	45195	199	186	99	TPM1, TPM4, GP6, HGD, ABCC3, ENDOD1, MGAT4B, ENKUR, SPARC, CABP5, MYLK, PDGFA, PTCRA, ACRBP, OST4, CLEC1B, PF4, PF4V1, MAP3K7CL, PARVB, ITGA2B, PGRMC1, ITGB3, RSU1, ITGB5, PTGS1, F13A1, TSPAN9, ELOVL7, NT5M, TNFSF4, TUBB1, LY6G6F, BMP6, TSC22D1, RHOBTB1, MYL9, CLU, PLA2G12A, SCN1B, PVALB, GRAP2, CFAP161, GNAZ, FHL1, SMOX, CXCL5, GNG11, TREML1, ALOX12, HOMER2, SH3BGRL2, CAVIN2, JAM3, CA2, GP9, SEL…	Integration of Multiple Sampling Location of COVID-19 Patients	https://toppcell.cchmc.org/biosystems/go/index3/get/data for toppcell/covid19 Atlas/All/Output by Location by disease.group_v3 by Lineage by Cell.group by Cell.class_v2 by sub_cluster/4a9b5b3a56229629161d5404db2b8dd76e10cf4b/morpheus	negative	5.61954	5.21294
PIC26	PBMC-Control-Lymphocyte-B-B_cell-B_naive-B_naive-13|Control / Location, Disease Group, Cell group, Cell class and sub_cluster (2021.03.01)	2.66417e-192	7.22023e-189	45195	193	192	99	FCRL2, GGA2, ARHGAP24, KCNH8, PLPP5, SPIB, SWAP70, HLA-DMA, HLA-DMB, HLA-DOA, HLA-DOB, STRBP, BLNK, PPP1R14A, BCL11A, CD83, BCL7A, NIBAN3, PMEPA1, VPREB3, ADAM28, MEF2C, STAP1, ABCB4, BLK, CXCR5, PLEKHG1, CORO2B, GUCD1, FCRL1, FCER2, PTPRK, CIITA, KCNG1, RASGRP3, BTK, SCN3A, OSBPL10, CCR6, ZNF860, SLC38A11, KLHL14, GNG7, BANK1, CDCA7L, CNR2, PNOC, CD200, LARGE2, COL19A1, NT5E, SOBP, COBLL1, RUBCN…	Integration of Multiple Sampling Location of COVID-19 Patients	https://toppcell.cchmc.org/biosystems/go/index3/get/data for toppcell/covid19 Atlas/All/Output by Location by disease.group_v3 by Lineage by Cell.group by Cell.class_v2 by sub_cluster/e5ab932b4c2fed538161281ae07dfcdd82706fdd/morpheus	negative	5.26292	4.78616
PIC20	IIF-Other-RBC|IIF / Disease, Lineage and Cell Type	4.18954e-192	5.32438e-189	45195	200	186	99	GLRX5, CTNNAL1, PLVAP, MYL4, ACHE, SPTA1, MKRN1, BAG1, HEMGN, TENT5C, FAXDC2, RIOK3, ODAD4, BCL2L1, HEPACAM2, SLC25A37, AHSP, SRRD, GPR146, YOD1, STRADB, UBB, RUNDC3A, BNIP3L, BPGM, MRC2, NFIX, TMCC2, IFIT1B, FECH, FBXO7, RNF10, ASCC2, GMPR, KEL, OSBP2, ALAS2, TESC, FKBP8, TAL1, RAB3IL1, KLC3, CA1, TBCEL, DCAF12, BBOF1, SMIM24, SFRP2, ISCA1, SGIP1, ANK1, SELENBP1, TRIM58, MARCHF8, ITLN1, SESN3, X…	Multiple Sclerosis	https://toppcell.cchmc.org/biosystems/go/index3/get/data for toppcell/immune atlas/multiple sclerosis/Output by disease_v2 by Lineage by cell_type/db3c3fc2045c657b300b640bf228640c30782509/morpheus	positive	8.77194	8.10152
PIC5	Appendix-LymphNode_GW_trimst-2-Hematopoietic-Red_blood_cells-RBC|Appendix-LymphNode_GW_trimst-2 / Per Region, Age_group, Lineage, cell class, cell type	4.45264e-192	3.24049e-189	45195	200	178	98	GLRX5, MYL4, ANKRD9, C17orf99, TLCD4, SPTA1, MKRN1, MARCHF2, GATA1, TMEM86B, TMEM63B, HEMGN, TENT5C, HMBS, FAXDC2, RIOK3, RIPOR3, BCL2L1, HEPACAM2, RILP, SLC25A37, DPM2, AHSP, GPR146, BLVRB, STRADB, RUNDC3A, BNIP3L, BPGM, CHPT1, BSG, NFIX, TMCC2, IFIT1B, FECH, FBXO7, GMPR, KEL, OSBP2, ALAS2, TESC, FKBP8, PAGE2B, SMOX, TAL1, KLC3, DCAF12, SOX6, ESPN, MPP1, KRT1, ANK1, SELENBP1, TRIM58, MARCHF8, IT…	Cells of the human intestinal tract mapped across space and time	https://toppcell.cchmc.org/biosystems/go/index3/get/SingleCell_GI-developmentAtlas/Output by SampleGroup by Lineage by cell class by cell type-5/52cc382bfdbc9e56c6822fce6c532dbd2733d53a/morpheus	positive	29.7199	28.019
PIC5	Appendix-LymphNode_GW_trimst-2-Hematopoietic-Red_blood_cells|Appendix-LymphNode_GW_trimst-2 / Per Region, Age_group, Lineage, cell class, cell type	4.45264e-192	3.24049e-189	45195	200	178	98	GLRX5, MYL4, ANKRD9, C17orf99, TLCD4, SPTA1, MKRN1, MARCHF2, GATA1, TMEM86B, TMEM63B, HEMGN, TENT5C, HMBS, FAXDC2, RIOK3, RIPOR3, BCL2L1, HEPACAM2, RILP, SLC25A37, DPM2, AHSP, GPR146, BLVRB, STRADB, RUNDC3A, BNIP3L, BPGM, CHPT1, BSG, NFIX, TMCC2, IFIT1B, FECH, FBXO7, GMPR, KEL, OSBP2, ALAS2, TESC, FKBP8, PAGE2B, SMOX, TAL1, KLC3, DCAF12, SOX6, ESPN, MPP1, KRT1, ANK1, SELENBP1, TRIM58, MARCHF8, IT…	Cells of the human intestinal tract mapped across space and time	https://toppcell.cchmc.org/biosystems/go/index3/get/SingleCell_GI-developmentAtlas/Output by SampleGroup by Lineage by cell class by cell type-5/0cd6ef3398a96196cade1ff8b895e18280a37a90/morpheus	positive	29.7199	28.019
PIC20	Multiple_Sclerosis-Other-RBC|Multiple_Sclerosis / Disease, Lineage and Cell Type	9.81772e-192	1.17432e-188	45195	200	179	98	GLRX5, CTNNAL1, PLVAP, MYL4, ACHE, C9orf78, MKRN1, BAG1, HEMGN, TENT5C, FAXDC2, RIOK3, ODAD4, BCL2L1, HEPACAM2, SLC25A37, AHSP, GPR146, YOD1, STRADB, UBB, RUNDC3A, BNIP3L, BPGM, MRC2, NFIX, TMCC2, IFIT1B, FECH, FBXO7, RNF10, GMPR, KEL, OSBP2, ALAS2, TESC, FKBP8, TAL1, RAB3IL1, KLC3, CA1, TBCEL, RBM38, DCAF12, BBOF1, SMIM24, SFRP2, ISCA1, ANK1, SELENBP1, TRIM58, MARCHF8, ITLN1, SESN3, XK, YBX3, CR…	Multiple Sclerosis	https://toppcell.cchmc.org/biosystems/go/index3/get/data for toppcell/immune atlas/multiple sclerosis/Output by disease_v2 by Lineage by cell_type/15763dc59ee6186416e203ffbb450ae4608eba59/morpheus	positive	8.7347	8.10152
PIC12	control-Platelet|control / Cohort 1 (10x PBMC) with disease condition, cell group and cell class	2.65669e-191	3.17766e-188	45195	199	198	100	TPM1, TPM4, GP6, HGD, ABCC3, ENDOD1, MGAT4B, ENKUR, SPARC, MYLK, PDGFA, PTCRA, ACRBP, CLEC1B, PF4, PF4V1, MAP3K7CL, PARVB, ITGA2B, PGRMC1, ITGB3, ITGB5, PTGS1, F13A1, MEIS1, ELOVL7, NT5M, TNFSF4, EHD3, TUBB1, LY6G6F, BMP6, TSC22D1, RHOBTB1, MYL9, CLU, SCN1B, SLC35D3, PVALB, GRAP2, GNAZ, FHL1, SMOX, SPOCD1, CXCL5, GNG11, TREML1, ALOX12, SH3BGRL2, JAM3, CA2, PEAR1, PCYT1B, GP9, VEGFC, SELP, VIL1, H…	PBMC Atlas of COVID-19 Patients (Schulte-Schrepping et al.)	https://toppcell.cchmc.org/biosystems/go/index3/get/data for toppcell/covid19 Atlas/Covid-19_PBMC_Schulte-Schrepping et al._Cell/10x_PBMC/Output by Disease condition by Cell group by Cell class/1a4b604ef25bd066e870c0d00ee31cde9617f125/morpheus	negative	5.55813	5.21294
PIC12	Control-Control-Others|Control / Disease, condition lineage and cell class	5.32858e-191	6.07001e-188	45195	199	199	100	TPM1, GP6, HGD, ABCC3, MGAT4B, ENKUR, SPARC, CABP5, MYLK, PDGFA, PTCRA, ACRBP, WASF3, CLEC1B, PF4, PF4V1, MAP3K7CL, PARVB, ITGA2B, PGRMC1, ITGB3, ITGB5, PTGS1, F13A1, TSPAN9, MEIS1, ELOVL7, NT5M, TNFSF4, TUBB1, BMP6, TSC22D1, RHOBTB1, MYL9, CLU, SCN1B, PVALB, GRAP2, GNAZ, FHL1, SMOX, SPOCD1, CXCL5, GNG11, TREML1, ALOX12, SH3BGRL2, JAM3, CA2, PEAR1, PCYT1B, GP9, SELP, VIL1, H2BC11, AQP10, PLAAT1, …	Integration of immune-mediated diseases (COVID-19 + Influenza + Sepsis + Multiple Sclerosis)	https://toppcell.cchmc.org/biosystems/go/index3/get/data for toppcell/covid19 Atlas/PBMC Atlas/disease comparison/Output by Disease by Condition by Lineage by Cell class_v2/b7e83772fdd466e1bd0ae13af9ac477e7595ae14/morpheus	negative	5.58678	5.21294
PIC26	PBMC-Mild-Lymphocyte-B-B_cell|Mild / Location, Disease Group, Cell group, Cell class (2021.03.09)	9.12141e-191	2.19735e-187	45195	193	197	99	FCRL2, GGA2, ARHGAP24, PLPP5, MYO1C, SPIB, SWAP70, HLA-DMA, HLA-DMB, HLA-DOA, CNFN, HLA-DOB, STRBP, BLNK, PPP1R14A, SYNPO, BCL11A, CD83, BCL7A, NIBAN3, PMEPA1, VPREB3, ADAM28, MEF2C, STAP1, ABCB4, BLK, CXCR5, PLEKHG1, GUCD1, FCRL1, FCER2, PTPRK, CIITA, KCNG1, RASGRP3, SCN3A, OSBPL10, SLC9A7, ZNF860, SLC38A11, KLHL14, GNG7, CCDC191, BANK1, CDCA7L, CNR2, PNOC, CD200, LARGE2, SEMA4B, COL19A1, COBLL1…	Integration of Multiple Sampling Location of COVID-19 Patients	https://toppcell.cchmc.org/biosystems/go/index3/get/data for toppcell/covid19 Atlas/All/Output by Location by disease.group_v3 by Lineage by Cell.group by Cell.class_v2-2/7cae4f3eabfebce101de7bb7defb17d6c5360b58/morpheus	negative	5.20383	4.78616
PIC5	SmallIntestine_GW_trimst-2-Hematopoietic-Red_blood_cells-RBC|SmallIntestine_GW_trimst-2 / Per Region, Age_group, Lineage, cell class, cell type	1.01143e-190	6.90081e-188	45195	200	182	98	GLRX5, EMC3, MYL4, C9orf78, ANKRD9, C17orf99, TLCD4, SPTA1, MKRN1, MARCHF2, GATA1, TMEM63B, HEMGN, TENT5C, HMBS, FAXDC2, RIOK3, RIPOR3, BCL2L1, RILP, SLC25A37, AHSP, GPR146, BLVRB, OR2W3, STRADB, RUNDC3A, BNIP3L, BPGM, CHPT1, BSG, TMCC2, IFIT1B, FECH, FBXO7, RNF10, GMPR, OSBP2, ALAS2, TESC, FKBP8, PAGE2B, SMOX, TAL1, KLC3, CA1, RBM38, DCAF12, MPP1, KRT1, ANK1, SELENBP1, TRIM58, MARCHF8, MFSD2B, S…	Cells of the human intestinal tract mapped across space and time	https://toppcell.cchmc.org/biosystems/go/index3/get/SingleCell_GI-developmentAtlas/Output by SampleGroup by Lineage by cell class by cell type-5/bd873ba269e215563e10cd49ae4856f8e7d25d52/morpheus	positive	29.7686	28.019
PIC5	SmallIntestine_GW_trimst-2-Hematopoietic-Red_blood_cells|SmallIntestine_GW_trimst-2 / Per Region, Age_group, Lineage, cell class, cell type	1.01143e-190	6.90081e-188	45195	200	182	98	GLRX5, EMC3, MYL4, C9orf78, ANKRD9, C17orf99, TLCD4, SPTA1, MKRN1, MARCHF2, GATA1, TMEM63B, HEMGN, TENT5C, HMBS, FAXDC2, RIOK3, RIPOR3, BCL2L1, RILP, SLC25A37, AHSP, GPR146, BLVRB, OR2W3, STRADB, RUNDC3A, BNIP3L, BPGM, CHPT1, BSG, TMCC2, IFIT1B, FECH, FBXO7, RNF10, GMPR, OSBP2, ALAS2, TESC, FKBP8, PAGE2B, SMOX, TAL1, KLC3, CA1, RBM38, DCAF12, MPP1, KRT1, ANK1, SELENBP1, TRIM58, MARCHF8, MFSD2B, S…	Cells of the human intestinal tract mapped across space and time	https://toppcell.cchmc.org/biosystems/go/index3/get/SingleCell_GI-developmentAtlas/Output by SampleGroup by Lineage by cell class by cell type-5/a67c7014df7e7dbf1b1edec59a00bb380929dbcb/morpheus	positive	29.7686	28.019
PIC20	COVID-19-COVID-19_Severe-Others-RBC|COVID-19_Severe / Disease, condition lineage and cell class	2.12211e-190	2.39728e-187	45195	200	200	100	GLRX5, CTNNAL1, MYL4, TLCD4, MKRN1, BAG1, HEMGN, FAXDC2, RIOK3, BCL2L1, SLC25A37, AHSP, SRRD, GPR146, YOD1, STRADB, KAT2B, UBB, BNIP3L, BPGM, DNAJA4, MRC2, NFIX, TMCC2, FECH, FBXO7, RNF10, ASCC2, GMPR, OSBP2, ALAS2, FKBP8, TAL1, ALDH5A1, SEC14L4, CA1, TBCEL, RBM38, DCAF12, SOX6, RANBP10, ANK1, NEDD4L, SELENBP1, TRIM58, MARCHF8, SESN3, ARHGEF12, MFSD2B, XK, TBC1D22B, YBX3, CR1L, KANK2, ANKH, TSPAN…	Integration of immune-mediated diseases (COVID-19 + Influenza + Sepsis + Multiple Sclerosis)	https://toppcell.cchmc.org/biosystems/go/index3/get/data for toppcell/covid19 Atlas/PBMC Atlas/disease comparison/Output by Disease by Condition by Lineage by Cell class_v2/308f74e7e13ecc6d133c219c42cc8895a96644c8/morpheus	positive	8.83635	8.10152
PIC12	control-Others|control / Cohort 2 (Rhapsody WB + PBMC) with disease condition, lineage and cell classs	2.3699e-190	2.57694e-187	45195	199	184	98	TPM1, GP6, HGD, ABCC3, ENDOD1, ENKUR, SPARC, CABP5, MYLK, PDGFA, PTCRA, ACRBP, WASF3, CLEC1B, PF4, PF4V1, MAP3K7CL, ITGA2B, PGRMC1, ITGB3, ITGB5, PTGS1, F13A1, TSPAN9, MEIS1, ELOVL7, NT5M, TNFSF4, EHD3, TUBB1, LY6G6F, BMP6, TSC22D1, ADRA2A, MYL9, CLU, PLA2G12A, PVALB, GRAP2, GNAZ, FHL1, SMOX, CXCL5, GNG11, TREML1, ALOX12, SH3BGRL2, CAVIN2, CA2, PEAR1, PCYT1B, GP9, SELP, VIL1, H2BC11, SH3TC2, AQP1…	PBMC Atlas of COVID-19 Patients (Schulte-Schrepping et al.)	https://toppcell.cchmc.org/biosystems/go/index3/get/data for toppcell/covid19 Atlas/Covid-19_PBMC_Schulte-Schrepping et al._Cell/data/Rhapsody_WB+PBMC/Output by Disease condition by Lineage by Cell class/a63b39fcc570b554cf10e8e47c2c1e079034768f/morpheus	negative	5.64161	5.21294
PIC12	PBMC-Control-Hematopoietic|Control / Location, Disease Group, Cell group, Cell class (2021.03.09)	5.02825e-190	5.01191e-187	45195	199	185	98	TPM1, GP6, HGD, ENKUR, SPARC, CABP5, MYLK, PDGFA, PTCRA, ACRBP, CLEC1B, PF4, PF4V1, MAP3K7CL, PARVB, ITGA2B, PGRMC1, ITGB3, ITGB5, PTGS1, F13A1, TSPAN9, MEIS1, ELOVL7, NT5M, TNFSF4, TUBB1, LY6G6F, BMP6, TSC22D1, ADRA2A, RHOBTB1, MYL9, CLU, SCN1B, PVALB, GRAP2, GNAZ, FHL1, SMOX, SPOCD1, CXCL5, GNG11, TREML1, ALOX12, SH3BGRL2, CAVIN2, JAM3, CA2, PEAR1, GP9, SELP, VIL1, H2BC11, AQP10, PLAAT1, CALD1,…	Integration of Multiple Sampling Location of COVID-19 Patients	https://toppcell.cchmc.org/biosystems/go/index3/get/data for toppcell/covid19 Atlas/All/Output by Location by disease.group_v3 by Lineage by Cell.group by Cell.class_v2-2/72a281ef246de5b30de1241d792c25bfae60e797/morpheus	negative	5.64752	5.21294
PIC12	PBMC-Mild-Hematopoietic-Platelet-Platelet-plt_3|Mild / Location, Disease Group, Cell group, Cell class and sub_cluster (2021.03.09)	5.02825e-190	5.01191e-187	45195	199	185	98	TPM1, TPM4, GP6, HGD, ABCC3, ENDOD1, MGAT4B, ENKUR, SPARC, CABP5, MYLK, PDGFA, PTCRA, ACRBP, OST4, CLEC1B, PF4, PF4V1, MAP3K7CL, PARVB, ITGA2B, PGRMC1, ITGB3, RSU1, ITGB5, PTGS1, F13A1, TSPAN9, ELOVL7, NT5M, TNFSF4, TUBB1, LY6G6F, BMP6, TSC22D1, RHOBTB1, MYL9, CLU, PLA2G12A, SCN1B, PVALB, GRAP2, GNAZ, FHL1, SMOX, CXCL5, GNG11, TREML1, ALOX12, HOMER2, SH3BGRL2, CAVIN2, JAM3, CA2, GP9, SELP, VIL1, …	Integration of Multiple Sampling Location of COVID-19 Patients	https://toppcell.cchmc.org/biosystems/go/index3/get/data for toppcell/covid19 Atlas/All/Output by Location by disease.group_v3 by Lineage by Cell.group by Cell.class_v2 by sub_cluster-2/0a2c8ce92a257d0ec5bcc8efa22792d53752c665/morpheus	negative	5.6222	5.21294
PIC12	10x_3'_v3-blood_(10x_3'_v3)-hematologic-thrombocytic|blood_(10x_3'_v3) / Per Platform+tissue_group, by lineage_subgroup, cell_group, cell_type	7.36663e-190	6.77787e-187	45195	199	194	99	TPM1, TPM4, GP6, HGD, ABCC3, ENDOD1, MGAT4B, ENKUR, SPARC, CABP5, MYLK, PDGFA, PTCRA, ACRBP, WASF3, CLEC1B, PF4, PF4V1, PARVB, ITGA2B, PGRMC1, ITGB3, ITGB5, PTGS1, F13A1, TSPAN9, MEIS1, ELOVL7, NT5M, TNFSF4, EHD3, TUBB1, LY6G6F, BMP6, TSC22D1, RHOBTB1, MYL9, CLU, PLA2G12A, SCN1B, GRAP2, GNAZ, FHL1, SMOX, SPOCD1, CXCL5, GNG11, TREML1, ALOX12, SH3BGRL2, CAVIN2, CA2, PEAR1, PCYT1B, GP9, VEGFC, SELP,…	Immune and Hematologic Cells from 24 tissues of the Tabula Sapiens: a multiple organ single cell transcriptomic atlas of humans.	https://toppcell.cchmc.org/biosystems/go/index3/get/czidl/Tabula/Output by assay by tissue_group by lineage_subgroup by cell_group by cell_type by sex-2/7c38ead538695db1fb1c329ff67d2874aa83c8d2/morpheus	negative	5.58397	5.21294
PIC12	10x_3'_v3-blood_(10x_3'_v3)-hematologic-thrombocytic-platelet|blood_(10x_3'_v3) / Per Platform+tissue_group, by lineage_subgroup, cell_group, cell_type	7.36663e-190	6.77787e-187	45195	199	194	99	TPM1, TPM4, GP6, HGD, ABCC3, ENDOD1, MGAT4B, ENKUR, SPARC, CABP5, MYLK, PDGFA, PTCRA, ACRBP, WASF3, CLEC1B, PF4, PF4V1, PARVB, ITGA2B, PGRMC1, ITGB3, ITGB5, PTGS1, F13A1, TSPAN9, MEIS1, ELOVL7, NT5M, TNFSF4, EHD3, TUBB1, LY6G6F, BMP6, TSC22D1, RHOBTB1, MYL9, CLU, PLA2G12A, SCN1B, GRAP2, GNAZ, FHL1, SMOX, SPOCD1, CXCL5, GNG11, TREML1, ALOX12, SH3BGRL2, CAVIN2, CA2, PEAR1, PCYT1B, GP9, VEGFC, SELP,…	Immune and Hematologic Cells from 24 tissues of the Tabula Sapiens: a multiple organ single cell transcriptomic atlas of humans.	https://toppcell.cchmc.org/biosystems/go/index3/get/czidl/Tabula/Output by assay by tissue_group by lineage_subgroup by cell_group by cell_type by sex-2/4531639974e363a6ff7ea688325a11407c3efd87/morpheus	negative	5.58397	5.21294
PIC12	Healthy_donor-Platelet|Healthy_donor / disease group, cell group and cell class (v2)	2.22314e-189	1.9697e-186	45195	199	187	98	TPM1, GP6, HGD, ABCC3, ENKUR, SPARC, CABP5, MYLK, PDGFA, ARMC3, PTCRA, ACRBP, CLEC1B, PF4, PF4V1, MAP3K7CL, ITGA2B, PGRMC1, ITGB3, ITGB5, PTGS1, F13A1, TSPAN9, MEIS1, ELOVL7, NT5M, TNFSF4, TUBB1, LY6G6F, BMP6, TSC22D1, RHOBTB1, MYL9, CLU, PLA2G12A, SCN1B, PVALB, GRAP2, GNAZ, FHL1, SMOX, SPOCD1, CXCL5, GNG11, TREML1, ALOX12, SH3BGRL2, CAVIN2, CA2, PEAR1, GP9, VEGFC, SELP, VIL1, H2BC11, AQP10, PLAA…	PBMC Atlas of COVID-19 and Influenza Patients (Lee et al.)	https://toppcell.cchmc.org/biosystems/go/index3/get/data for toppcell/covid19 Atlas/Covid-19_PBMC_Lee et al._Science Immunology/Output by disease group by Cell group by Cell class-3/9040ffa5c23913b9dc0205fa6227223c2a2847ae/morpheus	negative	5.61653	5.21294
PIC5	severe_influenza-RBC|World / disease group, cell group and cell class (v2)	4.35057e-189	2.87836e-186	45195	200	187	98	GLRX5, MYL4, ACHE, ANKRD9, C17orf99, TLCD4, SPTA1, GATA1, TMEM86B, TMEM63B, HEMGN, TENT5C, HMBS, RIPOR3, BCL2L1, HEPACAM2, SLC25A37, AHSP, BLVRB, STRADB, RUNDC3A, BNIP3L, BPGM, BSG, KCNH2, MRC2, NFIX, TMCC2, IFIT1B, FECH, FBXO7, RNF10, GMPR, KEL, OSBP2, ALAS2, PAGE2B, TAL1, RAB3IL1, KLC3, CA1, DCAF12, BBOF1, SOX6, SMIM24, ESPN, MPP1, KRT1, RANBP10, SFRP2, ANK1, SELENBP1, TRIM58, MARCHF8, ARHGEF12…	PBMC Atlas of COVID-19 and Influenza Patients (Lee et al.)	https://toppcell.cchmc.org/biosystems/go/index3/get/data for toppcell/covid19 Atlas/Covid-19_PBMC_Lee et al._Science Immunology/Output by disease group by Cell group by Cell class-3/f846750575f318503d21ade30f5bfd2e1d4c84af/morpheus	positive	30.3349	28.019
PIC26	PBMC-Control-Lymphocyte-B|Control / Location, Disease Group, Cell group, Cell class and sub_cluster (2021.03.01)	5.42317e-189	9.04459e-186	45195	193	194	98	FCRL2, GGA2, ARHGAP24, PLPP5, SPIB, SWAP70, HLA-DMA, HLA-DMB, HLA-DOA, HLA-DOB, STRBP, BLNK, PPP1R14A, SYNPO, BCL11A, BCL7A, NIBAN3, PMEPA1, VPREB3, ADAM28, MEF2C, STAP1, ABCB4, BLK, CXCR5, PLEKHG1, GUCD1, FCRL1, FCER2, PTPRK, CIITA, KCNG1, RASGRP3, BTK, SCN3A, OSBPL10, ZNF860, SLC38A11, KLHL14, GNG7, CCDC191, BANK1, CDCA7L, CNR2, PNOC, CD200, LARGE2, SEMA4B, TCF3, COL19A1, NT5E, COBLL1, RUBCNL, …	Integration of Multiple Sampling Location of COVID-19 Patients	https://toppcell.cchmc.org/biosystems/go/index3/get/data for toppcell/covid19 Atlas/All/Output by Location by disease.group_v3 by Lineage by Cell.group by Cell.class_v2 by sub_cluster/a8daf73c186a15adb9ea02793d4bd9cb35c66290/morpheus	negative	5.19415	4.78616
PIC26	PBMC-Control-Lymphocyte-B|Control / Location, Disease Group, Cell group, Cell class (2021.03.09)	5.42317e-189	9.04459e-186	45195	193	194	98	FCRL2, GGA2, ARHGAP24, PLPP5, SPIB, SWAP70, HLA-DMA, HLA-DMB, HLA-DOA, HLA-DOB, STRBP, BLNK, PPP1R14A, SYNPO, BCL11A, BCL7A, NIBAN3, PMEPA1, VPREB3, ADAM28, MEF2C, STAP1, ABCB4, BLK, CXCR5, PLEKHG1, GUCD1, FCRL1, FCER2, PTPRK, CIITA, KCNG1, RASGRP3, BTK, SCN3A, OSBPL10, ZNF860, SLC38A11, KLHL14, GNG7, CCDC191, BANK1, CDCA7L, CNR2, PNOC, CD200, LARGE2, SEMA4B, TCF3, COL19A1, NT5E, COBLL1, RUBCNL, …	Integration of Multiple Sampling Location of COVID-19 Patients	https://toppcell.cchmc.org/biosystems/go/index3/get/data for toppcell/covid19 Atlas/All/Output by Location by disease.group_v3 by Lineage by Cell.group by Cell.class_v2-2/39121c7d537ac103f6959271d814fd327be7114f/morpheus	negative	5.19415	4.78616
PIC26	PBMC-Control-Lymphocyte-B-B_cell|Control / Location, Disease Group, Cell group, Cell class (2021.03.09)	5.42317e-189	9.04459e-186	45195	193	194	98	FCRL2, GGA2, ARHGAP24, PLPP5, SPIB, SWAP70, HLA-DMA, HLA-DMB, HLA-DOA, HLA-DOB, STRBP, BLNK, PPP1R14A, SYNPO, BCL11A, CD83, BCL7A, NIBAN3, PMEPA1, VPREB3, ADAM28, MEF2C, STAP1, ABCB4, BLK, CXCR5, PLEKHG1, GUCD1, FCRL1, FCER2, PTPRK, CIITA, KCNG1, RASGRP3, SCN3A, OSBPL10, ZNF860, SLC38A11, KLHL14, GNG7, CCDC191, BANK1, CDCA7L, CNR2, PNOC, CD200, LARGE2, SEMA4B, TCF3, COL19A1, NT5E, COBLL1, RUBCNL,…	Integration of Multiple Sampling Location of COVID-19 Patients	https://toppcell.cchmc.org/biosystems/go/index3/get/data for toppcell/covid19 Atlas/All/Output by Location by disease.group_v3 by Lineage by Cell.group by Cell.class_v2-2/60542304899b99caa38e4abf6b71ba986fa6c399/morpheus	negative	5.21221	4.78616
PIC26	PBMC-Control-Lymphocyte-B-B_cell|Control / Location, Disease Group, Cell group, Cell class and sub_cluster (2021.03.01)	5.42317e-189	9.04459e-186	45195	193	194	98	FCRL2, GGA2, ARHGAP24, PLPP5, SPIB, SWAP70, HLA-DMA, HLA-DMB, HLA-DOA, HLA-DOB, STRBP, BLNK, PPP1R14A, SYNPO, BCL11A, CD83, BCL7A, NIBAN3, PMEPA1, VPREB3, ADAM28, MEF2C, STAP1, ABCB4, BLK, CXCR5, PLEKHG1, GUCD1, FCRL1, FCER2, PTPRK, CIITA, KCNG1, RASGRP3, SCN3A, OSBPL10, ZNF860, SLC38A11, KLHL14, GNG7, CCDC191, BANK1, CDCA7L, CNR2, PNOC, CD200, LARGE2, SEMA4B, TCF3, COL19A1, NT5E, COBLL1, RUBCNL,…	Integration of Multiple Sampling Location of COVID-19 Patients	https://toppcell.cchmc.org/biosystems/go/index3/get/data for toppcell/covid19 Atlas/All/Output by Location by disease.group_v3 by Lineage by Cell.group by Cell.class_v2 by sub_cluster/ad9a8cc57f54bdec4cd6990b2cace947b7a163c9/morpheus	negative	5.21221	4.78616
PIC5	Influenza_Severe-RBC|World / Disease group and Cell class	9.06747e-189	5.82265e-186	45195	200	188	98	GLRX5, MYL4, ACHE, ANKRD9, C17orf99, TLCD4, SPTA1, GATA1, TMEM86B, HEMGN, TENT5C, HMBS, FAXDC2, RIPOR3, BCL2L1, HEPACAM2, SLC25A37, AHSP, BLVRB, STRADB, RUNDC3A, BNIP3L, BPGM, BSG, MRC2, NFIX, TMCC2, IFIT1B, FECH, FBXO7, GMPR, KEL, OSBP2, ALAS2, PAGE2B, SMOX, TAL1, KLC3, CA1, DCAF12, BBOF1, SOX6, SMIM24, ESPN, MPP1, KRT1, RANBP10, SFRP2, ANK1, SELENBP1, TRIM58, MARCHF8, ARHGEF12, MFSD2B, E2F2, XK…	Influenza Atlas	https://toppcell.cchmc.org/biosystems/go/index3/get/data for toppcell/covid19 Atlas/PBMC Atlas/influenza/Output by disease.group_v2 by Cell.class/f0438e6a77ee1f0456cb65926685266fff470983/morpheus	positive	30.4513	28.019
PIC26	PBMC_fresh-frozen-Severe-critical_convalescent_d42-56-Lymphocytic-Lymphocytic_B-B_cell-B_c01-TCL1A|Severe-critical_convalescent_d42-56 / Compartment, severity and other cell annotations on 10x 3' data (130k)	1.81691e-188	2.81375e-185	45195	193	187	97	FCRL2, KCNH8, PLPP5, SPIB, SWAP70, HLA-DMA, HLA-DMB, HLA-DOA, CNFN, HLA-DOB, STRBP, SIPA1L3, BLNK, DIPK1B, BEND4, BCL11A, BCL7A, NIBAN3, PMEPA1, VPREB3, ADAM28, MEF2C, STAP1, ABCB4, BLK, PLEKHG1, CORO2B, FCRL1, DBNDD1, FCER2, PTPRK, CIITA, PIK3C2B, KCNG1, RASGRP3, BTK, WNT16, SCN3A, OSBPL10, CCR6, ZNF860, SLC38A11, KLHL14, GNG7, BANK1, CDCA7L, CNR2, PNOC, CD200, LARGE2, COL19A1, NT5E, SOBP, COBLL…	Large Scale COVID-19 Single Cell Data (Ren et al.)	https://toppcell.cchmc.org/biosystems/go/index3/get/data/Output by Compartment_group by Severity_Stage group by Lineage by Cell class by Cell type by cell_type_ontology_term_id by Cell subtype-3/d01926be1c8846a25fb6706e26b56b808b69f8f0/morpheus	negative	5.2025	4.78616
PIC12	severe_influenza-Platelet|severe_influenza / disease group, cell group and cell class (v2)	2.62365e-188	2.24154e-185	45195	199	182	97	TPM1, GP6, HGD, ENKUR, SPARC, CABP5, MYLK, PDGFA, PTCRA, ACRBP, WASF3, CLEC1B, PF4, PF4V1, MAP3K7CL, ITGA2B, PGRMC1, ITGB3, ITGB5, PTGS1, F13A1, TSPAN9, MEIS1, ELOVL7, NT5M, TNFSF4, TUBB1, LY6G6F, BMP6, TSC22D1, ADRA2A, RHOBTB1, MYL9, CLU, PLA2G12A, PVALB, GRAP2, CFAP161, GNAZ, FHL1, SMOX, SPOCD1, CXCL5, GNG11, TREML1, ALOX12, SH3BGRL2, CAVIN2, JAM3, PEAR1, PCYT1B, GP9, VEGFC, SELP, VIL1, H2BC11,…	PBMC Atlas of COVID-19 and Influenza Patients (Lee et al.)	https://toppcell.cchmc.org/biosystems/go/index3/get/data for toppcell/covid19 Atlas/Covid-19_PBMC_Lee et al._Science Immunology/Output by disease group by Cell group by Cell class-3/2018b71ec26bf3cd7ecdc04d5473900a697cd58a/morpheus	negative	5.63867	5.21294
PIC26	PBMC-Mild-Lymphocyte-B-B_cell|Mild / Location, Disease Group, Cell group, Cell class and sub_cluster (2021.03.01)	4.31173e-188	6.23217e-185	45195	193	197	98	FCRL2, GGA2, ARHGAP24, KCNH8, PLPP5, MYO1C, SPIB, SWAP70, HLA-DMA, HLA-DMB, HLA-DOA, CNFN, HLA-DOB, STRBP, BLNK, PPP1R14A, SYNPO, BCL11A, CD83, BCL7A, NIBAN3, PMEPA1, VPREB3, ADAM28, MEF2C, STAP1, ABCB4, BLK, CXCR5, PLEKHG1, FCRL1, FCER2, PTPRK, CIITA, KCNG1, RASGRP3, SCN3A, OSBPL10, SLC9A7, ZNF860, SLC38A11, KLHL14, GNG7, CCDC191, BANK1, CDCA7L, CNR2, PNOC, CD200, LARGE2, SEMA4B, COL19A1, COBLL1…	Integration of Multiple Sampling Location of COVID-19 Patients	https://toppcell.cchmc.org/biosystems/go/index3/get/data for toppcell/covid19 Atlas/All/Output by Location by disease.group_v3 by Lineage by Cell.group by Cell.class_v2 by sub_cluster/f7a8440d2b8b17d9726c6fe3dd383effbfebab13/morpheus	negative	5.24406	4.78616
PIC26	PBMC-Control-Lymphocyte-B-B_cell-B_naive-B_naive-5|Control / Location, Disease Group, Cell group, Cell class and sub_cluster (2021.03.01)	7.67871e-188	1.04051e-184	45195	193	189	97	FCRL2, ARHGAP24, KCNH8, PLPP5, SPIB, SWAP70, HLA-DMA, HLA-DMB, HLA-DOA, HLA-DOB, STRBP, PEG10, BLNK, BCL11A, GCNT1, BCL7A, NIBAN3, PMEPA1, VPREB3, ADAM28, MEF2C, STAP1, ABCB4, BLK, CXCR5, PLEKHG1, CORO2B, FCRL1, DBNDD1, FCER2, PTPRK, CIITA, KCNG1, RASGRP3, BTK, SCN3A, OSBPL10, CCR6, ZNF860, SLC38A11, KLHL14, GNG7, BANK1, CDCA7L, TCTN1, CNR2, PNOC, CD200, LARGE2, COL19A1, NT5E, SOBP, COBLL1, RUBCN…	Integration of Multiple Sampling Location of COVID-19 Patients	https://toppcell.cchmc.org/biosystems/go/index3/get/data for toppcell/covid19 Atlas/All/Output by Location by disease.group_v3 by Lineage by Cell.group by Cell.class_v2 by sub_cluster/b4237437452f86e745b91285980c48a02a95f4c6/morpheus	negative	5.25495	4.78616
PIC12	Multiple_Sclerosis-Other-Platelet|Multiple_Sclerosis / Disease, Lineage and Cell Type	2.46559e-187	2.03386e-184	45195	199	185	97	TPM1, CDKN1A, TPM4, GP6, HGD, ABCC3, ENKUR, SPARC, CABP5, MYLK, PDGFA, PTCRA, ACRBP, CLEC1B, PF4, PF4V1, MAP3K7CL, PARVB, ITGA2B, PGRMC1, ITGB3, ITGB5, PTGS1, F13A1, TSPAN9, MEIS1, ELOVL7, TNFSF4, TUBB1, LY6G6F, TSC22D1, RHOBTB1, MYL9, CLU, PLA2G12A, SCN1B, PVALB, GRAP2, CFAP161, GNAZ, FHL1, SMOX, SPOCD1, GNG11, TREML1, ALOX12, SH3BGRL2, CAVIN2, JAM3, CA2, PEAR1, PCYT1B, GP9, SELP, VIL1, H2BC11, …	Multiple Sclerosis	https://toppcell.cchmc.org/biosystems/go/index3/get/data for toppcell/immune atlas/multiple sclerosis/Output by disease_v2 by Lineage by cell_type/2e480dde7ecb2f88ff005f86ef732a1cf0209d45/morpheus	negative	5.62717	5.21294
PIC26	mild-B_naive|mild / Cohort 1 (10x PBMC) with disease condition, cell group and cell class	3.27757e-187	4.18006e-184	45195	193	200	98	FCRL2, HHEX, ARHGAP24, KCNH8, SPIB, SWAP70, HLA-DMA, HLA-DMB, HLA-DOA, HLA-DOB, RAPGEF5, STRBP, PEG10, SIPA1L3, BLNK, PPP1R14A, BEND4, BCL11A, CD83, BCL7A, NIBAN3, PMEPA1, VPREB3, ADAM28, MEF2C, STAP1, ABCB4, BLK, CXCR5, PLEKHG1, FCRL1, FCER2, PTPRK, CIITA, PIK3C2B, KCNG1, RASGRP3, DTX4, SCN3A, OSBPL10, SLC9A7, SGCE, ZNF860, SLC38A11, KLHL14, GNG7, BANK1, CDCA7L, CNR2, PNOC, CD200, COL19A1, NT5E,…	PBMC Atlas of COVID-19 Patients (Schulte-Schrepping et al.)	https://toppcell.cchmc.org/biosystems/go/index3/get/data for toppcell/covid19 Atlas/Covid-19_PBMC_Schulte-Schrepping et al._Cell/10x_PBMC/Output by Disease condition by Cell group by Cell class/d0467cab6a42bf780aa49046bf3231ca161dc144/morpheus	negative	5.1771	4.78616
PIC5	MS-IIF-Others|IIF / Disease, condition lineage and cell class	3.99029e-185	2.48915e-182	45195	200	200	98	GLRX5, EMC3, MYL4, MKRN1, MARCHF2, BAG1, GATA1, TMEM86B, TMEM63B, HEMGN, HMBS, FAXDC2, RIOK3, BCL2L1, RILP, SLC25A37, DPM2, AHSP, PTMS, GPR146, BLVRB, STRADB, UBB, BNIP3L, BPGM, BSG, MRC2, NFIX, TMCC2, FECH, FBXO7, RNF10, GMPR, OSBP2, ALAS2, TESC, FKBP8, PAGE2B, SMOX, DNAJB2, TAL1, FKBP1B, CA1, DCAF12, MPP1, KRT1, PSMF1, ANK1, SELENBP1, TRIM58, MARCHF8, DPCD, XK, YBX3, VWCE, CR1L, PCGF5, SLC1A5, …	Integration of immune-mediated diseases (COVID-19 + Influenza + Sepsis + Multiple Sclerosis)	https://toppcell.cchmc.org/biosystems/go/index3/get/data for toppcell/covid19 Atlas/PBMC Atlas/disease comparison/Output by Disease by Condition by Lineage by Cell class_v2/e585ac220594f860f2fa7036bb23b165e2d74a41/morpheus	positive	29.9966	28.019
PIC26	Control-Control-Lymphocyte-B|Control / Disease, condition lineage and cell class	1.45863e-184	1.75692e-181	45195	193	200	97	FCRL2, GGA2, ARHGAP24, MYO1C, SPIB, SWAP70, HLA-DMA, HLA-DMB, HLA-DOA, HLA-DOB, STRBP, PEG10, BLNK, PPP1R14A, SYNPO, BCL11A, BCL7A, NIBAN3, PMEPA1, VPREB3, ADAM28, MEF2C, STAP1, ABCB4, BLK, CXCR5, PLEKHG1, GUCD1, FCRL1, FCER2, PTPRK, CIITA, KCNG1, RASGRP3, BTK, SCN3A, OSBPL10, ZNF860, SLC38A11, KLHL14, GNG7, BANK1, CDCA7L, CNR2, PNOC, CD200, SEMA4B, TCF3, COL19A1, DYNC2I2, NT5E, COBLL1, AFF3, KHD…	Integration of immune-mediated diseases (COVID-19 + Influenza + Sepsis + Multiple Sclerosis)	https://toppcell.cchmc.org/biosystems/go/index3/get/data for toppcell/covid19 Atlas/PBMC Atlas/disease comparison/Output by Disease by Condition by Lineage by Cell class_v2/d95551392de7316b72eacf1e4a1cb23452991fa0/morpheus	negative	5.14325	4.78616
PIC26	COVID-19_Moderate-B_naive|COVID-19_Moderate / disease group, cell group and cell class	1.17454e-183	1.34027e-180	45195	193	194	96	FCRL2, HHEX, GGA2, ARHGAP24, KCNH8, PLPP5, SPIB, SWAP70, HLA-DMA, HLA-DMB, HLA-DOA, CNFN, HLA-DOB, STRBP, BLNK, BCL11A, CD83, BCL7A, NIBAN3, VPREB3, ADAM28, MEF2C, STAP1, ABCB4, BLK, CXCR5, PLEKHG1, GUCD1, FCRL1, FCER2, PTPRK, CIITA, KCNG1, RASGRP3, BTK, SCN3A, OSBPL10, CCR6, ZNF860, SLC38A11, KLHL14, GNG7, CCDC191, BANK1, CDCA7L, CNR2, PNOC, CD200, LARGE2, COL19A1, COBLL1, RUBCNL, AFF3, KHDRBS2,…	PBMC Atlas of COVID-19 Patients (Arunachalam et al.)	https://toppcell.cchmc.org/biosystems/go/index3/get/data for toppcell/covid19 Atlas/Covid-19_PBMC_Arunachalam_et al._Science/Output by disease group by Cell group by Cell class/8c41a37467bfd4966ecd09dde68c543dc01b6ad0/morpheus	negative	5.25171	4.78616
PIC5	10x_3'_v3-thymus_(10x_3'_v3)-hematologic|thymus_(10x_3'_v3) / Per Platform+tissue_group, by lineage_subgroup, cell_group, cell_type	1.26254e-183	7.25398e-181	45195	200	179	95	GLRX5, PLVAP, MYL4, ACHE, ANKRD9, C17orf99, TLCD4, SPTA1, GATA1, HEMGN, HMBS, FAXDC2, RIPOR3, BCL2L1, HEPACAM2, SLC25A37, AHSP, BLVRB, OR2W3, STRADB, RUNDC3A, BNIP3L, BPGM, BSG, NFIX, TMCC2, IFIT1B, FECH, FBXO7, GMPR, KEL, OSBP2, ALAS2, TESC, PAGE2B, SMOX, TAL1, SEC14L4, KLC3, CA1, DCAF12, SOX6, MPP1, RANBP10, SFRP2, ANK1, SELENBP1, TRIM58, MARCHF8, TMEM158, ARHGEF12, MFSD2B, E2F2, XK, YBX3, CR1L…	Immune and Hematologic Cells from 24 tissues of the Tabula Sapiens: a multiple organ single cell transcriptomic atlas of humans.	https://toppcell.cchmc.org/biosystems/go/index3/get/czidl/Tabula/Output by assay by tissue_group by lineage_subgroup by cell_group by cell_type by sex-2/fa0dd87111d399649cdea55f2e610ebc169e8a56/morpheus	positive	30.4252	28.019
PIC5	10x_3'_v3-thymus_(10x_3'_v3)-hematologic-erythrocytic|thymus_(10x_3'_v3) / Per Platform+tissue_group, by lineage_subgroup, cell_group, cell_type	1.26254e-183	7.25398e-181	45195	200	179	95	GLRX5, PLVAP, MYL4, ACHE, ANKRD9, C17orf99, TLCD4, SPTA1, GATA1, HEMGN, HMBS, FAXDC2, RIPOR3, BCL2L1, HEPACAM2, SLC25A37, AHSP, BLVRB, OR2W3, STRADB, RUNDC3A, BNIP3L, BPGM, BSG, NFIX, TMCC2, IFIT1B, FECH, FBXO7, GMPR, KEL, OSBP2, ALAS2, TESC, PAGE2B, SMOX, TAL1, SEC14L4, KLC3, CA1, DCAF12, SOX6, MPP1, RANBP10, SFRP2, ANK1, SELENBP1, TRIM58, MARCHF8, TMEM158, ARHGEF12, MFSD2B, E2F2, XK, YBX3, CR1L…	Immune and Hematologic Cells from 24 tissues of the Tabula Sapiens: a multiple organ single cell transcriptomic atlas of humans.	https://toppcell.cchmc.org/biosystems/go/index3/get/czidl/Tabula/Output by assay by tissue_group by lineage_subgroup by cell_group by cell_type by sex-2/64672528f73ac0921f9c7df72e14ecbfac4d5270/morpheus	positive	30.4252	28.019
PIC5	10x_3'_v3-thymus_(10x_3'_v3)-hematologic-erythrocytic-erythrocyte|thymus_(10x_3'_v3) / Per Platform+tissue_group, by lineage_subgroup, cell_group, cell_type	1.26254e-183	7.25398e-181	45195	200	179	95	GLRX5, PLVAP, MYL4, ACHE, ANKRD9, C17orf99, TLCD4, SPTA1, GATA1, HEMGN, HMBS, FAXDC2, RIPOR3, BCL2L1, HEPACAM2, SLC25A37, AHSP, BLVRB, OR2W3, STRADB, RUNDC3A, BNIP3L, BPGM, BSG, NFIX, TMCC2, IFIT1B, FECH, FBXO7, GMPR, KEL, OSBP2, ALAS2, TESC, PAGE2B, SMOX, TAL1, SEC14L4, KLC3, CA1, DCAF12, SOX6, MPP1, RANBP10, SFRP2, ANK1, SELENBP1, TRIM58, MARCHF8, TMEM158, ARHGEF12, MFSD2B, E2F2, XK, YBX3, CR1L…	Immune and Hematologic Cells from 24 tissues of the Tabula Sapiens: a multiple organ single cell transcriptomic atlas of humans.	https://toppcell.cchmc.org/biosystems/go/index3/get/czidl/Tabula/Output by assay by tissue_group by lineage_subgroup by cell_group by cell_type by sex-2/dfefa4b7ae0ee50cf67e0f1938c682f08a03ec53/morpheus	positive	30.4252	28.019
PIC12	COVID-19_Mild-Hematopoietic_Mega-Platelet|COVID-19_Mild / Disease group, lineage and cell class	8.28446e-183	6.59165e-180	45195	199	191	96	TPM1, GP6, HGD, ABCC3, ENKUR, SPARC, CABP5, MYLK, PDGFA, PTCRA, ACRBP, CLEC1B, PF4, PF4V1, MAP3K7CL, ITGA2B, PGRMC1, ITGB3, RSU1, ITGB5, PTGS1, F13A1, TSPAN9, MEIS1, ELOVL7, NT5M, TNFSF4, TUBB1, LY6G6F, BMP6, TSC22D1, RHOBTB1, MYL9, CLU, PLA2G12A, SCN1B, PVALB, GRAP2, GNAZ, FHL1, SMOX, SPOCD1, CXCL5, GNG11, TREML1, ALOX12, SH3BGRL2, CAVIN2, JAM3, CA2, PEAR1, PCYT1B, GP9, SELP, VIL1, H2BC11, AQP10…	Integration of 5 COVID-19 PBMC Datasets	https://toppcell.cchmc.org/biosystems/go/index3/get/data for toppcell/covid19 Atlas/PBMC Atlas/integration/Output by disease.group_v2 by Lineage by Cell.class-2/6b3cfc670f69ed3e757cbf7498943e549e31326e/morpheus	negative	5.64294	5.21294
PIC12	COVID-19-COVID-19_Mild-Others-Platelet|COVID-19_Mild / Disease, condition lineage and cell class	8.54197e-183	6.59165e-180	45195	199	200	97	TPM1, TPM4, GP6, HGD, ABCC3, ENKUR, SPARC, CABP5, MYLK, PDGFA, PTCRA, ACRBP, CLEC1B, PF4, PF4V1, MAP3K7CL, ITGA2B, PGRMC1, ITGB3, RSU1, ITGB5, PTGS1, F13A1, TSPAN9, MEIS1, ELOVL7, NT5M, TNFSF4, EHD3, TUBB1, BMP6, TSC22D1, RHOBTB1, MYL9, CLU, PLA2G12A, SCN1B, PVALB, GRAP2, GNAZ, FHL1, SMOX, SPOCD1, CXCL5, GNG11, TREML1, ALOX12, SH3BGRL2, JAM3, CA2, PEAR1, PCYT1B, GP9, SELP, VIL1, H2BC11, AQP10, PL…	Integration of immune-mediated diseases (COVID-19 + Influenza + Sepsis + Multiple Sclerosis)	https://toppcell.cchmc.org/biosystems/go/index3/get/data for toppcell/covid19 Atlas/PBMC Atlas/disease comparison/Output by Disease by Condition by Lineage by Cell class_v2/bf5e7a36d6ed44a30f906702b40ace3ecd423398/morpheus	negative	5.59899	5.21294
PIC26	COVID-19_Mild-Lymphoid_B|COVID-19_Mild / Disease group, lineage and cell class	8.78788e-183	9.5265e-180	45195	193	197	96	FCRL2, GGA2, ARHGAP24, PLPP5, MYO1C, SPIB, SWAP70, HLA-DMA, HLA-DMB, HLA-DOA, CNFN, HLA-DOB, STRBP, PEG10, BLNK, PPP1R14A, BCL11A, CD83, BCL7A, NIBAN3, PMEPA1, VPREB3, ADAM28, MEF2C, STAP1, ABCB4, BLK, CXCR5, PLEKHG1, FCRL1, FCER2, PTPRK, CIITA, KCNG1, RASGRP3, SCN3A, OSBPL10, SLC9A7, SLC38A11, KLHL14, GNG7, CCDC191, BANK1, CDCA7L, CNR2, PNOC, CD200, LARGE2, SEMA4B, COL19A1, COBLL1, RUBCNL, AFF3,…	Integration of 5 COVID-19 PBMC Datasets	https://toppcell.cchmc.org/biosystems/go/index3/get/data for toppcell/covid19 Atlas/PBMC Atlas/integration/Output by disease.group_v2 by Lineage by Cell.class-2/ff25c0e184bd0f068014bc3f5eba3aee17511b87/morpheus	negative	5.22571	4.78616
PIC20	COVID-19_Moderate-RBC|COVID-19_Moderate / disease group, cell group and cell class	2.42542e-182	2.59571e-179	45195	200	183	95	GLRX5, CTNNAL1, MYL4, ACHE, TLCD4, SPTA1, MKRN1, BAG1, HEMGN, TENT5C, FAXDC2, RIOK3, ODAD4, BCL2L1, HEPACAM2, SLC25A37, AHSP, GPR146, YOD1, STRADB, UBB, RUNDC3A, BNIP3L, BPGM, DNAJA4, MRC2, NFIX, TMCC2, IFIT1B, FECH, FBXO7, RNF10, ASCC2, GMPR, OSBP2, ALAS2, TESC, FKBP8, TAL1, RAB3IL1, KLC3, CA1, TBCEL, RBM38, DCAF12, BBOF1, SOX6, SFRP2, ISCA1, SGIP1, ANK1, SELENBP1, TRIM58, MARCHF8, ITLN1, MFSD2B…	PBMC Atlas of COVID-19 Patients (Arunachalam et al.)	https://toppcell.cchmc.org/biosystems/go/index3/get/data for toppcell/covid19 Atlas/Covid-19_PBMC_Arunachalam_et al._Science/Output by disease group by Cell group by Cell class/0dc337cd3f4f7964b0a268139c7ddc0f58b6a279/morpheus	positive	8.75076	8.10152
PIC5	Influenza_Severe-RBC|Influenza_Severe / Disease group and Cell class	3.1724e-182	1.77598e-179	45195	200	192	96	GLRX5, MYL4, ACHE, ANKRD9, TLCD4, SPTA1, GATA1, TMEM86B, HEMGN, TENT5C, HMBS, FAXDC2, RIPOR3, BCL2L1, HEPACAM2, SLC25A37, AHSP, GPR146, STRADB, RUNDC3A, BNIP3L, BPGM, BSG, MRC2, NFIX, TMCC2, IFIT1B, FECH, FBXO7, RNF10, GMPR, KEL, OSBP2, ALAS2, SMOX, TAL1, KLC3, CA1, RBM38, DCAF12, BBOF1, SOX6, SMIM24, ESPN, KRT1, RANBP10, ANK1, SELENBP1, TRIM58, MARCHF8, ARHGEF12, MFSD2B, E2F2, XK, CR1L, AQP1, KA…	Influenza Atlas	https://toppcell.cchmc.org/biosystems/go/index3/get/data for toppcell/covid19 Atlas/PBMC Atlas/influenza/Output by disease.group_v2 by Cell.class/f19b6da3fd98da1a76d2570137a8f73a3850ebcb/morpheus	positive	30.8884	28.019
PIC26	PBMC_fresh-frozen-Mild-Moderate_convalescent_d36-51-Lymphocytic-Lymphocytic_B-B_cell-B_c01-TCL1A|Mild-Moderate_convalescent_d36-51 / Compartment, severity and other cell annotations on 10x 3' data (130k)	3.46377e-182	3.57609e-179	45195	193	190	95	FCRL2, HHEX, ARHGAP24, KCNH8, PLPP5, SPIB, SWAP70, HLA-DMA, HLA-DMB, HLA-DOB, RAPGEF5, STRBP, BLNK, DIPK1B, BCL11A, BCL7A, NIBAN3, PMEPA1, VPREB3, ADAM28, MEF2C, STAP1, ABCB4, BLK, PLEKHG1, CORO2B, FCRL1, DBNDD1, FCER2, PTPRK, CIITA, KCNG1, RASGRP3, BTK, SCN3A, ZNF860, SLC38A11, KLHL14, GNG7, CCDC191, BANK1, CDCA7L, CNR2, PNOC, CD200, LARGE2, COL19A1, FGD2, NT5E, SOBP, DTX1, COBLL1, RUBCNL, AFF3,…	Large Scale COVID-19 Single Cell Data (Ren et al.)	https://toppcell.cchmc.org/biosystems/go/index3/get/data/Output by Compartment_group by Severity_Stage group by Lineage by Cell class by Cell type by cell_type_ontology_term_id by Cell subtype-3/112706d64ee73b55dcf76f33ca064ab1fc6ce87f/morpheus	negative	5.13948	4.78616
PIC26	B_cells-Naive_B_cells_|World / Immune cells in Kidney/Urine in Lupus Nephritis	5.78333e-182	5.69947e-179	45195	193	182	94	FCRL2, HHEX, ARHGAP24, KCNH8, PLPP5, SPIB, SWAP70, HLA-DMA, HLA-DMB, HLA-DOA, HLA-DOB, STRBP, SIPA1L3, BLNK, PPP1R14A, BCL11A, CD83, BCL7A, NIBAN3, VPREB3, ADAM28, MEF2C, STAP1, LCN10, ABCB4, CXCR5, PLEKHG1, CORO2B, FCRL1, FCER2, PTPRK, CIITA, PIK3C2B, KCNG1, RASGRP3, SCN3A, SCN4A, OSBPL10, ZNF860, KLHL14, GNG7, HS3ST1, BANK1, CDCA7L, CNR2, CD200, COL19A1, FGD2, PRICKLE1, DTX1, RUBCNL, AFF3, RALG…	Rheumatoid Arthritis and Lupus Nephritis Atlas	https://toppcell.cchmc.org/biosystems/go/index3/get/data for toppcell/immune atlas/AMP_autoimmuneDisease/Output by Disease by Tissue by Cell class by cell subclass/63c3b63315276b66667d49fab09661ac320e7a36/morpheus	negative	5.3449	4.78616
PIC26	Control-Lymphoid_B|Control / Disease group, lineage and cell class	6.87661e-182	6.48225e-179	45195	193	191	95	FCRL2, GGA2, ARHGAP24, PLPP5, SPIB, SWAP70, HLA-DMA, HLA-DMB, HLA-DOA, HLA-DOB, STRBP, BLNK, PPP1R14A, SYNPO, BCL11A, BCL7A, NIBAN3, PMEPA1, VPREB3, ADAM28, MEF2C, STAP1, ABCB4, BLK, CXCR5, PLEKHG1, GUCD1, FCRL1, FCER2, PTPRK, CIITA, KCNG1, RASGRP3, SCN3A, OSBPL10, KLHL14, GNG7, CCDC191, BANK1, CDCA7L, CNR2, PNOC, CD200, LARGE2, SEMA4B, COL19A1, NT5E, COBLL1, RUBCNL, AFF3, RALGPS2, IRF8, HIP1R, C…	Integration of 5 COVID-19 PBMC Datasets	https://toppcell.cchmc.org/biosystems/go/index3/get/data for toppcell/covid19 Atlas/PBMC Atlas/integration/Output by disease.group_v2 by Lineage by Cell.class-2/0a760cd3a48c487ec899adb882fddea8914cfe0c/morpheus	negative	5.25661	4.78616
PIC12	PBMC-Control-Hematopoietic-Platelet-Platelet-plt_1|Control / Location, Disease Group, Cell group, Cell class and sub_cluster (2021.03.09)	1.10061e-181	7.97842e-179	45195	199	186	95	TPM1, GP6, HGD, ENKUR, SPARC, CABP5, MYLK, PDGFA, ARMC3, PTCRA, ACRBP, CLEC1B, PF4, PF4V1, MAP3K7CL, ITGA2B, PGRMC1, ITGB3, ITGB5, PTGS1, F13A1, TSPAN9, MEIS1, ELOVL7, NT5M, TNFSF4, TUBB1, LY6G6F, BMP6, TSC22D1, ADRA2A, RHOBTB1, MYL9, CLU, SCN1B, GRAP2, GNAZ, SMOX, SPOCD1, CXCL5, GNG11, TREML1, ALOX12, SH3BGRL2, CAVIN2, CA2, PEAR1, GP9, VEGFC, SELP, VIL1, H2BC11, AQP10, PLAAT1, CALD1, NRGN, F2RL3…	Integration of Multiple Sampling Location of COVID-19 Patients	https://toppcell.cchmc.org/biosystems/go/index3/get/data for toppcell/covid19 Atlas/All/Output by Location by disease.group_v3 by Lineage by Cell.group by Cell.class_v2 by sub_cluster-2/13a9ddcf93b0c4319ab9d484af5e2056e9754caa/morpheus	negative	5.57718	5.21294
PIC12	PBMC-Control-Hematopoietic-Platelet-Platelet-plt_1|Control / Location, Disease Group, Cell group, Cell class and sub_cluster (2021.03.01)	1.10061e-181	7.97842e-179	45195	199	186	95	TPM1, GP6, HGD, ENKUR, SPARC, CABP5, MYLK, PDGFA, ARMC3, PTCRA, ACRBP, CLEC1B, PF4, PF4V1, MAP3K7CL, ITGA2B, PGRMC1, ITGB3, ITGB5, PTGS1, F13A1, TSPAN9, MEIS1, ELOVL7, NT5M, TNFSF4, TUBB1, LY6G6F, BMP6, TSC22D1, ADRA2A, RHOBTB1, MYL9, CLU, SCN1B, GRAP2, GNAZ, SMOX, SPOCD1, CXCL5, GNG11, TREML1, ALOX12, SH3BGRL2, CAVIN2, CA2, PEAR1, GP9, VEGFC, SELP, VIL1, H2BC11, AQP10, PLAAT1, CALD1, NRGN, F2RL3…	Integration of Multiple Sampling Location of COVID-19 Patients	https://toppcell.cchmc.org/biosystems/go/index3/get/data for toppcell/covid19 Atlas/All/Output by Location by disease.group_v3 by Lineage by Cell.group by Cell.class_v2 by sub_cluster/107bc473f5e57238390f8e0ab9f7263a8f93948c/morpheus	negative	5.57718	5.21294
PIC5	Megakaryocytic-erythropoietic-Erythro-cells-Erythrocyte|Megakaryocytic-erythropoietic / Lineage, cell class and subclass	1.24383e-181	6.78913e-179	45195	200	194	96	GLRX5, MYL4, ACHE, ANKRD9, C17orf99, TLCD4, SPTA1, MKRN1, TMEM86B, TMEM63B, HEMGN, TENT5C, HMBS, BCL2L1, HEPACAM2, SLC25A37, DPM2, AHSP, GPR146, BLVRB, STRADB, UBB, RUNDC3A, BNIP3L, FBXO9, BPGM, BSG, MRC2, NFIX, TMCC2, IFIT1B, FECH, FBXO7, RNF10, ASCC2, OSBP2, ALAS2, TESC, FKBP8, PAGE2B, RAB3IL1, CA1, RBM38, DCAF12, SOX6, KRT1, ANK1, SELENBP1, TRIM58, MARCHF8, E2F2, FIS1, YBX3, CR1L, ANKH, SLC1A5…	Human Cord Blood Atlas	https://toppcell.cchmc.org/biosystems/go/index3/get/human/Output by Lineage by Cell class by cell subclass/f0ababe8daa57f6827a3e2e72c884d9e8b2687a3/morpheus	positive	30.1864	28.019
PIC20	COVID-19_Moderate-RBC|World / disease group, cell group and cell class	5.97898e-181	6.07882e-178	45195	200	179	94	GLRX5, CTNNAL1, MYL4, ACHE, TLCD4, SPTA1, MKRN1, BAG1, HEMGN, TENT5C, FAXDC2, RIOK3, ODAD4, BCL2L1, HEPACAM2, SLC25A37, AHSP, GPR146, YOD1, STRADB, UBB, RUNDC3A, BNIP3L, BPGM, DNAJA4, MRC2, NFIX, TMCC2, IFIT1B, FECH, FBXO7, RNF10, ASCC2, GMPR, OSBP2, ALAS2, TESC, FKBP8, TAL1, RAB3IL1, KLC3, CA1, TBCEL, RBM38, DCAF12, BBOF1, SOX6, SFRP2, ISCA1, SGIP1, ANK1, SELENBP1, TRIM58, MARCHF8, ITLN1, XK, TB…	PBMC Atlas of COVID-19 Patients (Arunachalam et al.)	https://toppcell.cchmc.org/biosystems/go/index3/get/data for toppcell/covid19 Atlas/Covid-19_PBMC_Arunachalam_et al._Science/Output by disease group by Cell group by Cell class/932fa98c0981ef8ef1e4945cdd4ae8c6c0858251/morpheus	positive	8.75301	8.10152
PIC12	control-Platelet|World / Cohort 1 (10x PBMC) with disease condition, cell group and cell class	9.38916e-181	6.6061e-178	45195	199	198	96	TPM1, TPM4, GP6, HGD, ABCC3, MGAT4B, ENKUR, SPARC, MYLK, PDGFA, PTCRA, ACRBP, CLEC1B, PF4, MAP3K7CL, PARVB, ITGA2B, PGRMC1, ITGB3, ITGB5, PTGS1, F13A1, MEIS1, ELOVL7, NT5M, TNFSF4, EHD3, TUBB1, LY6G6F, BMP6, TSC22D1, RHOBTB1, MYL9, CLU, PLA2G12A, SCN1B, SLC35D3, GRAP2, GNAZ, FHL1, SMOX, SPOCD1, CXCL5, GNG11, TREML1, ALOX12, SH3BGRL2, JAM3, CA2, PEAR1, GP9, SELP, VIL1, H2BC11, AQP10, PLAAT1, CALD1…	PBMC Atlas of COVID-19 Patients (Schulte-Schrepping et al.)	https://toppcell.cchmc.org/biosystems/go/index3/get/data for toppcell/covid19 Atlas/Covid-19_PBMC_Schulte-Schrepping et al._Cell/10x_PBMC/Output by Disease condition by Cell group by Cell class/fc066f428340478605e7d9ff3c0c645c427c4876/morpheus	negative	5.583	5.21294
PIC26	severe-Lymphocytic-B_cells_1|Lymphocytic / Cohort 2 (Rhapsody WB + PBMC) with disease condition, lineage and cell classs	1.01552e-180	9.17396e-178	45195	193	195	95	FCRL2, HHEX, GGA2, ARHGAP24, KCNH8, PLPP5, SPIB, SWAP70, HLA-DMA, HLA-DMB, HLA-DOA, HLA-DOB, STRBP, PEG10, SIPA1L3, BLNK, PPP1R14A, SYNPO, BCL11A, CD83, BCL7A, NIBAN3, VPREB3, ADAM28, MEF2C, STAP1, ABCB4, BLK, CXCR5, PLEKHG1, CORO2B, FCRL1, FCER2, CIITA, RASGRP3, BTK, SCN3A, OSBPL10, ZNF860, SLC38A11, KLHL14, GNG7, HS3ST1, BANK1, CDCA7L, CNR2, PNOC, CD200, SEMA4B, COL19A1, FGD2, COBLL1, RUBCNL, A…	PBMC Atlas of COVID-19 Patients (Schulte-Schrepping et al.)	https://toppcell.cchmc.org/biosystems/go/index3/get/data for toppcell/covid19 Atlas/Covid-19_PBMC_Schulte-Schrepping et al._Cell/data/Rhapsody_WB+PBMC/Output by Disease condition by Lineage by Cell class/73e39005a597e13aea571ae6ae5824d1c7448b71/morpheus	negative	5.21233	4.78616
PIC5	Megakaryocytic-erythropoietic-Erythro-cells-Erythrocyte|World / Lineage, cell class and subclass	1.71655e-180	9.14082e-178	45195	200	189	95	GLRX5, MYL4, ACHE, ANKRD9, C17orf99, TLCD4, SPTA1, GATA1, TMEM86B, HEMGN, TENT5C, HMBS, FAXDC2, RIPOR3, BCL2L1, HEPACAM2, RILP, SLC25A37, DPM2, AHSP, BLVRB, STRADB, RUNDC3A, BNIP3L, BPGM, BSG, MRC2, NFIX, TMCC2, IFIT1B, FECH, GMPR, KEL, OSBP2, ALAS2, TESC, FKBP8, PAGE2B, SMOX, TAL1, RAB3IL1, SEC14L4, CA1, DCAF12, SOX6, MPP1, KRT1, ANK1, SELENBP1, TRIM58, MARCHF8, ITLN1, ARHGEF12, E2F2, XK, CR1L, …	Human Cord Blood Atlas	https://toppcell.cchmc.org/biosystems/go/index3/get/human/Output by Lineage by Cell class by cell subclass/826457adac7477102f86aceb97a8b77929b3e6f9/morpheus	positive	30.1239	28.019
PIC12	PBMC-Mild-Hematopoietic-Platelet-Platelet|Mild / Location, Disease Group, Cell group, Cell class and sub_cluster (2021.03.01)	1.80198e-180	1.13439e-177	45195	199	190	95	TPM1, GP6, HGD, ABCC3, ENKUR, SPARC, CABP5, MYLK, PDGFA, PTCRA, ACRBP, CLEC1B, PF4, PF4V1, MAP3K7CL, ITGA2B, PGRMC1, ITGB3, RSU1, ITGB5, PTGS1, F13A1, TSPAN9, MEIS1, ELOVL7, NT5M, TNFSF4, TUBB1, LY6G6F, BMP6, TSC22D1, RHOBTB1, MYL9, CLU, PLA2G12A, SCN1B, PVALB, GRAP2, GNAZ, FHL1, SMOX, SPOCD1, CXCL5, GNG11, TREML1, ALOX12, SH3BGRL2, CAVIN2, JAM3, CA2, PEAR1, PCYT1B, GP9, SELP, VIL1, H2BC11, AQP10…	Integration of Multiple Sampling Location of COVID-19 Patients	https://toppcell.cchmc.org/biosystems/go/index3/get/data for toppcell/covid19 Atlas/All/Output by Location by disease.group_v3 by Lineage by Cell.group by Cell.class_v2 by sub_cluster/50ea3ff7ba1ca335b4e4538fae5f9b74b1fc10f7/morpheus	negative	5.63976	5.21294
PIC12	PBMC-Mild-Hematopoietic-Platelet-Platelet|Mild / Location, Disease Group, Cell group, Cell class (2021.03.09)	1.80198e-180	1.13439e-177	45195	199	190	95	TPM1, GP6, HGD, ABCC3, ENKUR, SPARC, CABP5, MYLK, PDGFA, PTCRA, ACRBP, CLEC1B, PF4, PF4V1, MAP3K7CL, ITGA2B, PGRMC1, ITGB3, RSU1, ITGB5, PTGS1, F13A1, TSPAN9, MEIS1, ELOVL7, NT5M, TNFSF4, TUBB1, LY6G6F, BMP6, TSC22D1, RHOBTB1, MYL9, CLU, PLA2G12A, SCN1B, PVALB, GRAP2, GNAZ, FHL1, SMOX, SPOCD1, CXCL5, GNG11, TREML1, ALOX12, SH3BGRL2, CAVIN2, JAM3, CA2, PEAR1, PCYT1B, GP9, SELP, VIL1, H2BC11, AQP10…	Integration of Multiple Sampling Location of COVID-19 Patients	https://toppcell.cchmc.org/biosystems/go/index3/get/data for toppcell/covid19 Atlas/All/Output by Location by disease.group_v3 by Lineage by Cell.group by Cell.class_v2-2/a1f8757dc719ed030f67d65735358a8d7a407bad/morpheus	negative	5.63976	5.21294
PIC12	PBMC-Mild-Hematopoietic-Platelet|Mild / Location, Disease Group, Cell group, Cell class (2021.03.09)	1.80198e-180	1.13439e-177	45195	199	190	95	TPM1, GP6, HGD, ABCC3, ENKUR, SPARC, CABP5, MYLK, PDGFA, PTCRA, ACRBP, CLEC1B, PF4, PF4V1, MAP3K7CL, ITGA2B, PGRMC1, ITGB3, RSU1, ITGB5, PTGS1, F13A1, TSPAN9, MEIS1, ELOVL7, NT5M, TNFSF4, TUBB1, LY6G6F, BMP6, TSC22D1, RHOBTB1, MYL9, CLU, PLA2G12A, SCN1B, PVALB, GRAP2, GNAZ, FHL1, SMOX, SPOCD1, CXCL5, GNG11, TREML1, ALOX12, SH3BGRL2, CAVIN2, JAM3, CA2, PEAR1, PCYT1B, GP9, SELP, VIL1, H2BC11, AQP10…	Integration of Multiple Sampling Location of COVID-19 Patients	https://toppcell.cchmc.org/biosystems/go/index3/get/data for toppcell/covid19 Atlas/All/Output by Location by disease.group_v3 by Lineage by Cell.group by Cell.class_v2-2/c4f55f5a0c42aeb571791925ea80e02fac320608/morpheus	negative	5.63976	5.21294
PIC12	PBMC-Mild-Hematopoietic-Platelet|Mild / Location, Disease Group, Cell group, Cell class and sub_cluster (2021.03.01)	1.80198e-180	1.13439e-177	45195	199	190	95	TPM1, GP6, HGD, ABCC3, ENKUR, SPARC, CABP5, MYLK, PDGFA, PTCRA, ACRBP, CLEC1B, PF4, PF4V1, MAP3K7CL, ITGA2B, PGRMC1, ITGB3, RSU1, ITGB5, PTGS1, F13A1, TSPAN9, MEIS1, ELOVL7, NT5M, TNFSF4, TUBB1, LY6G6F, BMP6, TSC22D1, RHOBTB1, MYL9, CLU, PLA2G12A, SCN1B, PVALB, GRAP2, GNAZ, FHL1, SMOX, SPOCD1, CXCL5, GNG11, TREML1, ALOX12, SH3BGRL2, CAVIN2, JAM3, CA2, PEAR1, PCYT1B, GP9, SELP, VIL1, H2BC11, AQP10…	Integration of Multiple Sampling Location of COVID-19 Patients	https://toppcell.cchmc.org/biosystems/go/index3/get/data for toppcell/covid19 Atlas/All/Output by Location by disease.group_v3 by Lineage by Cell.group by Cell.class_v2 by sub_cluster/726aeb280ea911f3551b18e388c4f7580ae2ea74/morpheus	negative	5.63976	5.21294
PIC26	Healthy_donor-B_naive|Healthy_donor / disease group, cell group and cell class (v2)	1.96647e-180	1.7054e-177	45195	193	196	95	FCRL2, ARHGAP24, PLPP5, MYO1C, SPIB, SWAP70, HLA-DMA, HLA-DMB, HLA-DOA, HLA-DOB, RAPGEF5, STRBP, BLNK, BCL11A, CD83, BCL7A, NIBAN3, PMEPA1, VPREB3, ADAM28, MEF2C, STAP1, ABCB4, BLK, CXCR5, PLEKHG1, GUCD1, FCRL1, DBNDD1, FCER2, PTPRK, KCNG1, RASGRP3, DTX4, SCN3A, OSBPL10, SLC9A7, SLC38A11, KLHL14, GNG7, CCDC191, BANK1, CDCA7L, CNR2, PNOC, CD200, LARGE2, SEMA4B, DIRAS1, COL19A1, COBLL1, RUBCNL, AFF…	PBMC Atlas of COVID-19 and Influenza Patients (Lee et al.)	https://toppcell.cchmc.org/biosystems/go/index3/get/data for toppcell/covid19 Atlas/Covid-19_PBMC_Lee et al._Science Immunology/Output by disease group by Cell group by Cell class-3/cf254b1466357984201595fa32408d659eb741ef/morpheus	negative	5.22209	4.78616
PIC12	COVID-19_Severe-Hematopoietic_Mega|COVID-19_Severe / Disease group, lineage and cell class	7.06403e-180	4.22464e-177	45195	199	192	95	TPM1, TPM4, GP6, HGD, ABCC3, ENDOD1, MGAT4B, ENKUR, SPARC, MYLK, PDGFA, PTCRA, ACRBP, OST4, CLEC1B, PF4, PF4V1, MAP3K7CL, PARVB, ITGA2B, PGRMC1, ITGB3, RSU1, ITGB5, PTGS1, F13A1, TSPAN9, MEIS1, ELOVL7, NT5M, TNFSF4, TUBB1, LY6G6F, TSC22D1, RHOBTB1, MYL9, CLU, PLA2G12A, SCN1B, GRAP2, GNAZ, SMOX, SPOCD1, CXCL5, GNG11, TREML1, ALOX12, SH3BGRL2, CAVIN2, JAM3, CA2, PEAR1, GP9, SELP, H2BC11, AQP10, CAL…	Integration of 5 COVID-19 PBMC Datasets	https://toppcell.cchmc.org/biosystems/go/index3/get/data for toppcell/covid19 Atlas/PBMC Atlas/integration/Output by disease.group_v2 by Lineage by Cell.class-2/2764c3c68982077a448ff5da58344e0f6cec0a52/morpheus	negative	5.60255	5.21294
PIC12	COVID-19_Severe-Hematopoietic_Mega-Platelet|COVID-19_Severe / Disease group, lineage and cell class	7.06403e-180	4.22464e-177	45195	199	192	95	TPM1, TPM4, GP6, HGD, ABCC3, ENDOD1, MGAT4B, ENKUR, SPARC, MYLK, PDGFA, PTCRA, ACRBP, OST4, CLEC1B, PF4, PF4V1, MAP3K7CL, PARVB, ITGA2B, PGRMC1, ITGB3, RSU1, ITGB5, PTGS1, F13A1, TSPAN9, MEIS1, ELOVL7, NT5M, TNFSF4, TUBB1, LY6G6F, TSC22D1, RHOBTB1, MYL9, CLU, PLA2G12A, SCN1B, GRAP2, GNAZ, SMOX, SPOCD1, CXCL5, GNG11, TREML1, ALOX12, SH3BGRL2, CAVIN2, JAM3, CA2, PEAR1, GP9, SELP, H2BC11, AQP10, CAL…	Integration of 5 COVID-19 PBMC Datasets	https://toppcell.cchmc.org/biosystems/go/index3/get/data for toppcell/covid19 Atlas/PBMC Atlas/integration/Output by disease.group_v2 by Lineage by Cell.class-2/6ebdb70cc0292e41b348d38d89f77e9a3b029bd8/morpheus	negative	5.60255	5.21294
PIC26	COVID-19-COVID-19_Mild-Lymphocyte-B-B_naive|COVID-19_Mild / Disease, condition lineage and cell class	2.63811e-179	2.19988e-176	45195	193	200	95	FCRL2, HHEX, GGA2, ARHGAP24, KCNH8, MYO1C, SPIB, SWAP70, HLA-DMA, HLA-DMB, HLA-DOA, HLA-DOB, STRBP, PEG10, BLNK, BCL11A, CD83, BCL7A, NIBAN3, PMEPA1, VPREB3, ADAM28, MEF2C, STAP1, ABCB4, BLK, CXCR5, PLEKHG1, CORO2B, GUCD1, FCRL1, FCER2, PTPRK, CIITA, PIK3C2B, KCNG1, RASGRP3, SCN3A, OSBPL10, SLC9A7, SLC38A11, KLHL14, GNG7, BANK1, CDCA7L, CNR2, PNOC, CD200, COL19A1, DTX1, COBLL1, AFF3, KHDRBS2, RAL…	Integration of immune-mediated diseases (COVID-19 + Influenza + Sepsis + Multiple Sclerosis)	https://toppcell.cchmc.org/biosystems/go/index3/get/data for toppcell/covid19 Atlas/PBMC Atlas/disease comparison/Output by Disease by Condition by Lineage by Cell class_v2/e6a43eff47195e1d39530ad49ad908fc06a8b038/morpheus	negative	5.22271	4.78616
PIC26	healthy_donor-Lymphocytic-B_cell|healthy_donor / Disease condition, Lineage, Cell class and subclass	5.97247e-179	4.62461e-176	45195	193	192	94	FCRL2, HHEX, GGA2, ARHGAP24, PLPP5, SPIB, SWAP70, HLA-DMA, HLA-DMB, HLA-DOA, HLA-DOB, STRBP, BLNK, SYNPO, BCL11A, BCL7A, NIBAN3, PMEPA1, VPREB3, ADAM28, MEF2C, STAP1, ABCB4, BLK, PLEKHG1, GUCD1, FCRL1, FCER2, CIITA, RASGRP3, DTX4, BTK, SCN3A, OSBPL10, SLC9A7, ZNF860, KLHL14, GNG7, BANK1, CDCA7L, VAV2, CNR2, PNOC, CD200, LARGE2, SEMA4B, TCF3, COL19A1, FGD2, NT5E, COBLL1, RUBCNL, AFF3, RALGPS2, IRF…	PBMC Atlas of COVID-19 patients (Wilk et al.)	https://toppcell.cchmc.org/biosystems/go/index3/get/data for toppcell/covid19 Atlas/Covid-19_PBMC_Wilk et al._Nature Medicine/Output by Condition by Lineage by Cell class by cell subclass-6/7d9e5772b6e531b50ed4e4d6304ef11235f27f37/morpheus	negative	5.20978	4.78616
PIC26	healthy_donor-Lymphocytic-B_cell-|healthy_donor / Disease condition, Lineage, Cell class and subclass	5.97247e-179	4.62461e-176	45195	193	192	94	FCRL2, HHEX, GGA2, ARHGAP24, PLPP5, SPIB, SWAP70, HLA-DMA, HLA-DMB, HLA-DOA, HLA-DOB, STRBP, BLNK, SYNPO, BCL11A, BCL7A, NIBAN3, PMEPA1, VPREB3, ADAM28, MEF2C, STAP1, ABCB4, BLK, PLEKHG1, GUCD1, FCRL1, FCER2, CIITA, RASGRP3, DTX4, BTK, SCN3A, OSBPL10, SLC9A7, ZNF860, KLHL14, GNG7, BANK1, CDCA7L, VAV2, CNR2, PNOC, CD200, LARGE2, SEMA4B, TCF3, COL19A1, FGD2, NT5E, COBLL1, RUBCNL, AFF3, RALGPS2, IRF…	PBMC Atlas of COVID-19 patients (Wilk et al.)	https://toppcell.cchmc.org/biosystems/go/index3/get/data for toppcell/covid19 Atlas/Covid-19_PBMC_Wilk et al._Nature Medicine/Output by Condition by Lineage by Cell class by cell subclass-6/975312f9d6cede4d4f5b737e481e5c73accc8c50/morpheus	negative	5.20978	4.78616
PIC12	blood-Hematopoietic|blood / Location, Lineage and Cell class from 10X Sequencing	1.96976e-178	1.12192e-175	45195	199	197	95	TPM1, GP6, HGD, ABCC3, ENKUR, SPARC, CABP5, MYLK, PDGFA, PTCRA, ACRBP, CLEC1B, PF4, PF4V1, MAP3K7CL, ITGA2B, PGRMC1, ITGB3, ITGB5, PTGS1, CHRNA2, F13A1, TSPAN9, MEIS1, ELOVL7, NT5M, TNFSF4, TUBB1, LY6G6F, BMP6, TSC22D1, RHOBTB1, MYL9, CLU, PLA2G12A, SCN1B, PVALB, GRAP2, CFAP161, GNAZ, SMOX, SPOCD1, GNG11, TREML1, ALOX12, SH3BGRL2, CAVIN2, JAM3, CA2, PEAR1, PCYT1B, GP9, SELP, VIL1, SH3TC2, AQP10, …	Human Lung Cell Atlas (HLCA)	https://toppcell.cchmc.org/biosystems/go/index3/get/data for toppcell/airway/human lung cell atlas (stanford)/Output by Location by Lineage by Cell class-2/70faab6f23190fd10070b959aaaf8c2c53136388/morpheus	negative	5.57686	5.21294
PIC12	blood-Hematopoietic-Platelet/Megakaryocyte|blood / Location, Lineage and Cell class from 10X Sequencing	1.96976e-178	1.12192e-175	45195	199	197	95	TPM1, GP6, HGD, ABCC3, ENKUR, SPARC, CABP5, MYLK, PDGFA, PTCRA, ACRBP, CLEC1B, PF4, PF4V1, MAP3K7CL, ITGA2B, PGRMC1, ITGB3, ITGB5, PTGS1, CHRNA2, F13A1, TSPAN9, MEIS1, ELOVL7, NT5M, TNFSF4, TUBB1, LY6G6F, BMP6, TSC22D1, RHOBTB1, MYL9, CLU, PLA2G12A, SCN1B, PVALB, GRAP2, CFAP161, GNAZ, SMOX, SPOCD1, GNG11, TREML1, ALOX12, SH3BGRL2, CAVIN2, JAM3, CA2, PEAR1, PCYT1B, GP9, SELP, VIL1, SH3TC2, AQP10, …	Human Lung Cell Atlas (HLCA)	https://toppcell.cchmc.org/biosystems/go/index3/get/data for toppcell/airway/human lung cell atlas (stanford)/Output by Location by Lineage by Cell class-2/be00eab0cc46a59034e97612f1d3f63c38f03f74/morpheus	negative	5.57686	5.21294
PIC26	PBMC-Control-Lymphocyte-B-B_cell-B_naive-B_naive-8|Control / Location, Disease Group, Cell group, Cell class and sub_cluster (2021.03.01)	2.24898e-178	1.68138e-175	45195	193	194	94	FCRL2, PLPP5, MYO1C, SPIB, SWAP70, HLA-DMA, HLA-DMB, CNFN, HLA-DOB, RAPGEF5, STRBP, PEG10, BLNK, PPP1R14A, BCL11A, CD83, BCL7A, TUNAR, NIBAN3, PMEPA1, VPREB3, MEF2C, STAP1, ABCB4, BLK, PLEKHG1, CORO2B, GUCD1, FCRL1, DBNDD1, FCER2, PTPRK, DTX4, OSBPL10, SGCE, DMD, KLHL14, GNG7, HS3ST1, WASF1, CCDC191, BANK1, CDCA7L, QSOX2, CNR2, PNOC, CD200, DIRAS1, COL19A1, HTR3A, DTX1, RUBCNL, AFF3, KHDRBS2, RAL…	Integration of Multiple Sampling Location of COVID-19 Patients	https://toppcell.cchmc.org/biosystems/go/index3/get/data for toppcell/covid19 Atlas/All/Output by Location by disease.group_v3 by Lineage by Cell.group by Cell.class_v2 by sub_cluster/e9c907b8ec4329946338cca5ce8e954fa2cec37b/morpheus	negative	5.22905	4.78616
PIC12	COVID-19_Moderate-Platelet|COVID-19_Moderate / disease group, cell group and cell class	7.62604e-178	4.24256e-175	45195	199	190	94	TPM1, TPM4, GP6, HGD, ABCC3, ENKUR, SPARC, CABP5, MYLK, PDGFA, PTCRA, ACRBP, CLEC1B, PF4, PF4V1, MAP3K7CL, ITGA2B, PGRMC1, ITGB3, RSU1, ITGB5, PTGS1, F13A1, TSPAN9, MEIS1, ELOVL7, NT5M, TNFSF4, TUBB1, LY6G6F, BMP6, TSC22D1, RHOBTB1, MYL9, CLU, PLA2G12A, SCN1B, PVALB, GRAP2, GNAZ, SMOX, SPOCD1, CXCL5, GNG11, TREML1, ALOX12, SH3BGRL2, CAVIN2, JAM3, CA2, PEAR1, GP9, SELP, H2BC11, AQP10, PLAAT1, CALD…	PBMC Atlas of COVID-19 Patients (Arunachalam et al.)	https://toppcell.cchmc.org/biosystems/go/index3/get/data for toppcell/covid19 Atlas/Covid-19_PBMC_Arunachalam_et al._Science/Output by disease group by Cell group by Cell class/3bf4ab3fd3a391da98a83e2aac0881a0e5c8f8b0/morpheus	negative	5.6296	5.21294
PIC26	Healthy/Control-B_naive|World / Disease group and Cell class	8.30733e-178	5.81004e-175	45195	193	196	94	FCRL2, KCNH8, PLPP5, MYO1C, SPIB, SWAP70, HLA-DMA, HLA-DMB, HLA-DOA, HLA-DOB, RAPGEF5, STRBP, BLNK, BCL11A, CD83, BCL7A, NIBAN3, PMEPA1, VPREB3, ADAM28, MEF2C, STAP1, ABCB4, BLK, CXCR5, PLEKHG1, GUCD1, FCRL1, DBNDD1, FCER2, PTPRK, KCNG1, DTX4, SCN3A, OSBPL10, SLC9A7, SGCE, SLC38A11, KLHL14, GNG7, CCDC191, BANK1, CDCA7L, TCTN1, CNR2, PNOC, CD200, LARGE2, DIRAS1, COL19A1, COBLL1, RUBCNL, AFF3, KHDR…	Influenza Atlas	https://toppcell.cchmc.org/biosystems/go/index3/get/data for toppcell/covid19 Atlas/PBMC Atlas/influenza/Output by disease.group_v2 by Cell.class/ec935a4e16495c87b17070eb13c1e28bdb64e7ee/morpheus	negative	5.27637	4.78616
PIC26	mild-Lymphocytic-B_cells_1|Lymphocytic / Cohort 2 (Rhapsody WB + PBMC) with disease condition, lineage and cell classs	8.30733e-178	5.81004e-175	45195	193	196	94	FCRL2, HHEX, GGA2, ARHGAP24, KCNH8, PLPP5, SPIB, SWAP70, HLA-DMA, HLA-DMB, HLA-DOA, HLA-DOB, STRBP, SIPA1L3, BLNK, SYNPO, BCL11A, CD83, BCL7A, NIBAN3, VPREB3, ADAM28, MEF2C, STAP1, ABCB4, BLK, CXCR5, PLEKHG1, FCRL1, FCER2, CIITA, KCNG1, RASGRP3, DTX4, BTK, OSBPL10, SLC9A7, KLHL14, GNG7, BANK1, CDCA7L, CNR2, PNOC, CD200, LARGE2, SEMA4B, TCF3, COL19A1, FGD2, COBLL1, RUBCNL, AFF3, KHDRBS2, RALGPS2, …	PBMC Atlas of COVID-19 Patients (Schulte-Schrepping et al.)	https://toppcell.cchmc.org/biosystems/go/index3/get/data for toppcell/covid19 Atlas/Covid-19_PBMC_Schulte-Schrepping et al._Cell/data/Rhapsody_WB+PBMC/Output by Disease condition by Lineage by Cell class/1988088dd7e1ba947339fd1331beed482955e607/morpheus	negative	5.21274	4.78616
PIC12	COVID-19-COVID-19_Mild-Others|COVID-19_Mild / Disease, condition lineage and cell class	1.37063e-177	7.28625e-175	45195	199	200	95	TPM1, GP6, HGD, ABCC3, ENKUR, SPARC, CABP5, MYLK, PDGFA, PTCRA, ACRBP, CLEC1B, PF4, PF4V1, MAP3K7CL, ITGA2B, PGRMC1, ITGB3, RSU1, ITGB5, PTGS1, F13A1, TSPAN9, MEIS1, ELOVL7, NT5M, TNFSF4, TUBB1, BMP6, TSC22D1, RHOBTB1, MYL9, CLU, PLA2G12A, SCN1B, PVALB, GRAP2, GNAZ, FHL1, SMOX, SPOCD1, CXCL5, GNG11, TREML1, ALOX12, SH3BGRL2, JAM3, CA2, PEAR1, PCYT1B, GP9, SELP, VIL1, H2BC11, AQP10, PLAAT1, CALD1,…	Integration of immune-mediated diseases (COVID-19 + Influenza + Sepsis + Multiple Sclerosis)	https://toppcell.cchmc.org/biosystems/go/index3/get/data for toppcell/covid19 Atlas/PBMC Atlas/disease comparison/Output by Disease by Condition by Lineage by Cell class_v2/ecf94be4bb961ec343471547f2ea327bc6f709f4/morpheus	negative	5.60479	5.21294
PIC12	COVID-19-COVID-19_Severe-Others-Platelet|COVID-19_Severe / Disease, condition lineage and cell class	1.37063e-177	7.28625e-175	45195	199	200	95	TPM1, TPM4, GP6, HGD, ABCC3, ENDOD1, MGAT4B, ENKUR, SPARC, MYLK, PDGFA, PTCRA, ACRBP, OST4, CLEC1B, PF4, PF4V1, MAP3K7CL, PARVB, ITGA2B, PGRMC1, ITGB3, RSU1, ITGB5, PTGS1, F13A1, TSPAN9, MEIS1, ELOVL7, NT5M, TNFSF4, EHD3, TUBB1, TSC22D1, RHOBTB1, MYL9, CLU, PLA2G12A, SCN1B, GRAP2, GNAZ, FHL1, SMOX, SPOCD1, CXCL5, GNG11, TREML1, ALOX12, SH3BGRL2, JAM3, CA2, PEAR1, GP9, SELP, H2BC11, AQP10, CALD1, …	Integration of immune-mediated diseases (COVID-19 + Influenza + Sepsis + Multiple Sclerosis)	https://toppcell.cchmc.org/biosystems/go/index3/get/data for toppcell/covid19 Atlas/PBMC Atlas/disease comparison/Output by Disease by Condition by Lineage by Cell class_v2/af373636f540544addd94f51ce94ea2cb1f3ecc9/morpheus	negative	5.58135	5.21294
PIC12	Healthy_donor-Platelet|World / disease group, cell group and cell class (v2)	1.49816e-177	7.79106e-175	45195	199	191	94	TPM1, GP6, HGD, ABCC3, MGAT4B, ENKUR, SPARC, CABP5, MYLK, PDGFA, ARMC3, PTCRA, ACRBP, CLEC1B, PF4, MAP3K7CL, PARVB, ITGA2B, PGRMC1, ITGB3, ITGB5, PTGS1, F13A1, TSPAN9, MEIS1, ELOVL7, NT5M, TNFSF4, TUBB1, LY6G6F, BMP6, TSC22D1, RHOBTB1, MYL9, CLU, PLA2G12A, SCN1B, PVALB, GRAP2, GNAZ, FHL1, SMOX, SPOCD1, CXCL5, GNG11, TREML1, ALOX12, SH3BGRL2, CAVIN2, JAM3, CA2, PEAR1, GP9, SELP, VIL1, H2BC11, AQP1…	PBMC Atlas of COVID-19 and Influenza Patients (Lee et al.)	https://toppcell.cchmc.org/biosystems/go/index3/get/data for toppcell/covid19 Atlas/Covid-19_PBMC_Lee et al._Science Immunology/Output by disease group by Cell group by Cell class-3/defae87313d6345e3f451250fd66fe8831bb441c/morpheus	negative	5.63718	5.21294
PIC12	PBMC-Severe-Hematopoietic-Platelet-Platelet|Severe / Location, Disease Group, Cell group, Cell class and sub_cluster (2021.03.01)	2.92839e-177	1.40106e-174	45195	199	192	94	TPM1, TPM4, GP6, HGD, ABCC3, ENDOD1, MGAT4B, ENKUR, SPARC, MYLK, PDGFA, PTCRA, ACRBP, OST4, CLEC1B, PF4, PF4V1, MAP3K7CL, PARVB, ITGA2B, PGRMC1, ITGB3, RSU1, ITGB5, PTGS1, F13A1, TSPAN9, MEIS1, ELOVL7, NT5M, TNFSF4, TUBB1, LY6G6F, TSC22D1, RHOBTB1, MYL9, CLU, PLA2G12A, SCN1B, GRAP2, GNAZ, SMOX, SPOCD1, CXCL5, GNG11, TREML1, ALOX12, SH3BGRL2, CAVIN2, JAM3, CA2, PEAR1, GP9, SELP, H2BC11, AQP10, CAL…	Integration of Multiple Sampling Location of COVID-19 Patients	https://toppcell.cchmc.org/biosystems/go/index3/get/data for toppcell/covid19 Atlas/All/Output by Location by disease.group_v3 by Lineage by Cell.group by Cell.class_v2 by sub_cluster/3276bd4f1023a020ebb26ec33424b6e9897d31c9/morpheus	negative	5.59502	5.21294
PIC12	PBMC-Severe-Hematopoietic-Platelet-Platelet|Severe / Location, Disease Group, Cell group, Cell class and sub_cluster (2021.03.09)	2.92839e-177	1.40106e-174	45195	199	192	94	TPM1, TPM4, GP6, HGD, ABCC3, ENDOD1, MGAT4B, ENKUR, SPARC, MYLK, PDGFA, PTCRA, ACRBP, OST4, CLEC1B, PF4, PF4V1, MAP3K7CL, PARVB, ITGA2B, PGRMC1, ITGB3, RSU1, ITGB5, PTGS1, F13A1, TSPAN9, MEIS1, ELOVL7, NT5M, TNFSF4, TUBB1, LY6G6F, TSC22D1, RHOBTB1, MYL9, CLU, PLA2G12A, SCN1B, GRAP2, GNAZ, SMOX, SPOCD1, CXCL5, GNG11, TREML1, ALOX12, SH3BGRL2, CAVIN2, JAM3, CA2, PEAR1, GP9, SELP, H2BC11, AQP10, CAL…	Integration of Multiple Sampling Location of COVID-19 Patients	https://toppcell.cchmc.org/biosystems/go/index3/get/data for toppcell/covid19 Atlas/All/Output by Location by disease.group_v3 by Lineage by Cell.group by Cell.class_v2 by sub_cluster-2/f48202c271c9233c78de255a2fa131b219f688d7/morpheus	negative	5.59502	5.21294
PIC12	PBMC-Severe-Hematopoietic-Platelet|Severe / Location, Disease Group, Cell group, Cell class (2021.03.09)	2.92839e-177	1.40106e-174	45195	199	192	94	TPM1, TPM4, GP6, HGD, ABCC3, ENDOD1, MGAT4B, ENKUR, SPARC, MYLK, PDGFA, PTCRA, ACRBP, OST4, CLEC1B, PF4, PF4V1, MAP3K7CL, PARVB, ITGA2B, PGRMC1, ITGB3, RSU1, ITGB5, PTGS1, F13A1, TSPAN9, MEIS1, ELOVL7, NT5M, TNFSF4, TUBB1, LY6G6F, TSC22D1, RHOBTB1, MYL9, CLU, PLA2G12A, SCN1B, GRAP2, GNAZ, SMOX, SPOCD1, CXCL5, GNG11, TREML1, ALOX12, SH3BGRL2, CAVIN2, JAM3, CA2, PEAR1, GP9, SELP, H2BC11, AQP10, CAL…	Integration of Multiple Sampling Location of COVID-19 Patients	https://toppcell.cchmc.org/biosystems/go/index3/get/data for toppcell/covid19 Atlas/All/Output by Location by disease.group_v3 by Lineage by Cell.group by Cell.class_v2-2/9ae14279e9b91e04ea2c5bbbeadb111a1b966bd1/morpheus	negative	5.59502	5.21294
PIC12	PBMC-Severe-Hematopoietic-Platelet|Severe / Location, Disease Group, Cell group, Cell class and sub_cluster (2021.03.01)	2.92839e-177	1.40106e-174	45195	199	192	94	TPM1, TPM4, GP6, HGD, ABCC3, ENDOD1, MGAT4B, ENKUR, SPARC, MYLK, PDGFA, PTCRA, ACRBP, OST4, CLEC1B, PF4, PF4V1, MAP3K7CL, PARVB, ITGA2B, PGRMC1, ITGB3, RSU1, ITGB5, PTGS1, F13A1, TSPAN9, MEIS1, ELOVL7, NT5M, TNFSF4, TUBB1, LY6G6F, TSC22D1, RHOBTB1, MYL9, CLU, PLA2G12A, SCN1B, GRAP2, GNAZ, SMOX, SPOCD1, CXCL5, GNG11, TREML1, ALOX12, SH3BGRL2, CAVIN2, JAM3, CA2, PEAR1, GP9, SELP, H2BC11, AQP10, CAL…	Integration of Multiple Sampling Location of COVID-19 Patients	https://toppcell.cchmc.org/biosystems/go/index3/get/data for toppcell/covid19 Atlas/All/Output by Location by disease.group_v3 by Lineage by Cell.group by Cell.class_v2 by sub_cluster/35ae787e90e7e5e333978125e19de1590316c769/morpheus	negative	5.59502	5.21294
PIC5	10x_3'_v3-spleen_(10x_3'_v3)-hematologic|spleen_(10x_3'_v3) / Per Platform+tissue_group, by lineage_subgroup, cell_group, cell_type	4.80833e-177	2.49953e-174	45195	200	183	93	GLRX5, MYL4, ACHE, ANKRD9, C17orf99, TLCD4, SPTA1, EMID1, GATA1, TMEM86B, HEMGN, HMBS, FAXDC2, RIPOR3, BCL2L1, HEPACAM2, SLC25A37, AHSP, BLVRB, STRADB, RUNDC3A, BNIP3L, BPGM, BSG, KCNH2, NFIX, TMCC2, IFIT1B, FECH, FBXO7, GMPR, KEL, OSBP2, ALAS2, TESC, PAGE2B, SMOX, TAL1, SEC14L4, KLC3, CA1, DCAF12, SOX6, MPP1, KRT1, ANK1, SELENBP1, TRIM58, MARCHF8, ARHGEF12, MFSD2B, E2F2, XK, CR1L, AQP1, KANK2, S…	Immune and Hematologic Cells from 24 tissues of the Tabula Sapiens: a multiple organ single cell transcriptomic atlas of humans.	https://toppcell.cchmc.org/biosystems/go/index3/get/czidl/Tabula/Output by assay by tissue_group by lineage_subgroup by cell_group by cell_type by sex-2/1db466cf757813322db1cdcc0bf1d91c062fd9de/morpheus	positive	30.0835	28.019
PIC26	MS-Multiple_Sclerosis-Lymphocyte-B-B_naive|Multiple_Sclerosis / Disease, condition lineage and cell class	1.07232e-176	7.04515e-174	45195	193	200	94	FCRL2, HHEX, GGA2, ARHGAP24, SPIB, SWAP70, HLA-DMA, HLA-DMB, HLA-DOA, CNFN, HLA-DOB, STRBP, TTC21A, BLNK, PPP1R14A, BCL11A, GCNT1, CD83, BCL7A, NIBAN3, VPREB3, ADAM28, MEF2C, STAP1, ABCB4, BLK, CXCR5, PLEKHG1, GUCD1, FCRL1, FCER2, KCNG1, RASGRP3, BTK, SCN3A, CCR6, ZNF860, SLC38A11, KLHL14, GNG7, HS3ST1, BANK1, CDCA7L, TCTN1, CNR2, PNOC, CD200, COL19A1, FGD2, NT5E, SOBP, COBLL1, AFF3, KHDRBS2, RAL…	Integration of immune-mediated diseases (COVID-19 + Influenza + Sepsis + Multiple Sclerosis)	https://toppcell.cchmc.org/biosystems/go/index3/get/data for toppcell/covid19 Atlas/PBMC Atlas/disease comparison/Output by Disease by Condition by Lineage by Cell class_v2/4d16545608aa4289a5e406512100c617ccee6a97/morpheus	negative	5.15998	4.78616
PIC26	severe-B_naive|severe / Cohort 1 (10x PBMC) with disease condition, cell group and cell class	1.07232e-176	7.04515e-174	45195	193	200	94	FCRL2, HHEX, ARHGAP24, KCNH8, SPIB, SWAP70, HLA-DMA, HLA-DMB, HLA-DOA, HLA-DOB, STRBP, PEG10, BLNK, PPP1R14A, BCL11A, CD83, BCL7A, NIBAN3, PMEPA1, VPREB3, ADAM28, MEF2C, STAP1, ABCB4, BLK, CXCR5, PLEKHG1, FCRL1, FCER2, PTPRK, CIITA, KCNG1, RASGRP3, SCN3A, SLC9A7, SGCE, ZNF860, SLC38A11, KLHL14, GNG7, BANK1, CDCA7L, CNR2, PNOC, CD200, DIRAS1, COL19A1, FGD2, NT5E, COBLL1, AFF3, KHDRBS2, RALGPS2, IR…	PBMC Atlas of COVID-19 Patients (Schulte-Schrepping et al.)	https://toppcell.cchmc.org/biosystems/go/index3/get/data for toppcell/covid19 Atlas/Covid-19_PBMC_Schulte-Schrepping et al._Cell/10x_PBMC/Output by Disease condition by Cell group by Cell class/306df1f498ac2188eaf9f2a8d002bb73bdb9642d/morpheus	negative	5.2077	4.78616
PIC26	(100)_CD19+_Naive_B_cell|World / immune cells in Peripheral Blood (logTPM normalization)	2.54661e-176	1.57752e-173	45195	193	192	93	FCRL2, HHEX, GGA2, ARHGAP24, PLPP5, SPIB, SWAP70, HLA-DMA, HLA-DMB, HLA-DOA, HLA-DOB, STRBP, BLNK, PPP1R14A, SYNPO, BCL11A, BCL7A, NIBAN3, VPREB3, ADAM28, MEF2C, ABCB4, BLK, CXCR5, PLEKHG1, GUCD1, FCER2, CIITA, KCNG1, RASGRP3, BTK, OSBPL10, SLC9A7, ZNF860, GNG7, BANK1, CDCA7L, TCTN1, CNR2, PNOC, CD200, LARGE2, SEMA4B, TCF3, COL19A1, SOBP, COBLL1, RUBCNL, AFF3, RALGPS2, IRF8, CXXC5, POU2AF1, POU2F…	Human Blood Atlas	https://toppcell.cchmc.org/biosystems/go/index3/get/Kang/pbmc8k_shred/Output by lineage by cell type by subtype-2/ae7e6ed7b6cc1dd45bc0547783515beecad7792a/morpheus	negative	5.23219	4.78616
PIC26	Healthy-B_naive|Healthy / disease group, cell group and cell class	2.54661e-176	1.57752e-173	45195	193	192	93	FCRL2, ARHGAP24, KCNH8, PLPP5, SPIB, SWAP70, HLA-DMA, HLA-DMB, MAP2, HLA-DOB, RAPGEF5, STRBP, PEG10, BLNK, SYNPO, BCL11A, BCL7A, NIBAN3, VPREB3, ADAM28, MEF2C, STAP1, ABCB4, BLK, CXCR5, PLEKHG1, CORO2B, FCRL1, DBNDD1, FCER2, PTPRK, KCNG1, RASGRP3, WNT16, SCN3A, OSBPL10, SGCE, ZNF860, SLC38A11, KLHL14, GNG7, CCDC191, BANK1, CDCA7L, CNR2, PNOC, CD200, LARGE2, TEAD2, COL19A1, SOBP, DTX1, COBLL1, RUB…	PBMC Atlas of COVID-19 Patients (Arunachalam et al.)	https://toppcell.cchmc.org/biosystems/go/index3/get/data for toppcell/covid19 Atlas/Covid-19_PBMC_Arunachalam_et al._Science/Output by disease group by Cell group by Cell class/5fddf679dcc9c0077d6bfe04c1e602863fb959eb/morpheus	negative	5.27302	4.78616
PIC5	Megakaryocytic-erythropoietic-Erythro-cells|Megakaryocytic-erythropoietic / Lineage, cell class and subclass	7.664e-176	3.89135e-173	45195	200	196	94	GLRX5, MYL4, ACHE, ANKRD9, C17orf99, TLCD4, SPTA1, MKRN1, TMEM86B, TMEM63B, HEMGN, TENT5C, HMBS, BCL2L1, HEPACAM2, SLC25A37, DPM2, AHSP, BLVRB, STRADB, UBB, BNIP3L, FBXO9, BPGM, CHPT1, BSG, MRC2, NFIX, TMCC2, IFIT1B, FECH, FBXO7, RNF10, ASCC2, KEL, ALAS2, TESC, FKBP8, RAB3IL1, CA1, RBM38, DCAF12, SOX6, KRT1, PSMF1, ANK1, SELENBP1, TRIM58, MARCHF8, E2F2, FIS1, YBX3, CR1L, ANKH, SLC1A5, SLC2A1, TSP…	Human Cord Blood Atlas	https://toppcell.cchmc.org/biosystems/go/index3/get/human/Output by Lineage by Cell class by cell subclass/092caba6726d1acd409a8be335100764d0724e64/morpheus	positive	30.158	28.019
PIC20	Smart-seq2-blood_(Smart-seq2)-hematologic-erythrocytic|blood_(Smart-seq2) / Per Platform+tissue_group, by lineage_subgroup, cell_group, cell_type	7.70563e-176	7.1221e-173	45195	200	187	93	GLRX5, CTNNAL1, PLVAP, MYL4, C9orf78, TLCD4, MKRN1, BAG1, HEMGN, TENT5C, FAXDC2, RIOK3, BCL2L1, SLC25A37, AHSP, GPR146, OR2W3, YOD1, STRADB, UBB, RUNDC3A, BNIP3L, BPGM, CHPT1, NFIX, TMCC2, IFIT1B, FECH, POC1B, FBXO7, RNF10, ASCC2, GMPR, OSBP2, ALAS2, TESC, FKBP8, RAB3IL1, KLC3, CA1, RBM38, DCAF12, BBOF1, SMIM24, ISCA1, ANK1, SELENBP1, TRIM58, MARCHF8, ITLN1, ARHGEF12, MFSD2B, TBC1D22B, YBX3, CR1L…	Immune and Hematologic Cells from 24 tissues of the Tabula Sapiens: a multiple organ single cell transcriptomic atlas of humans.	https://toppcell.cchmc.org/biosystems/go/index3/get/czidl/Tabula/Output by assay by tissue_group by lineage_subgroup by cell_group by cell_type by sex-2/13023661c26aaf9e42262a4ff91f2fb26e8a3eaf/morpheus	positive	8.73749	8.10152
PIC20	Smart-seq2-blood_(Smart-seq2)-hematologic-erythrocytic-erythrocyte|blood_(Smart-seq2) / Per Platform+tissue_group, by lineage_subgroup, cell_group, cell_type	7.70563e-176	7.1221e-173	45195	200	187	93	GLRX5, CTNNAL1, PLVAP, MYL4, C9orf78, TLCD4, MKRN1, BAG1, HEMGN, TENT5C, FAXDC2, RIOK3, BCL2L1, SLC25A37, AHSP, GPR146, OR2W3, YOD1, STRADB, UBB, RUNDC3A, BNIP3L, BPGM, CHPT1, NFIX, TMCC2, IFIT1B, FECH, POC1B, FBXO7, RNF10, ASCC2, GMPR, OSBP2, ALAS2, TESC, FKBP8, RAB3IL1, KLC3, CA1, RBM38, DCAF12, BBOF1, SMIM24, ISCA1, ANK1, SELENBP1, TRIM58, MARCHF8, ITLN1, ARHGEF12, MFSD2B, TBC1D22B, YBX3, CR1L…	Immune and Hematologic Cells from 24 tissues of the Tabula Sapiens: a multiple organ single cell transcriptomic atlas of humans.	https://toppcell.cchmc.org/biosystems/go/index3/get/czidl/Tabula/Output by assay by tissue_group by lineage_subgroup by cell_group by cell_type by sex-2/c4ba9dfedbcf0357a8627af03f4fe1770e985a03/morpheus	positive	8.73749	8.10152
PIC5	COVID-19-COVID-19_Mild-Others-RBC|COVID-19_Mild / Disease, condition lineage and cell class	1.46242e-175	7.25658e-173	45195	200	197	94	GLRX5, MYL4, TLCD4, MKRN1, GATA1, TMEM86B, HEMGN, HMBS, FAXDC2, RIOK3, BCL2L1, RILP, SLC25A37, DPM2, AHSP, GPR146, BLVRB, STRADB, BNIP3L, BPGM, MRC2, NFIX, TMCC2, FECH, FBXO7, RNF10, ASCC2, GMPR, OSBP2, ALAS2, TESC, PAGE2B, SMOX, DNAJB2, TAL1, CA1, DCAF12, SOX6, ESPN, MPP1, KRT1, ANK1, SELENBP1, TRIM58, MARCHF8, DPCD, ARHGEF12, MFSD2B, E2F2, XK, TBC1D22B, YBX3, CR1L, KANK2, SLC1A5, TSPAN5, RHAG, …	Integration of immune-mediated diseases (COVID-19 + Influenza + Sepsis + Multiple Sclerosis)	https://toppcell.cchmc.org/biosystems/go/index3/get/data for toppcell/covid19 Atlas/PBMC Atlas/disease comparison/Output by Disease by Condition by Lineage by Cell class_v2/3bae601e5d9689ea57e923814af8cdcae690becc/morpheus	positive	30.3307	28.019
PIC26	PBMC-Mild-Lymphocyte-B-B_cell-B_naive-|Mild / Location, Disease Group, Cell group, Cell class and sub_cluster (2021.03.09)	1.79295e-175	1.05062e-172	45195	193	195	93	FCRL2, ARHGAP24, KCNH8, PLPP5, MYO1C, SPIB, SWAP70, HLA-DMA, HLA-DMB, HLA-DOA, HLA-DOB, STRBP, BLNK, BCL11A, CD83, BCL7A, NIBAN3, PMEPA1, VPREB3, ADAM28, MEF2C, STAP1, ABCB4, BLK, CXCR5, PLEKHG1, CORO2B, GUCD1, FCRL1, FCER2, PTPRK, CIITA, KCNG1, RASGRP3, SCN3A, OSBPL10, SLC9A7, SLC38A11, KLHL14, GNG7, CCDC191, BANK1, CDCA7L, CNR2, PNOC, CD200, LARGE2, COL19A1, COBLL1, RUBCNL, AFF3, KHDRBS2, RALGP…	Integration of Multiple Sampling Location of COVID-19 Patients	https://toppcell.cchmc.org/biosystems/go/index3/get/data for toppcell/covid19 Atlas/All/Output by Location by disease.group_v3 by Lineage by Cell.group by Cell.class_v2 by sub_cluster-2/4b882a71f0e02fef5580e9d9bc42245cf9df2e57/morpheus	negative	5.31351	4.78616
PIC26	PBMC-Mild-Lymphocyte-B-B_cell-B_naive|Mild / Location, Disease Group, Cell group, Cell class (2021.03.09)	1.79295e-175	1.05062e-172	45195	193	195	93	FCRL2, ARHGAP24, KCNH8, PLPP5, MYO1C, SPIB, SWAP70, HLA-DMA, HLA-DMB, HLA-DOA, HLA-DOB, STRBP, BLNK, BCL11A, CD83, BCL7A, NIBAN3, PMEPA1, VPREB3, ADAM28, MEF2C, STAP1, ABCB4, BLK, CXCR5, PLEKHG1, CORO2B, GUCD1, FCRL1, FCER2, PTPRK, CIITA, KCNG1, RASGRP3, SCN3A, OSBPL10, SLC9A7, SLC38A11, KLHL14, GNG7, CCDC191, BANK1, CDCA7L, CNR2, PNOC, CD200, LARGE2, COL19A1, COBLL1, RUBCNL, AFF3, KHDRBS2, RALGP…	Integration of Multiple Sampling Location of COVID-19 Patients	https://toppcell.cchmc.org/biosystems/go/index3/get/data for toppcell/covid19 Atlas/All/Output by Location by disease.group_v3 by Lineage by Cell.group by Cell.class_v2-2/b74645072a063732d5be43036ce0e9568eff3d14/morpheus	negative	5.31351	4.78616
PIC5	SmallIntestine_GW_trimst-1.5-Hematopoietic-Red_blood_cells-RBC|SmallIntestine_GW_trimst-1.5 / Per Region, Age_group, Lineage, cell class, cell type	3.26866e-175	1.5514e-172	45195	200	172	91	GLRX5, EMC3, MYL4, ANKRD9, C17orf99, TLCD4, SPTA1, MKRN1, MARCHF2, GATA1, TMEM86B, HEMGN, TENT5C, HMBS, FAXDC2, RIOK3, RIPOR3, BCL2L1, RILP, SLC25A37, AHSP, GPR146, BLVRB, STRADB, RUNDC3A, BNIP3L, FBXO9, BPGM, CHPT1, TMCC2, IFIT1B, FECH, FBXO7, GMPR, OSBP2, ALAS2, TESC, FKBP8, PAGE2B, SMOX, TAL1, KLC3, CA1, RBM38, DCAF12, MPP1, KRT1, ANK1, SELENBP1, TRIM58, MARCHF8, TMEM158, MFSD2B, SIAH2, E2F2, …	Cells of the human intestinal tract mapped across space and time	https://toppcell.cchmc.org/biosystems/go/index3/get/SingleCell_GI-developmentAtlas/Output by SampleGroup by Lineage by cell class by cell type-5/246de99659a5ee15035714df12a24c435e424def/morpheus	positive	30.1759	28.019
PIC5	SmallIntestine_GW_trimst-1.5-Hematopoietic-Red_blood_cells|SmallIntestine_GW_trimst-1.5 / Per Region, Age_group, Lineage, cell class, cell type	3.26866e-175	1.5514e-172	45195	200	172	91	GLRX5, EMC3, MYL4, ANKRD9, C17orf99, TLCD4, SPTA1, MKRN1, MARCHF2, GATA1, TMEM86B, HEMGN, TENT5C, HMBS, FAXDC2, RIOK3, RIPOR3, BCL2L1, RILP, SLC25A37, AHSP, GPR146, BLVRB, STRADB, RUNDC3A, BNIP3L, FBXO9, BPGM, CHPT1, TMCC2, IFIT1B, FECH, FBXO7, GMPR, OSBP2, ALAS2, TESC, FKBP8, PAGE2B, SMOX, TAL1, KLC3, CA1, RBM38, DCAF12, MPP1, KRT1, ANK1, SELENBP1, TRIM58, MARCHF8, TMEM158, MFSD2B, SIAH2, E2F2, …	Cells of the human intestinal tract mapped across space and time	https://toppcell.cchmc.org/biosystems/go/index3/get/SingleCell_GI-developmentAtlas/Output by SampleGroup by Lineage by cell class by cell type-5/97dc5e7d41a83380d064beb39366339346c0dbd9/morpheus	positive	30.1759	28.019
PIC26	Healthy/Control-B_naive|Healthy/Control / Disease group and Cell class	3.40432e-175	1.89254e-172	45195	193	196	93	FCRL2, ARHGAP24, KCNH8, PLPP5, MYO1C, SPIB, SWAP70, HLA-DMA, HLA-DMB, HLA-DOA, HLA-DOB, STRBP, BLNK, BCL11A, CD83, BCL7A, NIBAN3, PMEPA1, VPREB3, ADAM28, MEF2C, STAP1, ABCB4, BLK, CXCR5, PLEKHG1, GUCD1, FCRL1, DBNDD1, FCER2, PTPRK, KCNG1, DTX4, SCN3A, OSBPL10, SLC9A7, SGCE, KLHL14, GNG7, CCDC191, BANK1, CDCA7L, CNR2, PNOC, CD200, LARGE2, SEMA4B, DIRAS1, COL19A1, COBLL1, RUBCNL, AFF3, KHDRBS2, RAL…	Influenza Atlas	https://toppcell.cchmc.org/biosystems/go/index3/get/data for toppcell/covid19 Atlas/PBMC Atlas/influenza/Output by disease.group_v2 by Cell.class/e92d2c814d2dcb049f3e455fe66fd40898b3524d/morpheus	negative	5.26447	4.78616
PIC26	COVID-19_Mild-Lymphoid_B-B_naive|COVID-19_Mild / Disease group, lineage and cell class	3.40432e-175	1.89254e-172	45195	193	196	93	FCRL2, ARHGAP24, KCNH8, PLPP5, MYO1C, SPIB, SWAP70, HLA-DMA, HLA-DMB, HLA-DOA, HLA-DOB, STRBP, BLNK, BCL11A, CD83, BCL7A, NIBAN3, PMEPA1, VPREB3, ADAM28, MEF2C, STAP1, ABCB4, BLK, CXCR5, PLEKHG1, CORO2B, GUCD1, FCRL1, FCER2, PTPRK, CIITA, KCNG1, RASGRP3, SCN3A, OSBPL10, SLC9A7, SLC38A11, KLHL14, GNG7, CCDC191, BANK1, CDCA7L, CNR2, PNOC, CD200, LARGE2, COL19A1, COBLL1, RUBCNL, AFF3, KHDRBS2, RALGP…	Integration of 5 COVID-19 PBMC Datasets	https://toppcell.cchmc.org/biosystems/go/index3/get/data for toppcell/covid19 Atlas/PBMC Atlas/integration/Output by disease.group_v2 by Lineage by Cell.class-2/4b3ceb1f85be0fa8d53dc5548326ab0a5239a8b9/morpheus	negative	5.31824	4.78616
PIC26	PBMC-Severe-Lymphocyte-B-B_cell|Severe / Location, Disease Group, Cell group, Cell class (2021.03.09)	6.43439e-175	3.32152e-172	45195	193	197	93	FCRL2, GGA2, ARHGAP24, PLPP5, SPIB, SWAP70, HLA-DMA, HLA-DMB, HLA-DOA, CNFN, HLA-DOB, STRBP, PEG10, BLNK, SYNPO, BCL11A, CD83, BCL7A, NIBAN3, VPREB3, ADAM28, MEF2C, STAP1, ABCB4, BLK, CXCR5, PLEKHG1, FCRL1, FCER2, PTPRK, CIITA, RASGRP3, SCN3A, OSBPL10, SLC9A7, ZNF860, SLC38A11, GNG7, CCDC191, BANK1, CDCA7L, CNR2, PNOC, CD200, LARGE2, SEMA4B, COL19A1, COBLL1, RUBCNL, AFF3, KHDRBS2, RALGPS2, IRF8, …	Integration of Multiple Sampling Location of COVID-19 Patients	https://toppcell.cchmc.org/biosystems/go/index3/get/data for toppcell/covid19 Atlas/All/Output by Location by disease.group_v3 by Lineage by Cell.group by Cell.class_v2-2/368a7908435cb0d0feea135345e7179584a1e0cf/morpheus	negative	5.26013	4.78616
PIC26	PBMC-Severe-Lymphocyte-B-B_cell|Severe / Location, Disease Group, Cell group, Cell class and sub_cluster (2021.03.01)	6.43439e-175	3.32152e-172	45195	193	197	93	FCRL2, GGA2, ARHGAP24, PLPP5, SPIB, SWAP70, HLA-DMA, HLA-DMB, HLA-DOA, CNFN, HLA-DOB, STRBP, PEG10, BLNK, SYNPO, BCL11A, CD83, BCL7A, NIBAN3, VPREB3, ADAM28, MEF2C, STAP1, ABCB4, BLK, CXCR5, PLEKHG1, FCRL1, FCER2, PTPRK, CIITA, RASGRP3, SCN3A, OSBPL10, SLC9A7, ZNF860, SLC38A11, GNG7, CCDC191, BANK1, CDCA7L, CNR2, PNOC, CD200, LARGE2, SEMA4B, COL19A1, COBLL1, RUBCNL, AFF3, KHDRBS2, RALGPS2, IRF8, …	Integration of Multiple Sampling Location of COVID-19 Patients	https://toppcell.cchmc.org/biosystems/go/index3/get/data for toppcell/covid19 Atlas/All/Output by Location by disease.group_v3 by Lineage by Cell.group by Cell.class_v2 by sub_cluster/5c67ed18fb92aec73c79f4db6d80cec777d9ba44/morpheus	negative	5.26013	4.78616
PIC26	COVID-19_Severe-Lymphoid_B|COVID-19_Severe / Disease group, lineage and cell class	6.43439e-175	3.32152e-172	45195	193	197	93	FCRL2, GGA2, ARHGAP24, PLPP5, SPIB, SWAP70, HLA-DMA, HLA-DMB, HLA-DOA, CNFN, HLA-DOB, STRBP, PEG10, BLNK, SYNPO, BCL11A, CD83, BCL7A, NIBAN3, VPREB3, ADAM28, MEF2C, STAP1, ABCB4, BLK, CXCR5, PLEKHG1, FCRL1, FCER2, PTPRK, CIITA, RASGRP3, SCN3A, OSBPL10, SLC9A7, SLC38A11, GNG7, CCDC191, BANK1, CDCA7L, CNR2, PNOC, CD200, LARGE2, SEMA4B, COL19A1, COBLL1, RUBCNL, AFF3, KHDRBS2, RALGPS2, IRF8, HIP1R, C…	Integration of 5 COVID-19 PBMC Datasets	https://toppcell.cchmc.org/biosystems/go/index3/get/data for toppcell/covid19 Atlas/PBMC Atlas/integration/Output by disease.group_v2 by Lineage by Cell.class-2/25303329b051831cf2ed4df68f3948308e5fbd96/morpheus	negative	5.27091	4.78616
PIC5	Lung_Parenchyma-Severe-Hematopoietic-RBC-RBC-|Severe / Location, Disease Group, Cell group, Cell class and sub_cluster (2021.03.01)	9.88668e-175	4.23247e-172	45195	200	200	94	GLRX5, MYL4, ACHE, C9orf78, ANKRD9, C17orf99, TLCD4, SPTA1, MKRN1, GATA1, TMEM86B, HEMGN, HMBS, FAXDC2, RIOK3, BCL2L1, SLC25A37, AHSP, STRADB, UBB, RUNDC3A, BNIP3L, FBXO9, BPGM, KCNH2, TMCC2, PIP4K2A, IFIT1B, FECH, FBXO7, RNF10, GMPR, KEL, OSBP2, ALAS2, TESC, FKBP8, PAGE2B, TAL1, KLC3, CA1, RBM38, DCAF12, SOX6, SMIM24, MPP1, KRT1, RANBP10, ANK1, SELENBP1, TRIM58, MARCHF8, MFSD2B, SIAH2, E2F2, XK,…	Integration of Multiple Sampling Location of COVID-19 Patients	https://toppcell.cchmc.org/biosystems/go/index3/get/data for toppcell/covid19 Atlas/All/Output by Location by disease.group_v3 by Lineage by Cell.group by Cell.class_v2 by sub_cluster/199165be1aef8497af71b74690a11de18fbe073c/morpheus	positive	30.2032	28.019
PIC5	Lung_Parenchyma-Severe-Hematopoietic-RBC-RBC|Severe / Location, Disease Group, Cell group, Cell class (2021.03.09)	9.88668e-175	4.23247e-172	45195	200	200	94	GLRX5, MYL4, ACHE, C9orf78, ANKRD9, C17orf99, TLCD4, SPTA1, MKRN1, GATA1, TMEM86B, HEMGN, HMBS, FAXDC2, RIOK3, BCL2L1, SLC25A37, AHSP, STRADB, UBB, RUNDC3A, BNIP3L, FBXO9, BPGM, KCNH2, TMCC2, PIP4K2A, IFIT1B, FECH, FBXO7, RNF10, GMPR, KEL, OSBP2, ALAS2, TESC, FKBP8, PAGE2B, TAL1, KLC3, CA1, RBM38, DCAF12, SOX6, SMIM24, MPP1, KRT1, RANBP10, ANK1, SELENBP1, TRIM58, MARCHF8, MFSD2B, SIAH2, E2F2, XK,…	Integration of Multiple Sampling Location of COVID-19 Patients	https://toppcell.cchmc.org/biosystems/go/index3/get/data for toppcell/covid19 Atlas/All/Output by Location by disease.group_v3 by Lineage by Cell.group by Cell.class_v2-2/b5f2892bc45fda5ae05e269b840305a608a07c37/morpheus	positive	30.2032	28.019
PIC5	Lung_Parenchyma-Severe-Hematopoietic-RBC|Severe / Location, Disease Group, Cell group, Cell class (2021.03.09)	9.88668e-175	4.23247e-172	45195	200	200	94	GLRX5, MYL4, ACHE, C9orf78, ANKRD9, C17orf99, TLCD4, SPTA1, MKRN1, GATA1, TMEM86B, HEMGN, HMBS, FAXDC2, RIOK3, BCL2L1, SLC25A37, AHSP, STRADB, UBB, RUNDC3A, BNIP3L, FBXO9, BPGM, KCNH2, TMCC2, PIP4K2A, IFIT1B, FECH, FBXO7, RNF10, GMPR, KEL, OSBP2, ALAS2, TESC, FKBP8, PAGE2B, TAL1, KLC3, CA1, RBM38, DCAF12, SOX6, SMIM24, MPP1, KRT1, RANBP10, ANK1, SELENBP1, TRIM58, MARCHF8, MFSD2B, SIAH2, E2F2, XK,…	Integration of Multiple Sampling Location of COVID-19 Patients	https://toppcell.cchmc.org/biosystems/go/index3/get/data for toppcell/covid19 Atlas/All/Output by Location by disease.group_v3 by Lineage by Cell.group by Cell.class_v2-2/9ce1f91991637fc3af0f6a80a85e1a44276fe412/morpheus	positive	30.2032	28.019
PIC5	Lung_Parenchyma-Severe-Hematopoietic|Severe / Location, Disease Group, Cell group, Cell class (2021.03.09)	9.88668e-175	4.23247e-172	45195	200	200	94	GLRX5, MYL4, ACHE, C9orf78, ANKRD9, C17orf99, TLCD4, SPTA1, MKRN1, GATA1, TMEM86B, HEMGN, HMBS, FAXDC2, RIOK3, BCL2L1, SLC25A37, AHSP, STRADB, UBB, RUNDC3A, BNIP3L, FBXO9, BPGM, KCNH2, TMCC2, PIP4K2A, IFIT1B, FECH, FBXO7, RNF10, GMPR, KEL, OSBP2, ALAS2, TESC, FKBP8, PAGE2B, TAL1, KLC3, CA1, RBM38, DCAF12, SOX6, SMIM24, MPP1, KRT1, RANBP10, ANK1, SELENBP1, TRIM58, MARCHF8, MFSD2B, SIAH2, E2F2, XK,…	Integration of Multiple Sampling Location of COVID-19 Patients	https://toppcell.cchmc.org/biosystems/go/index3/get/data for toppcell/covid19 Atlas/All/Output by Location by disease.group_v3 by Lineage by Cell.group by Cell.class_v2-2/fdf3e60cf94f398a56c0fa72813d0459f5ce081b/morpheus	positive	30.2032	28.019
PIC26	PBMC-Convalescent-Lymphocyte-B-B_cell-B_naive-B_naive-1|Convalescent / Location, Disease Group, Cell group, Cell class and sub_cluster (2021.03.01)	2.81275e-174	1.41821e-171	45195	193	181	91	FCRL2, HHEX, KCNH8, PLPP5, SPIB, SWAP70, HLA-DMA, HLA-DMB, HLA-DOB, STRBP, TTC21A, BLNK, DIPK1B, BEND4, BCL11A, BCL7A, N4BP3, NIBAN3, VPREB3, ADAM28, MEF2C, STAP1, ABCB4, BLK, PLEKHG1, FCRL1, FCER2, PTPRK, CIITA, KCNG1, RASGRP3, BTK, SCN3A, SLC9A7, CCR6, MTCL1, SLC38A11, GNG7, HS3ST1, BANK1, CDCA7L, CNR2, PNOC, CD200, SEMA4B, COL19A1, FGD2, COBLL1, RUBCNL, AFF3, RALGPS2, IRF8, CXXC5, POU2AF1, POU…	Integration of Multiple Sampling Location of COVID-19 Patients	https://toppcell.cchmc.org/biosystems/go/index3/get/data for toppcell/covid19 Atlas/All/Output by Location by disease.group_v3 by Lineage by Cell.group by Cell.class_v2 by sub_cluster/6df40f86c569b6ecfc3137a68d1355b012dbf6bf/morpheus	negative	5.22937	4.78616
PIC20	10x_3'_v3-bone_marrow_(10x_3'_v3)-hematologic-erythrocytic-erythrocyte|bone_marrow_(10x_3'_v3) / Per Platform+tissue_group, by lineage_subgroup, cell_group, cell_type	4.2297e-174	3.58361e-171	45195	200	193	93	FGFR1OP2, GLRX5, DENND4A, ACHE, SPTA1, MKRN1, HEMGN, TENT5C, FAXDC2, RIPOR3, ODAD4, BCL2L1, HEPACAM2, FNBP1L, SLC25A37, AHSP, GPR146, YOD1, STRADB, RUNDC3A, BNIP3L, BPGM, CLCN3, PTPRF, NFIX, TMCC2, IFIT1B, FECH, FBXO7, ASCC2, USP12, GMPR, KEL, OSBP2, ALAS2, TAL1, KLC3, CA1, TBCEL, RBM38, DCAF12, BBOF1, SOX6, CARM1, RANBP10, ISCA1, ANK1, SELENBP1, TRIM58, MARCHF8, ARHGEF12, XK, YBX3, CR1L, KANK2, …	Immune and Hematologic Cells from 24 tissues of the Tabula Sapiens: a multiple organ single cell transcriptomic atlas of humans.	https://toppcell.cchmc.org/biosystems/go/index3/get/czidl/Tabula/Output by assay by tissue_group by lineage_subgroup by cell_group by cell_type by sex-2/305e15ee467826ee08b2617c69f250ad39c11b19/morpheus	positive	8.80587	8.10152
PIC20	10x_3'_v3-bone_marrow_(10x_3'_v3)-hematologic-erythrocytic|bone_marrow_(10x_3'_v3) / Per Platform+tissue_group, by lineage_subgroup, cell_group, cell_type	4.2297e-174	3.58361e-171	45195	200	193	93	FGFR1OP2, GLRX5, DENND4A, ACHE, SPTA1, MKRN1, HEMGN, TENT5C, FAXDC2, RIPOR3, ODAD4, BCL2L1, HEPACAM2, FNBP1L, SLC25A37, AHSP, GPR146, YOD1, STRADB, RUNDC3A, BNIP3L, BPGM, CLCN3, PTPRF, NFIX, TMCC2, IFIT1B, FECH, FBXO7, ASCC2, USP12, GMPR, KEL, OSBP2, ALAS2, TAL1, KLC3, CA1, TBCEL, RBM38, DCAF12, BBOF1, SOX6, CARM1, RANBP10, ISCA1, ANK1, SELENBP1, TRIM58, MARCHF8, ARHGEF12, XK, YBX3, CR1L, KANK2, …	Immune and Hematologic Cells from 24 tissues of the Tabula Sapiens: a multiple organ single cell transcriptomic atlas of humans.	https://toppcell.cchmc.org/biosystems/go/index3/get/czidl/Tabula/Output by assay by tissue_group by lineage_subgroup by cell_group by cell_type by sex-2/dd376664906caccc9c2065f8e7a364509e18a5cc/morpheus	positive	8.80587	8.10152
PIC26	PBMC_fresh-frozen-Severe-critical_convalescent_d42-56-Lymphocytic-Lymphocytic_B-B_cell|Severe-critical_convalescent_d42-56 / Compartment, severity and other cell annotations on 10x 3' data (130k)	5.49662e-174	2.70846e-171	45195	193	191	92	FCRL2, ARHGAP24, KCNH8, PLPP5, SPIB, SWAP70, HLA-DMA, HLA-DMB, HLA-DOA, CNFN, HLA-DOB, STRBP, BLNK, PPP1R14A, BEND4, BCL11A, BCL7A, NIBAN3, PMEPA1, VPREB3, ADAM28, MEF2C, STAP1, ABCB4, BLK, PLEKHG1, FCRL1, FCER2, PTPRK, CIITA, KCNG1, RASGRP3, BTK, WNT16, SCN3A, OSBPL10, CCR6, ZNF860, KLHL14, GNG7, CCDC191, BANK1, CDCA7L, CNR2, PNOC, CD200, LARGE2, TCF3, COL19A1, FGD2, NT5E, COBLL1, RUBCNL, AFF3, …	Large Scale COVID-19 Single Cell Data (Ren et al.)	https://toppcell.cchmc.org/biosystems/go/index3/get/data/Output by Compartment_group by Severity_Stage group by Lineage by Cell class by Cell type by cell_type_ontology_term_id by Cell subtype-3/2453064c39b359088d43d52792bf829f83442c82/morpheus	negative	5.17953	4.78616
PIC26	COVID-19_Moderate-B_naive|World / disease group, cell group and cell class	3.81012e-173	1.79581e-170	45195	193	194	92	FCRL2, GGA2, ARHGAP24, KCNH8, PLPP5, SPIB, SWAP70, HLA-DMA, HLA-DMB, HLA-DOB, STRBP, BLNK, BCL11A, BCL7A, NIBAN3, VPREB3, ADAM28, MEF2C, STAP1, ABCB4, BLK, CXCR5, PLEKHG1, CORO2B, FCRL1, FCER2, PTPRK, PIK3C2B, KCNG1, RASGRP3, SCN3A, OSBPL10, SGCE, CCR6, ZNF860, SLC38A11, KLHL14, GNG7, CCDC191, BANK1, CDCA7L, CNR2, PNOC, CD200, LARGE2, COL19A1, COBLL1, RUBCNL, AFF3, KHDRBS2, RALGPS2, IRF8, HIP1R, …	PBMC Atlas of COVID-19 Patients (Arunachalam et al.)	https://toppcell.cchmc.org/biosystems/go/index3/get/data for toppcell/covid19 Atlas/Covid-19_PBMC_Arunachalam_et al._Science/Output by disease group by Cell group by Cell class/1f81d618799e482a36dce528bba70f52cc69a901/morpheus	negative	5.31046	4.78616
PIC26	PBMC-Mild-Lymphocyte-B-B_cell-B_naive|Mild / Location, Disease Group, Cell group, Cell class and sub_cluster (2021.03.01)	3.81012e-173	1.79581e-170	45195	193	194	92	FCRL2, ARHGAP24, KCNH8, PLPP5, MYO1C, SPIB, SWAP70, HLA-DMA, HLA-DMB, HLA-DOA, HLA-DOB, STRBP, BLNK, BCL11A, CD83, BCL7A, NIBAN3, PMEPA1, VPREB3, ADAM28, MEF2C, STAP1, ABCB4, BLK, CXCR5, PLEKHG1, CORO2B, GUCD1, FCRL1, FCER2, PTPRK, CIITA, KCNG1, RASGRP3, SCN3A, OSBPL10, SLC9A7, SLC38A11, KLHL14, GNG7, CCDC191, BANK1, CDCA7L, CNR2, PNOC, CD200, LARGE2, COL19A1, COBLL1, RUBCNL, AFF3, KHDRBS2, RALGP…	Integration of Multiple Sampling Location of COVID-19 Patients	https://toppcell.cchmc.org/biosystems/go/index3/get/data for toppcell/covid19 Atlas/All/Output by Location by disease.group_v3 by Lineage by Cell.group by Cell.class_v2 by sub_cluster/287439c51528d7bb13bd235875d85631dc91ed91/morpheus	negative	5.3215	4.78616
PIC29	control-B_naive|World / Cohort 1 (10x PBMC) with disease condition, cell group and cell class	6.14273e-173	1.09869e-168	45195	123	197	83	RABEP2, FCRL2, GGA2, KCNH8, COL19A1, SPIB, SWAP70, PRICKLE1, CNFN, HLA-DOA, DSP, HLA-DOB, BEND5, STRBP, COBLL1, AFF3, RALGPS2, BLNK, CXXC5, PPP1R14A, POU2AF1, EBF1, BCL11A, FCRLA, BCL7A, N4BP3, CR2, HVCN1, PMEPA1, NIBAN3, VPREB3, ADAM28, TSPAN3, KMO, STAP1, ABCB4, BLK, TLR10, CXCR5, PKIG, PLEKHG1, FCRL1, FCER2, P2RX5, CD19, MS4A1, PTPRK, CD22, CIITA, CLEC17A, KCNG1, RAB30, TCL1A, RASGRP3, SCN3A, …	PBMC Atlas of COVID-19 Patients (Schulte-Schrepping et al.)	https://toppcell.cchmc.org/biosystems/go/index3/get/data for toppcell/covid19 Atlas/Covid-19_PBMC_Schulte-Schrepping et al._Cell/10x_PBMC/Output by Disease condition by Cell group by Cell class/559650fb53f18ecae4cfaa8221e978ae3fb63e06/morpheus	negative	4.83759	4.59908
PIC26	control-Lymphocytic-B_cells_1|Lymphocytic / Cohort 2 (Rhapsody WB + PBMC) with disease condition, lineage and cell classs	7.19732e-173	3.25094e-170	45195	193	195	92	FCRL2, HHEX, GGA2, ARHGAP24, KCNH8, PLPP5, SPIB, SWAP70, HLA-DMA, HLA-DMB, HLA-DOA, HLA-DOB, STRBP, SIPA1L3, BLNK, SYNPO, BCL11A, CD83, BCL7A, NIBAN3, VPREB3, ADAM28, MEF2C, STAP1, ABCB4, BLK, CXCR5, PLEKHG1, FCRL1, FCER2, CIITA, KCNG1, RASGRP3, BTK, OSBPL10, SLC9A7, SLC38A11, KLHL14, GNG7, BANK1, CDCA7L, CNR2, PNOC, CD200, SEMA4B, COL19A1, FGD2, COBLL1, RUBCNL, AFF3, KHDRBS2, RALGPS2, IRF8, CXXC…	PBMC Atlas of COVID-19 Patients (Schulte-Schrepping et al.)	https://toppcell.cchmc.org/biosystems/go/index3/get/data for toppcell/covid19 Atlas/Covid-19_PBMC_Schulte-Schrepping et al._Cell/data/Rhapsody_WB+PBMC/Output by Disease condition by Lineage by Cell class/ff7956624b36df34e55295b295a71585accf07bd/morpheus	negative	5.18444	4.78616
PIC26	Healthy_donor-B_naive|World / disease group, cell group and cell class (v2)	7.19732e-173	3.25094e-170	45195	193	195	92	FCRL2, ARHGAP24, KCNH8, PLPP5, MYO1C, SPIB, SWAP70, HLA-DMA, HLA-DMB, HLA-DOA, HLA-DOB, RAPGEF5, STRBP, BLNK, BCL11A, CD83, BCL7A, NIBAN3, PMEPA1, VPREB3, ADAM28, MEF2C, STAP1, ABCB4, BLK, CXCR5, PLEKHG1, GUCD1, FCRL1, DBNDD1, FCER2, PTPRK, KCNG1, DTX4, OSBPL10, SLC9A7, KLHL14, GNG7, CCDC191, BANK1, CDCA7L, CNR2, PNOC, CD200, LARGE2, SEMA4B, COL19A1, DTX1, COBLL1, RUBCNL, AFF3, KHDRBS2, RALGPS2, …	PBMC Atlas of COVID-19 and Influenza Patients (Lee et al.)	https://toppcell.cchmc.org/biosystems/go/index3/get/data for toppcell/covid19 Atlas/Covid-19_PBMC_Lee et al._Science Immunology/Output by disease group by Cell group by Cell class-3/c66bbfdf0091cc62aa50edfa88820bbda191b7bb/morpheus	negative	5.26294	4.78616
PIC26	PBMC-Convalescent-Lymphocyte-B-B_cell-B_naive-|Convalescent / Location, Disease Group, Cell group, Cell class and sub_cluster (2021.03.09)	8.43568e-173	3.65788e-170	45195	193	186	91	FCRL2, HHEX, KCNH8, PLPP5, SPIB, SWAP70, HLA-DMA, HLA-DMB, HLA-DOA, HLA-DOB, STRBP, PEG10, TTC21A, BLNK, BEND4, BCL11A, BCL7A, N4BP3, NIBAN3, VPREB3, ADAM28, MEF2C, STAP1, ABCB4, BLK, CXCR5, PLEKHG1, CORO2B, FCRL1, FCER2, PTPRK, CIITA, KCNG1, RASGRP3, BTK, SCN3A, SLC9A7, CCR6, SLC38A11, GNG7, HS3ST1, BANK1, CDCA7L, CNR2, PNOC, CD200, COL19A1, FGD2, COBLL1, RUBCNL, AFF3, RALGPS2, IRF8, POU2AF1, PO…	Integration of Multiple Sampling Location of COVID-19 Patients	https://toppcell.cchmc.org/biosystems/go/index3/get/data for toppcell/covid19 Atlas/All/Output by Location by disease.group_v3 by Lineage by Cell.group by Cell.class_v2 by sub_cluster-2/e2d265003aaea1acaf618d3f102c9933c19102e6/morpheus	negative	5.34157	4.78616
PIC26	PBMC-Convalescent-Lymphocyte-B-B_cell-B_naive|Convalescent / Location, Disease Group, Cell group, Cell class (2021.03.09)	8.43568e-173	3.65788e-170	45195	193	186	91	FCRL2, HHEX, KCNH8, PLPP5, SPIB, SWAP70, HLA-DMA, HLA-DMB, HLA-DOA, HLA-DOB, STRBP, PEG10, TTC21A, BLNK, BEND4, BCL11A, BCL7A, N4BP3, NIBAN3, VPREB3, ADAM28, MEF2C, STAP1, ABCB4, BLK, CXCR5, PLEKHG1, CORO2B, FCRL1, FCER2, PTPRK, CIITA, KCNG1, RASGRP3, BTK, SCN3A, SLC9A7, CCR6, SLC38A11, GNG7, HS3ST1, BANK1, CDCA7L, CNR2, PNOC, CD200, COL19A1, FGD2, COBLL1, RUBCNL, AFF3, RALGPS2, IRF8, POU2AF1, PO…	Integration of Multiple Sampling Location of COVID-19 Patients	https://toppcell.cchmc.org/biosystems/go/index3/get/data for toppcell/covid19 Atlas/All/Output by Location by disease.group_v3 by Lineage by Cell.group by Cell.class_v2-2/f352c63666273defea3e57ba3a3bfad52c4ea65b/morpheus	negative	5.34157	4.78616
PIC20	Influenza_Severe-RBC|Influenza_Severe / Disease group and Cell class	8.49327e-172	6.90808e-169	45195	200	192	92	GLRX5, CTNNAL1, MYL4, ACHE, TLCD4, SPTA1, HEMGN, TENT5C, FAXDC2, RIPOR3, BCL2L1, HEPACAM2, SLC25A37, AHSP, GPR146, YOD1, STRADB, RUNDC3A, BNIP3L, BPGM, DNAJA4, MRC2, NFIX, TMCC2, IFIT1B, FECH, FBXO7, RNF10, GMPR, KEL, MICAL3, OSBP2, ALAS2, TAL1, KLC3, CA1, TBCEL, RBM38, DCAF12, BBOF1, SOX6, SMIM24, RANBP10, ANK1, SELENBP1, TRIM58, MARCHF8, SESN3, ARHGEF12, MFSD2B, XK, CR1L, AQP1, KANK2, TSPAN5, M…	Influenza Atlas	https://toppcell.cchmc.org/biosystems/go/index3/get/data for toppcell/covid19 Atlas/PBMC Atlas/influenza/Output by disease.group_v2 by Cell.class/f19b6da3fd98da1a76d2570137a8f73a3850ebcb/morpheus	positive	8.83145	8.10152
PIC20	severe_influenza-RBC|severe_influenza / disease group, cell group and cell class (v2)	6.01537e-169	4.70448e-166	45195	200	193	91	GLRX5, CTNNAL1, MYL4, ACHE, TLCD4, SPTA1, HEMGN, TENT5C, FAXDC2, RIPOR3, BCL2L1, HEPACAM2, SLC25A37, AHSP, GPR146, YOD1, STRADB, RUNDC3A, BNIP3L, BPGM, DNAJA4, MRC2, NFIX, TMCC2, IFIT1B, FECH, FBXO7, RNF10, GMPR, KEL, OSBP2, ALAS2, TAL1, KLC3, CA1, TBCEL, RBM38, DCAF12, BBOF1, SOX6, SMIM24, RANBP10, ANK1, SELENBP1, TRIM58, MARCHF8, SESN3, ARHGEF12, MFSD2B, XK, YBX3, CR1L, AQP1, KANK2, TSPAN5, MOS…	PBMC Atlas of COVID-19 and Influenza Patients (Lee et al.)	https://toppcell.cchmc.org/biosystems/go/index3/get/data for toppcell/covid19 Atlas/Covid-19_PBMC_Lee et al._Science Immunology/Output by disease group by Cell group by Cell class-3/ffb0b3c2cce13b6891157f0fede2600f3938670e/morpheus	positive	8.8437	8.10152
PIC29	PBMC-Control-Lymphocyte-B-B_cell-B_naive|Control / Location, Disease Group, Cell group, Cell class (2021.03.09)	2.16826e-167	9.69537e-164	45195	123	196	81	LARGE2, FCRL2, GGA2, KCNH8, COL19A1, PLPP5, SPIB, SWAP70, HLA-DOA, DSP, HLA-DOB, BEND5, STRBP, COBLL1, AFF3, KHDRBS2, RALGPS2, BLNK, CXXC5, PPP1R14A, POU2AF1, EBF1, BCL11A, FCRLA, CD83, BCL7A, CR2, HVCN1, PMEPA1, NIBAN3, VPREB3, ADAM28, TSPAN3, STAP1, ABCB4, BLK, TLR10, CXCR5, PKIG, PLEKHG1, FCRL1, CORO2B, FCER2, P2RX5, CD19, MS4A1, PTPRK, CD22, CIITA, CLEC17A, KCNG1, RAB30, TCL1A, RASGRP3, SCN3A…	Integration of Multiple Sampling Location of COVID-19 Patients	https://toppcell.cchmc.org/biosystems/go/index3/get/data for toppcell/covid19 Atlas/All/Output by Location by disease.group_v3 by Lineage by Cell.group by Cell.class_v2-2/f45cb8f714ae7ac800768df65f299b98a2d42962/morpheus	negative	4.90635	4.59908
PIC29	PBMC-Control-Lymphocyte-B-B_cell-B_naive|Control / Location, Disease Group, Cell group, Cell class and sub_cluster (2021.03.01)	2.16826e-167	9.69537e-164	45195	123	196	81	LARGE2, FCRL2, GGA2, KCNH8, COL19A1, PLPP5, SPIB, SWAP70, HLA-DOA, DSP, HLA-DOB, BEND5, STRBP, COBLL1, AFF3, KHDRBS2, RALGPS2, BLNK, CXXC5, PPP1R14A, POU2AF1, EBF1, BCL11A, FCRLA, CD83, BCL7A, CR2, HVCN1, PMEPA1, NIBAN3, VPREB3, ADAM28, TSPAN3, STAP1, ABCB4, BLK, TLR10, CXCR5, PKIG, PLEKHG1, FCRL1, CORO2B, FCER2, P2RX5, CD19, MS4A1, PTPRK, CD22, CIITA, CLEC17A, KCNG1, RAB30, TCL1A, RASGRP3, SCN3A…	Integration of Multiple Sampling Location of COVID-19 Patients	https://toppcell.cchmc.org/biosystems/go/index3/get/data for toppcell/covid19 Atlas/All/Output by Location by disease.group_v3 by Lineage by Cell.group by Cell.class_v2 by sub_cluster/fcbfd8c4771d99a45fc53e482ef98edabe8ef591/morpheus	negative	4.90635	4.59908
PIC29	PBMC-Control-Lymphocyte-B-B_cell-B_naive-|Control / Location, Disease Group, Cell group, Cell class and sub_cluster (2021.03.09)	2.16826e-167	9.69537e-164	45195	123	196	81	LARGE2, FCRL2, GGA2, KCNH8, COL19A1, PLPP5, SPIB, SWAP70, HLA-DOA, DSP, HLA-DOB, BEND5, STRBP, COBLL1, AFF3, KHDRBS2, RALGPS2, BLNK, CXXC5, PPP1R14A, POU2AF1, EBF1, BCL11A, FCRLA, CD83, BCL7A, CR2, HVCN1, PMEPA1, NIBAN3, VPREB3, ADAM28, TSPAN3, STAP1, ABCB4, BLK, TLR10, CXCR5, PKIG, PLEKHG1, FCRL1, CORO2B, FCER2, P2RX5, CD19, MS4A1, PTPRK, CD22, CIITA, CLEC17A, KCNG1, RAB30, TCL1A, RASGRP3, SCN3A…	Integration of Multiple Sampling Location of COVID-19 Patients	https://toppcell.cchmc.org/biosystems/go/index3/get/data for toppcell/covid19 Atlas/All/Output by Location by disease.group_v3 by Lineage by Cell.group by Cell.class_v2 by sub_cluster-2/d7e6c89cb49933b4a86d26d15f6772f2481d37ef/morpheus	negative	4.90635	4.59908
PIC20	Megakaryocytic-erythropoietic-Erythro-cells-Erythrocyte|Megakaryocytic-erythropoietic / Lineage, cell class and subclass	4.0365e-166	3.03994e-163	45195	200	194	90	GLRX5, MYL4, ACHE, TLCD4, SPTA1, MKRN1, HEMGN, TENT5C, BCL2L1, HEPACAM2, SLC25A37, AHSP, GPR146, STRADB, UBB, RUNDC3A, BNIP3L, FBXO9, BPGM, DNAJA4, MRC2, NFIX, TMCC2, IFIT1B, FECH, FBXO7, RNF10, ASCC2, OSBP2, ALAS2, TESC, FKBP8, RAB3IL1, CA1, YIPF6, TBCEL, RBM38, DCAF12, SOX6, ISCA1, ANK1, SELENBP1, TRIM58, MARCHF8, SESN3, YBX3, CR1L, ANKH, TSPAN5, TFDP1, MOSPD1, RHAG, RHCE, GSPT1, SLC4A1, TRIM10…	Human Cord Blood Atlas	https://toppcell.cchmc.org/biosystems/go/index3/get/human/Output by Lineage by Cell class by cell subclass/f0ababe8daa57f6827a3e2e72c884d9e8b2687a3/morpheus	positive	8.81362	8.10152
PIC29	PBMC-Control-Lymphocyte-B-B_cell-B_naive-B_naive-13|Control / Location, Disease Group, Cell group, Cell class and sub_cluster (2021.03.01)	1.90819e-165	6.82599e-162	45195	123	192	80	LARGE2, FCRL2, GGA2, KCNH8, COL19A1, PLPP5, SPIB, SWAP70, HLA-DOA, HLA-DOB, BEND5, STRBP, COBLL1, AFF3, KHDRBS2, RALGPS2, BLNK, CXXC5, PPP1R14A, POU2AF1, EBF1, BCL11A, FCRLA, CD83, BCL7A, CR2, HVCN1, PMEPA1, NIBAN3, VPREB3, ADAM28, TSPAN3, STAP1, ABCB4, BLK, TLR10, CXCR5, PKIG, PLEKHG1, FCRL1, CORO2B, FCER2, P2RX5, CD19, MS4A1, PTPRK, CD22, CIITA, CLEC17A, NETO1, KCNG1, RAB30, TCL1A, RASGRP3, SCN…	Integration of Multiple Sampling Location of COVID-19 Patients	https://toppcell.cchmc.org/biosystems/go/index3/get/data for toppcell/covid19 Atlas/All/Output by Location by disease.group_v3 by Lineage by Cell.group by Cell.class_v2 by sub_cluster/e5ab932b4c2fed538161281ae07dfcdd82706fdd/morpheus	negative	4.92463	4.59908
PIC29	Control-Lymphoid_B-B_naive|Control / Disease group, lineage and cell class	5.53577e-165	1.65021e-161	45195	123	194	80	LARGE2, FCRL2, GGA2, KCNH8, COL19A1, PLPP5, SPIB, SWAP70, HLA-DOA, DSP, HLA-DOB, BEND5, STRBP, COBLL1, AFF3, KHDRBS2, RALGPS2, BLNK, CXXC5, PPP1R14A, POU2AF1, EBF1, BCL11A, FCRLA, CD83, BCL7A, CR2, HVCN1, PMEPA1, NIBAN3, VPREB3, ADAM28, TSPAN3, STAP1, ABCB4, BLK, TLR10, CXCR5, PKIG, PLEKHG1, FCRL1, CORO2B, FCER2, P2RX5, CD19, MS4A1, PTPRK, CD22, CIITA, CLEC17A, KCNG1, RAB30, TCL1A, RASGRP3, SCN3A…	Integration of 5 COVID-19 PBMC Datasets	https://toppcell.cchmc.org/biosystems/go/index3/get/data for toppcell/covid19 Atlas/PBMC Atlas/integration/Output by disease.group_v2 by Lineage by Cell.class-2/4f9600960a287cfc020c06b4af3528d4e5797916/morpheus	negative	4.91085	4.59908
PIC29	PBMC-Mild-Lymphocyte-B-B_cell|Mild / Location, Disease Group, Cell group, Cell class and sub_cluster (2021.03.01)	2.66295e-164	5.95369e-161	45195	123	197	80	LARGE2, FCRL2, GGA2, KCNH8, COL19A1, PLPP5, SPIB, SWAP70, CNFN, HLA-DOA, DSP, HLA-DOB, BEND5, STRBP, COBLL1, AFF3, KHDRBS2, RALGPS2, BLNK, CXXC5, PPP1R14A, POU2AF1, SYNPO, EBF1, BCL11A, FCRLA, CD83, BCL7A, CR2, HVCN1, PMEPA1, NIBAN3, VPREB3, ADAM28, STAP1, ABCB4, BLK, TLR10, CXCR5, PKIG, PLEKHG1, FCRL1, FCER2, P2RX5, CD19, MS4A1, PTPRK, CD22, CIITA, CLEC17A, KCNG1, RAB30, TCL1A, RASGRP3, SCN3A, C…	Integration of Multiple Sampling Location of COVID-19 Patients	https://toppcell.cchmc.org/biosystems/go/index3/get/data for toppcell/covid19 Atlas/All/Output by Location by disease.group_v3 by Lineage by Cell.group by Cell.class_v2 by sub_cluster/f7a8440d2b8b17d9726c6fe3dd383effbfebab13/morpheus	negative	4.90598	4.59908
PIC29	PBMC-Mild-Lymphocyte-B-B_cell|Mild / Location, Disease Group, Cell group, Cell class (2021.03.09)	2.66295e-164	5.95369e-161	45195	123	197	80	LARGE2, FCRL2, GGA2, COL19A1, PLPP5, SPIB, SWAP70, CNFN, HLA-DOA, DSP, HLA-DOB, BEND5, STRBP, COBLL1, AFF3, KHDRBS2, RALGPS2, BLNK, CXXC5, PPP1R14A, POU2AF1, SYNPO, EBF1, BCL11A, FCRLA, CD83, BCL7A, CR2, HVCN1, PMEPA1, NIBAN3, VPREB3, ADAM28, TSPAN3, STAP1, ABCB4, BLK, TLR10, CXCR5, PKIG, PLEKHG1, FCRL1, FCER2, P2RX5, CD19, MS4A1, PTPRK, CD22, CIITA, CLEC17A, KCNG1, RAB30, TCL1A, RASGRP3, SCN3A, …	Integration of Multiple Sampling Location of COVID-19 Patients	https://toppcell.cchmc.org/biosystems/go/index3/get/data for toppcell/covid19 Atlas/All/Output by Location by disease.group_v3 by Lineage by Cell.group by Cell.class_v2-2/7cae4f3eabfebce101de7bb7defb17d6c5360b58/morpheus	negative	4.90206	4.59908
PIC29	PBMC_fresh-frozen-Severe-critical_convalescent_d42-56-Lymphocytic-Lymphocytic_B-B_cell-B_c01-TCL1A|Severe-critical_convalescent_d42-56 / Compartment, severity and other cell annotations on 10x 3' data (130k)	9.4376e-164	1.87557e-160	45195	123	187	79	LARGE2, FCRL2, KCNH8, COL19A1, PLPP5, SPIB, SWAP70, CNFN, HLA-DOA, DSP, HLA-DOB, BEND5, STRBP, COBLL1, SIPA1L3, AFF3, KHDRBS2, RALGPS2, BLNK, CXXC5, POU2AF1, BEND4, EBF1, BCL11A, FCRLA, BCL7A, CR2, HVCN1, PMEPA1, NIBAN3, VPREB3, ADAM28, STAP1, ABCB4, BLK, TLR10, PKIG, PLEKHG1, FCRL1, CORO2B, FCER2, P2RX5, CD19, MS4A1, PTPRK, CD22, CIITA, SLC15A2, CLEC17A, PIK3C2B, NETO1, KCNG1, RAB30, TCL1A, RASG…	Large Scale COVID-19 Single Cell Data (Ren et al.)	https://toppcell.cchmc.org/biosystems/go/index3/get/data/Output by Compartment_group by Severity_Stage group by Lineage by Cell class by Cell type by cell_type_ontology_term_id by Cell subtype-3/d01926be1c8846a25fb6706e26b56b808b69f8f0/morpheus	negative	4.87587	4.59908
PIC20	severe_influenza-RBC|World / disease group, cell group and cell class (v2)	6.34885e-163	4.61062e-160	45195	200	187	88	GLRX5, CTNNAL1, MYL4, ACHE, TLCD4, SPTA1, HEMGN, TENT5C, RIPOR3, BCL2L1, HEPACAM2, SLC25A37, AHSP, YOD1, STRADB, RUNDC3A, BNIP3L, BPGM, DNAJA4, MRC2, NFIX, TMCC2, IFIT1B, FECH, FBXO7, RNF10, GMPR, KEL, OSBP2, ALAS2, TAL1, RAB3IL1, KLC3, CA1, TBCEL, DCAF12, BBOF1, SOX6, SMIM24, RANBP10, SFRP2, ANK1, SELENBP1, TRIM58, MARCHF8, SESN3, ARHGEF12, MFSD2B, XK, YBX3, CR1L, AQP1, KANK2, SHISA7, TSPAN5, MO…	PBMC Atlas of COVID-19 and Influenza Patients (Lee et al.)	https://toppcell.cchmc.org/biosystems/go/index3/get/data for toppcell/covid19 Atlas/Covid-19_PBMC_Lee et al._Science Immunology/Output by disease group by Cell group by Cell class-3/f846750575f318503d21ade30f5bfd2e1d4c84af/morpheus	positive	8.84222	8.10152
PIC20	Influenza_Severe-RBC|World / Disease group and Cell class	1.19065e-162	8.34848e-160	45195	200	188	88	GLRX5, CTNNAL1, MYL4, ACHE, TLCD4, SPTA1, HEMGN, TENT5C, FAXDC2, RIPOR3, BCL2L1, HEPACAM2, SLC25A37, AHSP, YOD1, STRADB, RUNDC3A, BNIP3L, BPGM, DNAJA4, MRC2, NFIX, TMCC2, IFIT1B, FECH, FBXO7, GMPR, KEL, OSBP2, ALAS2, TAL1, KLC3, CA1, TBCEL, DCAF12, BBOF1, SOX6, SMIM24, RANBP10, SFRP2, ANK1, SELENBP1, TRIM58, MARCHF8, SESN3, ARHGEF12, MFSD2B, XK, CR1L, AQP1, KANK2, SHISA7, TSPAN5, MOSPD1, RHAG, RH…	Influenza Atlas	https://toppcell.cchmc.org/biosystems/go/index3/get/data for toppcell/covid19 Atlas/PBMC Atlas/influenza/Output by disease.group_v2 by Cell.class/f0438e6a77ee1f0456cb65926685266fff470983/morpheus	positive	8.89426	8.10152
PIC29	COVID_vent-Lymphocytic-B_cell-|COVID_vent / Disease condition, Lineage, Cell class and subclass	3.36429e-160	5.47034e-157	45195	123	190	78	LARGE2, FCRL2, GGA2, KCNH8, COL19A1, PLPP5, SPIB, SWAP70, HLA-DOA, HLA-DOB, BEND5, STRBP, COBLL1, AFF3, RALGPS2, BLNK, CXXC5, SCRN1, SYNPO, BEND4, EBF1, BCL11A, FCRLA, CD83, BCL7A, CR2, HVCN1, NIBAN3, VPREB3, ADAM28, TSPAN3, KMO, STAP1, ABCB4, BLK, TLR10, PKIG, PLEKHG1, CELSR1, FCRL1, FCER2, P2RX5, CD19, MS4A1, PTPRK, CD22, CIITA, SLC15A2, CLEC17A, RAB30, TCL1A, RASGRP3, RHOBTB2, WNT16, SCN3A, CD…	PBMC Atlas of COVID-19 patients (Wilk et al.)	https://toppcell.cchmc.org/biosystems/go/index3/get/data for toppcell/covid19 Atlas/Covid-19_PBMC_Wilk et al._Nature Medicine/Output by Condition by Lineage by Cell class by cell subclass-6/a37a32dc1b931562a6660074e19d5598efc65284/morpheus	negative	4.85291	4.59908
PIC29	COVID_vent-Lymphocytic-B_cell|COVID_vent / Disease condition, Lineage, Cell class and subclass	3.36429e-160	5.47034e-157	45195	123	190	78	LARGE2, FCRL2, GGA2, KCNH8, COL19A1, PLPP5, SPIB, SWAP70, HLA-DOA, HLA-DOB, BEND5, STRBP, COBLL1, AFF3, RALGPS2, BLNK, CXXC5, SCRN1, SYNPO, BEND4, EBF1, BCL11A, FCRLA, CD83, BCL7A, CR2, HVCN1, NIBAN3, VPREB3, ADAM28, TSPAN3, KMO, STAP1, ABCB4, BLK, TLR10, PKIG, PLEKHG1, CELSR1, FCRL1, FCER2, P2RX5, CD19, MS4A1, PTPRK, CD22, CIITA, SLC15A2, CLEC17A, RAB30, TCL1A, RASGRP3, RHOBTB2, WNT16, SCN3A, CD…	PBMC Atlas of COVID-19 patients (Wilk et al.)	https://toppcell.cchmc.org/biosystems/go/index3/get/data for toppcell/covid19 Atlas/Covid-19_PBMC_Wilk et al._Nature Medicine/Output by Condition by Lineage by Cell class by cell subclass-6/40b5e9e8f8fd8d84cb5b43e67b49267082348e9f/morpheus	negative	4.85291	4.59908
PIC29	COVID-19_Moderate-B_naive|COVID-19_Moderate / disease group, cell group and cell class	2.67752e-159	3.42072e-156	45195	123	194	78	LARGE2, FCRL2, GGA2, KCNH8, COL19A1, PLPP5, SPIB, SWAP70, CNFN, HLA-DOA, DSP, HLA-DOB, BEND5, STRBP, COBLL1, AFF3, KHDRBS2, RALGPS2, BLNK, CXXC5, POU2AF1, EBF1, BCL11A, FCRLA, CD83, BCL7A, CR2, HVCN1, NIBAN3, VPREB3, ADAM28, TSPAN3, KMO, STAP1, ABCB4, BLK, TLR10, CXCR5, PKIG, PLEKHG1, FCRL1, FCER2, P2RX5, CD19, MS4A1, PTPRK, CD22, CIITA, CLEC17A, KCNG1, RAB30, TCL1A, RASGRP3, SCN3A, CD40, TSPAN13…	PBMC Atlas of COVID-19 Patients (Arunachalam et al.)	https://toppcell.cchmc.org/biosystems/go/index3/get/data for toppcell/covid19 Atlas/Covid-19_PBMC_Arunachalam_et al._Science/Output by disease group by Cell group by Cell class/8c41a37467bfd4966ecd09dde68c543dc01b6ad0/morpheus	negative	4.9073	4.59908
PIC29	PBMC-Control-Lymphocyte-B-B_cell|Control / Location, Disease Group, Cell group, Cell class (2021.03.09)	2.67752e-159	3.42072e-156	45195	123	194	78	LARGE2, FCRL2, GGA2, COL19A1, PLPP5, SPIB, SWAP70, HLA-DOA, DSP, HLA-DOB, BEND5, STRBP, COBLL1, AFF3, RALGPS2, BLNK, CXXC5, PPP1R14A, POU2AF1, SYNPO, EBF1, BCL11A, FCRLA, CD83, BCL7A, CR2, HVCN1, PMEPA1, NIBAN3, VPREB3, ADAM28, TSPAN3, STAP1, ABCB4, BLK, TLR10, CXCR5, PKIG, PLEKHG1, FCRL1, FCER2, P2RX5, CD19, MS4A1, PTPRK, CD22, CIITA, CLEC17A, KCNG1, RAB30, TCL1A, RASGRP3, SCN3A, CD40, TSPAN13, …	Integration of Multiple Sampling Location of COVID-19 Patients	https://toppcell.cchmc.org/biosystems/go/index3/get/data for toppcell/covid19 Atlas/All/Output by Location by disease.group_v3 by Lineage by Cell.group by Cell.class_v2-2/60542304899b99caa38e4abf6b71ba986fa6c399/morpheus	negative	4.9396	4.59908
PIC29	PBMC-Control-Lymphocyte-B-B_cell|Control / Location, Disease Group, Cell group, Cell class and sub_cluster (2021.03.01)	2.67752e-159	3.42072e-156	45195	123	194	78	LARGE2, FCRL2, GGA2, COL19A1, PLPP5, SPIB, SWAP70, HLA-DOA, DSP, HLA-DOB, BEND5, STRBP, COBLL1, AFF3, RALGPS2, BLNK, CXXC5, PPP1R14A, POU2AF1, SYNPO, EBF1, BCL11A, FCRLA, CD83, BCL7A, CR2, HVCN1, PMEPA1, NIBAN3, VPREB3, ADAM28, TSPAN3, STAP1, ABCB4, BLK, TLR10, CXCR5, PKIG, PLEKHG1, FCRL1, FCER2, P2RX5, CD19, MS4A1, PTPRK, CD22, CIITA, CLEC17A, KCNG1, RAB30, TCL1A, RASGRP3, SCN3A, CD40, TSPAN13, …	Integration of Multiple Sampling Location of COVID-19 Patients	https://toppcell.cchmc.org/biosystems/go/index3/get/data for toppcell/covid19 Atlas/All/Output by Location by disease.group_v3 by Lineage by Cell.group by Cell.class_v2 by sub_cluster/ad9a8cc57f54bdec4cd6990b2cace947b7a163c9/morpheus	negative	4.9396	4.59908
PIC20	10x_3'_v3-spleen_(10x_3'_v3)-hematologic-erythrocytic-erythrocyte|spleen_(10x_3'_v3) / Per Platform+tissue_group, by lineage_subgroup, cell_group, cell_type	6.29602e-159	4.12978e-156	45195	200	183	86	GLRX5, MYL4, ACHE, TLCD4, SPTA1, MKRN1, HEMGN, FAXDC2, RIPOR3, BCL2L1, HEPACAM2, SLC25A37, AHSP, YOD1, STRADB, UBB, RUNDC3A, BNIP3L, BPGM, DNAJA4, NFIX, TMCC2, IFIT1B, FECH, FBXO7, GMPR, KEL, OSBP2, ALAS2, TESC, TAL1, SEC14L4, KLC3, CA1, TBCEL, RBM38, DCAF12, SOX6, RANBP10, SFRP2, ANK1, SELENBP1, TRIM58, MARCHF8, ARHGEF12, MFSD2B, XK, YBX3, CR1L, AQP1, KANK2, SHISA7, TSPAN5, RHAG, RHCE, SLC4A1, T…	Immune and Hematologic Cells from 24 tissues of the Tabula Sapiens: a multiple organ single cell transcriptomic atlas of humans.	https://toppcell.cchmc.org/biosystems/go/index3/get/czidl/Tabula/Output by assay by tissue_group by lineage_subgroup by cell_group by cell_type by sex-2/b52d7683dc6652766e814ebe935c264ecd610c4b/morpheus	positive	8.85423	8.10152
PIC20	10x_3'_v3-spleen_(10x_3'_v3)-hematologic-erythrocytic|spleen_(10x_3'_v3) / Per Platform+tissue_group, by lineage_subgroup, cell_group, cell_type	6.29602e-159	4.12978e-156	45195	200	183	86	GLRX5, MYL4, ACHE, TLCD4, SPTA1, MKRN1, HEMGN, FAXDC2, RIPOR3, BCL2L1, HEPACAM2, SLC25A37, AHSP, YOD1, STRADB, UBB, RUNDC3A, BNIP3L, BPGM, DNAJA4, NFIX, TMCC2, IFIT1B, FECH, FBXO7, GMPR, KEL, OSBP2, ALAS2, TESC, TAL1, SEC14L4, KLC3, CA1, TBCEL, RBM38, DCAF12, SOX6, RANBP10, SFRP2, ANK1, SELENBP1, TRIM58, MARCHF8, ARHGEF12, MFSD2B, XK, YBX3, CR1L, AQP1, KANK2, SHISA7, TSPAN5, RHAG, RHCE, SLC4A1, T…	Immune and Hematologic Cells from 24 tissues of the Tabula Sapiens: a multiple organ single cell transcriptomic atlas of humans.	https://toppcell.cchmc.org/biosystems/go/index3/get/czidl/Tabula/Output by assay by tissue_group by lineage_subgroup by cell_group by cell_type by sex-2/1d77d8d8c8f78f43dd8864e76f294ee66d4942c2/morpheus	positive	8.85423	8.10152
PIC20	MS-IIF-Others-RBC|IIF / Disease, condition lineage and cell class	1.17915e-158	7.49276e-156	45195	200	184	86	GLRX5, CTNNAL1, MYL4, MKRN1, BAG1, HEMGN, SLC38A5, FAXDC2, RIOK3, BCL2L1, SLC25A37, AHSP, SRRD, GPR146, YOD1, STRADB, UBB, BNIP3L, BPGM, DNAJA4, MRC2, NFIX, TMCC2, FECH, FBXO7, RNF10, ASCC2, GMPR, OSBP2, ALAS2, TESC, FKBP8, TAL1, CA1, TBCEL, RBM38, DCAF12, ISCA1, ANK1, SELENBP1, TRIM58, MARCHF8, SESN3, XK, YBX3, CR1L, PCGF5, TSPAN5, RNF11, MOSPD1, RHAG, RHCE, PPM1A, GSPT1, SLC4A1, PLEK2, SLC6A8, …	Integration of immune-mediated diseases (COVID-19 + Influenza + Sepsis + Multiple Sclerosis)	https://toppcell.cchmc.org/biosystems/go/index3/get/data for toppcell/covid19 Atlas/PBMC Atlas/disease comparison/Output by Disease by Condition by Lineage by Cell class_v2/578bde79b464ed12dd9a53dd8e2839e156220a60/morpheus	positive	8.85834	8.10152
PIC29	control-B_naive|control / Cohort 1 (10x PBMC) with disease condition, cell group and cell class	2.0167e-158	2.40472e-155	45195	123	198	78	RABEP2, FCRL2, GGA2, COL19A1, SPIB, SWAP70, HLA-DOA, DSP, HLA-DOB, BEND5, STRBP, COBLL1, AFF3, KHDRBS2, RALGPS2, BLNK, CXXC5, PPP1R14A, POU2AF1, EBF1, BCL11A, FCRLA, BCL7A, CR2, HVCN1, PMEPA1, NIBAN3, VPREB3, ADAM28, TSPAN3, KMO, STAP1, ABCB4, BLK, TLR10, CXCR5, PKIG, PLEKHG1, FCRL1, FCER2, P2RX5, CD19, MS4A1, PTPRK, CD22, CIITA, CLEC17A, KCNG1, RAB30, TCL1A, RASGRP3, SCN3A, CD40, TSPAN13, TNFRSF…	PBMC Atlas of COVID-19 Patients (Schulte-Schrepping et al.)	https://toppcell.cchmc.org/biosystems/go/index3/get/data for toppcell/covid19 Atlas/Covid-19_PBMC_Schulte-Schrepping et al._Cell/10x_PBMC/Output by Disease condition by Cell group by Cell class/c012b8fbfa8bbc5014217f47acf9177470d8a65a/morpheus	negative	4.89569	4.59908
PIC20	Megakaryocytic-erythropoietic-Erythro-cells|Megakaryocytic-erythropoietic / Lineage, cell class and subclass	4.97125e-158	3.0632e-155	45195	200	196	87	GLRX5, MYL4, ACHE, TLCD4, SPTA1, MKRN1, HEMGN, TENT5C, BCL2L1, HEPACAM2, SLC25A37, AHSP, STRADB, UBB, BNIP3L, FBXO9, BPGM, CHPT1, DNAJA4, MRC2, NFIX, TMCC2, IFIT1B, FECH, FBXO7, RNF10, ASCC2, KEL, ALAS2, TESC, FKBP8, RAB3IL1, CA1, YIPF6, TBCEL, RBM38, DCAF12, SOX6, ISCA1, ANK1, SELENBP1, TRIM58, MARCHF8, SESN3, YBX3, CR1L, ANKH, TSPAN5, TFDP1, MOSPD1, RHAG, RHCE, GSPT1, SLC4A1, TRIM10, SLC6A8, SL…	Human Cord Blood Atlas	https://toppcell.cchmc.org/biosystems/go/index3/get/human/Output by Lineage by Cell class by cell subclass/092caba6726d1acd409a8be335100764d0724e64/morpheus	positive	8.83585	8.10152
PIC29	mild-B_naive|mild / Cohort 1 (10x PBMC) with disease condition, cell group and cell class	5.42653e-158	6.06618e-155	45195	123	200	78	FCRL2, KCNH8, COL19A1, SPIB, SWAP70, HLA-DOA, DSP, HLA-DOB, BEND5, STRBP, COBLL1, SIPA1L3, AFF3, KHDRBS2, RALGPS2, BLNK, CXXC5, PPP1R14A, POU2AF1, BEND4, EBF1, BCL11A, FCRLA, CD83, BCL7A, CR2, HVCN1, PMEPA1, NIBAN3, VPREB3, ADAM28, KMO, STAP1, ABCB4, BLK, TLR10, CXCR5, PKIG, PLEKHG1, FCRL1, FCER2, P2RX5, CD19, MS4A1, PTPRK, CD22, CIITA, CLEC17A, PIK3C2B, KCNG1, RAB30, TCL1A, RASGRP3, SCN3A, CD40,…	PBMC Atlas of COVID-19 Patients (Schulte-Schrepping et al.)	https://toppcell.cchmc.org/biosystems/go/index3/get/data for toppcell/covid19 Atlas/Covid-19_PBMC_Schulte-Schrepping et al._Cell/10x_PBMC/Output by Disease condition by Cell group by Cell class/d0467cab6a42bf780aa49046bf3231ca161dc144/morpheus	negative	4.89321	4.59908
PIC20	MS-Multiple_Sclerosis-Others-RBC|Multiple_Sclerosis / Disease, condition lineage and cell class	2.80078e-157	1.67503e-154	45195	200	199	87	GLRX5, CTNNAL1, MYL4, C9orf78, MKRN1, BAG1, HEMGN, SLC38A5, FAXDC2, RIOK3, BCL2L1, FNBP1L, SLC25A37, AHSP, GPR146, YOD1, STRADB, UBB, BNIP3L, BPGM, MRC2, NFIX, TMCC2, FECH, FBXO7, RNF10, ASCC2, USP12, GMPR, OSBP2, ALAS2, TESC, FKBP8, TAL1, CA1, TBCEL, RBM38, DCAF12, ISCA1, ANK1, SELENBP1, TRIM58, MARCHF8, SESN3, XK, YBX3, CR1L, PCGF5, TSPAN5, RNF11, MOSPD1, RHAG, RHCE, PPM1A, GSPT1, SLC4A1, PLEK2…	Integration of immune-mediated diseases (COVID-19 + Influenza + Sepsis + Multiple Sclerosis)	https://toppcell.cchmc.org/biosystems/go/index3/get/data for toppcell/covid19 Atlas/PBMC Atlas/disease comparison/Output by Disease by Condition by Lineage by Cell class_v2/b9e7549f67bc33284bacf9a160b3916651659809/morpheus	positive	8.79229	8.10152
PIC20	SmallIntestine_GW_trimst-2-Hematopoietic-Red_blood_cells|SmallIntestine_GW_trimst-2 / Per Region, Age_group, Lineage, cell class, cell type	1.15819e-156	6.54183e-154	45195	200	182	85	FGFR1OP2, GLRX5, MYL4, C9orf78, TLCD4, SPTA1, MKRN1, HEMGN, TENT5C, FAXDC2, RIOK3, RIPOR3, BCL2L1, SLC25A37, AHSP, GPR146, OR2W3, YOD1, STRADB, RUNDC3A, BNIP3L, BPGM, CHPT1, TMCC2, IFIT1B, FECH, FBXO7, RNF10, USP12, GMPR, OSBP2, ALAS2, TESC, FKBP8, TAL1, KLC3, CA1, RBM38, DCAF12, ISCA1, ANK1, SELENBP1, TRIM58, MARCHF8, MFSD2B, XK, TBC1D22B, YBX3, CR1L, PCGF5, TSPAN5, RNF11, RHAG, RHCE, GSPT1, SLC…	Cells of the human intestinal tract mapped across space and time	https://toppcell.cchmc.org/biosystems/go/index3/get/SingleCell_GI-developmentAtlas/Output by SampleGroup by Lineage by cell class by cell type-5/a67c7014df7e7dbf1b1edec59a00bb380929dbcb/morpheus	positive	8.87302	8.10152
PIC20	SmallIntestine_GW_trimst-2-Hematopoietic-Red_blood_cells-RBC|SmallIntestine_GW_trimst-2 / Per Region, Age_group, Lineage, cell class, cell type	1.15819e-156	6.54183e-154	45195	200	182	85	FGFR1OP2, GLRX5, MYL4, C9orf78, TLCD4, SPTA1, MKRN1, HEMGN, TENT5C, FAXDC2, RIOK3, RIPOR3, BCL2L1, SLC25A37, AHSP, GPR146, OR2W3, YOD1, STRADB, RUNDC3A, BNIP3L, BPGM, CHPT1, TMCC2, IFIT1B, FECH, FBXO7, RNF10, USP12, GMPR, OSBP2, ALAS2, TESC, FKBP8, TAL1, KLC3, CA1, RBM38, DCAF12, ISCA1, ANK1, SELENBP1, TRIM58, MARCHF8, MFSD2B, XK, TBC1D22B, YBX3, CR1L, PCGF5, TSPAN5, RNF11, RHAG, RHCE, GSPT1, SLC…	Cells of the human intestinal tract mapped across space and time	https://toppcell.cchmc.org/biosystems/go/index3/get/SingleCell_GI-developmentAtlas/Output by SampleGroup by Lineage by cell class by cell type-5/bd873ba269e215563e10cd49ae4856f8e7d25d52/morpheus	positive	8.87302	8.10152
PIC29	PBMC-Control-Lymphocyte-B|Control / Location, Disease Group, Cell group, Cell class (2021.03.09)	1.74461e-156	1.73356e-153	45195	123	194	77	LARGE2, FCRL2, GGA2, COL19A1, PLPP5, SPIB, SWAP70, HLA-DOA, DSP, HLA-DOB, BEND5, STRBP, COBLL1, AFF3, RALGPS2, BLNK, CXXC5, PPP1R14A, POU2AF1, SYNPO, EBF1, BCL11A, FCRLA, BCL7A, CR2, HVCN1, PMEPA1, NIBAN3, VPREB3, ADAM28, TSPAN3, STAP1, ABCB4, BLK, TLR10, CXCR5, PKIG, PLEKHG1, FCRL1, FCER2, P2RX5, CD19, MS4A1, PTPRK, CD22, CIITA, CLEC17A, KCNG1, RAB30, TCL1A, RASGRP3, SCN3A, CD40, TSPAN13, TNFRSF…	Integration of Multiple Sampling Location of COVID-19 Patients	https://toppcell.cchmc.org/biosystems/go/index3/get/data for toppcell/covid19 Atlas/All/Output by Location by disease.group_v3 by Lineage by Cell.group by Cell.class_v2-2/39121c7d537ac103f6959271d814fd327be7114f/morpheus	negative	4.93867	4.59908
PIC29	PBMC-Control-Lymphocyte-B|Control / Location, Disease Group, Cell group, Cell class and sub_cluster (2021.03.01)	1.74461e-156	1.73356e-153	45195	123	194	77	LARGE2, FCRL2, GGA2, COL19A1, PLPP5, SPIB, SWAP70, HLA-DOA, DSP, HLA-DOB, BEND5, STRBP, COBLL1, AFF3, RALGPS2, BLNK, CXXC5, PPP1R14A, POU2AF1, SYNPO, EBF1, BCL11A, FCRLA, BCL7A, CR2, HVCN1, PMEPA1, NIBAN3, VPREB3, ADAM28, TSPAN3, STAP1, ABCB4, BLK, TLR10, CXCR5, PKIG, PLEKHG1, FCRL1, FCER2, P2RX5, CD19, MS4A1, PTPRK, CD22, CIITA, CLEC17A, KCNG1, RAB30, TCL1A, RASGRP3, SCN3A, CD40, TSPAN13, TNFRSF…	Integration of Multiple Sampling Location of COVID-19 Patients	https://toppcell.cchmc.org/biosystems/go/index3/get/data for toppcell/covid19 Atlas/All/Output by Location by disease.group_v3 by Lineage by Cell.group by Cell.class_v2 by sub_cluster/a8daf73c186a15adb9ea02793d4bd9cb35c66290/morpheus	negative	4.93867	4.59908
PIC29	10x_3'_v3-bone_marrow_(10x_3'_v3)-lymphocytic-B_lymphocytic-naive_B_cell|bone_marrow_(10x_3'_v3) / Per Platform+tissue_group, by lineage_subgroup, cell_group, cell_type	3.83286e-156	3.60814e-153	45195	123	183	76	RABEP2, LARGE2, FCRL2, COL19A1, PLPP5, SPIB, SWAP70, PRICKLE1, CNFN, HLA-DOA, DSP, HLA-DOB, BEND5, STRBP, COBLL1, AFF3, KHDRBS2, RALGPS2, BLNK, POU2AF1, EBF1, BCL11A, FCRLA, CD83, BCL7A, CR2, HVCN1, NIBAN3, VPREB3, ADAM28, TSPAN3, KMO, STAP1, ABCB4, BLK, TLR10, CXCR5, PLEKHG1, FCRL1, CORO2B, FCER2, P2RX5, CD19, MS4A1, PTPRK, CD22, CIITA, CLEC17A, NETO1, KCNG1, RAB30, SCN3A, CD40, TSPAN13, TNFRSF1…	Immune and Hematologic Cells from 24 tissues of the Tabula Sapiens: a multiple organ single cell transcriptomic atlas of humans.	https://toppcell.cchmc.org/biosystems/go/index3/get/czidl/Tabula/Output by assay by tissue_group by lineage_subgroup by cell_group by cell_type by sex-2/dbc7ec66da5930c2bf4e0405937b054e04c22a34/morpheus	negative	4.88481	4.59908
PIC29	COVID-19_Mild-Lymphoid_B-B_naive|COVID-19_Mild / Disease group, lineage and cell class	4.73897e-156	4.23806e-153	45195	123	196	77	LARGE2, FCRL2, KCNH8, COL19A1, PLPP5, SPIB, SWAP70, HLA-DOA, DSP, HLA-DOB, BEND5, STRBP, COBLL1, AFF3, KHDRBS2, RALGPS2, BLNK, CXXC5, POU2AF1, EBF1, BCL11A, FCRLA, CD83, BCL7A, CR2, HVCN1, PMEPA1, NIBAN3, VPREB3, ADAM28, KMO, STAP1, ABCB4, BLK, TLR10, CXCR5, PKIG, PLEKHG1, FCRL1, CORO2B, FCER2, P2RX5, CD19, MS4A1, PTPRK, CD22, CIITA, CLEC17A, KCNG1, RAB30, TCL1A, RASGRP3, SCN3A, CD40, TSPAN13, TN…	Integration of 5 COVID-19 PBMC Datasets	https://toppcell.cchmc.org/biosystems/go/index3/get/data for toppcell/covid19 Atlas/PBMC Atlas/integration/Output by disease.group_v2 by Lineage by Cell.class-2/4b3ceb1f85be0fa8d53dc5548326ab0a5239a8b9/morpheus	negative	4.92518	4.59908
PIC29	COVID-19_Mild-Lymphoid_B|COVID-19_Mild / Disease group, lineage and cell class	7.77196e-156	6.61949e-153	45195	123	197	77	LARGE2, FCRL2, GGA2, COL19A1, PLPP5, SPIB, SWAP70, CNFN, HLA-DOA, DSP, HLA-DOB, BEND5, STRBP, COBLL1, AFF3, KHDRBS2, RALGPS2, BLNK, CXXC5, PPP1R14A, POU2AF1, EBF1, BCL11A, FCRLA, CD83, BCL7A, CR2, HVCN1, PMEPA1, NIBAN3, VPREB3, ADAM28, STAP1, ABCB4, BLK, TLR10, CXCR5, PKIG, PLEKHG1, FCRL1, FCER2, P2RX5, CD19, MS4A1, PTPRK, CD22, CIITA, CLEC17A, KCNG1, RAB30, TCL1A, RASGRP3, SCN3A, CD40, TSPAN13, …	Integration of 5 COVID-19 PBMC Datasets	https://toppcell.cchmc.org/biosystems/go/index3/get/data for toppcell/covid19 Atlas/PBMC Atlas/integration/Output by disease.group_v2 by Lineage by Cell.class-2/ff25c0e184bd0f068014bc3f5eba3aee17511b87/morpheus	negative	4.92358	4.59908
PIC29	Control-Control-Lymphocyte-B-B_naive|Control / Disease, condition lineage and cell class	3.36289e-155	2.73403e-152	45195	123	200	77	FCRL2, GGA2, KCNH8, COL19A1, SPIB, SWAP70, HLA-DOA, HLA-DOB, BEND5, STRBP, COBLL1, AFF3, KHDRBS2, RALGPS2, BLNK, CXXC5, PPP1R14A, POU2AF1, EBF1, BCL11A, FCRLA, CD83, BCL7A, CR2, HVCN1, PMEPA1, NIBAN3, VPREB3, ADAM28, TSPAN3, STAP1, ABCB4, BLK, TLR10, CXCR5, PKIG, PLEKHG1, FCRL1, CORO2B, FCER2, P2RX5, CD19, MS4A1, PTPRK, CD22, CIITA, CLEC17A, KCNG1, RAB30, TCL1A, RASGRP3, SCN3A, CD40, TSPAN13, TNF…	Integration of immune-mediated diseases (COVID-19 + Influenza + Sepsis + Multiple Sclerosis)	https://toppcell.cchmc.org/biosystems/go/index3/get/data for toppcell/covid19 Atlas/PBMC Atlas/disease comparison/Output by Disease by Condition by Lineage by Cell class_v2/15e4b9956b9a0c2e6927a802e86e1cb4bb18b89a/morpheus	negative	4.92411	4.59908
PIC29	PBMC-Control-Lymphocyte-B-B_cell-B_naive-B_naive-5|Control / Location, Disease Group, Cell group, Cell class and sub_cluster (2021.03.01)	8.80923e-155	6.85052e-152	45195	123	189	76	LARGE2, FCRL2, KCNH8, COL19A1, PLPP5, SPIB, SWAP70, HLA-DOA, DSP, HLA-DOB, BEND5, STRBP, COBLL1, AFF3, RALGPS2, BLNK, CXXC5, POU2AF1, EBF1, BCL11A, FCRLA, BCL7A, CR2, HVCN1, PMEPA1, NIBAN3, VPREB3, ADAM28, TSPAN3, STAP1, ABCB4, BLK, TLR10, CXCR5, PKIG, PLEKHG1, FCRL1, CORO2B, FCER2, P2RX5, CD19, MS4A1, PTPRK, CD22, CIITA, NETO1, KCNG1, RAB30, TCL1A, RASGRP3, SCN3A, CD40, TSPAN13, TNFRSF13C, OSBPL…	Integration of Multiple Sampling Location of COVID-19 Patients	https://toppcell.cchmc.org/biosystems/go/index3/get/data for toppcell/covid19 Atlas/All/Output by Location by disease.group_v3 by Lineage by Cell.group by Cell.class_v2 by sub_cluster/b4237437452f86e745b91285980c48a02a95f4c6/morpheus	negative	4.89825	4.59908
PIC29	COVID-19_Moderate-B_naive|World / disease group, cell group and cell class	1.08897e-153	7.79095e-151	45195	123	194	76	LARGE2, FCRL2, GGA2, KCNH8, COL19A1, PLPP5, SPIB, SWAP70, DSP, HLA-DOB, BEND5, STRBP, COBLL1, AFF3, KHDRBS2, RALGPS2, BLNK, CXXC5, POU2AF1, EBF1, BCL11A, FCRLA, BCL7A, CR2, HVCN1, NIBAN3, VPREB3, ADAM28, TSPAN3, KMO, STAP1, ABCB4, BLK, TLR10, CXCR5, PKIG, PLEKHG1, FCRL1, CORO2B, FCER2, P2RX5, CD19, MS4A1, PTPRK, CD22, CLEC17A, PIK3C2B, KCNG1, RAB30, TCL1A, RASGRP3, SCN3A, CD40, TSPAN13, TNFRSF13C…	PBMC Atlas of COVID-19 Patients (Arunachalam et al.)	https://toppcell.cchmc.org/biosystems/go/index3/get/data for toppcell/covid19 Atlas/Covid-19_PBMC_Arunachalam_et al._Science/Output by disease group by Cell group by Cell class/1f81d618799e482a36dce528bba70f52cc69a901/morpheus	negative	4.88464	4.59908
PIC29	PBMC-Mild-Lymphocyte-B-B_cell-B_naive|Mild / Location, Disease Group, Cell group, Cell class and sub_cluster (2021.03.01)	1.08897e-153	7.79095e-151	45195	123	194	76	LARGE2, FCRL2, KCNH8, COL19A1, PLPP5, SPIB, SWAP70, HLA-DOA, DSP, HLA-DOB, BEND5, STRBP, COBLL1, AFF3, KHDRBS2, RALGPS2, BLNK, CXXC5, POU2AF1, EBF1, BCL11A, FCRLA, CD83, BCL7A, CR2, HVCN1, PMEPA1, NIBAN3, VPREB3, ADAM28, STAP1, ABCB4, BLK, TLR10, CXCR5, PKIG, PLEKHG1, FCRL1, CORO2B, FCER2, P2RX5, CD19, MS4A1, PTPRK, CD22, CIITA, CLEC17A, KCNG1, RAB30, TCL1A, RASGRP3, SCN3A, CD40, TSPAN13, TNFRSF1…	Integration of Multiple Sampling Location of COVID-19 Patients	https://toppcell.cchmc.org/biosystems/go/index3/get/data for toppcell/covid19 Atlas/All/Output by Location by disease.group_v3 by Lineage by Cell.group by Cell.class_v2 by sub_cluster/287439c51528d7bb13bd235875d85631dc91ed91/morpheus	negative	4.92706	4.59908
PIC29	PBMC-Mild-Lymphocyte-B-B_cell-B_naive-|Mild / Location, Disease Group, Cell group, Cell class and sub_cluster (2021.03.09)	1.78261e-153	1.13871e-150	45195	123	195	76	LARGE2, FCRL2, KCNH8, COL19A1, PLPP5, SPIB, SWAP70, HLA-DOA, DSP, HLA-DOB, BEND5, STRBP, COBLL1, AFF3, KHDRBS2, RALGPS2, BLNK, CXXC5, POU2AF1, EBF1, BCL11A, FCRLA, CD83, BCL7A, CR2, HVCN1, PMEPA1, NIBAN3, VPREB3, ADAM28, STAP1, ABCB4, BLK, TLR10, CXCR5, PKIG, PLEKHG1, FCRL1, CORO2B, FCER2, P2RX5, CD19, MS4A1, PTPRK, CD22, CIITA, CLEC17A, KCNG1, RAB30, TCL1A, RASGRP3, SCN3A, CD40, TSPAN13, TNFRSF1…	Integration of Multiple Sampling Location of COVID-19 Patients	https://toppcell.cchmc.org/biosystems/go/index3/get/data for toppcell/covid19 Atlas/All/Output by Location by disease.group_v3 by Lineage by Cell.group by Cell.class_v2 by sub_cluster-2/4b882a71f0e02fef5580e9d9bc42245cf9df2e57/morpheus	negative	4.92706	4.59908
PIC29	severe-Lymphocytic-B_cells_1|Lymphocytic / Cohort 2 (Rhapsody WB + PBMC) with disease condition, lineage and cell classs	1.78261e-153	1.13871e-150	45195	123	195	76	FCRL2, GGA2, KCNH8, COL19A1, PLPP5, SPIB, SWAP70, HLA-DOA, HLA-DOB, STRBP, COBLL1, SIPA1L3, AFF3, KHDRBS2, RALGPS2, BLNK, CXXC5, PPP1R14A, POU2AF1, SYNPO, EBF1, BCL11A, FCRLA, CD83, BCL7A, CR2, HVCN1, NIBAN3, VPREB3, ADAM28, TSPAN3, KMO, STAP1, ABCB4, BLK, TLR10, CXCR5, PKIG, PLEKHG1, FCRL1, CORO2B, FCER2, P2RX5, CD19, MS4A1, CD22, CIITA, SLC15A2, NETO1, RAB30, TCL1A, RASGRP3, SCN3A, CD40, TSPAN1…	PBMC Atlas of COVID-19 Patients (Schulte-Schrepping et al.)	https://toppcell.cchmc.org/biosystems/go/index3/get/data for toppcell/covid19 Atlas/Covid-19_PBMC_Schulte-Schrepping et al._Cell/data/Rhapsody_WB+PBMC/Output by Disease condition by Lineage by Cell class/73e39005a597e13aea571ae6ae5824d1c7448b71/morpheus	negative	4.88368	4.59908
PIC29	PBMC-Mild-Lymphocyte-B-B_cell-B_naive|Mild / Location, Disease Group, Cell group, Cell class (2021.03.09)	1.78261e-153	1.13871e-150	45195	123	195	76	LARGE2, FCRL2, KCNH8, COL19A1, PLPP5, SPIB, SWAP70, HLA-DOA, DSP, HLA-DOB, BEND5, STRBP, COBLL1, AFF3, KHDRBS2, RALGPS2, BLNK, CXXC5, POU2AF1, EBF1, BCL11A, FCRLA, CD83, BCL7A, CR2, HVCN1, PMEPA1, NIBAN3, VPREB3, ADAM28, STAP1, ABCB4, BLK, TLR10, CXCR5, PKIG, PLEKHG1, FCRL1, CORO2B, FCER2, P2RX5, CD19, MS4A1, PTPRK, CD22, CIITA, CLEC17A, KCNG1, RAB30, TCL1A, RASGRP3, SCN3A, CD40, TSPAN13, TNFRSF1…	Integration of Multiple Sampling Location of COVID-19 Patients	https://toppcell.cchmc.org/biosystems/go/index3/get/data for toppcell/covid19 Atlas/All/Output by Location by disease.group_v3 by Lineage by Cell.group by Cell.class_v2-2/b74645072a063732d5be43036ce0e9568eff3d14/morpheus	negative	4.92706	4.59908
PIC29	COVID-19-COVID-19_Convalescent-Lymphocyte-B-B_naive|COVID-19_Convalescent / Disease, condition lineage and cell class	1.99726e-152	1.23183e-149	45195	123	200	76	FCRL2, GGA2, KCNH8, COL19A1, SPIB, SWAP70, HLA-DOA, HLA-DOB, BEND5, STRBP, TTC21A, COBLL1, SIPA1L3, AFF3, KHDRBS2, RALGPS2, BLNK, POU2AF1, BEND4, EBF1, BCL11A, FCRLA, BCL7A, N4BP3, CR2, HVCN1, NIBAN3, VPREB3, ADAM28, KMO, STAP1, ABCB4, BLK, TLR10, CXCR5, PKIG, PLEKHG1, FCRL1, CORO2B, FCER2, P2RX5, CD19, MS4A1, PTPRK, CD22, CIITA, SLC15A2, CLEC17A, KCNG1, TCL1A, RASGRP3, SCN3A, CD40, TSPAN13, TNFR…	Integration of immune-mediated diseases (COVID-19 + Influenza + Sepsis + Multiple Sclerosis)	https://toppcell.cchmc.org/biosystems/go/index3/get/data for toppcell/covid19 Atlas/PBMC Atlas/disease comparison/Output by Disease by Condition by Lineage by Cell class_v2/5c1b51b9571681d8b792d1443d9f8926dcd55b29/morpheus	negative	4.89155	4.59908
PIC29	PBMC-Mild-Lymphocyte-B-B_cell-B_naive-B_activate-7|Mild / Location, Disease Group, Cell group, Cell class and sub_cluster (2021.03.01)	1.49337e-151	8.34701e-149	45195	123	191	75	LARGE2, FCRL2, KCNH8, COL19A1, PLPP5, SPIB, SWAP70, HLA-DOA, DSP, HLA-DOB, BEND5, STRBP, COBLL1, AFF3, KHDRBS2, RALGPS2, BLNK, CXXC5, POU2AF1, EBF1, BCL11A, FCRLA, CD83, BCL7A, CR2, HVCN1, PMEPA1, NIBAN3, VPREB3, ADAM28, TSPAN3, KMO, STAP1, ABCB4, BLK, CXCR5, PKIG, PLEKHG1, FCRL1, CORO2B, FCER2, P2RX5, CD19, MS4A1, PTPRK, CD22, CIITA, CLEC17A, KCNG1, RAB30, TCL1A, RASGRP3, SCN3A, CD40, TSPAN13, T…	Integration of Multiple Sampling Location of COVID-19 Patients	https://toppcell.cchmc.org/biosystems/go/index3/get/data for toppcell/covid19 Atlas/All/Output by Location by disease.group_v3 by Lineage by Cell.group by Cell.class_v2 by sub_cluster/2feab42ac6d29fa4eac78f3f78a5f8aa0a559523/morpheus	negative	4.94359	4.59908
PIC29	Control-Lymphoid_B|Control / Disease group, lineage and cell class	1.49337e-151	8.34701e-149	45195	123	191	75	LARGE2, FCRL2, GGA2, COL19A1, PLPP5, SPIB, SWAP70, HLA-DOA, DSP, HLA-DOB, BEND5, STRBP, COBLL1, AFF3, RALGPS2, BLNK, CXXC5, PPP1R14A, POU2AF1, SYNPO, EBF1, BCL11A, FCRLA, BCL7A, CR2, HVCN1, PMEPA1, NIBAN3, VPREB3, ADAM28, TSPAN3, STAP1, ABCB4, BLK, TLR10, CXCR5, PKIG, PLEKHG1, FCRL1, FCER2, P2RX5, CD19, MS4A1, PTPRK, CD22, CIITA, CLEC17A, KCNG1, RAB30, TCL1A, RASGRP3, SCN3A, CD40, TSPAN13, TNFRSF…	Integration of 5 COVID-19 PBMC Datasets	https://toppcell.cchmc.org/biosystems/go/index3/get/data for toppcell/covid19 Atlas/PBMC Atlas/integration/Output by disease.group_v2 by Lineage by Cell.class-2/0a760cd3a48c487ec899adb882fddea8914cfe0c/morpheus	negative	4.9589	4.59908
PIC29	PBMC_fresh-frozen-Severe-critical_convalescent_d42-56-Lymphocytic-Lymphocytic_B-B_cell|Severe-critical_convalescent_d42-56 / Compartment, severity and other cell annotations on 10x 3' data (130k)	1.49337e-151	8.34701e-149	45195	123	191	75	LARGE2, FCRL2, KCNH8, COL19A1, PLPP5, SPIB, SWAP70, CNFN, HLA-DOA, DSP, HLA-DOB, BEND5, STRBP, COBLL1, AFF3, KHDRBS2, RALGPS2, BLNK, CXXC5, PPP1R14A, POU2AF1, BEND4, EBF1, BCL11A, FCRLA, BCL7A, CR2, HVCN1, PMEPA1, NIBAN3, VPREB3, ADAM28, STAP1, ABCB4, BLK, TLR10, PKIG, PLEKHG1, FCRL1, FCER2, P2RX5, CD19, MS4A1, PTPRK, CD22, CIITA, CLEC17A, NETO1, KCNG1, RAB30, TCL1A, RASGRP3, WNT16, SCN3A, CD40, …	Large Scale COVID-19 Single Cell Data (Ren et al.)	https://toppcell.cchmc.org/biosystems/go/index3/get/data/Output by Compartment_group by Severity_Stage group by Lineage by Cell class by Cell type by cell_type_ontology_term_id by Cell subtype-3/2453064c39b359088d43d52792bf829f83442c82/morpheus	negative	4.93497	4.59908
PIC29	PBMC-Mild-Lymphocyte-B-B_cell-B_naive-B_naive-11|Mild / Location, Disease Group, Cell group, Cell class and sub_cluster (2021.03.01)	3.99985e-151	2.16792e-148	45195	123	193	75	LARGE2, FCRL2, COL19A1, PLPP5, SPIB, SWAP70, CNFN, HLA-DOA, DSP, HLA-DOB, BEND5, STRBP, COBLL1, AFF3, KHDRBS2, RALGPS2, BLNK, CXXC5, POU2AF1, EBF1, BCL11A, FCRLA, BCL7A, CR2, HVCN1, NIBAN3, VPREB3, ADAM28, KMO, STAP1, ABCB4, BLK, TLR10, CXCR5, PKIG, PLEKHG1, FCRL1, FCER2, P2RX5, CD19, MS4A1, PTPRK, CD22, CIITA, CLEC17A, KCNG1, RAB30, TCL1A, RASGRP3, SCN3A, CD40, TSPAN13, TNFRSF13C, OSBPL10, SLC9A…	Integration of Multiple Sampling Location of COVID-19 Patients	https://toppcell.cchmc.org/biosystems/go/index3/get/data for toppcell/covid19 Atlas/All/Output by Location by disease.group_v3 by Lineage by Cell.group by Cell.class_v2 by sub_cluster/cf4ba50aa4a00d1ba22fc7626d49a4104377d5d9/morpheus	negative	4.92561	4.59908
PIC29	B_cells-Naive_B_cells_|World / Immune cells in Kidney/Urine in Lupus Nephritis	9.5137e-151	5.00477e-148	45195	123	182	74	FCRL2, KCNH8, COL19A1, PLPP5, SPIB, SWAP70, PRICKLE1, HLA-DOA, HLA-DOB, STRBP, SIPA1L3, AFF3, RALGPS2, BLNK, PPP1R14A, POU2AF1, EBF1, BCL11A, FCRLA, CD83, BCL7A, CR2, HVCN1, NIBAN3, VPREB3, ADAM28, TSPAN3, KMO, STAP1, LCN10, ABCB4, TLR10, CXCR5, PKIG, PLEKHG1, FCRL1, CORO2B, FCER2, P2RX5, CD19, MS4A1, PTPRK, CD22, CIITA, SLC15A2, CLEC17A, PIK3C2B, KCNG1, RAB30, TCL1A, RASGRP3, SCN3A, SCN4A, CD40,…	Rheumatoid Arthritis and Lupus Nephritis Atlas	https://toppcell.cchmc.org/biosystems/go/index3/get/data for toppcell/immune atlas/AMP_autoimmuneDisease/Output by Disease by Tissue by Cell class by cell subclass/63c3b63315276b66667d49fab09661ac320e7a36/morpheus	negative	4.90515	4.59908
PIC29	COVID-19_Severe-Lymphoid_B-B_naive|COVID-19_Severe / Disease group, lineage and cell class	1.0574e-150	5.40359e-148	45195	123	195	75	LARGE2, FCRL2, KCNH8, COL19A1, PLPP5, SPIB, SWAP70, HLA-DOA, DSP, HLA-DOB, BEND5, STRBP, COBLL1, AFF3, KHDRBS2, RALGPS2, BLNK, CXXC5, POU2AF1, EBF1, BCL11A, FCRLA, CD83, BCL7A, CR2, HVCN1, PMEPA1, NIBAN3, VPREB3, ADAM28, STAP1, ABCB4, BLK, CXCR5, PKIG, PLEKHG1, FCRL1, CORO2B, FCER2, P2RX5, CD19, MS4A1, PTPRK, CD22, CIITA, CLEC17A, NETO1, KCNG1, RAB30, TCL1A, RASGRP3, SCN3A, CD40, TSPAN13, TNFRSF1…	Integration of 5 COVID-19 PBMC Datasets	https://toppcell.cchmc.org/biosystems/go/index3/get/data for toppcell/covid19 Atlas/PBMC Atlas/integration/Output by disease.group_v2 by Lineage by Cell.class-2/71563e838fcda34a9a209c5433e0d84420373402/morpheus	negative	4.93214	4.59908
PIC29	COVID-19_Severe-Lymphoid_B|COVID-19_Severe / Disease group, lineage and cell class	2.75994e-150	1.29906e-147	45195	123	197	75	LARGE2, FCRL2, GGA2, COL19A1, PLPP5, SPIB, SWAP70, CNFN, HLA-DOA, HLA-DOB, BEND5, STRBP, COBLL1, AFF3, KHDRBS2, RALGPS2, BLNK, CXXC5, POU2AF1, SYNPO, EBF1, BCL11A, FCRLA, CD83, BCL7A, CR2, HVCN1, NIBAN3, VPREB3, ADAM28, TSPAN3, STAP1, ABCB4, BLK, TLR10, CXCR5, PKIG, PLEKHG1, FCRL1, FCER2, P2RX5, CD19, MS4A1, PTPRK, CD22, CIITA, CLEC17A, NETO1, RAB30, TCL1A, RASGRP3, SCN3A, CD40, TSPAN13, TNFRSF13…	Integration of 5 COVID-19 PBMC Datasets	https://toppcell.cchmc.org/biosystems/go/index3/get/data for toppcell/covid19 Atlas/PBMC Atlas/integration/Output by disease.group_v2 by Lineage by Cell.class-2/25303329b051831cf2ed4df68f3948308e5fbd96/morpheus	negative	4.93333	4.59908
PIC29	PBMC-Severe-Lymphocyte-B-B_cell|Severe / Location, Disease Group, Cell group, Cell class (2021.03.09)	2.75994e-150	1.29906e-147	45195	123	197	75	LARGE2, FCRL2, GGA2, COL19A1, PLPP5, SPIB, SWAP70, CNFN, HLA-DOA, HLA-DOB, BEND5, STRBP, COBLL1, AFF3, KHDRBS2, RALGPS2, BLNK, CXXC5, POU2AF1, SYNPO, EBF1, BCL11A, FCRLA, CD83, BCL7A, HVCN1, NIBAN3, VPREB3, ADAM28, TSPAN3, STAP1, ABCB4, BLK, TLR10, CXCR5, PKIG, PLEKHG1, FCRL1, FCER2, P2RX5, CD19, MS4A1, PTPRK, CD22, CIITA, CLEC17A, NETO1, RAB30, TCL1A, RASGRP3, SCN3A, CD40, TSPAN13, TNFRSF13C, OS…	Integration of Multiple Sampling Location of COVID-19 Patients	https://toppcell.cchmc.org/biosystems/go/index3/get/data for toppcell/covid19 Atlas/All/Output by Location by disease.group_v3 by Lineage by Cell.group by Cell.class_v2-2/368a7908435cb0d0feea135345e7179584a1e0cf/morpheus	negative	4.92919	4.59908
PIC29	PBMC-Severe-Lymphocyte-B-B_cell|Severe / Location, Disease Group, Cell group, Cell class and sub_cluster (2021.03.01)	2.75994e-150	1.29906e-147	45195	123	197	75	LARGE2, FCRL2, GGA2, COL19A1, PLPP5, SPIB, SWAP70, CNFN, HLA-DOA, HLA-DOB, BEND5, STRBP, COBLL1, AFF3, KHDRBS2, RALGPS2, BLNK, CXXC5, POU2AF1, SYNPO, EBF1, BCL11A, FCRLA, CD83, BCL7A, HVCN1, NIBAN3, VPREB3, ADAM28, TSPAN3, STAP1, ABCB4, BLK, TLR10, CXCR5, PKIG, PLEKHG1, FCRL1, FCER2, P2RX5, CD19, MS4A1, PTPRK, CD22, CIITA, CLEC17A, NETO1, RAB30, TCL1A, RASGRP3, SCN3A, CD40, TSPAN13, TNFRSF13C, OS…	Integration of Multiple Sampling Location of COVID-19 Patients	https://toppcell.cchmc.org/biosystems/go/index3/get/data for toppcell/covid19 Atlas/All/Output by Location by disease.group_v3 by Lineage by Cell.group by Cell.class_v2 by sub_cluster/5c67ed18fb92aec73c79f4db6d80cec777d9ba44/morpheus	negative	4.92919	4.59908
PIC29	PBMC-Convalescent-Lymphocyte-B-B_cell-B_naive|Convalescent / Location, Disease Group, Cell group, Cell class (2021.03.09)	7.36336e-150	3.29253e-147	45195	123	186	74	FCRL2, KCNH8, COL19A1, PLPP5, SPIB, SWAP70, HLA-DOA, HLA-DOB, BEND5, STRBP, TTC21A, COBLL1, AFF3, RALGPS2, BLNK, POU2AF1, BEND4, EBF1, BCL11A, FCRLA, BCL7A, N4BP3, CR2, HVCN1, NIBAN3, VPREB3, ADAM28, KMO, STAP1, ABCB4, BLK, TLR10, CXCR5, PKIG, PLEKHG1, FCRL1, CORO2B, FCER2, P2RX5, CD19, MS4A1, PTPRK, CD22, CIITA, SLC15A2, CLEC17A, KCNG1, TCL1A, RASGRP3, SCN3A, CD40, TSPAN13, TNFRSF13C, SLC9A7, CD…	Integration of Multiple Sampling Location of COVID-19 Patients	https://toppcell.cchmc.org/biosystems/go/index3/get/data for toppcell/covid19 Atlas/All/Output by Location by disease.group_v3 by Lineage by Cell.group by Cell.class_v2-2/f352c63666273defea3e57ba3a3bfad52c4ea65b/morpheus	negative	4.92836	4.59908
PIC29	PBMC-Convalescent-Lymphocyte-B-B_cell-B_naive-|Convalescent / Location, Disease Group, Cell group, Cell class and sub_cluster (2021.03.09)	7.36336e-150	3.29253e-147	45195	123	186	74	FCRL2, KCNH8, COL19A1, PLPP5, SPIB, SWAP70, HLA-DOA, HLA-DOB, BEND5, STRBP, TTC21A, COBLL1, AFF3, RALGPS2, BLNK, POU2AF1, BEND4, EBF1, BCL11A, FCRLA, BCL7A, N4BP3, CR2, HVCN1, NIBAN3, VPREB3, ADAM28, KMO, STAP1, ABCB4, BLK, TLR10, CXCR5, PKIG, PLEKHG1, FCRL1, CORO2B, FCER2, P2RX5, CD19, MS4A1, PTPRK, CD22, CIITA, SLC15A2, CLEC17A, KCNG1, TCL1A, RASGRP3, SCN3A, CD40, TSPAN13, TNFRSF13C, SLC9A7, CD…	Integration of Multiple Sampling Location of COVID-19 Patients	https://toppcell.cchmc.org/biosystems/go/index3/get/data for toppcell/covid19 Atlas/All/Output by Location by disease.group_v3 by Lineage by Cell.group by Cell.class_v2 by sub_cluster-2/e2d265003aaea1acaf618d3f102c9933c19102e6/morpheus	negative	4.92836	4.59908
PIC29	COVID-19-COVID-19_Mild-Lymphocyte-B-B_naive|COVID-19_Mild / Disease, condition lineage and cell class	1.13721e-149	4.96099e-147	45195	123	200	75	FCRL2, GGA2, KCNH8, COL19A1, SPIB, SWAP70, HLA-DOA, HLA-DOB, BEND5, STRBP, COBLL1, AFF3, KHDRBS2, RALGPS2, BLNK, CXXC5, POU2AF1, EBF1, BCL11A, FCRLA, CD83, BCL7A, CR2, HVCN1, PMEPA1, NIBAN3, VPREB3, ADAM28, KMO, STAP1, ABCB4, BLK, TLR10, CXCR5, PKIG, PLEKHG1, FCRL1, CORO2B, FCER2, P2RX5, CD19, MS4A1, PTPRK, CD22, CIITA, CLEC17A, PIK3C2B, KCNG1, RAB30, TCL1A, RASGRP3, SCN3A, CD40, TSPAN13, TNFRSF1…	Integration of immune-mediated diseases (COVID-19 + Influenza + Sepsis + Multiple Sclerosis)	https://toppcell.cchmc.org/biosystems/go/index3/get/data for toppcell/covid19 Atlas/PBMC Atlas/disease comparison/Output by Disease by Condition by Lineage by Cell class_v2/e6a43eff47195e1d39530ad49ad908fc06a8b038/morpheus	negative	4.9218	4.59908
PIC29	PBMC-Convalescent-Lymphocyte-B-B_cell-B_naive|Convalescent / Location, Disease Group, Cell group, Cell class and sub_cluster (2021.03.01)	1.21723e-149	5.18366e-147	45195	123	187	74	FCRL2, KCNH8, COL19A1, PLPP5, SPIB, SWAP70, HLA-DOA, HLA-DOB, BEND5, STRBP, TTC21A, COBLL1, AFF3, RALGPS2, BLNK, POU2AF1, BEND4, EBF1, BCL11A, FCRLA, BCL7A, N4BP3, CR2, HVCN1, NIBAN3, VPREB3, ADAM28, KMO, STAP1, ABCB4, BLK, TLR10, CXCR5, PKIG, PLEKHG1, FCRL1, CORO2B, FCER2, P2RX5, CD19, MS4A1, PTPRK, CD22, CIITA, SLC15A2, CLEC17A, KCNG1, TCL1A, RASGRP3, SCN3A, CD40, TSPAN13, TNFRSF13C, SLC9A7, CD…	Integration of Multiple Sampling Location of COVID-19 Patients	https://toppcell.cchmc.org/biosystems/go/index3/get/data for toppcell/covid19 Atlas/All/Output by Location by disease.group_v3 by Lineage by Cell.group by Cell.class_v2 by sub_cluster/e7970ec1507adfa91a296489166142cb9400421f/morpheus	negative	4.92836	4.59908
PIC29	PBMC_fresh-frozen-Severe-critical_convalescent_d42-56-Lymphocytic-Lymphocytic_B|Severe-critical_convalescent_d42-56 / Compartment, severity and other cell annotations on 10x 3' data (130k)	8.78346e-149	3.65351e-146	45195	123	191	74	LARGE2, FCRL2, KCNH8, COL19A1, PLPP5, SPIB, SWAP70, CNFN, HLA-DOA, DSP, HLA-DOB, BEND5, STRBP, COBLL1, AFF3, KHDRBS2, RALGPS2, BLNK, CXXC5, PPP1R14A, POU2AF1, BEND4, EBF1, BCL11A, FCRLA, BCL7A, CR2, HVCN1, PMEPA1, NIBAN3, VPREB3, ADAM28, STAP1, ABCB4, BLK, TLR10, PKIG, PLEKHG1, FCRL1, FCER2, P2RX5, CD19, MS4A1, PTPRK, CD22, CIITA, CLEC17A, NETO1, KCNG1, RAB30, TCL1A, RASGRP3, WNT16, SCN3A, CD40, …	Large Scale COVID-19 Single Cell Data (Ren et al.)	https://toppcell.cchmc.org/biosystems/go/index3/get/data/Output by Compartment_group by Severity_Stage group by Lineage by Cell class by Cell type by cell_type_ontology_term_id by Cell subtype-3/a831e30f37aff329d83fac9bdb84f783075d5df6/morpheus	negative	4.95156	4.59908
PIC29	healthy_donor-Lymphocytic-B_cell|healthy_donor / Disease condition, Lineage, Cell class and subclass	1.42764e-148	5.67438e-146	45195	123	192	74	LARGE2, FCRL2, GGA2, COL19A1, PLPP5, SPIB, SWAP70, HLA-DOA, DSP, HLA-DOB, STRBP, COBLL1, AFF3, RALGPS2, BLNK, CXXC5, LAMA5, POU2AF1, LAMC1, SYNPO, EBF1, BCL11A, FCRLA, BCL7A, CR2, HVCN1, PMEPA1, NIBAN3, VPREB3, ADAM28, TSPAN3, STAP1, ABCB4, BLK, TLR10, PKIG, PLEKHG1, FCRL1, FCER2, P2RX5, CD19, MS4A1, CD22, CIITA, CLEC17A, RAB30, TCL1A, RASGRP3, SCN3A, CD40, TSPAN13, TNFRSF13C, OSBPL10, SLC9A7, CD…	PBMC Atlas of COVID-19 patients (Wilk et al.)	https://toppcell.cchmc.org/biosystems/go/index3/get/data for toppcell/covid19 Atlas/Covid-19_PBMC_Wilk et al._Nature Medicine/Output by Condition by Lineage by Cell class by cell subclass-6/7d9e5772b6e531b50ed4e4d6304ef11235f27f37/morpheus	negative	4.94924	4.59908
PIC29	healthy_donor-Lymphocytic-B_cell-|healthy_donor / Disease condition, Lineage, Cell class and subclass	1.42764e-148	5.67438e-146	45195	123	192	74	LARGE2, FCRL2, GGA2, COL19A1, PLPP5, SPIB, SWAP70, HLA-DOA, DSP, HLA-DOB, STRBP, COBLL1, AFF3, RALGPS2, BLNK, CXXC5, LAMA5, POU2AF1, LAMC1, SYNPO, EBF1, BCL11A, FCRLA, BCL7A, CR2, HVCN1, PMEPA1, NIBAN3, VPREB3, ADAM28, TSPAN3, STAP1, ABCB4, BLK, TLR10, PKIG, PLEKHG1, FCRL1, FCER2, P2RX5, CD19, MS4A1, CD22, CIITA, CLEC17A, RAB30, TCL1A, RASGRP3, SCN3A, CD40, TSPAN13, TNFRSF13C, OSBPL10, SLC9A7, CD…	PBMC Atlas of COVID-19 patients (Wilk et al.)	https://toppcell.cchmc.org/biosystems/go/index3/get/data for toppcell/covid19 Atlas/Covid-19_PBMC_Wilk et al._Nature Medicine/Output by Condition by Lineage by Cell class by cell subclass-6/975312f9d6cede4d4f5b737e481e5c73accc8c50/morpheus	negative	4.94924	4.59908
PIC29	PBMC-Severe-Lymphocyte-B-B_cell-B_naive|Severe / Location, Disease Group, Cell group, Cell class and sub_cluster (2021.03.01)	3.73521e-148	1.45235e-145	45195	123	194	74	LARGE2, FCRL2, KCNH8, COL19A1, PLPP5, SPIB, SWAP70, HLA-DOA, DSP, HLA-DOB, BEND5, STRBP, COBLL1, AFF3, KHDRBS2, RALGPS2, BLNK, CXXC5, POU2AF1, EBF1, BCL11A, FCRLA, CD83, BCL7A, CR2, HVCN1, PMEPA1, NIBAN3, VPREB3, ADAM28, STAP1, ABCB4, BLK, CXCR5, PKIG, PLEKHG1, FCRL1, CORO2B, FCER2, P2RX5, CD19, MS4A1, PTPRK, CD22, CIITA, CLEC17A, NETO1, KCNG1, RAB30, TCL1A, RASGRP3, SCN3A, CD40, TSPAN13, TNFRSF1…	Integration of Multiple Sampling Location of COVID-19 Patients	https://toppcell.cchmc.org/biosystems/go/index3/get/data for toppcell/covid19 Atlas/All/Output by Location by disease.group_v3 by Lineage by Cell.group by Cell.class_v2 by sub_cluster/82753b90ca3b563275c41b6040ebbcd99b185e24/morpheus	negative	4.94687	4.59908
PIC29	PBMC-Severe-Lymphocyte-B-B_cell-B_naive|Severe / Location, Disease Group, Cell group, Cell class (2021.03.09)	6.01309e-148	2.24063e-145	45195	123	195	74	LARGE2, FCRL2, KCNH8, COL19A1, PLPP5, SPIB, SWAP70, HLA-DOA, DSP, HLA-DOB, BEND5, STRBP, COBLL1, AFF3, KHDRBS2, RALGPS2, BLNK, CXXC5, POU2AF1, EBF1, BCL11A, FCRLA, CD83, BCL7A, CR2, HVCN1, PMEPA1, NIBAN3, VPREB3, ADAM28, STAP1, ABCB4, BLK, CXCR5, PKIG, PLEKHG1, FCRL1, CORO2B, FCER2, P2RX5, CD19, MS4A1, PTPRK, CD22, CIITA, CLEC17A, NETO1, KCNG1, RAB30, TCL1A, RASGRP3, SCN3A, CD40, TSPAN13, TNFRSF1…	Integration of Multiple Sampling Location of COVID-19 Patients	https://toppcell.cchmc.org/biosystems/go/index3/get/data for toppcell/covid19 Atlas/All/Output by Location by disease.group_v3 by Lineage by Cell.group by Cell.class_v2-2/e830f0c545be87a1056a4505bdf6845e5ac7750d/morpheus	negative	4.94687	4.59908
PIC29	PBMC-Severe-Lymphocyte-B-B_cell-B_naive-|Severe / Location, Disease Group, Cell group, Cell class and sub_cluster (2021.03.09)	6.01309e-148	2.24063e-145	45195	123	195	74	LARGE2, FCRL2, KCNH8, COL19A1, PLPP5, SPIB, SWAP70, HLA-DOA, DSP, HLA-DOB, BEND5, STRBP, COBLL1, AFF3, KHDRBS2, RALGPS2, BLNK, CXXC5, POU2AF1, EBF1, BCL11A, FCRLA, CD83, BCL7A, CR2, HVCN1, PMEPA1, NIBAN3, VPREB3, ADAM28, STAP1, ABCB4, BLK, CXCR5, PKIG, PLEKHG1, FCRL1, CORO2B, FCER2, P2RX5, CD19, MS4A1, PTPRK, CD22, CIITA, CLEC17A, NETO1, KCNG1, RAB30, TCL1A, RASGRP3, SCN3A, CD40, TSPAN13, TNFRSF1…	Integration of Multiple Sampling Location of COVID-19 Patients	https://toppcell.cchmc.org/biosystems/go/index3/get/data for toppcell/covid19 Atlas/All/Output by Location by disease.group_v3 by Lineage by Cell.group by Cell.class_v2 by sub_cluster-2/8f5a664dd65c38afe23c6acd0a9c22ba4fd347ed/morpheus	negative	4.94687	4.59908
PIC29	COVID-19-COVID-19_Severe-Lymphocyte-B-B_naive|COVID-19_Severe / Disease, condition lineage and cell class	6.20965e-147	2.17776e-144	45195	123	200	74	FCRL2, GGA2, KCNH8, COL19A1, SPIB, SWAP70, CNFN, HLA-DOA, HLA-DOB, BEND5, STRBP, COBLL1, AFF3, KHDRBS2, RALGPS2, BLNK, CXXC5, POU2AF1, EBF1, BCL11A, FCRLA, CD83, BCL7A, CR2, HVCN1, PMEPA1, NIBAN3, VPREB3, ADAM28, STAP1, ABCB4, BLK, CXCR5, PKIG, PLEKHG1, FCRL1, CORO2B, FCER2, P2RX5, CD19, MS4A1, PTPRK, CD22, CIITA, CLEC17A, NETO1, KCNG1, RAB30, TCL1A, RASGRP3, SCN3A, CD40, TSPAN13, TNFRSF13C, OSBP…	Integration of immune-mediated diseases (COVID-19 + Influenza + Sepsis + Multiple Sclerosis)	https://toppcell.cchmc.org/biosystems/go/index3/get/data for toppcell/covid19 Atlas/PBMC Atlas/disease comparison/Output by Disease by Condition by Lineage by Cell class_v2/5ba9c541fa356d34f392a63274dcd7bfb844cbb6/morpheus	negative	4.92847	4.59908
PIC29	Control-Control-Lymphocyte-B|Control / Disease, condition lineage and cell class	6.20965e-147	2.17776e-144	45195	123	200	74	FCRL2, GGA2, COL19A1, SPIB, SWAP70, HLA-DOA, HLA-DOB, BEND5, STRBP, COBLL1, AFF3, KHDRBS2, RALGPS2, BLNK, CXXC5, PPP1R14A, POU2AF1, SYNPO, EBF1, BCL11A, FCRLA, BCL7A, CR2, HVCN1, PMEPA1, NIBAN3, VPREB3, ADAM28, TSPAN3, STAP1, ABCB4, BLK, TLR10, CXCR5, PKIG, PLEKHG1, FCRL1, FCER2, P2RX5, CD19, MS4A1, PTPRK, CD22, CIITA, CLEC17A, KCNG1, RAB30, TCL1A, RASGRP3, SCN3A, CD40, TSPAN13, TNFRSF13C, OSBPL1…	Integration of immune-mediated diseases (COVID-19 + Influenza + Sepsis + Multiple Sclerosis)	https://toppcell.cchmc.org/biosystems/go/index3/get/data for toppcell/covid19 Atlas/PBMC Atlas/disease comparison/Output by Disease by Condition by Lineage by Cell class_v2/d95551392de7316b72eacf1e4a1cb23452991fa0/morpheus	negative	4.95365	4.59908
PIC20	IIF-Other|IIF / Disease, Lineage and Cell Type	2.15416e-145	1.18386e-142	45195	200	187	81	GLRX5, CTNNAL1, MYL4, MKRN1, BAG1, HEMGN, TENT5C, FAXDC2, RIOK3, ODAD4, BCL2L1, HEPACAM2, SLC25A37, AHSP, GPR146, STRADB, UBB, RUNDC3A, BNIP3L, BPGM, MRC2, NFIX, TMCC2, IFIT1B, FECH, FBXO7, RNF10, GMPR, OSBP2, ALAS2, TESC, FKBP8, TAL1, RAB3IL1, KLC3, CA1, TBCEL, DCAF12, BBOF1, SMIM24, SFRP2, ISCA1, ANK1, SELENBP1, TRIM58, MARCHF8, ITLN1, SESN3, XK, YBX3, CR1L, PCGF5, TSPAN5, RNF11, GSPT1, SLC4A1,…	Multiple Sclerosis	https://toppcell.cchmc.org/biosystems/go/index3/get/data for toppcell/immune atlas/multiple sclerosis/Output by disease_v2 by Lineage by cell_type/ae44d9261698cc0289750a546baf050f78b119b3/morpheus	positive	8.82217	8.10152
PIC7	severe-Myeloid-Eosinophils|severe / Cohort 2 (Rhapsody WB + PBMC) with disease condition, lineage and cell classs	8.69861e-145	1.93361e-140	45195	200	170	79	TRERF1, ADGRG5, C10orf82, IDO1, CDK15, SIGLEC8, CYP11A1, ENPP3, GATA1, GATA2, SLC24A3, PTGER3, MEIS2, MSI2, GFI1B, ACSM3, CLC, PNPLA6, FCER1A, MS4A2, GFOD1, TEX101, EEF2K, FGFR2, SMPD3, BACE2, OLIG1, KIT, ABTB2, CNR2, ALOX15, CA8, CCDC170, PMP22, CACNA1D, ABCC1, FLNB, CYSLTR2, ASRGL1, CAMK1D, SEMA7A, PRSS41, GPR34, KRT81, ESYT1, SYNE1, NTRK1, PRSS33, CPA3, ALS2, GCSAML, CAMK1, PPARA, PAPSS1, BHLH…	PBMC Atlas of COVID-19 Patients (Schulte-Schrepping et al.)	https://toppcell.cchmc.org/biosystems/go/index3/get/data for toppcell/covid19 Atlas/Covid-19_PBMC_Schulte-Schrepping et al._Cell/data/Rhapsody_WB+PBMC/Output by Disease condition by Lineage by Cell class/863f0266d5837cdbc3e09a3fe6a99dd3e6261674/morpheus	positive	13.8493	12.4795
PIC3	PBMC_fresh-frozen-Severe-critical_convalescent_d42-56-Lymphocytic-Lymphocytic_T-CD8-positive,_alpha-beta_T_cell-T_CD8_c07-TYROBP|Severe-critical_convalescent_d42-56 / Compartment, severity and other cell annotations on 10x 3' data (130k)	4.52751e-141	9.75995e-137	45195	200	195	80	ADGRG5, LPCAT1, ABI3, PRR5L, TOX, CD244, MYO6, PDGFRB, HOPX, MATK, SYTL2, APOBEC3G, ADGRG1, NCAM1, NMUR1, RGS9, PTGDR, ITGAL, F2R, JAKMIP2, MXRA7, PYHIN1, EOMES, KLRF1, C1orf21, CEP78, MLC1, OSBPL5, NKG7, JAKMIP1, CMKLR1, KIR2DL3, NCR1, DTHD1, TTC38, KLRD1, TPST2, USP28, C12orf75, PLEKHF1, TBX21, LAG3, ID2, CST7, GNLY, SH2D2A, PRSS23, LYAR, RUNX3, FASLG, SLC1A7, FCRL6, RHOC, S1PR5, TGFBR3, ARL4C,…	Large Scale COVID-19 Single Cell Data (Ren et al.)	https://toppcell.cchmc.org/biosystems/go/index3/get/data/Output by Compartment_group by Severity_Stage group by Lineage by Cell class by Cell type by cell_type_ontology_term_id by Cell subtype-3/0b50b5c71a4949f3f8fb9f5c30f9d50f53ca050d/morpheus	negative	26.8917	24.6586
PIC20	Appendix-LymphNode_GW_trimst-2-Hematopoietic-Red_blood_cells|Appendix-LymphNode_GW_trimst-2 / Per Region, Age_group, Lineage, cell class, cell type	3.08159e-140	1.60669e-137	45195	200	178	78	GLRX5, MYL4, TLCD4, SPTA1, MKRN1, HEMGN, TENT5C, FAXDC2, RIOK3, RIPOR3, BCL2L1, HEPACAM2, SLC25A37, AHSP, GPR146, YOD1, STRADB, RUNDC3A, BNIP3L, BPGM, CHPT1, NFIX, TMCC2, IFIT1B, FECH, FBXO7, GMPR, KEL, OSBP2, ALAS2, TESC, FKBP8, TAL1, KLC3, TBCEL, DCAF12, SOX6, ANK1, SELENBP1, TRIM58, MARCHF8, ITLN1, MFSD2B, XK, YBX3, CR1L, PCGF5, TSPAN5, RNF11, RHAG, RHCE, SLC4A1, TRIM10, PLEK2, DCUN1D1, ADIPOR…	Cells of the human intestinal tract mapped across space and time	https://toppcell.cchmc.org/biosystems/go/index3/get/SingleCell_GI-developmentAtlas/Output by SampleGroup by Lineage by cell class by cell type-5/0cd6ef3398a96196cade1ff8b895e18280a37a90/morpheus	positive	8.995	8.10152
PIC20	Appendix-LymphNode_GW_trimst-2-Hematopoietic-Red_blood_cells-RBC|Appendix-LymphNode_GW_trimst-2 / Per Region, Age_group, Lineage, cell class, cell type	3.08159e-140	1.60669e-137	45195	200	178	78	GLRX5, MYL4, TLCD4, SPTA1, MKRN1, HEMGN, TENT5C, FAXDC2, RIOK3, RIPOR3, BCL2L1, HEPACAM2, SLC25A37, AHSP, GPR146, YOD1, STRADB, RUNDC3A, BNIP3L, BPGM, CHPT1, NFIX, TMCC2, IFIT1B, FECH, FBXO7, GMPR, KEL, OSBP2, ALAS2, TESC, FKBP8, TAL1, KLC3, TBCEL, DCAF12, SOX6, ANK1, SELENBP1, TRIM58, MARCHF8, ITLN1, MFSD2B, XK, YBX3, CR1L, PCGF5, TSPAN5, RNF11, RHAG, RHCE, SLC4A1, TRIM10, PLEK2, DCUN1D1, ADIPOR…	Cells of the human intestinal tract mapped across space and time	https://toppcell.cchmc.org/biosystems/go/index3/get/SingleCell_GI-developmentAtlas/Output by SampleGroup by Lineage by cell class by cell type-5/52cc382bfdbc9e56c6822fce6c532dbd2733d53a/morpheus	positive	8.995	8.10152
PIC20	LargeIntestine_GW_trimst-2-Hematopoietic-Red_blood_cells|LargeIntestine_GW_trimst-2 / Per Region, Age_group, Lineage, cell class, cell type	1.94125e-139	9.62766e-137	45195	200	162	76	GLRX5, MYL4, C9orf78, TLCD4, SPTA1, MKRN1, HEMGN, TENT5C, RIPOR3, BCL2L1, SLC25A37, AHSP, GPR146, OR2W3, YOD1, STRADB, RUNDC3A, BNIP3L, BPGM, CHPT1, TMCC2, IFIT1B, FECH, FBXO7, RNF10, GMPR, KEL, OSBP2, ALAS2, TESC, FKBP8, TAL1, RAB3IL1, TBCEL, RBM38, DCAF12, ISCA1, ANK1, SELENBP1, TRIM58, MARCHF8, MFSD2B, XK, YBX3, CR1L, PCGF5, TSPAN5, RNF11, MOSPD1, RHAG, RHCE, GSPT1, SLC4A1, TRIM10, ADIPOR1, NU…	Cells of the human intestinal tract mapped across space and time	https://toppcell.cchmc.org/biosystems/go/index3/get/SingleCell_GI-developmentAtlas/Output by SampleGroup by Lineage by cell class by cell type-5/1a1c424be8918cc38e35651749879f1f264d3227/morpheus	positive	8.96218	8.10152
PIC20	LargeIntestine_GW_trimst-2-Hematopoietic-Red_blood_cells-RBC|LargeIntestine_GW_trimst-2 / Per Region, Age_group, Lineage, cell class, cell type	1.94125e-139	9.62766e-137	45195	200	162	76	GLRX5, MYL4, C9orf78, TLCD4, SPTA1, MKRN1, HEMGN, TENT5C, RIPOR3, BCL2L1, SLC25A37, AHSP, GPR146, OR2W3, YOD1, STRADB, RUNDC3A, BNIP3L, BPGM, CHPT1, TMCC2, IFIT1B, FECH, FBXO7, RNF10, GMPR, KEL, OSBP2, ALAS2, TESC, FKBP8, TAL1, RAB3IL1, TBCEL, RBM38, DCAF12, ISCA1, ANK1, SELENBP1, TRIM58, MARCHF8, MFSD2B, XK, YBX3, CR1L, PCGF5, TSPAN5, RNF11, MOSPD1, RHAG, RHCE, GSPT1, SLC4A1, TRIM10, ADIPOR1, NU…	Cells of the human intestinal tract mapped across space and time	https://toppcell.cchmc.org/biosystems/go/index3/get/SingleCell_GI-developmentAtlas/Output by SampleGroup by Lineage by cell class by cell type-5/b099f79caf6ce8983590229dc86f9d77908e333c/morpheus	positive	8.96218	8.10152
PIC7	mild-Myeloid-Eosinophils|mild / Cohort 2 (Rhapsody WB + PBMC) with disease condition, lineage and cell classs	3.62717e-139	4.03142e-135	45195	200	163	76	IL34, CEBPE, SIGLEC8, CYP11A1, INPP5B, ENPP3, GATA1, GATA2, SLC24A3, SPNS3, FNBP1L, PTGER3, MEIS2, ACSM3, CLC, PNPLA6, FCER1A, TTC7B, MS4A2, SRGAP3, KLHL13, TEX101, PIP5K1B, EEF2K, FGFR2, SMPD3, BACE2, OLIG1, ABTB2, CNR2, ALOX15, VSTM1, CA8, CCDC170, PMP22, ABCC1, CYSLTR2, COL9A2, REXO5, CAMK1D, SEMA7A, PRSS41, SYNE1, NTRK1, PRSS33, CPA3, LGALS12, GCSAML, ACSF2, PAPSS1, RAB44, LFNG, AKAP12, CD200…	PBMC Atlas of COVID-19 Patients (Schulte-Schrepping et al.)	https://toppcell.cchmc.org/biosystems/go/index3/get/data for toppcell/covid19 Atlas/Covid-19_PBMC_Schulte-Schrepping et al._Cell/data/Rhapsody_WB+PBMC/Output by Disease condition by Lineage by Cell class/7c57d541a88e9afa079e95b8a6ecdea60a0c6aaa/morpheus	positive	14.5478	12.4795
PIC3	BLOOD--(1)_T_cell-(1)_EM_CTLs|(1)_T_cell / shred on tissue, inflammation_status, cell class(v3), cell subclass (v2)	1.15827e-138	1.24844e-134	45195	200	195	79	MYO1G, LPCAT1, ABI3, PRR5L, CD244, SPN, PDGFRB, TTC16, HOPX, MATK, APOBEC3G, ADGRG1, NMUR1, RGS9, PTGDR, ITGAL, F2R, YPEL1, LILRB1, PYHIN1, EOMES, KLRF1, ADRB2, C1orf21, CEP78, KIF19, OSBPL5, CHST12, NKG7, APOBEC3C, DNAJC1, CMKLR1, YWHAQ, NCR1, TTC38, KLRD1, TPST2, USP28, C12orf75, ANXA4, PLEKHF1, TBX21, LAG3, ID2, CST7, GNLY, SH2D2A, PRSS23, LYAR, RUNX3, FASLG, SLC1A7, FCRL6, CD160, RHOC, S1PR5,…	Human Ileal Immune cells from Crohn's Disease	https://toppcell.cchmc.org/biosystems/go/index3/get/data for toppcell/Gastronintestine/Ileum_Crohn_Disease/Output by tissue by inflammation_status by cell class (v3) by cell subclass (v2) by cluster-2/7df67ad5c62235474ee56ea07a957253d45f066b/morpheus	negative	26.903	24.6586
PIC20	COVID-19-COVID-19_Mild-Others-RBC|COVID-19_Mild / Disease, condition lineage and cell class	3.22221e-138	1.56001e-135	45195	200	197	79	GLRX5, CTNNAL1, MYL4, TLCD4, MKRN1, HEMGN, FAXDC2, RIOK3, BCL2L1, SLC25A37, AHSP, GPR146, YOD1, STRADB, BNIP3L, BPGM, DNAJA4, MRC2, NFIX, TMCC2, FECH, FBXO7, RNF10, ASCC2, GMPR, OSBP2, ALAS2, TESC, TAL1, CA1, TBCEL, DCAF12, SOX6, ANK1, SELENBP1, TRIM58, MARCHF8, ARHGEF12, MFSD2B, XK, TBC1D22B, YBX3, CR1L, KANK2, TSPAN5, MOSPD1, RHAG, GSPT1, SLC4A1, PLEK2, SLC6A8, FRMD4A, IGF2BP2, UBE2O, ADIPOR1, …	Integration of immune-mediated diseases (COVID-19 + Influenza + Sepsis + Multiple Sclerosis)	https://toppcell.cchmc.org/biosystems/go/index3/get/data for toppcell/covid19 Atlas/PBMC Atlas/disease comparison/Output by Disease by Condition by Lineage by Cell class_v2/3bae601e5d9689ea57e923814af8cdcae690becc/morpheus	positive	8.98161	8.10152
PIC20	Influenza-Influenza_Severe-Others-RBC|Influenza_Severe / Disease, condition lineage and cell class	8.8437e-138	4.18204e-135	45195	200	199	79	GLRX5, CTNNAL1, MYL4, TLCD4, MKRN1, HEMGN, FAXDC2, BCL2L1, SLC25A37, AHSP, GPR146, YOD1, STRADB, BNIP3L, BPGM, PTPRF, DNAJA4, MRC2, NFIX, TMCC2, FECH, FBXO7, RNF10, GMPR, MICAL3, OSBP2, ALAS2, TAL1, CA1, TBCEL, RBM38, DCAF12, SOX6, RANBP10, ANK1, SELENBP1, TRIM58, MARCHF8, SESN3, ARHGEF12, MFSD2B, XK, YBX3, CR1L, KANK2, TSPAN5, MOSPD1, RHAG, RHCE, SLC4A1, PLEK2, SLC6A8, SLC6A9, FRMD4A, TGM2, IGF2…	Integration of immune-mediated diseases (COVID-19 + Influenza + Sepsis + Multiple Sclerosis)	https://toppcell.cchmc.org/biosystems/go/index3/get/data for toppcell/covid19 Atlas/PBMC Atlas/disease comparison/Output by Disease by Condition by Lineage by Cell class_v2/da0fec0a492bc3827d9066d2590bcd466cd45564/morpheus	positive	8.95455	8.10152
PIC20	Megakaryocytic-erythropoietic-Erythro-cells-Erythrocyte|World / Lineage, cell class and subclass	1.29428e-137	5.98134e-135	45195	200	189	78	GLRX5, MYL4, ACHE, TLCD4, SPTA1, HEMGN, TENT5C, FAXDC2, RIPOR3, BCL2L1, HEPACAM2, SLC25A37, AHSP, STRADB, RUNDC3A, BNIP3L, BPGM, MRC2, NFIX, TMCC2, IFIT1B, FECH, GMPR, KEL, OSBP2, ALAS2, TESC, FKBP8, TAL1, RAB3IL1, SEC14L4, CA1, YIPF6, TBCEL, DCAF12, SOX6, ANK1, SELENBP1, TRIM58, MARCHF8, ITLN1, ARHGEF12, XK, CR1L, AQP1, TSPAN5, MOSPD1, RHAG, RHCE, SLC4A1, TRIM10, PLEK2, SLC6A8, SLC6A9, FRMD4A, T…	Human Cord Blood Atlas	https://toppcell.cchmc.org/biosystems/go/index3/get/human/Output by Lineage by Cell class by cell subclass/826457adac7477102f86aceb97a8b77929b3e6f9/morpheus	positive	8.87795	8.10152
PIC20	10x_3'_v3-thymus_(10x_3'_v3)-hematologic-erythrocytic-erythrocyte|thymus_(10x_3'_v3) / Per Platform+tissue_group, by lineage_subgroup, cell_group, cell_type	1.52044e-137	6.57799e-135	45195	200	179	77	GLRX5, PLVAP, MYL4, ACHE, TLCD4, SPTA1, HEMGN, FAXDC2, RIPOR3, BCL2L1, HEPACAM2, SLC25A37, AHSP, OR2W3, YOD1, STRADB, RUNDC3A, BNIP3L, BPGM, NFIX, TMCC2, IFIT1B, FECH, FBXO7, GMPR, KEL, OSBP2, ALAS2, TESC, TAL1, SEC14L4, KLC3, CA1, TBCEL, DCAF12, SOX6, RANBP10, SFRP2, ANK1, SELENBP1, TRIM58, MARCHF8, ARHGEF12, MFSD2B, XK, YBX3, CR1L, KANK2, RHAG, RHCE, SLC4A1, TRIM10, PLEK2, SLC6A8, SLC6A9, IGF2B…	Immune and Hematologic Cells from 24 tissues of the Tabula Sapiens: a multiple organ single cell transcriptomic atlas of humans.	https://toppcell.cchmc.org/biosystems/go/index3/get/czidl/Tabula/Output by assay by tissue_group by lineage_subgroup by cell_group by cell_type by sex-2/dfefa4b7ae0ee50cf67e0f1938c682f08a03ec53/morpheus	positive	9.02137	8.10152
PIC20	10x_3'_v3-thymus_(10x_3'_v3)-hematologic-erythrocytic|thymus_(10x_3'_v3) / Per Platform+tissue_group, by lineage_subgroup, cell_group, cell_type	1.52044e-137	6.57799e-135	45195	200	179	77	GLRX5, PLVAP, MYL4, ACHE, TLCD4, SPTA1, HEMGN, FAXDC2, RIPOR3, BCL2L1, HEPACAM2, SLC25A37, AHSP, OR2W3, YOD1, STRADB, RUNDC3A, BNIP3L, BPGM, NFIX, TMCC2, IFIT1B, FECH, FBXO7, GMPR, KEL, OSBP2, ALAS2, TESC, TAL1, SEC14L4, KLC3, CA1, TBCEL, DCAF12, SOX6, RANBP10, SFRP2, ANK1, SELENBP1, TRIM58, MARCHF8, ARHGEF12, MFSD2B, XK, YBX3, CR1L, KANK2, RHAG, RHCE, SLC4A1, TRIM10, PLEK2, SLC6A8, SLC6A9, IGF2B…	Immune and Hematologic Cells from 24 tissues of the Tabula Sapiens: a multiple organ single cell transcriptomic atlas of humans.	https://toppcell.cchmc.org/biosystems/go/index3/get/czidl/Tabula/Output by assay by tissue_group by lineage_subgroup by cell_group by cell_type by sex-2/64672528f73ac0921f9c7df72e14ecbfac4d5270/morpheus	positive	9.02137	8.10152
PIC20	10x_3'_v3-thymus_(10x_3'_v3)-hematologic|thymus_(10x_3'_v3) / Per Platform+tissue_group, by lineage_subgroup, cell_group, cell_type	1.52044e-137	6.57799e-135	45195	200	179	77	GLRX5, PLVAP, MYL4, ACHE, TLCD4, SPTA1, HEMGN, FAXDC2, RIPOR3, BCL2L1, HEPACAM2, SLC25A37, AHSP, OR2W3, YOD1, STRADB, RUNDC3A, BNIP3L, BPGM, NFIX, TMCC2, IFIT1B, FECH, FBXO7, GMPR, KEL, OSBP2, ALAS2, TESC, TAL1, SEC14L4, KLC3, CA1, TBCEL, DCAF12, SOX6, RANBP10, SFRP2, ANK1, SELENBP1, TRIM58, MARCHF8, ARHGEF12, MFSD2B, XK, YBX3, CR1L, KANK2, RHAG, RHCE, SLC4A1, TRIM10, PLEK2, SLC6A8, SLC6A9, IGF2B…	Immune and Hematologic Cells from 24 tissues of the Tabula Sapiens: a multiple organ single cell transcriptomic atlas of humans.	https://toppcell.cchmc.org/biosystems/go/index3/get/czidl/Tabula/Output by assay by tissue_group by lineage_subgroup by cell_group by cell_type by sex-2/fa0dd87111d399649cdea55f2e610ebc169e8a56/morpheus	positive	9.02137	8.10152
PIC3	severe-Lymphocytic-CD8_T_cells|Lymphocytic / Cohort 2 (Rhapsody WB + PBMC) with disease condition, lineage and cell classs	4.76644e-136	3.425e-132	45195	200	196	78	IL10RA, ADGRG5, NCALD, ABI3, PRR5L, SPN, TTC16, HOPX, SYTL2, AGPAT4, STYK1, APOBEC3G, ADGRG1, PTGDR, ITGAL, F2R, JAKMIP2, GFI1, MXRA7, PYHIN1, EOMES, ADRB2, C1orf21, CEP78, TPRG1, CCR5, NKG7, APOBEC3C, JAKMIP1, CMKLR1, KLRD1, AGAP1, PDZD4, MVB12B, NPC1, TPST2, RTL6, RAP2B, C12orf75, TBX21, APOBEC3H, LAG3, ID2, CST7, GNLY, PRSS23, LYAR, RUNX3, FCRL6, KIAA1671, S1PR5, TGFBR3, ARL4C, PPP2R2B, FUT11,…	PBMC Atlas of COVID-19 Patients (Schulte-Schrepping et al.)	https://toppcell.cchmc.org/biosystems/go/index3/get/data for toppcell/covid19 Atlas/Covid-19_PBMC_Schulte-Schrepping et al._Cell/data/Rhapsody_WB+PBMC/Output by Disease condition by Lineage by Cell class/d83acd9abd7b296989b8ae09da63799e6877a149/morpheus	negative	26.748	24.6586
PIC3	control-Lymphocytic-NK_cells|Lymphocytic / Cohort 2 (Rhapsody WB + PBMC) with disease condition, lineage and cell classs	2.12409e-135	1.14472e-131	45195	200	199	78	ADGRG5, LPCAT1, NCALD, ABI3, PRR5L, CD244, SPN, TSPOAP1, HOPX, MATK, SYTL2, RAP1GAP2, APOBEC3G, ADGRG1, NCAM1, NMUR1, PTGDR, ITGAL, F2R, YPEL1, PYHIN1, EOMES, KLRF1, ADRB2, C1orf21, CEP78, MLC1, PPM1L, OSBPL5, CHST12, NKG7, CMKLR1, KIR2DL3, NCR1, DTHD1, TTC38, KLRD1, AGAP1, PDZD4, TPST2, RAP2B, C12orf75, PLEKHF1, TBX21, XBP1, ID2, CST7, GNLY, SH2D2A, PRSS23, RUNX3, FASLG, RGS3, FCRL6, CD160, RHOC…	PBMC Atlas of COVID-19 Patients (Schulte-Schrepping et al.)	https://toppcell.cchmc.org/biosystems/go/index3/get/data for toppcell/covid19 Atlas/Covid-19_PBMC_Schulte-Schrepping et al._Cell/data/Rhapsody_WB+PBMC/Output by Disease condition by Lineage by Cell class/8aca7775b3d34fd26c7b23ddb23f5f2df72684b0/morpheus	negative	26.8158	24.6586
PIC20	Lung_Parenchyma-Severe-Hematopoietic|Severe / Location, Disease Group, Cell group, Cell class (2021.03.09)	3.47279e-135	1.35799e-132	45195	200	200	78	GLRX5, MYL4, ACHE, C9orf78, TLCD4, SPTA1, MKRN1, HEMGN, FAXDC2, RIOK3, BCL2L1, SLC25A37, AHSP, YOD1, STRADB, UBB, RUNDC3A, BNIP3L, FBXO9, BPGM, TMCC2, IFIT1B, FECH, FBXO7, RNF10, GMPR, KEL, OSBP2, ALAS2, TESC, FKBP8, TAL1, KLC3, CA1, TBCEL, RBM38, DCAF12, SOX6, SMIM24, RANBP10, ANK1, SELENBP1, TRIM58, MARCHF8, MFSD2B, XK, YBX3, CR1L, TSPAN5, RHAG, RHCE, GSPT1, SLC4A1, TRIM10, SLC6A8, UBE2O, ADIPO…	Integration of Multiple Sampling Location of COVID-19 Patients	https://toppcell.cchmc.org/biosystems/go/index3/get/data for toppcell/covid19 Atlas/All/Output by Location by disease.group_v3 by Lineage by Cell.group by Cell.class_v2-2/fdf3e60cf94f398a56c0fa72813d0459f5ce081b/morpheus	positive	8.90639	8.10152
PIC20	Lung_Parenchyma-Severe-Hematopoietic-RBC|Severe / Location, Disease Group, Cell group, Cell class (2021.03.09)	3.47279e-135	1.35799e-132	45195	200	200	78	GLRX5, MYL4, ACHE, C9orf78, TLCD4, SPTA1, MKRN1, HEMGN, FAXDC2, RIOK3, BCL2L1, SLC25A37, AHSP, YOD1, STRADB, UBB, RUNDC3A, BNIP3L, FBXO9, BPGM, TMCC2, IFIT1B, FECH, FBXO7, RNF10, GMPR, KEL, OSBP2, ALAS2, TESC, FKBP8, TAL1, KLC3, CA1, TBCEL, RBM38, DCAF12, SOX6, SMIM24, RANBP10, ANK1, SELENBP1, TRIM58, MARCHF8, MFSD2B, XK, YBX3, CR1L, TSPAN5, RHAG, RHCE, GSPT1, SLC4A1, TRIM10, SLC6A8, UBE2O, ADIPO…	Integration of Multiple Sampling Location of COVID-19 Patients	https://toppcell.cchmc.org/biosystems/go/index3/get/data for toppcell/covid19 Atlas/All/Output by Location by disease.group_v3 by Lineage by Cell.group by Cell.class_v2-2/9ce1f91991637fc3af0f6a80a85e1a44276fe412/morpheus	positive	8.90639	8.10152
PIC20	Lung_Parenchyma-Severe-Hematopoietic-RBC-RBC|Severe / Location, Disease Group, Cell group, Cell class (2021.03.09)	3.47279e-135	1.35799e-132	45195	200	200	78	GLRX5, MYL4, ACHE, C9orf78, TLCD4, SPTA1, MKRN1, HEMGN, FAXDC2, RIOK3, BCL2L1, SLC25A37, AHSP, YOD1, STRADB, UBB, RUNDC3A, BNIP3L, FBXO9, BPGM, TMCC2, IFIT1B, FECH, FBXO7, RNF10, GMPR, KEL, OSBP2, ALAS2, TESC, FKBP8, TAL1, KLC3, CA1, TBCEL, RBM38, DCAF12, SOX6, SMIM24, RANBP10, ANK1, SELENBP1, TRIM58, MARCHF8, MFSD2B, XK, YBX3, CR1L, TSPAN5, RHAG, RHCE, GSPT1, SLC4A1, TRIM10, SLC6A8, UBE2O, ADIPO…	Integration of Multiple Sampling Location of COVID-19 Patients	https://toppcell.cchmc.org/biosystems/go/index3/get/data for toppcell/covid19 Atlas/All/Output by Location by disease.group_v3 by Lineage by Cell.group by Cell.class_v2-2/b5f2892bc45fda5ae05e269b840305a608a07c37/morpheus	positive	8.90639	8.10152
PIC3	control-Lymphocytic-NK_cells|control / Cohort 2 (Rhapsody WB + PBMC) with disease condition, lineage and cell classs	3.04601e-133	9.38039e-130	45195	200	198	77	ADGRG5, NCALD, PRR5L, TOX, CD244, SPN, TSPOAP1, HOPX, MATK, SYTL2, APOBEC3G, ADGRG1, NCAM1, NMUR1, PTGDR, ITGAL, F2R, YPEL1, JAKMIP2, PYHIN1, EOMES, KLRF1, C1orf21, CEP78, MLC1, OSBPL5, CHST12, NKG7, APOBEC3C, CMKLR1, KIR2DL3, NCR1, DTHD1, RAB29, TTC38, KLRD1, AGAP1, PDZD4, TPST2, USP28, C12orf75, PLEKHF1, TBX21, XBP1, ID2, CST7, GNLY, SH2D2A, PRSS23, RUNX3, FASLG, FCRL6, CD160, S1PR5, TGFBR3, AR…	PBMC Atlas of COVID-19 Patients (Schulte-Schrepping et al.)	https://toppcell.cchmc.org/biosystems/go/index3/get/data for toppcell/covid19 Atlas/Covid-19_PBMC_Schulte-Schrepping et al._Cell/data/Rhapsody_WB+PBMC/Output by Disease condition by Lineage by Cell class/1c779101d0c5f29de5cc7170d784931d6e34bdcd/morpheus	negative	26.9229	24.6586
PIC3	(20)_NK_cell|World / immune cells in Peripheral Blood (logTPM normalization)	3.04601e-133	9.38039e-130	45195	200	198	77	ADGRG5, ERBB2, LPCAT1, ABI3, PRR5L, CD244, SPN, MYO6, TSPOAP1, TTC16, HOPX, MATK, APOBEC3G, ADGRG1, NCAM1, NMUR1, RGS9, PTGDR, F2R, YPEL1, BFSP1, MXRA7, PYHIN1, EOMES, KLRF1, C1orf21, CEP78, MLC1, OSBPL5, ENPP5, CHST12, NKG7, CMKLR1, NCR1, DTHD1, TTC38, KLRD1, TPST2, C12orf75, PLEKHF1, TBX21, LAG3, CST7, GNLY, SH2D2A, PRSS23, RUNX3, FASLG, RGS3, FCRL6, CD160, RHOC, S1PR5, TGFBR3, ARL4C, PPP2R2B, …	Human Blood Atlas	https://toppcell.cchmc.org/biosystems/go/index3/get/Kang/pbmc8k_shred/Output by lineage by cell type by subtype-2/178b885e56e734a4408032ea79c68163333de9b6/morpheus	negative	26.9805	24.6586
PIC3	(200)_CD56+_NK_cell|World / immune cells in Peripheral Blood (logTPM normalization)	3.04601e-133	9.38039e-130	45195	200	198	77	ADGRG5, ERBB2, LPCAT1, ABI3, PRR5L, CD244, SPN, MYO6, TSPOAP1, TTC16, HOPX, MATK, APOBEC3G, ADGRG1, NCAM1, NMUR1, RGS9, PTGDR, F2R, YPEL1, BFSP1, MXRA7, PYHIN1, EOMES, KLRF1, C1orf21, CEP78, MLC1, OSBPL5, ENPP5, CHST12, NKG7, CMKLR1, NCR1, DTHD1, TTC38, KLRD1, TPST2, C12orf75, PLEKHF1, TBX21, LAG3, CST7, GNLY, SH2D2A, PRSS23, RUNX3, FASLG, RGS3, FCRL6, CD160, RHOC, S1PR5, TGFBR3, ARL4C, PPP2R2B, …	Human Blood Atlas	https://toppcell.cchmc.org/biosystems/go/index3/get/Kang/pbmc8k_shred/Output by lineage by cell type by subtype-2/459e841a01a900808707140297c89c1d6a79024f/morpheus	negative	26.9805	24.6586
PIC7	severe-Myeloid-Eosinophils|Myeloid / Cohort 2 (Rhapsody WB + PBMC) with disease condition, lineage and cell classs	1.84675e-132	1.36838e-128	45195	200	180	75	TRERF1, ADGRG5, C10orf82, IDO1, CDK15, SIGLEC8, CYP11A1, ENPP3, GATA1, GATA2, SLC24A3, PTGER3, MEIS2, MSI2, SLC35D1, GFI1B, ACSM3, CLC, PNPLA6, FCER1A, MS4A2, GFOD1, TEX101, EEF2K, FGFR2, SMPD3, BACE2, KIT, CNR2, ALOX15, CA8, PMP22, CACNA1D, ABCC1, FLNB, CYSLTR2, CAMK1D, SEMA7A, PRSS41, GPR34, KRT81, ESYT1, MYCT1, SYNE1, NTRK1, NDFIP2, PRSS33, CPA3, ALS2, GCSAML, PPARA, BHLHE40, RAB44, LFNG, AKAP…	PBMC Atlas of COVID-19 Patients (Schulte-Schrepping et al.)	https://toppcell.cchmc.org/biosystems/go/index3/get/data for toppcell/covid19 Atlas/Covid-19_PBMC_Schulte-Schrepping et al._Cell/data/Rhapsody_WB+PBMC/Output by Disease condition by Lineage by Cell class/ac03812b1409435c55d323a7516deeac82bd3509/morpheus	positive	13.7266	12.4795
PIC3	PBMC_fresh-frozen-Mild-Moderate_convalescent_d36-51-Lymphocytic-Lymphocytic_T-CD8-positive,_alpha-beta_T_cell-T_CD8_c07-TYROBP|Mild-Moderate_convalescent_d36-51 / Compartment, severity and other cell annotations on 10x 3' data (130k)	4.299e-131	1.15842e-127	45195	200	197	76	ADGRG5, LPCAT1, ABI3, PRR5L, TOX, CD244, MYO6, PDGFRB, HOPX, MATK, SYTL2, APOBEC3G, ADGRG1, NCAM1, NMUR1, RGS9, PTGDR, ITGAL, F2R, JAKMIP2, PYHIN1, EOMES, KLRF1, C1orf21, CEP78, OSBPL5, NKG7, APOBEC3C, CMKLR1, KIR2DL3, NCR1, DTHD1, TTC38, KLRD1, TPST2, USP28, C12orf75, PLEKHF1, TBX21, LAG3, RASGEF1A, CST7, GNLY, SH2D2A, PRSS23, RUNX3, SLC1A7, FCRL6, ZFYVE28, RHOC, S1PR5, TGFBR3, ARL4C, PPP2R2B, L…	Large Scale COVID-19 Single Cell Data (Ren et al.)	https://toppcell.cchmc.org/biosystems/go/index3/get/data/Output by Compartment_group by Severity_Stage group by Lineage by Cell class by Cell type by cell_type_ontology_term_id by Cell subtype-3/2abe27f6722fa0dab801bca4cd19e34c1fb4173e/morpheus	negative	27.0487	24.6586
PIC3	severe_influenza-NK|World / disease group, cell group and cell class (v2)	9.61529e-129	2.30307e-125	45195	200	197	75	ERBB2, LPCAT1, NCALD, ABI3, TOX, MYO6, PDGFRB, HOPX, MATK, SYTL2, APOBEC3G, ADGRG1, NCAM1, NMUR1, RGS9, PTGDR, F2R, YPEL1, JAKMIP2, GFI1, MXRA7, PYHIN1, EOMES, KLRF1, C1orf21, CEP78, OSBPL5, ENPP5, CHST12, NKG7, JAKMIP1, KIR2DL3, NCR1, ELOVL6, DTHD1, TTC38, KLRD1, USP28, C12orf75, PLEKHF1, TBX21, LAG3, ID2, CST7, GNLY, SH2D2A, PRSS23, LYAR, RUNX3, FCRL6, CD160, RHOC, S1PR5, TGFBR3, ARL4C, PPP2R2B…	PBMC Atlas of COVID-19 and Influenza Patients (Lee et al.)	https://toppcell.cchmc.org/biosystems/go/index3/get/data for toppcell/covid19 Atlas/Covid-19_PBMC_Lee et al._Science Immunology/Output by disease group by Cell group by Cell class-3/8e86a1ee0418e153d4f0bf291006cffc6cf36f71/morpheus	negative	26.5614	24.6586
PIC3	mild-Lymphocytic-NK_cells|mild / Cohort 2 (Rhapsody WB + PBMC) with disease condition, lineage and cell classs	1.54358e-128	3.3275e-125	45195	200	198	75	ADGRG5, ERBB2, LPCAT1, NCALD, PRR5L, CD244, SPN, TSPOAP1, HOPX, MATK, APOBEC3G, ADGRG1, NCAM1, NMUR1, RGS9, PTGDR, ITGAL, F2R, YPEL1, PYHIN1, EOMES, KLRF1, C1orf21, CEP78, MLC1, OSBPL5, CHST12, NKG7, APOBEC3C, CMKLR1, KIR2DL3, NCR1, RAB29, TTC38, KLRD1, TPST2, C12orf75, PLEKHF1, TBX21, ID2, CST7, GNLY, SH2D2A, PRSS23, RUNX3, FASLG, RGS3, FCRL6, CD160, RHOC, S1PR5, HAVCR2, TGFBR3, ARL4C, FUT11, LL…	PBMC Atlas of COVID-19 Patients (Schulte-Schrepping et al.)	https://toppcell.cchmc.org/biosystems/go/index3/get/data for toppcell/covid19 Atlas/Covid-19_PBMC_Schulte-Schrepping et al._Cell/data/Rhapsody_WB+PBMC/Output by Disease condition by Lineage by Cell class/dce3c008757786aa6bd4a869456b76b4cbbb1d5b/morpheus	negative	26.9922	24.6586
PIC7	mild-Myeloid-Eosinophils|Myeloid / Cohort 2 (Rhapsody WB + PBMC) with disease condition, lineage and cell classs	2.42653e-127	1.34848e-123	45195	200	171	72	TRERF1, IL34, ADGRG5, ACACB, SIGLEC8, CYP11A1, INPP5B, ENPP3, RNF144A, GATA1, GATA2, SLC24A3, SPNS3, FNBP1L, PTGER3, MEIS2, ACSM3, MGAT3, CLC, PNPLA6, FCER1A, MS4A2, SRGAP3, TEX101, PIP5K1B, EEF2K, FGFR2, SMPD3, BACE2, ABTB2, CNR2, ALOX15, CA8, PMP22, ABCC1, CYSLTR2, REXO5, CAMK1D, SEMA7A, PRSS41, KRT81, SYNE1, NTRK1, PRSS33, CPA3, LGALS12, GCSAML, ACSF2, BHLHE40, LFNG, AKAP12, CD200R1, SLC7A8, H…	PBMC Atlas of COVID-19 Patients (Schulte-Schrepping et al.)	https://toppcell.cchmc.org/biosystems/go/index3/get/data for toppcell/covid19 Atlas/Covid-19_PBMC_Schulte-Schrepping et al._Cell/data/Rhapsody_WB+PBMC/Output by Disease condition by Lineage by Cell class/5c8198182495bda7a826e9d80aa467f4eb1094ec/morpheus	positive	14.1388	12.4795
PIC10	COVID-19_Severe-Classical_Monocyte-cMono_4|Classical_Monocyte / Disease condition and Cell class	8.16087e-127	1.70456e-122	45195	200	195	74	ODF3B, GIMAP4, USP18, UBE2L6, EPSTI1, DDX58, TNFSF10, VAMP5, HLA-DRA, NT5C3A, CMPK2, GBP1, CARD16, IRF7, SSB, TRIM22, STAT1, STAT2, BLVRA, IFIH1, IRF9, ANKRD22, SAMD9L, FBXO6, IFITM3, BST2, NFKBIE, SERPING1, CCL2, EXOC3L1, PARP9, IFI44L, AIM2, PARP12, PML, CUL1, DHX58, CHMP5, ETV7, IFI44, IFITM1, OAS1, OAS2, OAS3, DRAP1, PARP14, TYMP, IFI27, IFI35, IFIT2, IFIT1, IFIT3, LAP3, LGALS3BP, MT2A, RSAD2…	COVID-19 PBMC Myeloid Cell Atlas	https://toppcell.cchmc.org/biosystems/go/index3/get/data for toppcell/covid19 Atlas/PBMC Atlas/Myeloid cells/Output by disease.group_v2 by Cell.class_v2 by sub_cluster/1992a1673b7213e25f3c76ac77da35c57daceddd/morpheus	positive	9.20223	8.60832
PIC10	mild-CD163+_Monocytes_(Sample_ID1_d7)|World / Cohort 1 (10x PBMC) with disease condition, cell group and cell class	8.35666e-126	8.72728e-122	45195	200	200	74	CYBB, USP18, UBE2L6, EPSTI1, DDX58, TNFSF10, NT5C3A, STAC3, CMPK2, GBP1, IRF7, TLR7, STAT2, BLVRA, IFIH1, RGL1, ANKRD22, SAMD9L, FCGR1A, IFITM3, SERPING1, KIAA1958, CCL2, EXOC3L1, C2, PARP9, IFI44L, SCIMP, AIM2, PLSCR1, PML, LILRB4, ATF5, TCN2, ETV7, IFI44, OAS1, OAS2, OAS3, PARP14, TYMP, IFI27, IFI35, IFIT2, CBR1, IFIT1, IFIT3, LAP3, LGALS3BP, MT2A, RSAD2, NMI, SPATS2L, ISG15, LMO2, CD86, TNFSF1…	PBMC Atlas of COVID-19 Patients (Schulte-Schrepping et al.)	https://toppcell.cchmc.org/biosystems/go/index3/get/data for toppcell/covid19 Atlas/Covid-19_PBMC_Schulte-Schrepping et al._Cell/10x_PBMC/Output by Disease condition by Cell group by Cell class/82126e25bfd8fba78dc1348fa5ad6a576289a139/morpheus	positive	9.09123	8.60832
PIC10	Calu_3-infected-SARSCoV2|infected / Cell line, Condition and Strain	2.65999e-125	1.85197e-121	45195	200	191	73	LOC100419583, USP18, SP100, UBE2L6, EPSTI1, DDX58, TNFSF10, NT5C3A, CMPK2, GBP1, IFIT5, IRF7, TRIM14, TRIM22, RTP4, STAT1, STAT2, IFIH1, PNPT1, IRF9, SAMD9L, TRAFD1, SAT1, IFITM3, BST2, PARP9, IFI44L, HERC6, TRIM38, PLSCR1, CNP, MOV10, PARP12, PML, DHX58, DDX60, ETV7, IFI44, IFITM1, OAS1, OAS2, OAS3, SAMHD1, PARP14, IFI16, IFI27, IFI35, BATF2, IFIT2, IFIT1, IFIT3, LAP3, TRIM5, TDRD7, PARP10, GTPB…	SARS-CoV-2 Infected Human Cell Lines	https://toppcell.cchmc.org/biosystems/go/index3/get/data for toppcell/airway/covid19-cellLines/Output by Cell line by Condition by Strain/2da876d26f37a00dbdf1ee79d724306e8b20f304/morpheus	positive	9.21814	8.60832
PIC3	PBMC-Mild-Lymphocyte-T/NK-NK_cell|Mild / Location, Disease Group, Cell group, Cell class and sub_cluster (2021.03.01)	1.09559e-123	1.24304e-120	45195	200	199	73	ERBB2, LPCAT1, NCALD, ABI3, PRR5L, TOX, CD244, SPN, PDGFRB, HOPX, MATK, SYTL2, APOBEC3G, ADGRG1, NCAM1, NMUR1, RGS9, PTGDR, ITGAL, F2R, YPEL1, MXRA7, PYHIN1, EOMES, KLRF1, C1orf21, CEP78, MLC1, OSBPL5, CHST12, NKG7, KIR2DL3, NCR1, DTHD1, TTC38, KLRD1, TPST2, C12orf75, PLEKHF1, TBX21, CST7, GNLY, SH2D2A, PRSS23, RUNX3, FASLG, RGS3, FCRL6, CD160, RHOC, S1PR5, HAVCR2, TGFBR3, ARL4C, PPP2R2B, LLGL2, …	Integration of Multiple Sampling Location of COVID-19 Patients	https://toppcell.cchmc.org/biosystems/go/index3/get/data for toppcell/covid19 Atlas/All/Output by Location by disease.group_v3 by Lineage by Cell.group by Cell.class_v2 by sub_cluster/b03539908131308d7bf5036e78c4c840a6a79a17/morpheus	negative	26.8628	24.6586
PIC3	PBMC-Control-Lymphocyte-T/NK-NK_cell-NK|Control / Location, Disease Group, Cell group, Cell class and sub_cluster (2021.03.01)	1.09559e-123	1.24304e-120	45195	200	199	73	ERBB2, LPCAT1, NCALD, PRR5L, CD244, SPN, PDGFRB, HOPX, MATK, SYTL2, APOBEC3G, ADGRG1, NCAM1, NMUR1, RGS9, PTGDR, ITGAL, F2R, YPEL1, PYHIN1, EOMES, KLRF1, C1orf21, CEP78, MLC1, OSBPL5, CHST12, NKG7, KIR2DL3, NCR1, DTHD1, TTC38, KLRD1, PDZD4, TPST2, USP28, C12orf75, PLEKHF1, TBX21, ID2, CST7, GNLY, SH2D2A, PRSS23, RUNX3, FASLG, RGS3, FCRL6, CD160, RHOC, S1PR5, TGFBR3, ARL4C, PPP2R2B, PPP2R5C, LLGL2…	Integration of Multiple Sampling Location of COVID-19 Patients	https://toppcell.cchmc.org/biosystems/go/index3/get/data for toppcell/covid19 Atlas/All/Output by Location by disease.group_v3 by Lineage by Cell.group by Cell.class_v2 by sub_cluster/4820f5bcd7bc34c2ebf6a3422cc8eb383a3b5a4e/morpheus	negative	27.0369	24.6586
PIC3	PBMC-Control-Lymphocyte-T/NK-NK_cell|Control / Location, Disease Group, Cell group, Cell class and sub_cluster (2021.03.01)	1.09559e-123	1.24304e-120	45195	200	199	73	ERBB2, LPCAT1, NCALD, PRR5L, CD244, SPN, PDGFRB, HOPX, MATK, SYTL2, APOBEC3G, ADGRG1, NCAM1, NMUR1, RGS9, PTGDR, ITGAL, F2R, YPEL1, PYHIN1, EOMES, KLRF1, C1orf21, CEP78, MLC1, OSBPL5, CHST12, NKG7, KIR2DL3, NCR1, DTHD1, TTC38, KLRD1, PDZD4, TPST2, USP28, C12orf75, PLEKHF1, TBX21, ID2, CST7, GNLY, SH2D2A, PRSS23, RUNX3, FASLG, RGS3, FCRL6, CD160, RHOC, S1PR5, TGFBR3, ARL4C, PPP2R2B, PPP2R5C, LLGL2…	Integration of Multiple Sampling Location of COVID-19 Patients	https://toppcell.cchmc.org/biosystems/go/index3/get/data for toppcell/covid19 Atlas/All/Output by Location by disease.group_v3 by Lineage by Cell.group by Cell.class_v2 by sub_cluster/eb05ccae5187e4701bbbe6d714a6d2808fbcf306/morpheus	negative	27.0369	24.6586
PIC3	PBMC-Control-Lymphocyte-T/NK-NK_cell-NK-|Control / Location, Disease Group, Cell group, Cell class and sub_cluster (2021.03.01)	1.09559e-123	1.24304e-120	45195	200	199	73	ERBB2, LPCAT1, NCALD, PRR5L, CD244, SPN, PDGFRB, HOPX, MATK, SYTL2, APOBEC3G, ADGRG1, NCAM1, NMUR1, RGS9, PTGDR, ITGAL, F2R, YPEL1, PYHIN1, EOMES, KLRF1, C1orf21, CEP78, MLC1, OSBPL5, CHST12, NKG7, KIR2DL3, NCR1, DTHD1, TTC38, KLRD1, PDZD4, TPST2, USP28, C12orf75, PLEKHF1, TBX21, ID2, CST7, GNLY, SH2D2A, PRSS23, RUNX3, FASLG, RGS3, FCRL6, CD160, RHOC, S1PR5, TGFBR3, ARL4C, PPP2R2B, PPP2R5C, LLGL2…	Integration of Multiple Sampling Location of COVID-19 Patients	https://toppcell.cchmc.org/biosystems/go/index3/get/data for toppcell/covid19 Atlas/All/Output by Location by disease.group_v3 by Lineage by Cell.group by Cell.class_v2 by sub_cluster/867fd292f3879982422e840e087bfdb3b21a8715/morpheus	negative	27.0369	24.6586
PIC3	PBMC-Mild-Lymphocyte-T/NK-NK_cell|Mild / Location, Disease Group, Cell group, Cell class (2021.03.09)	1.09559e-123	1.24304e-120	45195	200	199	73	ERBB2, LPCAT1, NCALD, ABI3, PRR5L, TOX, CD244, SPN, PDGFRB, HOPX, MATK, SYTL2, APOBEC3G, ADGRG1, NCAM1, NMUR1, RGS9, PTGDR, ITGAL, F2R, YPEL1, MXRA7, PYHIN1, EOMES, KLRF1, C1orf21, CEP78, MLC1, OSBPL5, CHST12, NKG7, KIR2DL3, NCR1, DTHD1, TTC38, KLRD1, TPST2, C12orf75, PLEKHF1, TBX21, CST7, GNLY, SH2D2A, PRSS23, RUNX3, FASLG, RGS3, FCRL6, CD160, RHOC, S1PR5, HAVCR2, TGFBR3, ARL4C, PPP2R2B, LLGL2, …	Integration of Multiple Sampling Location of COVID-19 Patients	https://toppcell.cchmc.org/biosystems/go/index3/get/data for toppcell/covid19 Atlas/All/Output by Location by disease.group_v3 by Lineage by Cell.group by Cell.class_v2-2/7d071c88a003babf6dbdb84dde561fc03c92f375/morpheus	negative	26.8628	24.6586
PIC3	PBMC-Control-Lymphocyte-T/NK-NK_cell|Control / Location, Disease Group, Cell group, Cell class (2021.03.09)	1.09559e-123	1.24304e-120	45195	200	199	73	ERBB2, LPCAT1, NCALD, PRR5L, CD244, SPN, PDGFRB, HOPX, MATK, SYTL2, APOBEC3G, ADGRG1, NCAM1, NMUR1, RGS9, PTGDR, ITGAL, F2R, YPEL1, PYHIN1, EOMES, KLRF1, C1orf21, CEP78, MLC1, OSBPL5, CHST12, NKG7, KIR2DL3, NCR1, DTHD1, TTC38, KLRD1, PDZD4, TPST2, USP28, C12orf75, PLEKHF1, TBX21, ID2, CST7, GNLY, SH2D2A, PRSS23, RUNX3, FASLG, RGS3, FCRL6, CD160, RHOC, S1PR5, TGFBR3, ARL4C, PPP2R2B, PPP2R5C, LLGL2…	Integration of Multiple Sampling Location of COVID-19 Patients	https://toppcell.cchmc.org/biosystems/go/index3/get/data for toppcell/covid19 Atlas/All/Output by Location by disease.group_v3 by Lineage by Cell.group by Cell.class_v2-2/10c8729b779073c3bf808e85958d59147f0be5c5/morpheus	negative	27.0369	24.6586
PIC3	PBMC-Control-Lymphocyte-T/NK-NK_cell-NK|Control / Location, Disease Group, Cell group, Cell class (2021.03.09)	1.09559e-123	1.24304e-120	45195	200	199	73	ERBB2, LPCAT1, NCALD, PRR5L, CD244, SPN, PDGFRB, HOPX, MATK, SYTL2, APOBEC3G, ADGRG1, NCAM1, NMUR1, RGS9, PTGDR, ITGAL, F2R, YPEL1, PYHIN1, EOMES, KLRF1, C1orf21, CEP78, MLC1, OSBPL5, CHST12, NKG7, KIR2DL3, NCR1, DTHD1, TTC38, KLRD1, PDZD4, TPST2, USP28, C12orf75, PLEKHF1, TBX21, ID2, CST7, GNLY, SH2D2A, PRSS23, RUNX3, FASLG, RGS3, FCRL6, CD160, RHOC, S1PR5, TGFBR3, ARL4C, PPP2R2B, PPP2R5C, LLGL2…	Integration of Multiple Sampling Location of COVID-19 Patients	https://toppcell.cchmc.org/biosystems/go/index3/get/data for toppcell/covid19 Atlas/All/Output by Location by disease.group_v3 by Lineage by Cell.group by Cell.class_v2-2/d2c9fb69e5ef75778a1652da293fcf8cfa7ecfcc/morpheus	negative	27.0369	24.6586
PIC3	Control-Lymphoid_T/NK-NK|Control / Disease group, lineage and cell class	1.09559e-123	1.24304e-120	45195	200	199	73	ERBB2, LPCAT1, NCALD, PRR5L, CD244, SPN, PDGFRB, HOPX, MATK, SYTL2, APOBEC3G, ADGRG1, NCAM1, NMUR1, RGS9, PTGDR, ITGAL, F2R, YPEL1, PYHIN1, EOMES, KLRF1, C1orf21, CEP78, MLC1, OSBPL5, CHST12, NKG7, KIR2DL3, NCR1, DTHD1, TTC38, KLRD1, PDZD4, TPST2, USP28, C12orf75, PLEKHF1, TBX21, ID2, CST7, GNLY, SH2D2A, PRSS23, RUNX3, FASLG, RGS3, FCRL6, CD160, RHOC, S1PR5, TGFBR3, ARL4C, PPP2R2B, PPP2R5C, LLGL2…	Integration of 5 COVID-19 PBMC Datasets	https://toppcell.cchmc.org/biosystems/go/index3/get/data for toppcell/covid19 Atlas/PBMC Atlas/integration/Output by disease.group_v2 by Lineage by Cell.class-2/94b2693a8378b9b2c58c6aebb2c6658d75b2e3de/morpheus	negative	27.0369	24.6586
PIC3	PBMC-Control-Lymphocyte-T/NK-NK_cell-NK-|Control / Location, Disease Group, Cell group, Cell class and sub_cluster (2021.03.09)	1.09559e-123	1.24304e-120	45195	200	199	73	ERBB2, LPCAT1, NCALD, PRR5L, CD244, SPN, PDGFRB, HOPX, MATK, SYTL2, APOBEC3G, ADGRG1, NCAM1, NMUR1, RGS9, PTGDR, ITGAL, F2R, YPEL1, PYHIN1, EOMES, KLRF1, C1orf21, CEP78, MLC1, OSBPL5, CHST12, NKG7, KIR2DL3, NCR1, DTHD1, TTC38, KLRD1, PDZD4, TPST2, USP28, C12orf75, PLEKHF1, TBX21, ID2, CST7, GNLY, SH2D2A, PRSS23, RUNX3, FASLG, RGS3, FCRL6, CD160, RHOC, S1PR5, TGFBR3, ARL4C, PPP2R2B, PPP2R5C, LLGL2…	Integration of Multiple Sampling Location of COVID-19 Patients	https://toppcell.cchmc.org/biosystems/go/index3/get/data for toppcell/covid19 Atlas/All/Output by Location by disease.group_v3 by Lineage by Cell.group by Cell.class_v2 by sub_cluster-2/5e9fe852a70546c9d235414a2c26ca3e67ba6eb9/morpheus	negative	27.0369	24.6586
PIC3	Control-Control-Lymphocyte-T/NK-NK|Control / Disease, condition lineage and cell class	1.72054e-123	1.76617e-120	45195	200	200	73	ERBB2, LPCAT1, NCALD, PRR5L, CD244, SPN, PDGFRB, HOPX, MATK, SYTL2, APOBEC3G, NCAM1, NMUR1, RGS9, PTGDR, ITGAL, F2R, YPEL1, PYHIN1, EOMES, KLRF1, C1orf21, CEP78, MLC1, OSBPL5, CHST12, NKG7, KIR2DL3, NCR1, DTHD1, TTC38, KLRD1, PDZD4, TPST2, USP28, C12orf75, PLEKHF1, TBX21, XBP1, ID2, CST7, GNLY, SH2D2A, PRSS23, RUNX3, FASLG, RGS3, FCRL6, CD160, RHOC, S1PR5, TGFBR3, ARL4C, PPP2R2B, PPP2R5C, LLGL2, …	Integration of immune-mediated diseases (COVID-19 + Influenza + Sepsis + Multiple Sclerosis)	https://toppcell.cchmc.org/biosystems/go/index3/get/data for toppcell/covid19 Atlas/PBMC Atlas/disease comparison/Output by Disease by Condition by Lineage by Cell class_v2/c64c27dbf4df42ca2ad2bd94b50fab87b4050ef3/morpheus	negative	26.8348	24.6586
PIC3	mild-NK|mild / Cohort 1 (10x PBMC) with disease condition, cell group and cell class	1.72054e-123	1.76617e-120	45195	200	200	73	ERBB2, LPCAT1, NCALD, ABI3, PRR5L, TOX, CD244, SPN, PDGFRB, HOPX, MATK, SYTL2, APOBEC3G, NCAM1, NMUR1, RGS9, PTGDR, F2R, YPEL1, JAKMIP2, PYHIN1, EOMES, KLRF1, C1orf21, CEP78, MLC1, PPM1L, OSBPL5, CHST12, NKG7, KIR2DL3, NCR1, DTHD1, TTC38, KLRD1, PDZD4, TPST2, USP28, C12orf75, PLEKHF1, TBX21, ID2, CST7, GNLY, SH2D2A, PRSS23, RUNX3, FASLG, RGS3, FCRL6, CD160, RHOC, S1PR5, TGFBR3, ARL4C, PPP2R2B, LL…	PBMC Atlas of COVID-19 Patients (Schulte-Schrepping et al.)	https://toppcell.cchmc.org/biosystems/go/index3/get/data for toppcell/covid19 Atlas/Covid-19_PBMC_Schulte-Schrepping et al._Cell/10x_PBMC/Output by Disease condition by Cell group by Cell class/e283c99cedb405802a51b895e2b0a09edbe49b2f/morpheus	negative	27.0053	24.6586
PIC10	critical-Myeloid-Monocyte-derived_Macrophage|critical / Severity, Lineage and Cell class of Nasopharyngeal (NS) Samples from Patients and Controls	2.30252e-122	1.20232e-118	45195	200	194	72	CYBB, GIMAP4, USP18, UBE2L6, EPSTI1, DDX58, TNFSF10, VAMP5, MTHFD2, HLA-DRA, NT5C3A, CMPK2, GBP1, IFIT5, IRF7, TLR7, SSB, RTP4, STAT2, IFIH1, MS4A4A, RGL1, ANKRD22, SAMD9L, IFITM3, SERPING1, C1QC, CCL2, IFI44L, SCIMP, PARP12, PML, LILRB4, ATF5, FGD2, IFI44, OAS1, OAS2, OAS3, SAMHD1, PARP14, IFI16, IFI35, IFIT2, IFIT1, IFIT3, LAP3, TRIM5, MT2A, RSAD2, NMI, ISG15, CD86, ASGR1, TNFSF13B, SCARB2, OAS…	Upper Airway and Bronchi Atlas of COVID-19 Patients	https://toppcell.cchmc.org/biosystems/go/index3/get/data for toppcell/airway/covid19_germany/Output by Severity by Location by Lineage by Cell class-4/e36d1fd141bdcbd9ed66a33de6cdfde77189a0c1/morpheus	positive	9.03938	8.60832
PIC10	B_cells-ISG-high_B_cells|B_cells / Immune cells in Kidney/Urine in Lupus Nephritis	3.6401e-122	1.52061e-118	45195	200	195	72	USP18, UBE2L6, CMTR1, EPSTI1, DDX58, TNFSF10, NT5C3A, CMPK2, GBP1, IFIT5, CARD16, IRF7, TLR7, TRIM14, TRIM22, RTP4, STAT1, STAT2, IFIH1, PNPT1, SAMD9L, TRAFD1, IFITM3, PARP9, IFI44L, HERC6, DNAJA1, PLSCR1, CNP, MOV10, PARP12, PML, RTCB, DDX60, IFI44, CASP1, IFITM1, OAS1, OAS2, OAS3, DRAP1, PARP14, IFI16, IFI35, BATF2, IFIT2, IFIT1, IFIT3, LAP3, TRIM5, TDRD7, MT2A, RSAD2, NMI, LMNB1, ISG15, LMO2, …	Rheumatoid Arthritis and Lupus Nephritis Atlas	https://toppcell.cchmc.org/biosystems/go/index3/get/data for toppcell/immune atlas/AMP_autoimmuneDisease/Output by Disease by Tissue by Cell class by cell subclass/b64d9e1a8834401b4dc501566546647754ae21fc/morpheus	positive	9.35397	8.60832
PIC3	mild_COVID-19_(asymptomatic)-NK|mild_COVID-19_(asymptomatic) / disease group, cell group and cell class (v2)	1.41299e-121	1.38453e-118	45195	200	198	72	ADGRG5, ERBB2, NCALD, ABI3, TOX, CD244, PDGFRB, TSPOAP1, HOPX, MATK, SYTL2, APOBEC3G, ADGRG1, NCAM1, NMUR1, RGS9, PTGDR, ITGAL, F2R, YPEL1, JAKMIP2, MXRA7, PYHIN1, EOMES, KLRF1, ADRB2, C1orf21, CEP78, MLC1, CHST12, NKG7, KIR2DL3, NCR1, DTHD1, TTC38, KLRD1, C12orf75, PLEKHF1, TBX21, CST7, GNLY, SH2D2A, PRSS23, LYAR, RUNX3, FCRL6, CD160, RHOC, S1PR5, TGFBR3, ARL4C, PPP2R2B, PPP2R5C, LLGL2, GTF3C1, …	PBMC Atlas of COVID-19 and Influenza Patients (Lee et al.)	https://toppcell.cchmc.org/biosystems/go/index3/get/data for toppcell/covid19 Atlas/Covid-19_PBMC_Lee et al._Science Immunology/Output by disease group by Cell group by Cell class-3/1e43181c13e054570046c7a973ddc1c586e259b0/morpheus	negative	26.4671	24.6586
PIC3	COVID_vent-Lymphocytic-ILC|COVID_vent / Disease condition, Lineage, Cell class and subclass	2.20784e-121	1.9831e-118	45195	200	199	72	ADGRG5, ERBB2, LPCAT1, ABI3, PRR5L, CD244, SPN, PDGFRB, TSPOAP1, HOPX, MATK, SYTL2, APOBEC3G, ADGRG1, NCAM1, NMUR1, PTGDR, ITGAL, F2R, YPEL1, PYHIN1, EOMES, KLRF1, C1orf21, CEP78, MLC1, PPM1L, NKG7, CMKLR1, NCR1, DTHD1, RAB29, TTC38, KLRD1, AGAP1, USP28, PLEKHF1, TBX21, ID2, CST7, GNLY, SH2D2A, PRSS23, RUNX3, FCRL6, CD160, RHOC, S1PR5, TGFBR3, ARL4C, FUT11, LLGL2, PRF1, FGFBP2, RASSF1, PDGFD, GZM…	PBMC Atlas of COVID-19 patients (Wilk et al.)	https://toppcell.cchmc.org/biosystems/go/index3/get/data for toppcell/covid19 Atlas/Covid-19_PBMC_Wilk et al._Nature Medicine/Output by Condition by Lineage by Cell class by cell subclass-6/e3ff7fa1b1de1aaf6b46cdf49afa95bad457728a/morpheus	negative	27.0061	24.6586
PIC3	COVID_vent-Lymphocytic-ILC-NK_cell|COVID_vent / Disease condition, Lineage, Cell class and subclass	2.20784e-121	1.9831e-118	45195	200	199	72	ADGRG5, ERBB2, LPCAT1, ABI3, PRR5L, CD244, SPN, PDGFRB, TSPOAP1, HOPX, MATK, SYTL2, APOBEC3G, ADGRG1, NCAM1, NMUR1, PTGDR, ITGAL, F2R, YPEL1, PYHIN1, EOMES, KLRF1, C1orf21, CEP78, MLC1, PPM1L, NKG7, CMKLR1, NCR1, DTHD1, RAB29, TTC38, KLRD1, AGAP1, USP28, PLEKHF1, TBX21, ID2, CST7, GNLY, SH2D2A, PRSS23, RUNX3, FCRL6, CD160, RHOC, S1PR5, TGFBR3, ARL4C, FUT11, LLGL2, PRF1, FGFBP2, RASSF1, PDGFD, GZM…	PBMC Atlas of COVID-19 patients (Wilk et al.)	https://toppcell.cchmc.org/biosystems/go/index3/get/data for toppcell/covid19 Atlas/Covid-19_PBMC_Wilk et al._Nature Medicine/Output by Condition by Lineage by Cell class by cell subclass-6/5f914962e2572b0c6372465b81b7496fa663d93c/morpheus	negative	27.0061	24.6586
PIC3	control-NK|control / Cohort 1 (10x PBMC) with disease condition, cell group and cell class	3.44007e-121	2.85221e-118	45195	200	200	72	ERBB2, LPCAT1, NCALD, ABI3, TOX, CD244, SPN, PDGFRB, HOPX, MATK, APOBEC3G, NCAM1, NMUR1, RGS9, PTGDR, PTGER2, F2R, YPEL1, PYHIN1, EOMES, KLRF1, C1orf21, CEP78, MLC1, OSBPL5, ENPP5, CHST12, NKG7, KIR2DL3, NCR1, DTHD1, TTC38, KLRD1, TPST2, C12orf75, PLEKHF1, TBX21, XBP1, ID2, CST7, GNLY, SH2D2A, PRSS23, RUNX3, FASLG, RGS3, SLC1A7, FCRL6, CD160, RHOC, S1PR5, HAVCR2, TGFBR3, ARL4C, PPP2R2B, LLGL2, AS…	PBMC Atlas of COVID-19 Patients (Schulte-Schrepping et al.)	https://toppcell.cchmc.org/biosystems/go/index3/get/data for toppcell/covid19 Atlas/Covid-19_PBMC_Schulte-Schrepping et al._Cell/10x_PBMC/Output by Disease condition by Cell group by Cell class/3d924bb0ee84a9976de3c2e956188ade7486f8af/morpheus	negative	26.7909	24.6586
PIC3	mild-NK|World / Cohort 1 (10x PBMC) with disease condition, cell group and cell class	3.44007e-121	2.85221e-118	45195	200	200	72	ERBB2, LPCAT1, NCALD, PRR5L, TOX, CD244, SPN, PDGFRB, HOPX, MATK, SYTL2, APOBEC3G, NCAM1, NMUR1, RGS9, PTGDR, ITGAL, F2R, YPEL1, JAKMIP2, PYHIN1, KLRF1, C1orf21, CEP78, MLC1, PPM1L, OSBPL5, CHST12, NKG7, KIR2DL3, NCR1, DTHD1, TTC38, KLRD1, PDZD4, TPST2, USP28, C12orf75, PLEKHF1, TBX21, ID2, CST7, GNLY, SH2D2A, PRSS23, RUNX3, RGS3, FCRL6, CD160, RHOC, S1PR5, HAVCR2, TGFBR3, ARL4C, PPP2R2B, LLGL2, …	PBMC Atlas of COVID-19 Patients (Schulte-Schrepping et al.)	https://toppcell.cchmc.org/biosystems/go/index3/get/data for toppcell/covid19 Atlas/Covid-19_PBMC_Schulte-Schrepping et al._Cell/10x_PBMC/Output by Disease condition by Cell group by Cell class/a11fb1d7e124c352eb73fea0e0ec0fed577c97f7/morpheus	negative	26.6851	24.6586
PIC3	healthy_donor-Lymphocytic-T_cell-CD4+_Naive_T_cell|healthy_donor / Disease condition, Lineage, Cell class and subclass	1.79249e-119	3.79828e-115	45195	200	197	71	MYC, EPHX2, LDLRAP1, GPRASP1, TNFRSF25, MAL, NOG, PDE7A, TSHZ2, BACH2, OBSCN, VSIG1, DGKA, ITGA6, ALS2CL, SLC22A17, TESPA1, RNF157, PIK3IP1, SIRPG, CHMP7, RHPN1, PASK, NELL2, TBC1D4, EDAR, STMN3, RETREG1, MLLT3, CACNA1I, CCR7, FHIT, DNMT3A, FOXO1, TCEA3, DPP4, TCF7, RASGRF2, TMEM204, CAMK4, MAN1C1, FAM102A, APBB1, ZNF101, ADTRP, AQP3, LDHB, ANKRD55, RCAN3, NOSIP, PCED1B, ABLIM1, LRRN3, THEM4, FAM…	PBMC Atlas of COVID-19 patients (Wilk et al.)	https://toppcell.cchmc.org/biosystems/go/index3/get/data for toppcell/covid19 Atlas/Covid-19_PBMC_Wilk et al._Nature Medicine/Output by Condition by Lineage by Cell class by cell subclass-6/cf72160f03105876641fa6fdc7405e339eb084c7/morpheus	positive	23.8651	21.6101
PIC3	PBMC_fresh-frozen-Mild-Moderate_convalescent_d36-51-Lymphocytic-Lymphocytic_T-CD8-positive,_alpha-beta_T_cell-T_CD8_c05-ZNF683|Mild-Moderate_convalescent_d36-51 / Compartment, severity and other cell annotations on 10x 3' data (130k)	1.79249e-119	1.43113e-116	45195	200	197	71	MYO1G, ADGRG5, PRR5L, SPN, MYO6, PDGFRB, TTC16, HOPX, MATK, SYTL2, RAP1GAP2, APOBEC3G, ADGRG1, RGS9, PTGDR, ITGAL, F2R, JAKMIP2, GFI1, PYHIN1, ADRB2, C1orf21, CEP78, TPRG1, NKG7, APOBEC3C, JAKMIP1, YWHAQ, TTC38, KLRD1, AGAP1, PDZD4, TPST2, USP28, C12orf75, PLEKHF1, TBX21, LAG3, CST7, GNLY, PRSS23, LYAR, RUNX3, SLC1A7, FCRL6, ZFYVE28, S1PR5, TGFBR3, ARL4C, PPP2R2B, PPP2R5C, LLGL2, ASCL2, PRF1, FGF…	Large Scale COVID-19 Single Cell Data (Ren et al.)	https://toppcell.cchmc.org/biosystems/go/index3/get/data/Output by Compartment_group by Severity_Stage group by Lineage by Cell class by Cell type by cell_type_ontology_term_id by Cell subtype-3/ff34be81ee77efe60618641fa7c1084442b991d7/morpheus	negative	26.6987	24.6586
PIC3	severe-Lymphocytic-NK_cells|Lymphocytic / Cohort 2 (Rhapsody WB + PBMC) with disease condition, lineage and cell classs	2.78668e-119	1.93782e-116	45195	200	198	71	ADGRG5, LPCAT1, PDE4A, NCALD, ABI3, PRR5L, TOX, CD244, SPN, TSPOAP1, HOPX, MATK, APOBEC3G, ADGRG1, NCAM1, NMUR1, PTGDR, ITGAL, F2R, YPEL1, PYHIN1, EOMES, KLRF1, C1orf21, CEP78, MLC1, PPM1L, OSBPL5, CHST12, NKG7, KIR2DL3, NCR1, DTHD1, TTC38, KLRD1, PDZD4, TPST2, PLEKHF1, TBX21, ID2, CST7, GNLY, SH2D2A, PRSS23, RUNX3, FASLG, RGS3, FCRL6, CD160, RHOC, S1PR5, HAVCR2, TGFBR3, ARL4C, PPP2R2B, FUT11, PR…	PBMC Atlas of COVID-19 Patients (Schulte-Schrepping et al.)	https://toppcell.cchmc.org/biosystems/go/index3/get/data for toppcell/covid19 Atlas/Covid-19_PBMC_Schulte-Schrepping et al._Cell/data/Rhapsody_WB+PBMC/Output by Disease condition by Lineage by Cell class/6ef22f33b43e9adceea11738e3cba0e8b59b4ec6/morpheus	negative	27.1517	24.6586
PIC3	healthy_donor-Lymphocytic-ILC-NK_cell|healthy_donor / Disease condition, Lineage, Cell class and subclass	2.78668e-119	1.93782e-116	45195	200	198	71	ADGRG5, ERBB2, LPCAT1, PRR5L, CD244, SPN, TSPOAP1, HOPX, MATK, SYTL2, RAP1GAP2, APOBEC3G, ADGRG1, NCAM1, NMUR1, PTGDR, ITGAL, F2R, YPEL1, PYHIN1, EOMES, KLRF1, C1orf21, CEP78, MLC1, PPM1L, OSBPL5, NKG7, CMKLR1, NCR1, DTHD1, TTC38, KLRD1, PDZD4, TPST2, TBX21, XBP1, ID2, CST7, GNLY, SH2D2A, PRSS23, RUNX3, RGS3, FCRL6, CD160, RHOC, S1PR5, HAVCR2, TGFBR3, ARL4C, FUT11, PPP2R5C, LLGL2, PRF1, FGFBP2, R…	PBMC Atlas of COVID-19 patients (Wilk et al.)	https://toppcell.cchmc.org/biosystems/go/index3/get/data for toppcell/covid19 Atlas/Covid-19_PBMC_Wilk et al._Nature Medicine/Output by Condition by Lineage by Cell class by cell subclass-6/d7053a898e04478c577381085f615edaad3cdc5b/morpheus	negative	26.9391	24.6586
PIC3	blood-Lymphocytic-Natural_Killer|blood / Location, Lineage and Cell class from Smart-Seq	2.78668e-119	1.93782e-116	45195	200	198	71	ADGRG5, ERBB2, ABCA2, NCALD, ABI3, CD244, SPN, TSPOAP1, HOPX, MATK, SYTL2, APOBEC3G, ADGRG1, NCAM1, NMUR1, PTGDR, PTGER2, F2R, YPEL1, PYHIN1, KLRF1, ADRB2, C1orf21, CEP78, MLC1, OSBPL5, ENPP5, CHST12, NKG7, APOBEC3C, CMKLR1, DTHD1, TTC38, KLRD1, NPC1, TPST2, USP28, C12orf75, TBX21, XBP1, ID2, CST7, GNLY, SH2D2A, PRSS23, RUNX3, FASLG, RGS3, FCRL6, CD160, RHOC, S1PR5, HAVCR2, TGFBR3, ARL4C, LLGL2, …	Human Lung Cell Atlas (HLCA)	https://toppcell.cchmc.org/biosystems/go/index3/get/data for toppcell/airway/human lung cell atlas (stanford)/Output by Location by Lineage by Cell class/845e257dada4b4753a0a35f08936a576dd2d1e4d/morpheus	negative	26.8521	24.6586
PIC3	healthy_donor-Lymphocytic-ILC|healthy_donor / Disease condition, Lineage, Cell class and subclass	2.78668e-119	1.93782e-116	45195	200	198	71	ADGRG5, ERBB2, LPCAT1, PRR5L, CD244, SPN, TSPOAP1, HOPX, MATK, SYTL2, RAP1GAP2, APOBEC3G, ADGRG1, NCAM1, NMUR1, PTGDR, ITGAL, F2R, YPEL1, PYHIN1, EOMES, KLRF1, C1orf21, CEP78, MLC1, PPM1L, OSBPL5, NKG7, CMKLR1, NCR1, DTHD1, TTC38, KLRD1, PDZD4, TPST2, TBX21, XBP1, ID2, CST7, GNLY, SH2D2A, PRSS23, RUNX3, RGS3, FCRL6, CD160, RHOC, S1PR5, HAVCR2, TGFBR3, ARL4C, FUT11, PPP2R5C, LLGL2, PRF1, FGFBP2, R…	PBMC Atlas of COVID-19 patients (Wilk et al.)	https://toppcell.cchmc.org/biosystems/go/index3/get/data for toppcell/covid19 Atlas/Covid-19_PBMC_Wilk et al._Nature Medicine/Output by Condition by Lineage by Cell class by cell subclass-6/aa33be29e26f1b8facfc894413099083ae3bbb1b/morpheus	negative	26.9391	24.6586
PIC3	Healthy/Control-CD4+_T_naive|World / Disease group and Cell class	5.94129e-118	6.2948e-114	45195	200	193	70	MYC, EPHX2, LDLRAP1, GPRASP1, RGMB, TNFRSF25, MAL, NOG, PSD, TSHZ2, DGKA, ITGA6, PLEKHB1, TESPA1, RNF157, PIK3IP1, CHMP7, PASK, NELL2, STMN3, AK5, RETREG1, MLLT3, CACNA1I, CCR7, FHIT, HPCAL4, RIC3, NPAS2, TCEA3, DPP4, FBLN7, FLT3LG, TCF7, KRT18, RASGRF2, TMEM204, CAMK4, MAN1C1, WNT7A, FAM102A, GAL3ST4, ZNF101, ADTRP, AQP3, EDA, LDHB, RCAN3, NOSIP, PCED1B, RHOH, ABLIM1, LRRN3, THEM4, FAM153A, LMO7…	Influenza Atlas	https://toppcell.cchmc.org/biosystems/go/index3/get/data for toppcell/covid19 Atlas/PBMC Atlas/influenza/Output by disease.group_v2 by Cell.class/6218e6cbe44d92bb98d42ef2f5e18ab7a683b100/morpheus	positive	23.2403	21.6101
PIC10	control-Myeloid-Neutrophils_2|Myeloid / Cohort 2 (Rhapsody WB + PBMC) with disease condition, lineage and cell classs	9.26878e-118	3.22662e-114	45195	200	194	70	SP100, GALM, UBE2L6, EPSTI1, DDX58, TNFSF10, NT5C3A, CMPK2, GBP1, IFIT5, CARD16, IRF7, TRIM22, RTP4, STAT1, STAT2, IFIH1, SAMD9L, TRAFD1, SAT1, FCGR1A, IFITM3, SERPING1, PARP9, IFI44L, HERC6, AIM2, TRIM38, PLSCR1, MOV10, PARP12, PML, DDX60, CHMP5, ETV7, IFI44, IFITM1, OAS1, OAS2, OAS3, PARP14, IFI16, IFI35, BATF2, IFIT2, IFIT1, IFIT3, PARP10, MT2A, RSAD2, NMI, SPATS2L, LMNB1, ISG15, TNFSF13B, PHF…	PBMC Atlas of COVID-19 Patients (Schulte-Schrepping et al.)	https://toppcell.cchmc.org/biosystems/go/index3/get/data for toppcell/covid19 Atlas/Covid-19_PBMC_Schulte-Schrepping et al._Cell/data/Rhapsody_WB+PBMC/Output by Disease condition by Lineage by Cell class/267e213e8efe53aadfe553a2ca010a0e3b4b8939/morpheus	positive	9.34597	8.60832
PIC3	Healthy_donor-CD4+_T_naive|Healthy_donor / disease group, cell group and cell class (v2)	9.26878e-118	6.54685e-114	45195	200	194	70	MYC, EPHX2, LDLRAP1, GPRASP1, TNFRSF25, MAL, NOG, TSHZ2, SUSD3, VSIG1, DGKA, ITGA6, PLEKHB1, SLC22A17, TESPA1, RNF157, PIK3IP1, CHMP7, PASK, DACT1, NELL2, TBC1D4, STMN3, AK5, RETREG1, MLLT3, CCR7, GPC2, FHIT, HPCAL4, RIC3, TCEA3, DPP4, FBLN7, FLT3LG, TCF7, TMEM204, CAMK4, MAN1C1, WNT7A, FAM102A, ZNF101, ADTRP, AQP3, EDA, LDHB, ANKRD55, RCAN3, NOSIP, PCED1B, RHOH, ABLIM1, LRRN3, THEM4, FAM153A, CD…	PBMC Atlas of COVID-19 and Influenza Patients (Lee et al.)	https://toppcell.cchmc.org/biosystems/go/index3/get/data for toppcell/covid19 Atlas/Covid-19_PBMC_Lee et al._Science Immunology/Output by disease group by Cell group by Cell class-3/a8a0368a4e0eb5654fdffc8a779b08ad402aa2eb/morpheus	positive	23.332	21.6101
PIC3	T_cells-CD56_dim_CD16+_NK_cells|World / Immune cells in Kidney/Urine in Lupus Nephritis	9.26878e-118	6.24397e-115	45195	200	194	70	ADGRG5, ERBB2, LPCAT1, ABI3, PRR5L, CD244, SPN, PDGFRB, HOPX, MATK, RAP1GAP2, ADGRG1, NCAM1, NMUR1, PTGDR, ITGAL, PTGER2, F2R, PYHIN1, EOMES, KLRF1, C1orf21, CEP78, MLC1, PPM1L, OSBPL5, CHST12, NKG7, STK39, KIR2DL3, NCR1, DTHD1, TTC38, KLRD1, USP28, C12orf75, TBX21, XBP1, ID2, CST7, GNLY, SH2D2A, PRSS23, RUNX3, FASLG, RGS3, FCRL6, S1PR5, HAVCR2, TGFBR3, ARL4C, PPP2R2B, LLGL2, SUSD1, ASCL2, PRF1, …	Rheumatoid Arthritis and Lupus Nephritis Atlas	https://toppcell.cchmc.org/biosystems/go/index3/get/data for toppcell/immune atlas/AMP_autoimmuneDisease/Output by Disease by Tissue by Cell class by cell subclass/335c6c2f3f319d4f19eace62f8826a0f40c130f6/morpheus	negative	27.0527	24.6586
PIC10	moderate-Myeloid-Monocyte-derived_Macrophage|moderate / Severity, Lineage and Cell class of Nasopharyngeal (NS) Samples from Patients and Controls	1.44181e-117	4.30216e-114	45195	200	195	70	CYBB, GIMAP4, USP18, HK3, EPSTI1, DDX58, TNFSF10, VAMP5, NT5C3A, CMPK2, GBP1, CARD16, IRF7, TLR7, SSB, STAT2, LACTB, IFIH1, MS4A4A, RGL1, ANKRD22, SAMD9L, FCGR1A, IFITM3, BST2, SERPING1, CCL2, IFI44L, PARP12, PML, LILRB4, ATF5, DHX58, FGD2, TCN2, ETV7, IFI44, CASP1, OAS1, OAS2, OAS3, PARP14, TYMP, IFI35, IFIT2, IFIT1, IFIT3, LAP3, PARP10, MT2A, RSAD2, ISG15, TNFSF13B, CD40, OASL, CD274, LHFPL2, X…	Upper Airway and Bronchi Atlas of COVID-19 Patients	https://toppcell.cchmc.org/biosystems/go/index3/get/data for toppcell/airway/covid19_germany/Output by Severity by Location by Lineage by Cell class-4/9c9634906168239cf978adb398787692437bf9e7/morpheus	positive	9.12545	8.60832
PIC10	CV-Moderate-1|Moderate / Virus stimulation, Condition and Cluster	2.23643e-117	5.83904e-114	45195	200	196	70	ODF3B, GIMAP4, USP18, SP100, UBE2L6, EPSTI1, DDX58, TNFSF10, NT5C3A, CMPK2, GBP1, IFIT5, CARD16, IRF7, TRIM22, RTP4, STAT1, STAT2, IFIH1, PNPT1, IRF9, SAMD9L, TRAFD1, FBXO6, SAT1, IFITM3, BST2, PARP9, IFI44L, HERC6, PLSCR1, MOV10, PARP12, C4orf3, DHX58, DDX60, CHMP5, ETV7, IFI44, IFITM1, OAS1, OAS2, OAS3, SAMHD1, DRAP1, PARP14, TYMP, IFI16, IFI27, IFI35, IFIT2, IFIT1, IFIT3, LAP3, TRIM5, PARP10, …	CD8+ Memory T cells (PBMC) of COVID-19 Patients	https://toppcell.cchmc.org/biosystems/go/index3/get/data for toppcell/immune atlas/COVID-19_CD8+ Memory/Output by Virus stimulation by Condition by Hospitalization by Cell class by Cluster/b50cfcd87c5b67806450cb8b3c6860ab97f6d3b1/morpheus	positive	9.31782	8.60832
PIC10	CD8+_Memory_T_cell-CV-1|CD8+_Memory_T_cell / cell class, Virus stimulation and cluster	3.45923e-117	8.0281e-114	45195	200	197	70	ODF3B, GIMAP4, USP18, SP100, UBE2L6, EPSTI1, DDX58, TNFSF10, VAMP5, NT5C3A, CMPK2, GBP1, IFIT5, CARD16, IRF7, TRIM22, RTP4, STAT1, STAT2, IFIH1, SAMD9L, TRAFD1, FBXO6, SAT1, BST2, PARP9, IFI44L, HERC6, PLSCR1, MOV10, PARP12, PML, DHX58, DDX60, CHMP5, ETV7, IFI44, CASP1, IFITM1, OAS1, OAS2, OAS3, SAMHD1, DRAP1, PARP14, TYMP, IFI16, IFI27, IFI35, IFIT2, IFIT1, IFIT3, LAP3, LGALS3BP, PARP10, RSAD2, …	CD8+ Memory T cells (PBMC) of COVID-19 Patients	https://toppcell.cchmc.org/biosystems/go/index3/get/data for toppcell/immune atlas/COVID-19_CD8+ Memory/Output by Cell class by Virus stimulation by Cluster by Condition by Hospitalization-2/e59b47bccc781b2117196fe322efa87559c237c6/morpheus	positive	9.33718	8.60832
PIC3	severe_COVID-19-NK|severe_COVID-19 / disease group, cell group and cell class (v2)	5.33576e-117	3.48554e-114	45195	200	198	70	ADGRG5, LPCAT1, NCALD, ABI3, PRR5L, SPN, MYO6, PDGFRB, TSPOAP1, HOPX, MATK, SYTL2, APOBEC3G, ADGRG1, NCAM1, NMUR1, PTGDR, ITGAL, F2R, YPEL1, MXRA7, PYHIN1, EOMES, KLRF1, C1orf21, CEP78, MLC1, OSBPL5, CHST12, NKG7, KIR2DL3, NCR1, DTHD1, RAB29, TTC38, KLRD1, PLEKHF1, TBX21, CST7, GNLY, SH2D2A, PRSS23, LYAR, RUNX3, FASLG, FCRL6, CD160, S1PR5, TGFBR3, ARL4C, PPP2R2B, PPP2R5C, LLGL2, GTF3C1, PRF1, GPR…	PBMC Atlas of COVID-19 and Influenza Patients (Lee et al.)	https://toppcell.cchmc.org/biosystems/go/index3/get/data for toppcell/covid19 Atlas/Covid-19_PBMC_Lee et al._Science Immunology/Output by disease group by Cell group by Cell class-3/7f51e37516f717e424190e6584f1c74d357e2da4/morpheus	negative	26.7433	24.6586
PIC3	COVID-19-COVID-19_Severe-Lymphocyte-T/NK-gd_T|COVID-19_Severe / Disease, condition lineage and cell class	1.25912e-116	7.98322e-114	45195	200	200	70	LPCAT1, PRR5L, CD244, SPN, MYO6, TTC16, HOPX, MATK, SYTL2, APOBEC3G, NCAM1, NMUR1, RGS9, PTGDR, ITGAL, F2R, JAKMIP2, PYHIN1, EOMES, ADRB2, C1orf21, NUAK1, SYT11, NKG7, JAKMIP1, DTHD1, TTC38, KLRD1, AGAP1, PDZD4, USP28, C12orf75, PLEKHF1, PIK3R3, TBX21, LAG3, CST7, GNLY, PRSS23, LYAR, RUNX3, FCRL6, S1PR5, TGFBR3, ARL4C, PPP2R2B, PPP2R5C, LLGL2, GTF3C1, PRF1, FGFBP2, RASSF1, PDGFD, GZMH, GZMA, GZMB…	Integration of immune-mediated diseases (COVID-19 + Influenza + Sepsis + Multiple Sclerosis)	https://toppcell.cchmc.org/biosystems/go/index3/get/data for toppcell/covid19 Atlas/PBMC Atlas/disease comparison/Output by Disease by Condition by Lineage by Cell class_v2/f72bc3f6606ae77fe1b0a972e35b3ce0727804d9/morpheus	negative	27.0852	24.6586
PIC3	BLOOD--(1)_EM_CTLs| / shred on tissue, inflammation_status, cell class(v3), cell subclass (v2)	1.77817e-115	1.0952e-112	45195	200	194	69	MYO1G, LPCAT1, ABI3, PRR5L, SPN, MYO6, TTC16, HOPX, MATK, SYTL2, APOBEC3G, ADGRG1, RGS9, PTGDR, ITGAL, PTGER2, F2R, JAKMIP2, PYHIN1, EOMES, KLRF1, ADRB2, C1orf21, CEP78, KIF19, CHST12, NKG7, APOBEC3C, JAKMIP1, DNAJC1, YWHAQ, TTC38, KLRD1, TPST2, C12orf75, PLEKHF1, TBX21, LAG3, ID2, CST7, GNLY, SH2D2A, PRSS23, LYAR, RUNX3, FASLG, FCRL6, S1PR5, TGFBR3, ARL4C, PPP2R2B, PPP2R5C, LLGL2, GTF3C1, ASCL2,…	Human Ileal Immune cells from Crohn's Disease	https://toppcell.cchmc.org/biosystems/go/index3/get/data for toppcell/Gastronintestine/Ileum_Crohn_Disease/Output by tissue by inflammation_status by cell class (v3) by cell subclass (v2) by cluster-2/66583c6cff3814902d6babdea3a2ae962decde65/morpheus	negative	26.7183	24.6586
PIC3	10x_3'_v3-bone_marrow_(10x_3'_v3)-lymphocytic-innate_lymphocytic|bone_marrow_(10x_3'_v3) / Per Platform+tissue_group, by lineage_subgroup, cell_group, cell_type	4.22272e-115	2.46025e-112	45195	200	196	69	ADGRG5, DLG5, ERBB2, LPCAT1, NCALD, ABI3, PRR5L, TOX, CD244, HOPX, MATK, SYTL2, APOBEC3G, ADGRG1, NCAM1, NMUR1, RGS9, PTGDR, F2R, YPEL1, PYHIN1, EOMES, KLRF1, ADRB2, C1orf21, CEP78, OSBPL5, CHST12, NKG7, KIR2DL3, NCR1, DTHD1, TTC38, KLRD1, PDZD4, USP28, C12orf75, PLEKHF1, TBX21, ID2, CST7, GNLY, SH2D2A, PRSS23, LYAR, RUNX3, FASLG, FCRL6, RHOC, S1PR5, HAVCR2, TGFBR3, ARL4C, PPP2R5C, LLGL2, ASCL2, …	Immune and Hematologic Cells from 24 tissues of the Tabula Sapiens: a multiple organ single cell transcriptomic atlas of humans.	https://toppcell.cchmc.org/biosystems/go/index3/get/czidl/Tabula/Output by assay by tissue_group by lineage_subgroup by cell_group by cell_type by sex-2/2849c8f06518c9523093b86167daea4c0b9eda73/morpheus	negative	27.3828	24.6586
PIC3	10x_3'_v3-bone_marrow_(10x_3'_v3)-lymphocytic-innate_lymphocytic-mature_NK_T_cell|bone_marrow_(10x_3'_v3) / Per Platform+tissue_group, by lineage_subgroup, cell_group, cell_type	4.22272e-115	2.46025e-112	45195	200	196	69	ADGRG5, DLG5, ERBB2, LPCAT1, NCALD, ABI3, PRR5L, TOX, CD244, HOPX, MATK, SYTL2, APOBEC3G, ADGRG1, NCAM1, NMUR1, RGS9, PTGDR, F2R, YPEL1, PYHIN1, EOMES, KLRF1, ADRB2, C1orf21, CEP78, OSBPL5, CHST12, NKG7, KIR2DL3, NCR1, DTHD1, TTC38, KLRD1, PDZD4, USP28, C12orf75, PLEKHF1, TBX21, ID2, CST7, GNLY, SH2D2A, PRSS23, LYAR, RUNX3, FASLG, FCRL6, RHOC, S1PR5, HAVCR2, TGFBR3, ARL4C, PPP2R5C, LLGL2, ASCL2, …	Immune and Hematologic Cells from 24 tissues of the Tabula Sapiens: a multiple organ single cell transcriptomic atlas of humans.	https://toppcell.cchmc.org/biosystems/go/index3/get/czidl/Tabula/Output by assay by tissue_group by lineage_subgroup by cell_group by cell_type by sex-2/bd251231288c900b23d3a676ceec6ac07d228917/morpheus	negative	27.3828	24.6586
PIC10	CV-Moderate-1|CV / Virus stimulation, Condition and Cluster	6.48039e-115	1.35356e-111	45195	200	197	69	GIMAP4, USP18, SP100, UBE2L6, EPSTI1, DDX58, TNFSF10, NT5C3A, CMPK2, GBP1, IFIT5, CARD16, IRF7, TRIM22, RTP4, STAT1, STAT2, IFIH1, PNPT1, IRF9, SAMD9L, TRAFD1, FBXO6, SAT1, IFITM3, BST2, PARP9, IFI44L, HERC6, PLSCR1, MOV10, PARP12, C4orf3, DHX58, DDX60, CHMP5, ETV7, IFI44, IFITM1, OAS1, OAS2, OAS3, SAMHD1, DRAP1, PARP14, TYMP, IFI16, IFI27, IFI35, IFIT2, IFIT1, IFIT3, LAP3, PARP10, MT2A, RSAD2, S…	CD8+ Memory T cells (PBMC) of COVID-19 Patients	https://toppcell.cchmc.org/biosystems/go/index3/get/data for toppcell/immune atlas/COVID-19_CD8+ Memory/Output by Virus stimulation by Condition by Hospitalization by Cell class by Cluster/e3d00d850b4d191f9592ef993c0eaadfe5710b5f/morpheus	positive	9.3342	8.60832
PIC10	CV-Mild-1|CV / Virus stimulation, Condition and Cluster	9.9181e-115	1.88327e-111	45195	200	198	69	ODF3B, GIMAP4, USP18, SP100, UBE2L6, EPSTI1, DDX58, TNFSF10, NT5C3A, CMPK2, GBP1, IFIT5, CARD16, IRF7, TRIM22, RTP4, STAT1, STAT2, IFIH1, PNPT1, SAMD9L, TRAFD1, FBXO6, SAT1, BST2, PARP9, IFI44L, HERC6, TRIM38, PLSCR1, C4orf3, DHX58, DDX60, CHMP5, ETV7, IFI44, IFITM1, OAS1, OAS2, OAS3, SAMHD1, DRAP1, PARP14, TYMP, IFI16, IFI35, IFIT2, IFIT1, IFIT3, LAP3, TRIM5, LGALS3BP, PARP10, MT2A, RSAD2, NMI, …	CD8+ Memory T cells (PBMC) of COVID-19 Patients	https://toppcell.cchmc.org/biosystems/go/index3/get/data for toppcell/immune atlas/COVID-19_CD8+ Memory/Output by Virus stimulation by Condition by Hospitalization by Cell class by Cluster/4b078714c49e7befb7b113d72485e712236d35fa/morpheus	positive	9.31265	8.60832
PIC3	mild_COVID-19_(asymptomatic)-NK|World / disease group, cell group and cell class (v2)	9.9181e-115	5.62644e-112	45195	200	198	69	ADGRG5, NCALD, ABI3, TOX, CD244, TSPOAP1, HOPX, MATK, SYTL2, APOBEC3G, ADGRG1, NCAM1, NMUR1, RGS9, PTGDR, ITGAL, F2R, YPEL1, JAKMIP2, MXRA7, PYHIN1, EOMES, KLRF1, C1orf21, CEP78, MLC1, PPM1L, CHST12, NKG7, CMKLR1, NCR1, TTC38, KLRD1, NPC1, C12orf75, PLEKHF1, TBX21, CST7, GNLY, PRSS23, LYAR, RUNX3, RGS3, FCRL6, CD160, S1PR5, TGFBR3, ARL4C, PPP2R2B, LLGL2, GTF3C1, PRF1, FGFBP2, RASSF1, PDGFD, GZMH,…	PBMC Atlas of COVID-19 and Influenza Patients (Lee et al.)	https://toppcell.cchmc.org/biosystems/go/index3/get/data for toppcell/covid19 Atlas/Covid-19_PBMC_Lee et al._Science Immunology/Output by disease group by Cell group by Cell class-3/7a0aac52d785037455e068e1b25de4b2bf0fff79/morpheus	negative	26.9436	24.6586
PIC3	severe-NK|severe / Cohort 1 (10x PBMC) with disease condition, cell group and cell class	2.30463e-114	1.27387e-111	45195	200	200	69	ERBB2, LPCAT1, NCALD, ABI3, TOX, CD244, SPN, PDGFRB, HOPX, MATK, APOBEC3G, NCAM1, NMUR1, RGS9, PTGDR, ITGAL, F2R, YPEL1, JAKMIP2, PYHIN1, KLRF1, C1orf21, CEP78, MLC1, PPM1L, OSBPL5, CHST12, NKG7, APOBEC3C, KIR2DL3, NCR1, DTHD1, GNGT2, TTC38, KLRD1, C12orf75, PLEKHF1, TBX21, ID2, CST7, GNLY, SH2D2A, PRSS23, RUNX3, FCRL6, CD160, RHOC, S1PR5, HAVCR2, TGFBR3, ARL4C, FUT11, LLGL2, GTF3C1, ASCL2, PRF1,…	PBMC Atlas of COVID-19 Patients (Schulte-Schrepping et al.)	https://toppcell.cchmc.org/biosystems/go/index3/get/data for toppcell/covid19 Atlas/Covid-19_PBMC_Schulte-Schrepping et al._Cell/10x_PBMC/Output by Disease condition by Cell group by Cell class/64e8a6c36e0c654b7b2416c9f19b9058215222b1/morpheus	negative	26.6023	24.6586
PIC10	NS-critical-d_07-13-Myeloid-Monocyte-derived_Macrophage|d_07-13 / Location, Severity, dps_group, Lineage and Cell class of Upper airway (combined)	2.15639e-113	3.46466e-110	45195	200	193	68	CYBB, GIMAP4, USP18, UBE2L6, EPSTI1, DDX58, TNFSF10, VAMP5, HLA-DRA, NT5C3A, CMPK2, GBP1, IFIT5, IRF7, TLR7, SSB, STAT2, IFIH1, MS4A4A, RGL1, ANKRD22, SAMD9L, IFITM3, SERPING1, C1QC, CCL2, IFI44L, SCIMP, AIM2, PARP12, LILRB4, ATF5, FGD2, IFI44, OAS1, OAS2, OAS3, SAMHD1, PARP14, IFI16, IFI35, IFIT2, IFIT1, IFIT3, LAP3, MT2A, RSAD2, ISG15, CD86, ASGR1, TNFSF13B, SCARB2, OASL, CD274, LHFPL2, TMSB10,…	Upper Airway and Bronchi Atlas of COVID-19 Patients	https://toppcell.cchmc.org/biosystems/go/index3/get/data for toppcell/covid19 Atlas/Covid-19_BAL and Upper Airway_Chua et al._Nature Biotechnology/Output by Location by Severity by dps_group by Lineage by Cell_class_v2/0dd83b21e164147abfd511a927615c40a28781a2/morpheus	positive	9.11574	8.60832
PIC10	moderate-Myeloid-Monocyte-derived_Macrophage|Myeloid / Severity, Lineage and Cell class of Nasopharyngeal (NS) Samples from Patients and Controls	2.15639e-113	3.46466e-110	45195	200	193	68	GIMAP4, USP18, UBE2L6, EPSTI1, DDX58, TNFSF10, VAMP5, NT5C3A, CMPK2, GBP1, IRF7, TLR7, SSB, STAT2, IFIH1, RGL1, PNPT1, ANKRD22, SAMD9L, TRAFD1, FCGR1A, IFITM3, BST2, SERPING1, CCL2, IFI44L, HERC6, MOV10, PARP12, PML, LILRB4, ATF5, DHX58, TCN2, ETV7, IFI44, OAS1, OAS2, OAS3, PARP14, IFI27, IFI35, BATF2, IFIT2, IFIT1, IFIT3, LAP3, LGALS3BP, PARP10, MT2A, RSAD2, ISG15, CD40, OASL, CD274, XAF1, ATF3,…	Upper Airway and Bronchi Atlas of COVID-19 Patients	https://toppcell.cchmc.org/biosystems/go/index3/get/data for toppcell/airway/covid19_germany/Output by Severity by Location by Lineage by Cell class-4/22455801194bd8c73c5c397f5eac4f723429c383/morpheus	positive	9.14297	8.60832
PIC10	COVID-19_Severe-Classical_Monocyte-cMono_4|COVID-19_Severe / Disease condition and Cell class	5.06846e-113	7.56178e-110	45195	200	195	68	ODF3B, GIMAP4, USP18, UBE2L6, EPSTI1, TNFSF10, VAMP5, HLA-DRA, NT5C3A, CMPK2, GBP1, IRF7, SSB, TRIM22, STAT1, STAT2, BLVRA, IFIH1, IRF9, ANKRD22, SAMD9L, FBXO6, FCGR1A, IFITM3, BST2, NFKBIE, SERPING1, CCL2, EXOC3L1, IFI44L, AIM2, PARP12, CUL1, DHX58, ETV7, IFI44, IFITM1, OAS1, OAS2, OAS3, PARP14, TYMP, IFI27, IFI35, IFIT2, IFIT1, IFIT3, LAP3, LGALS3BP, MT2A, RSAD2, SPATS2L, ISG15, TNFSF13B, RASGE…	COVID-19 PBMC Myeloid Cell Atlas	https://toppcell.cchmc.org/biosystems/go/index3/get/data for toppcell/covid19 Atlas/PBMC Atlas/Myeloid cells/Output by disease.group_v2 by Cell.class_v2 by sub_cluster/787ea9f38ad8e2a836222ca97f4d927f7e79517d/morpheus	positive	9.29283	8.60832
PIC3	PBMC_fresh-frozen-Severe-critical_convalescent_d42-56-Lymphocytic-Lymphocytic_T-CD8-positive,_alpha-beta_T_cell-T_CD8_c05-ZNF683|Severe-critical_convalescent_d42-56 / Compartment, severity and other cell annotations on 10x 3' data (130k)	7.73864e-113	4.06883e-110	45195	200	196	68	ADGRG5, PRR5L, TOX, TTC16, HOPX, MATK, SYTL2, APOBEC3G, ADGRG1, RGS9, PTGDR, ITGAL, F2R, JAKMIP2, GFI1, PYHIN1, EOMES, C1orf21, CEP78, KIF19, CHST12, NKG7, JAKMIP1, YWHAQ, DTHD1, TTC38, KLRD1, AGAP1, TPST2, USP28, C12orf75, PLEKHF1, TBX21, APOBEC3H, LAG3, ID2, CST7, GNLY, SH2D2A, PRSS23, LYAR, RUNX3, FCRL6, ZFYVE28, S1PR5, TGFBR3, ARL4C, PPP2R2B, PPP2R5C, LLGL2, ASCL2, PRF1, FGFBP2, RASSF1, PDGFD…	Large Scale COVID-19 Single Cell Data (Ren et al.)	https://toppcell.cchmc.org/biosystems/go/index3/get/data/Output by Compartment_group by Severity_Stage group by Lineage by Cell class by Cell type by cell_type_ontology_term_id by Cell subtype-3/51c750a0fb2b87e17e62b984c91fb16f676d7e76/morpheus	negative	26.9401	24.6586
PIC10	Mild-CD4+_T_activated|Mild / Disease group and Cell class	7.73864e-113	1.07758e-109	45195	200	196	68	GIMAP4, USP18, SP100, GALM, UBE2L6, EPSTI1, DDX58, TNFSF10, NT5C3A, TTC21A, CMPK2, GBP1, IFIT5, CARD16, IRF7, TRIM14, TRIM22, RTP4, STAT1, STAT2, IFIH1, SAMD9L, SAT1, PARP9, IFI44L, HERC6, DNAJA1, TRIM38, PLSCR1, CNP, PARP12, CARD17, DDX60, PRDX4, ETV7, IFI44, CASP1, IFITM1, OAS1, OAS2, OAS3, SAMHD1, PARP14, TYMP, IFI16, IFI35, IFIT2, IFIT1, IFIT3, LAP3, LGALS3BP, PARP10, MT2A, RSAD2, NMI, SPATS2…	COVID-19 T cell Atlas (BAL)	https://toppcell.cchmc.org/biosystems/go/index3/get/data for toppcell/covid19 Atlas/BAL Atlas/T cell/Output by disease.group_v2 by Cell.class_v2/daa1c3322d81e649161e889e1d78451d2d425d09/morpheus	positive	9.28075	8.60832
PIC3	PBMC_fresh-frozen-Mild-Moderate_convalescent_d36-51-Lymphocytic-Lymphocytic_ILC-NK_cell-NK_c01-FCGR3A|Mild-Moderate_convalescent_d36-51 / Compartment, severity and other cell annotations on 10x 3' data (130k)	7.73864e-113	4.06883e-110	45195	200	196	68	ADGRG5, LPCAT1, ABI3, PRR5L, TOX, CD244, PDGFRB, TSPOAP1, HOPX, MATK, SYTL2, RAP1GAP2, ADGRG1, NCAM1, NMUR1, PTGDR, ITGAL, F2R, PYHIN1, EOMES, KLRF1, C1orf21, CEP78, MLC1, OSBPL5, NKG7, CMKLR1, KIR2DL3, NCR1, DTHD1, TTC38, KLRD1, TPST2, USP28, C12orf75, PLEKHF1, TBX21, ID2, CST7, GNLY, SH2D2A, PRSS23, RUNX3, FASLG, FCRL6, CD160, RHOC, S1PR5, TGFBR3, ARL4C, PPP2R2B, LLGL2, ASCL2, PRF1, FGFBP2, PDG…	Large Scale COVID-19 Single Cell Data (Ren et al.)	https://toppcell.cchmc.org/biosystems/go/index3/get/data/Output by Compartment_group by Severity_Stage group by Lineage by Cell class by Cell type by cell_type_ontology_term_id by Cell subtype-3/f0566f2ef96584ed6d9247b149218376fb509915/morpheus	negative	27.3984	24.6586
PIC3	Krasnow_HLCA-_10X_superbinexpr-Lymphocytic-NK/ILC_cell|Krasnow_HLCA-_10X_superbinexpr / Source, Lineage, Class, Cell subtype	1.17838e-112	6.04816e-110	45195	200	197	68	ERBB2, ABCA2, NCALD, PRR5L, CD244, PDGFRB, HOPX, MATK, APOBEC3G, ADGRG1, NCAM1, NMUR1, RGS9, PTGDR, PTGER2, F2R, YPEL1, GFI1, PYHIN1, EOMES, KLRF1, ADRB2, C1orf21, CEP78, NUAK1, MLC1, OSBPL5, CHST12, NKG7, KIR2DL3, NCR1, DTHD1, TTC38, KLRD1, ITPRIPL1, TPST2, USP28, PLEKHF1, TBX21, APOBEC3H, CST7, GNLY, SH2D2A, PRSS23, RUNX3, FASLG, RGS3, FCRL6, CD160, S1PR5, TGFBR3, ARL4C, EFNA5, GTF3C1, ASCL2, P…	Integration of Lung Superbins	https://toppcell.cchmc.org/biosystems/go/index3/get/data for toppcell/airway/Cell Card usage/shred_superbinVersion/subtype_final/31db8345d0241de4d21fd4d36847a565ab93d6a7/morpheus	negative	26.9147	24.6586
PIC3	Multiple_Sclerosis-Lymphocyte-T_NK-NK|Multiple_Sclerosis / Disease, Lineage and Cell Type	1.78957e-112	8.97157e-110	45195	200	198	68	LPCAT1, ABI3, PRR5L, TOX, CD244, SPN, PDGFRB, HOPX, MATK, APOBEC3G, ADGRG1, NCAM1, NMUR1, PTGDR, F2R, YPEL1, PYHIN1, EOMES, KLRF1, ADRB2, C1orf21, CEP78, MLC1, OSBPL5, CHST12, NKG7, KIR2DL3, NCR1, DTHD1, TTC38, KLRD1, TPST2, C12orf75, PLEKHF1, TBX21, XBP1, ID2, CST7, GNLY, SH2D2A, PRSS23, LYAR, RUNX3, FASLG, RGS3, FCRL6, CD160, RHOC, S1PR5, HAVCR2, TGFBR3, ARL4C, LLGL2, GTF3C1, PRF1, FGFBP2, RASS…	Multiple Sclerosis	https://toppcell.cchmc.org/biosystems/go/index3/get/data for toppcell/immune atlas/multiple sclerosis/Output by disease_v2 by Lineage by cell_type/d413020012977eb8da0a5641dd16d0b0a60bec38/morpheus	negative	26.9478	24.6586
PIC3	COVID_non-vent-Lymphocytic-ILC|COVID_non-vent / Disease condition, Lineage, Cell class and subclass	2.71065e-112	1.29852e-109	45195	200	199	68	ADGRG5, ERBB2, LPCAT1, ABCA2, PRR5L, CD244, SPN, PDGFRB, TSPOAP1, HOPX, MATK, SYTL2, ADGRG1, NCAM1, NMUR1, PTGDR, ITGAL, F2R, PYHIN1, EOMES, KLRF1, C1orf21, CEP78, MLC1, ENPP5, NKG7, CMKLR1, KIR2DL3, NCR1, DTHD1, RAB29, TTC38, KLRD1, AGAP1, PDZD4, USP28, TBX21, ID2, CST7, GNLY, SH2D2A, PRSS23, RUNX3, FASLG, FCRL6, CD160, S1PR5, TGFBR3, ARL4C, PPP2R2B, FUT11, LLGL2, PRF1, FGFBP2, GZMH, GZMA, GZMB,…	PBMC Atlas of COVID-19 patients (Wilk et al.)	https://toppcell.cchmc.org/biosystems/go/index3/get/data for toppcell/covid19 Atlas/Covid-19_PBMC_Wilk et al._Nature Medicine/Output by Condition by Lineage by Cell class by cell subclass-6/df4f7d5be099e3e6054f3b812ccf70251664e4c0/morpheus	negative	27.1237	24.6586
PIC3	COVID_non-vent-Lymphocytic-ILC-NK_cell|COVID_non-vent / Disease condition, Lineage, Cell class and subclass	2.71065e-112	1.29852e-109	45195	200	199	68	ADGRG5, ERBB2, LPCAT1, ABCA2, PRR5L, CD244, SPN, PDGFRB, TSPOAP1, HOPX, MATK, SYTL2, ADGRG1, NCAM1, NMUR1, PTGDR, ITGAL, F2R, PYHIN1, EOMES, KLRF1, C1orf21, CEP78, MLC1, ENPP5, NKG7, CMKLR1, KIR2DL3, NCR1, DTHD1, RAB29, TTC38, KLRD1, AGAP1, PDZD4, USP28, TBX21, ID2, CST7, GNLY, SH2D2A, PRSS23, RUNX3, FASLG, FCRL6, CD160, S1PR5, TGFBR3, ARL4C, PPP2R2B, FUT11, LLGL2, PRF1, FGFBP2, GZMH, GZMA, GZMB,…	PBMC Atlas of COVID-19 patients (Wilk et al.)	https://toppcell.cchmc.org/biosystems/go/index3/get/data for toppcell/covid19 Atlas/Covid-19_PBMC_Wilk et al._Nature Medicine/Output by Condition by Lineage by Cell class by cell subclass-6/ed35d747f11f6ea6a5cb7061057f0a98d9e0db99/morpheus	negative	27.1237	24.6586
PIC3	COVID-19-COVID-19_Mild-Lymphocyte-T/NK-NK|COVID-19_Mild / Disease, condition lineage and cell class	4.09517e-112	1.91912e-109	45195	200	200	68	ERBB2, LPCAT1, ABI3, TOX, CD244, SPN, HOPX, MATK, SYTL2, APOBEC3G, NCAM1, NMUR1, RGS9, PTGDR, ITGAL, F2R, YPEL1, MXRA7, PYHIN1, KLRF1, C1orf21, CEP78, MLC1, OSBPL5, CHST12, NKG7, KIR2DL3, NCR1, DTHD1, TTC38, KLRD1, TPST2, C12orf75, PLEKHF1, TBX21, CST7, GNLY, SH2D2A, PRSS23, RUNX3, FASLG, RGS3, FCRL6, CD160, RHOC, S1PR5, HAVCR2, TGFBR3, ARL4C, PPP2R2B, LLGL2, GTF3C1, ASCL2, PRF1, FGFBP2, RASSF1, …	Integration of immune-mediated diseases (COVID-19 + Influenza + Sepsis + Multiple Sclerosis)	https://toppcell.cchmc.org/biosystems/go/index3/get/data for toppcell/covid19 Atlas/PBMC Atlas/disease comparison/Output by Disease by Condition by Lineage by Cell class_v2/885fcb6c6c744f89fc983a617303e6f57126d908/morpheus	negative	26.4073	24.6586
PIC3	Healthy_donor-CD4+_T_naive|World / disease group, cell group and cell class (v2)	5.981e-111	3.16843e-107	45195	200	194	67	MYC, EPHX2, LDLRAP1, GPRASP1, TNFRSF25, MAL, NOG, TSHZ2, VSIG1, DGKA, ITGA6, PLEKHB1, SLC22A17, TESPA1, RNF157, AMIGO1, PIK3IP1, CHMP7, PASK, DACT1, NELL2, TBC1D4, STMN3, AK5, RETREG1, MLLT3, CCR7, GPC2, HPCAL4, RIC3, TCEA3, FBLN7, FLT3LG, TCF7, TMEM204, CAMK4, MAN1C1, WNT7A, FAM102A, ZNF101, ADTRP, AQP3, EDA, LDHB, RCAN3, NOSIP, PCED1B, RHOH, ABLIM1, LRRN3, THEM4, FAM153A, CD27, CD28, LEPROTL1, …	PBMC Atlas of COVID-19 and Influenza Patients (Lee et al.)	https://toppcell.cchmc.org/biosystems/go/index3/get/data for toppcell/covid19 Atlas/Covid-19_PBMC_Lee et al._Science Immunology/Output by disease group by Cell group by Cell class-3/bcaaa6b6ce5b3552f11311d8ee91c35b8ec065f8/morpheus	positive	23.2274	21.6101
PIC3	PBMC_fresh-frozen-Severe-critical_convalescent_d42-56-Lymphocytic-Lymphocytic_ILC-NK_cell|Severe-critical_convalescent_d42-56 / Compartment, severity and other cell annotations on 10x 3' data (130k)	9.08514e-111	3.99691e-108	45195	200	195	67	ADGRG5, LPCAT1, ABI3, PRR5L, TOX, CD244, PDGFRB, TSPOAP1, HOPX, MATK, SYTL2, APOBEC3G, ADGRG1, NCAM1, NMUR1, PTGDR, ITGAL, F2R, YPEL1, PYHIN1, EOMES, KLRF1, C1orf21, CEP78, MLC1, OSBPL5, CHST12, NKG7, KIR2DL3, NCR1, DTHD1, TTC38, KLRD1, USP28, C12orf75, PLEKHF1, TBX21, ID2, CST7, GNLY, SH2D2A, PRSS23, RUNX3, FASLG, SLC1A7, FCRL6, CD160, RHOC, S1PR5, HAVCR2, TGFBR3, ARL4C, PPP2R2B, LLGL2, PRF1, FG…	Large Scale COVID-19 Single Cell Data (Ren et al.)	https://toppcell.cchmc.org/biosystems/go/index3/get/data/Output by Compartment_group by Severity_Stage group by Lineage by Cell class by Cell type by cell_type_ontology_term_id by Cell subtype-3/98b02beafe1d418442e41f85cbf0c7b194fe5957/morpheus	negative	27.2402	24.6586
PIC3	PBMC_fresh-frozen-Severe-critical_convalescent_d42-56-Lymphocytic-Lymphocytic_ILC|Severe-critical_convalescent_d42-56 / Compartment, severity and other cell annotations on 10x 3' data (130k)	9.08514e-111	3.99691e-108	45195	200	195	67	ADGRG5, LPCAT1, ABI3, PRR5L, TOX, CD244, PDGFRB, TSPOAP1, HOPX, MATK, SYTL2, APOBEC3G, ADGRG1, NCAM1, NMUR1, PTGDR, ITGAL, F2R, YPEL1, PYHIN1, EOMES, KLRF1, C1orf21, CEP78, MLC1, OSBPL5, CHST12, NKG7, KIR2DL3, NCR1, DTHD1, TTC38, KLRD1, USP28, C12orf75, PLEKHF1, TBX21, ID2, CST7, GNLY, SH2D2A, PRSS23, RUNX3, FASLG, SLC1A7, FCRL6, CD160, RHOC, S1PR5, HAVCR2, TGFBR3, ARL4C, PPP2R2B, LLGL2, PRF1, FG…	Large Scale COVID-19 Single Cell Data (Ren et al.)	https://toppcell.cchmc.org/biosystems/go/index3/get/data/Output by Compartment_group by Severity_Stage group by Lineage by Cell class by Cell type by cell_type_ontology_term_id by Cell subtype-3/9ecae6c26a0d0607d101ccf1c38f0b23c5a256a8/morpheus	negative	27.2402	24.6586
PIC3	COVID-19_Severe-CD8+_Tem|COVID-19_Severe / Disease condition and Cell class	9.08514e-111	3.99691e-108	45195	200	195	67	MYO1G, LPCAT1, PRR5L, SPN, MYO6, TTC16, HOPX, MATK, SYTL2, APOBEC3G, ADGRG1, RGS9, ITGAL, F2R, JAKMIP2, LILRB1, GFI1, MXRA7, PYHIN1, EOMES, ADRB2, C1orf21, KIF19, CHST12, TPRG1, CCR5, NKG7, JAKMIP1, DNAJC1, CMKLR1, RAB29, KLRD1, AGAP1, PDZD4, MVB12B, TPST2, USP28, C12orf75, TBX21, LAG3, ID2, CST7, GNLY, PRSS23, LYAR, RUNX3, FCRL6, S1PR5, TGFBR3, PPP2R2B, PPP2R5C, ASCL2, PRF1, FGFBP2, RASSF1, GZMH…	COVID-19 T Cell Atlas (PBMC)	https://toppcell.cchmc.org/biosystems/go/index3/get/data for toppcell/covid19 Atlas/PBMC Atlas/T cells/Output by disease.group_v2 by Cell.class_v2-7/ff7ae62393e1c858a10592db8e6d9f36b8bae396/morpheus	negative	26.8246	24.6586
PIC10	Mild-CD4+_T_activated|World / Disease group and Cell class	1.37636e-110	1.79675e-107	45195	200	196	67	USP18, SP100, UBE2L6, EPSTI1, DDX58, TNFSF10, NT5C3A, TTC21A, CMPK2, GBP1, IFIT5, CARD16, IRF7, TRIM14, TRIM22, RTP4, STAT1, STAT2, IFIH1, PNPT1, SAMD9L, TRAFD1, SAT1, IFITM3, PARP9, IFI44L, HERC6, TRIM38, PLSCR1, CNP, PARP12, CARD17, DHX58, DDX60, ETV7, IFI44, CASP1, OAS1, OAS2, OAS3, SAMHD1, PARP14, TYMP, IFI16, IFI35, IFIT2, IFIT1, IFIT3, LAP3, TRIM5, LGALS3BP, TDRD7, PARP10, MT2A, RSAD2, NMI,…	COVID-19 T cell Atlas (BAL)	https://toppcell.cchmc.org/biosystems/go/index3/get/data for toppcell/covid19 Atlas/BAL Atlas/T cell/Output by disease.group_v2 by Cell.class_v2/417b4fc2e4388f34c410576131b02936f93e46b6/morpheus	positive	9.3432	8.60832
PIC3	PBMC_fresh-frozen-Severe-critical_convalescent_d42-56-Lymphocytic-Lymphocytic_ILC-NK_cell-NK_c01-FCGR3A|Severe-critical_convalescent_d42-56 / Compartment, severity and other cell annotations on 10x 3' data (130k)	1.37636e-110	5.7058e-108	45195	200	196	67	ADGRG5, LPCAT1, ABI3, PRR5L, TOX, CD244, PDGFRB, TSPOAP1, HOPX, MATK, SYTL2, APOBEC3G, ADGRG1, NCAM1, NMUR1, PTGDR, ITGAL, F2R, YPEL1, PYHIN1, EOMES, KLRF1, C1orf21, CEP78, MLC1, OSBPL5, CHST12, NKG7, KIR2DL3, NCR1, DTHD1, TTC38, KLRD1, USP28, C12orf75, PLEKHF1, TBX21, ID2, CST7, GNLY, SH2D2A, PRSS23, RUNX3, FASLG, SLC1A7, FCRL6, CD160, RHOC, S1PR5, HAVCR2, TGFBR3, ARL4C, PPP2R2B, LLGL2, PRF1, FG…	Large Scale COVID-19 Single Cell Data (Ren et al.)	https://toppcell.cchmc.org/biosystems/go/index3/get/data/Output by Compartment_group by Severity_Stage group by Lineage by Cell class by Cell type by cell_type_ontology_term_id by Cell subtype-3/9b3848dd4256cd6d9a21ef6bfdbd0cb7c0030005/morpheus	negative	27.2402	24.6586
PIC10	VE-CD4-antiviral_CD4|VE / Condition, Cell_class and T cell subcluster	4.71117e-110	5.78836e-107	45195	200	199	67	GIMAP4, USP18, SP100, UBE2L6, EPSTI1, DDX58, TNFSF10, NT5C3A, PSMA5, CMPK2, GBP1, IFIT5, CARD16, IRF7, TRIM22, RTP4, STAT1, STAT2, IFIH1, PNPT1, IRF9, SAMD9L, SAT1, BST2, PARP9, IFI44L, HERC6, DNAJA1, PLSCR1, PARP12, DHX58, DDX60, CHMP5, ETV7, IFI44, CASP1, IFITM1, OAS1, OAS2, OAS3, SAMHD1, DRAP1, PARP14, TYMP, IFI16, IFI35, IFIT2, IFIT1, IFIT3, LAP3, LGALS3BP, PARP10, MT2A, RSAD2, NMI, SPATS2L, …	COVID-19 Cerebrospinal Fluid-derived (CSF) Leukecytes	https://toppcell.cchmc.org/biosystems/go/index3/get/data for toppcell/covid19 Atlas/Covid-19_CSF_Michael et al._Immunity/Output by condition by Cell_class by T_cell_subcluster-4/056a0538ca5e825ae6195b4c76c208708a014533/morpheus	positive	9.36124	8.60832
PIC15	PBMC-Control-Lymphocyte-B-B_cell-B_naive|Control / Location, Disease Group, Cell group, Cell class and sub_cluster (2021.03.01)	5.67374e-110	1.12431e-105	45195	146	196	62	LARGE2, FCRL2, GGA2, SPIB, NT5E, PEG10, KHDRBS2, RALGPS2, BLNK, PPP1R14A, NFKBID, POU2AF1, YBX3, EBF1, BCL11A, FCRLA, CD83, BCL7A, CYB561A3, CR2, PMEPA1, NIBAN3, VPREB3, ABCB4, BLK, CXCR5, PKIG, PLEKHG1, FCRL1, CORO2B, FADS3, FCER2, P2RX5, CD19, MS4A1, CD22, CLEC17A, FAM177B, MARCHF3, RAB30, TCL1A, GNB5, CD40, CNTNAP2, MACROD2, TSPAN13, TNFRSF13C, OSBPL10, CD72, CD79A, CD79B, PAX5, FCRL5, CD180, …	Integration of Multiple Sampling Location of COVID-19 Patients	https://toppcell.cchmc.org/biosystems/go/index3/get/data for toppcell/covid19 Atlas/All/Output by Location by disease.group_v3 by Lineage by Cell.group by Cell.class_v2 by sub_cluster/fcbfd8c4771d99a45fc53e482ef98edabe8ef591/morpheus	negative	4.35781	4.03253
PIC3	Control-Control-Lymphocyte-T/NK-CD4+_T_naive|Control / Disease, condition lineage and cell class	7.06383e-110	2.99365e-106	45195	200	200	67	MYC, EPHX2, LDLRAP1, GPRASP1, TNFRSF25, MAL, NOG, PDE7A, TSHZ2, BACH2, SUSD3, VSIG1, DGKA, ITGA6, PLEKHB1, TESPA1, RNF157, PIK3IP1, SIRPG, CHMP7, PASK, DACT1, NELL2, BNIP3, TBC1D4, STMN3, AK5, MLLT3, CCR7, FHIT, RIC3, TCEA3, DPP4, FLT3LG, TCF7, TMEM204, CAMK4, MAN1C1, FAM102A, RGCC, APBB1, ADTRP, AQP3, LDHB, ANKRD55, RCAN3, NOSIP, PCED1B, RHOH, ABLIM1, LRRN3, THEM4, FAM153A, LMO7, CD27, CD28, LEP…	Integration of immune-mediated diseases (COVID-19 + Influenza + Sepsis + Multiple Sclerosis)	https://toppcell.cchmc.org/biosystems/go/index3/get/data for toppcell/covid19 Atlas/PBMC Atlas/disease comparison/Output by Disease by Condition by Lineage by Cell class_v2/59b446cd886767f19553aed779ab313685789f6f/morpheus	positive	23.5242	21.6101
PIC15	Control-Control-Lymphocyte-B-B_naive|Control / Disease, condition lineage and cell class	2.51894e-109	2.49576e-105	45195	146	200	62	FCRL2, GGA2, SPIB, NT5E, PEG10, KHDRBS2, RALGPS2, BLNK, PPP1R14A, NFKBID, POU2AF1, YBX3, EBF1, BCL11A, FCRLA, CD83, BCL7A, CYB561A3, CPNE5, CR2, PMEPA1, NIBAN3, VPREB3, ABCB4, BLK, CXCR5, PKIG, PLEKHG1, FCRL1, CORO2B, FADS3, FCER2, P2RX5, CD19, MS4A1, CD22, CLEC17A, FAM177B, MARCHF3, RAB30, TCL1A, GNB5, CD40, CNTNAP2, MACROD2, TSPAN13, TNFRSF13C, OSBPL10, CD72, CD79A, CD79B, CCR6, PAX5, FCRL5, CD…	Integration of immune-mediated diseases (COVID-19 + Influenza + Sepsis + Multiple Sclerosis)	https://toppcell.cchmc.org/biosystems/go/index3/get/data for toppcell/covid19 Atlas/PBMC Atlas/disease comparison/Output by Disease by Condition by Lineage by Cell class_v2/15e4b9956b9a0c2e6927a802e86e1cb4bb18b89a/morpheus	negative	4.33501	4.03253
PIC10	T_cells-ISG-high_CD4+_T_cells|T_cells / Immune cells in Kidney/Urine in Lupus Nephritis	3.06098e-109	3.55193e-106	45195	200	179	65	USP18, UBE2L6, EPSTI1, DDX58, TNFSF10, NT5C3A, TTC21A, CMPK2, GBP1, IFIT5, IRF7, TRIM14, TRIM22, RTP4, STAT1, STAT2, IFIH1, PNPT1, SAMD9L, SAT1, PARP9, IFI44L, HERC6, AIM2, TRIM38, PLSCR1, CNP, MOV10, PARP12, PML, DDX60, ETV7, IFI44, OAS1, OAS2, OAS3, DRAP1, PARP14, IFI16, IFI35, IFIT2, IFIT1, IFIT3, LAP3, LGALS3BP, TDRD7, PARP10, MT2A, RSAD2, NMI, SPATS2L, ISG15, TNFSF13B, PHF11, OASL, LAMP3, CD…	Rheumatoid Arthritis and Lupus Nephritis Atlas	https://toppcell.cchmc.org/biosystems/go/index3/get/data for toppcell/immune atlas/AMP_autoimmuneDisease/Output by Disease by Tissue by Cell class by cell subclass/af35ef8a7768cee0c2af0590e5bec35cee6a4714/morpheus	positive	9.35238	8.60832
PIC10	COVID-19-Myeloid-MoAM1,_IL1R2|Myeloid / Condition, Lineage and Cell class	4.57878e-109	5.03353e-106	45195	200	192	66	GIMAP4, USP18, GALM, UBE2L6, EPSTI1, DDX58, TNFSF10, VAMP5, NT5C3A, NASP, CMPK2, GBP1, IRF7, SSB, TRIM22, RTP4, STAT1, IFIH1, RGL1, ANKRD22, SAMD9L, TRAFD1, SAT1, FCGR1A, IFITM3, SERPING1, IFI44L, AIM2, PLSCR1, PML, LILRB4, ATF5, TCN2, ETV7, IFI44, IFITM1, OAS1, OAS2, OAS3, PARP14, IFI16, IFI35, IFIT2, CBR1, IFIT1, IFIT3, LAP3, MT2A, RSAD2, NMI, LMNB1, ISG15, CNIH4, TNFSF13B, PHF11, OASL, TIFA, C…	Bronchoalveolar Lavage (BAL) Atlas of Severe COVID-19 Patients (Grant et al.)	https://toppcell.cchmc.org/biosystems/go/index3/get/data for toppcell/airway/covid19-BAL-Chicago/Output by Condition by Lineage by Cell class/be9d5685fa03563322f147a4b38ed31e4da59487/morpheus	positive	9.1701	8.60832
PIC3	PBMC-Control-Lymphocyte-T/NK-CD8+_T-CD8+_T_naive-|Control / Location, Disease Group, Cell group, Cell class and sub_cluster (2021.03.01)	6.9379e-109	1.47014e-105	45195	200	193	66	MYC, EPHX2, LDLRAP1, GPRASP1, MAL, NOG, PDE7A, REG4, BACH2, OBSCN, SUSD3, DGKA, ITGA6, PLEKHB1, TESPA1, RNF157, PIK3IP1, SYNGAP1, SIRPG, CHMP7, PASK, NELL2, TBC1D4, STMN3, RETREG1, CCR7, RIC3, DNMT3A, CA6, NPAS2, TCEA3, FLT3LG, TCF7, SFRP5, DSC1, CD248, RASGRF2, TMEM204, CAMK4, MAN1C1, FAM102A, APBB1, NIPAL3, BCAS4, LDHB, RCAN3, NOSIP, PCED1B, RHOH, ABLIM1, LRRN3, THEM4, FAM153A, LMO7, CD27, LEPR…	Integration of Multiple Sampling Location of COVID-19 Patients	https://toppcell.cchmc.org/biosystems/go/index3/get/data for toppcell/covid19 Atlas/All/Output by Location by disease.group_v3 by Lineage by Cell.group by Cell.class_v2 by sub_cluster/6436d3bfce02d137b76e5c4c8b2fe27974c57c99/morpheus	positive	23.4128	21.6101
PIC3	PBMC-Control-Lymphocyte-T/NK-CD8+_T-CD8+_T_naive|Control / Location, Disease Group, Cell group, Cell class (2021.03.09)	6.9379e-109	1.47014e-105	45195	200	193	66	MYC, EPHX2, LDLRAP1, GPRASP1, MAL, NOG, PDE7A, REG4, BACH2, OBSCN, SUSD3, DGKA, ITGA6, PLEKHB1, TESPA1, RNF157, PIK3IP1, SYNGAP1, SIRPG, CHMP7, PASK, NELL2, TBC1D4, STMN3, RETREG1, CCR7, RIC3, DNMT3A, CA6, NPAS2, TCEA3, FLT3LG, TCF7, SFRP5, DSC1, CD248, RASGRF2, TMEM204, CAMK4, MAN1C1, FAM102A, APBB1, NIPAL3, BCAS4, LDHB, RCAN3, NOSIP, PCED1B, RHOH, ABLIM1, LRRN3, THEM4, FAM153A, LMO7, CD27, LEPR…	Integration of Multiple Sampling Location of COVID-19 Patients	https://toppcell.cchmc.org/biosystems/go/index3/get/data for toppcell/covid19 Atlas/All/Output by Location by disease.group_v3 by Lineage by Cell.group by Cell.class_v2-2/d755dc6de4fbd4d8f5d8a88aac497e7b9e8b89de/morpheus	positive	23.4128	21.6101
PIC3	PBMC-Control-Lymphocyte-T/NK-CD8+_T-CD8+_T_naive-|Control / Location, Disease Group, Cell group, Cell class and sub_cluster (2021.03.09)	6.9379e-109	1.47014e-105	45195	200	193	66	MYC, EPHX2, LDLRAP1, GPRASP1, MAL, NOG, PDE7A, REG4, BACH2, OBSCN, SUSD3, DGKA, ITGA6, PLEKHB1, TESPA1, RNF157, PIK3IP1, SYNGAP1, SIRPG, CHMP7, PASK, NELL2, TBC1D4, STMN3, RETREG1, CCR7, RIC3, DNMT3A, CA6, NPAS2, TCEA3, FLT3LG, TCF7, SFRP5, DSC1, CD248, RASGRF2, TMEM204, CAMK4, MAN1C1, FAM102A, APBB1, NIPAL3, BCAS4, LDHB, RCAN3, NOSIP, PCED1B, RHOH, ABLIM1, LRRN3, THEM4, FAM153A, LMO7, CD27, LEPR…	Integration of Multiple Sampling Location of COVID-19 Patients	https://toppcell.cchmc.org/biosystems/go/index3/get/data for toppcell/covid19 Atlas/All/Output by Location by disease.group_v3 by Lineage by Cell.group by Cell.class_v2 by sub_cluster-2/3cde93bbfc1ae6fb586ae6b7aaa6ed8b5eee28a4/morpheus	positive	23.4128	21.6101
PIC3	Healthy/Control-CD4+_T_naive|Healthy/Control / Disease group and Cell class	6.9379e-109	1.47014e-105	45195	200	193	66	MYC, EPHX2, LDLRAP1, GPRASP1, RGMB, TNFRSF25, MAL, NOG, PSD, TSHZ2, DGKA, ITGA6, PLEKHB1, TESPA1, RNF157, PIK3IP1, CHMP7, NELL2, STMN3, AK5, RETREG1, MLLT3, CCR7, FHIT, RIC3, NPAS2, TCEA3, DPP4, FBLN7, FLT3LG, TCF7, KRT18, RASGRF2, TMEM204, CAMK4, MAN1C1, FAM102A, GAL3ST4, ZNF101, ADTRP, AQP3, EDA, LDHB, ANKRD55, RCAN3, NOSIP, PCED1B, ABLIM1, LRRN3, THEM4, FAM153A, LMO7, CD27, CD28, LEPROTL1, CD4…	Influenza Atlas	https://toppcell.cchmc.org/biosystems/go/index3/get/data for toppcell/covid19 Atlas/PBMC Atlas/influenza/Output by disease.group_v2 by Cell.class/f5face746df3517c86d72e31ba8f1b78c4c6b481/morpheus	positive	23.5317	21.6101
PIC3	PBMC-Control-Lymphocyte-T/NK-CD8+_T-CD8+_T_naive|Control / Location, Disease Group, Cell group, Cell class and sub_cluster (2021.03.01)	6.9379e-109	1.47014e-105	45195	200	193	66	MYC, EPHX2, LDLRAP1, GPRASP1, MAL, NOG, PDE7A, REG4, BACH2, OBSCN, SUSD3, DGKA, ITGA6, PLEKHB1, TESPA1, RNF157, PIK3IP1, SYNGAP1, SIRPG, CHMP7, PASK, NELL2, TBC1D4, STMN3, RETREG1, CCR7, RIC3, DNMT3A, CA6, NPAS2, TCEA3, FLT3LG, TCF7, SFRP5, DSC1, CD248, RASGRF2, TMEM204, CAMK4, MAN1C1, FAM102A, APBB1, NIPAL3, BCAS4, LDHB, RCAN3, NOSIP, PCED1B, RHOH, ABLIM1, LRRN3, THEM4, FAM153A, LMO7, CD27, LEPR…	Integration of Multiple Sampling Location of COVID-19 Patients	https://toppcell.cchmc.org/biosystems/go/index3/get/data for toppcell/covid19 Atlas/All/Output by Location by disease.group_v3 by Lineage by Cell.group by Cell.class_v2 by sub_cluster/d371403b51281a6e37652fa8dc1b2dd81d2ab371/morpheus	positive	23.4128	21.6101
PIC15	PBMC-Control-Lymphocyte-B-B_cell-B_naive-B_naive-13|Control / Location, Disease Group, Cell group, Cell class and sub_cluster (2021.03.01)	3.07898e-108	2.03377e-104	45195	146	192	61	LARGE2, FCRL2, GGA2, SPIB, NT5E, KHDRBS2, RALGPS2, BLNK, PPP1R14A, NFKBID, POU2AF1, EBF1, BCL11A, FCRLA, CD83, BCL7A, CYB561A3, CR2, PMEPA1, NIBAN3, VPREB3, ABCB4, BLK, CXCR5, PKIG, PLEKHG1, FCRL1, CORO2B, FADS3, FCER2, P2RX5, CD19, MS4A1, CD22, CLEC17A, NETO1, FAM177B, MARCHF3, RAB30, TCL1A, CD40, CNTNAP2, MACROD2, TSPAN13, TNFRSF13C, OSBPL10, CD72, CD79A, CD79B, CCR6, PAX5, FCRL5, CD180, GNG7, …	Integration of Multiple Sampling Location of COVID-19 Patients	https://toppcell.cchmc.org/biosystems/go/index3/get/data for toppcell/covid19 Atlas/All/Output by Location by disease.group_v3 by Lineage by Cell.group by Cell.class_v2 by sub_cluster/e5ab932b4c2fed538161281ae07dfcdd82706fdd/morpheus	negative	4.37142	4.03253
PIC15	PBMC-Control-Lymphocyte-B-B_cell|Control / Location, Disease Group, Cell group, Cell class (2021.03.09)	6.54222e-108	2.16068e-104	45195	146	194	61	LARGE2, FCRL2, TCF3, GGA2, SPIB, NT5E, RALGPS2, BLNK, PPP1R14A, NFKBID, POU2AF1, SYNPO, EBF1, BCL11A, FCRLA, CD83, BCL7A, CYB561A3, CPNE5, CR2, PMEPA1, NIBAN3, VPREB3, ABCB4, BLK, CXCR5, PKIG, PLEKHG1, FCRL1, FADS3, FCER2, P2RX5, CD19, MS4A1, CD22, CLEC17A, FAM177B, MARCHF3, RAB30, TCL1A, CD40, CNTNAP2, MACROD2, TSPAN13, TNFRSF13C, OSBPL10, CD72, CD79A, CD79B, PAX5, FCRL5, CD180, GNG7, PCDH9, QRS…	Integration of Multiple Sampling Location of COVID-19 Patients	https://toppcell.cchmc.org/biosystems/go/index3/get/data for toppcell/covid19 Atlas/All/Output by Location by disease.group_v3 by Lineage by Cell.group by Cell.class_v2-2/60542304899b99caa38e4abf6b71ba986fa6c399/morpheus	negative	4.38394	4.03253
PIC15	Control-Lymphoid_B-B_naive|Control / Disease group, lineage and cell class	6.54222e-108	2.16068e-104	45195	146	194	61	LARGE2, FCRL2, GGA2, SPIB, NT5E, PEG10, KHDRBS2, RALGPS2, BLNK, PPP1R14A, NFKBID, POU2AF1, YBX3, EBF1, BCL11A, FCRLA, CD83, BCL7A, CYB561A3, CR2, PMEPA1, NIBAN3, VPREB3, ABCB4, BLK, CXCR5, PKIG, PLEKHG1, FCRL1, CORO2B, FADS3, FCER2, P2RX5, CD19, MS4A1, CD22, CLEC17A, FAM177B, MARCHF3, RAB30, TCL1A, CD40, CNTNAP2, MACROD2, TSPAN13, TNFRSF13C, OSBPL10, CD72, CD79A, CD79B, PAX5, FCRL5, CD180, GNG7, …	Integration of 5 COVID-19 PBMC Datasets	https://toppcell.cchmc.org/biosystems/go/index3/get/data for toppcell/covid19 Atlas/PBMC Atlas/integration/Output by disease.group_v2 by Lineage by Cell.class-2/4f9600960a287cfc020c06b4af3528d4e5797916/morpheus	negative	4.372	4.03253
PIC15	PBMC-Control-Lymphocyte-B-B_cell|Control / Location, Disease Group, Cell group, Cell class and sub_cluster (2021.03.01)	6.54222e-108	2.16068e-104	45195	146	194	61	LARGE2, FCRL2, TCF3, GGA2, SPIB, NT5E, RALGPS2, BLNK, PPP1R14A, NFKBID, POU2AF1, SYNPO, EBF1, BCL11A, FCRLA, CD83, BCL7A, CYB561A3, CPNE5, CR2, PMEPA1, NIBAN3, VPREB3, ABCB4, BLK, CXCR5, PKIG, PLEKHG1, FCRL1, FADS3, FCER2, P2RX5, CD19, MS4A1, CD22, CLEC17A, FAM177B, MARCHF3, RAB30, TCL1A, CD40, CNTNAP2, MACROD2, TSPAN13, TNFRSF13C, OSBPL10, CD72, CD79A, CD79B, PAX5, FCRL5, CD180, GNG7, PCDH9, QRS…	Integration of Multiple Sampling Location of COVID-19 Patients	https://toppcell.cchmc.org/biosystems/go/index3/get/data for toppcell/covid19 Atlas/All/Output by Location by disease.group_v3 by Lineage by Cell.group by Cell.class_v2 by sub_cluster/ad9a8cc57f54bdec4cd6990b2cace947b7a163c9/morpheus	negative	4.38394	4.03253
PIC10	control-CD163+_Monocytes_(Sample_ID1_d7)|control / Cohort 1 (10x PBMC) with disease condition, cell group and cell class	7.94715e-108	7.90438e-105	45195	200	199	66	CYBB, ODF3B, USP18, UBE2L6, EPSTI1, DDX58, HLA-DMB, TNFSF10, CMPK2, GBP1, IRF7, SMCO4, TRIM22, STAT1, STAT2, BLVRA, IFIH1, RGL1, PNPT1, SAMD9L, FCGR1A, IFITM3, BST2, SERPING1, CCL2, PARP9, IFI44L, SCIMP, LY86, PLSCR1, PARP12, PML, DDX60, IFI44, OAS1, OAS2, OAS3, PARP14, TYMP, IFI35, IFIT2, IFIT1, IFIT3, LAP3, GTPBP2, RSAD2, ISG15, LMO2, CD86, ASGR1, TNFSF13B, CD36, SCARB2, OASL, XAF1, ATF3, SIGLE…	PBMC Atlas of COVID-19 Patients (Schulte-Schrepping et al.)	https://toppcell.cchmc.org/biosystems/go/index3/get/data for toppcell/covid19 Atlas/Covid-19_PBMC_Schulte-Schrepping et al._Cell/10x_PBMC/Output by Disease condition by Cell group by Cell class/933201d32eda12a89660bdbae9114a95cc428a38/morpheus	positive	9.28379	8.60832
PIC10	BAL-Mild-cDC_1|Mild / Compartment, Disease Groups and Clusters	7.94715e-108	7.90438e-105	45195	200	199	66	CYBB, USP18, SP100, GALM, TMEM60, DDX58, TNFSF10, VAMP5, NT5C3A, CMPK2, GBP1, CARD16, IRF7, SSB, RTP4, STAT2, LACTB, IFIH1, MS4A4A, RGL1, ANKRD22, SAMD9L, SERPING1, CCL2, IFI44L, SCIMP, GSTO1, PML, LILRB4, RTCB, DDX60, IFI44, CASP1, IFITM1, OAS1, OAS2, OAS3, PARP14, IFI16, IFI35, IFIT2, CBR1, IFIT1, IFIT3, LGALS3BP, PARP10, MT2A, RSAD2, NMI, ISG15, LMO2, TNFSF13B, SCARB2, RASGEF1B, OASL, XAF1, SI…	COVID-19 cDC Atlas	https://toppcell.cchmc.org/biosystems/go/index3/get/data for toppcell/covid19 Atlas/BAL Atlas/cDC/Output by Compartment by disease.group_v3 by sub_cluster/c55181bdec8952b54198f0d4c9c5c84265b16572/morpheus	positive	9.04606	8.60832
PIC10	PBMC-Severe-cDC_9|Severe / Compartment, Disease Groups and Clusters	1.18266e-107	1.12283e-104	45195	200	200	66	GIMAP4, USP18, SP100, UBE2L6, EPSTI1, DDX58, TNFSF10, NT5C3A, CMPK2, GBP1, CARD16, IRF7, SSB, TRIM22, STAT1, IFIH1, MS4A4A, SAMD9L, IFITM3, BST2, GLRX, SERPING1, PARP9, IFI44L, PLSCR1, PML, CUL1, DHX58, TCN2, DDX60, CHMP5, ETV7, IFI44, IFITM1, OAS1, OAS2, OAS3, DRAP1, PARP14, TYMP, IFI16, IFI27, IFI35, IFIT2, IFIT1, IFIT3, LAP3, LGALS3BP, MT2A, RSAD2, NMI, ISG15, TNFSF13B, PHF11, OASL, XAF1, SIGL…	COVID-19 cDC Atlas	https://toppcell.cchmc.org/biosystems/go/index3/get/data for toppcell/covid19 Atlas/BAL Atlas/cDC/Output by Compartment by disease.group_v3 by sub_cluster/ea3b22126d9dfd158bb3c3e1323b30514d721ded/morpheus	positive	9.32127	8.60832
PIC15	PBMC-Control-Lymphocyte-B-B_cell-B_naive|Control / Location, Disease Group, Cell group, Cell class (2021.03.09)	1.37709e-107	3.41105e-104	45195	146	196	61	LARGE2, FCRL2, GGA2, SPIB, NT5E, PEG10, KHDRBS2, RALGPS2, BLNK, PPP1R14A, NFKBID, POU2AF1, YBX3, EBF1, BCL11A, FCRLA, CD83, BCL7A, CYB561A3, CR2, PMEPA1, NIBAN3, VPREB3, ABCB4, BLK, CXCR5, PKIG, PLEKHG1, FCRL1, CORO2B, FADS3, FCER2, P2RX5, CD19, MS4A1, CD22, CLEC17A, FAM177B, MARCHF3, RAB30, TCL1A, CD40, CNTNAP2, MACROD2, TSPAN13, TNFRSF13C, OSBPL10, CD72, CD79A, CD79B, PAX5, FCRL5, CD180, GNG7, …	Integration of Multiple Sampling Location of COVID-19 Patients	https://toppcell.cchmc.org/biosystems/go/index3/get/data for toppcell/covid19 Atlas/All/Output by Location by disease.group_v3 by Lineage by Cell.group by Cell.class_v2-2/f45cb8f714ae7ac800768df65f299b98a2d42962/morpheus	negative	4.372	4.03253
PIC15	PBMC-Control-Lymphocyte-B-B_cell-B_naive-|Control / Location, Disease Group, Cell group, Cell class and sub_cluster (2021.03.09)	1.37709e-107	3.41105e-104	45195	146	196	61	LARGE2, FCRL2, GGA2, SPIB, NT5E, PEG10, KHDRBS2, RALGPS2, BLNK, PPP1R14A, NFKBID, POU2AF1, YBX3, EBF1, BCL11A, FCRLA, CD83, BCL7A, CYB561A3, CR2, PMEPA1, NIBAN3, VPREB3, ABCB4, BLK, CXCR5, PKIG, PLEKHG1, FCRL1, CORO2B, FADS3, FCER2, P2RX5, CD19, MS4A1, CD22, CLEC17A, FAM177B, MARCHF3, RAB30, TCL1A, CD40, CNTNAP2, MACROD2, TSPAN13, TNFRSF13C, OSBPL10, CD72, CD79A, CD79B, PAX5, FCRL5, CD180, GNG7, …	Integration of Multiple Sampling Location of COVID-19 Patients	https://toppcell.cchmc.org/biosystems/go/index3/get/data for toppcell/covid19 Atlas/All/Output by Location by disease.group_v3 by Lineage by Cell.group by Cell.class_v2 by sub_cluster-2/d7e6c89cb49933b4a86d26d15f6772f2481d37ef/morpheus	negative	4.372	4.03253
PIC15	control-B_naive|control / Cohort 1 (10x PBMC) with disease condition, cell group and cell class	2.87222e-107	6.324e-104	45195	146	198	61	FCRL2, TCF3, GGA2, SPIB, NT5E, PEG10, KHDRBS2, RALGPS2, BLNK, PPP1R14A, POU2AF1, YBX3, EBF1, BCL11A, FCRLA, BCL7A, CYB561A3, CPNE5, CR2, PMEPA1, NIBAN3, VPREB3, ABCB4, BLK, CXCR5, PKIG, PLEKHG1, FCRL1, FADS3, FCER2, P2RX5, CD19, MS4A1, CD22, CLEC17A, FAM177B, MARCHF3, RAB30, TCL1A, GNB5, CD40, CNTNAP2, MACROD2, TSPAN13, TNFRSF13C, OSBPL10, CD72, CD79A, CD79B, CCR6, PAX5, FCRL5, CD180, GNG7, HS3ST…	PBMC Atlas of COVID-19 Patients (Schulte-Schrepping et al.)	https://toppcell.cchmc.org/biosystems/go/index3/get/data for toppcell/covid19 Atlas/Covid-19_PBMC_Schulte-Schrepping et al._Cell/10x_PBMC/Output by Disease condition by Cell group by Cell class/c012b8fbfa8bbc5014217f47acf9177470d8a65a/morpheus	negative	4.38938	4.03253
PIC15	Control-Control-Lymphocyte-B|Control / Disease, condition lineage and cell class	5.93734e-107	1.17654e-103	45195	146	200	61	FCRL2, TCF3, GGA2, SPIB, NT5E, PEG10, KHDRBS2, RALGPS2, BLNK, PPP1R14A, NFKBID, POU2AF1, SYNPO, EBF1, BCL11A, FCRLA, BCL7A, CYB561A3, CPNE5, CR2, PMEPA1, NIBAN3, VPREB3, ABCB4, BLK, CXCR5, PKIG, PLEKHG1, FCRL1, FADS3, FCER2, P2RX5, CD19, MS4A1, CD22, CLEC17A, FAM177B, MARCHF3, RAB30, TCL1A, GNB5, CD40, CNTNAP2, MACROD2, TSPAN13, TNFRSF13C, OSBPL10, CD72, CD79A, CD79B, PAX5, FCRL5, CD180, GNG7, PC…	Integration of immune-mediated diseases (COVID-19 + Influenza + Sepsis + Multiple Sclerosis)	https://toppcell.cchmc.org/biosystems/go/index3/get/data for toppcell/covid19 Atlas/PBMC Atlas/disease comparison/Output by Disease by Condition by Lineage by Cell class_v2/d95551392de7316b72eacf1e4a1cb23452991fa0/morpheus	negative	4.3533	4.03253
PIC3	PBMC-Control-Lymphocyte-T/NK-CD4+_T-CD4+_T_naive-|Control / Location, Disease Group, Cell group, Cell class and sub_cluster (2021.03.09)	1.78307e-106	2.6988e-103	45195	200	194	65	MYC, EPHX2, LDLRAP1, TNFRSF25, MAL, NOG, PDE7A, TSHZ2, BACH2, SUSD3, DGKA, ITGA6, PLEKHB1, TESPA1, RNF157, PIK3IP1, SIRPG, CHMP7, PASK, DACT1, NELL2, TBC1D4, STMN3, AK5, RETREG1, MLLT3, CCR7, FHIT, RIC3, TCEA3, DPP4, FLT3LG, TCF7, TMEM204, CAMK4, MAN1C1, FAM102A, RGCC, APBB1, ADTRP, AQP3, LDHB, ANKRD55, RCAN3, NOSIP, PCED1B, RHOH, ABLIM1, LRRN3, THEM4, FAM153A, LMO7, CD27, CD28, LEPROTL1, CD40LG,…	Integration of Multiple Sampling Location of COVID-19 Patients	https://toppcell.cchmc.org/biosystems/go/index3/get/data for toppcell/covid19 Atlas/All/Output by Location by disease.group_v3 by Lineage by Cell.group by Cell.class_v2 by sub_cluster-2/2e2019a7bf57f257f0ff9b24eacff59dbb952ebb/morpheus	positive	23.5417	21.6101
PIC3	PBMC-Control-Lymphocyte-T/NK-CD4+_T-CD4+_T_naive|Control / Location, Disease Group, Cell group, Cell class (2021.03.09)	1.78307e-106	2.6988e-103	45195	200	194	65	MYC, EPHX2, LDLRAP1, TNFRSF25, MAL, NOG, PDE7A, TSHZ2, BACH2, SUSD3, DGKA, ITGA6, PLEKHB1, TESPA1, RNF157, PIK3IP1, SIRPG, CHMP7, PASK, DACT1, NELL2, TBC1D4, STMN3, AK5, RETREG1, MLLT3, CCR7, FHIT, RIC3, TCEA3, DPP4, FLT3LG, TCF7, TMEM204, CAMK4, MAN1C1, FAM102A, RGCC, APBB1, ADTRP, AQP3, LDHB, ANKRD55, RCAN3, NOSIP, PCED1B, RHOH, ABLIM1, LRRN3, THEM4, FAM153A, LMO7, CD27, CD28, LEPROTL1, CD40LG,…	Integration of Multiple Sampling Location of COVID-19 Patients	https://toppcell.cchmc.org/biosystems/go/index3/get/data for toppcell/covid19 Atlas/All/Output by Location by disease.group_v3 by Lineage by Cell.group by Cell.class_v2-2/d788d5bd1e651706e7e2d54ada546a5e84f86ff0/morpheus	positive	23.5417	21.6101
PIC3	PBMC-Control-Lymphocyte-T/NK-CD4+_T-CD4+_T_naive|Control / Location, Disease Group, Cell group, Cell class and sub_cluster (2021.03.01)	1.78307e-106	2.6988e-103	45195	200	194	65	MYC, EPHX2, LDLRAP1, TNFRSF25, MAL, NOG, PDE7A, TSHZ2, BACH2, SUSD3, DGKA, ITGA6, PLEKHB1, TESPA1, RNF157, PIK3IP1, SIRPG, CHMP7, PASK, DACT1, NELL2, TBC1D4, STMN3, AK5, RETREG1, MLLT3, CCR7, FHIT, RIC3, TCEA3, DPP4, FLT3LG, TCF7, TMEM204, CAMK4, MAN1C1, FAM102A, RGCC, APBB1, ADTRP, AQP3, LDHB, ANKRD55, RCAN3, NOSIP, PCED1B, RHOH, ABLIM1, LRRN3, THEM4, FAM153A, LMO7, CD27, CD28, LEPROTL1, CD40LG,…	Integration of Multiple Sampling Location of COVID-19 Patients	https://toppcell.cchmc.org/biosystems/go/index3/get/data for toppcell/covid19 Atlas/All/Output by Location by disease.group_v3 by Lineage by Cell.group by Cell.class_v2 by sub_cluster/e0ccf18edbae09fc1068f1e923f1bc0d0ff44195/morpheus	positive	23.5417	21.6101
PIC3	PBMC-Control-Lymphocyte-T/NK-CD4+_T-CD4+_T_naive-|Control / Location, Disease Group, Cell group, Cell class and sub_cluster (2021.03.01)	1.78307e-106	2.6988e-103	45195	200	194	65	MYC, EPHX2, LDLRAP1, TNFRSF25, MAL, NOG, PDE7A, TSHZ2, BACH2, SUSD3, DGKA, ITGA6, PLEKHB1, TESPA1, RNF157, PIK3IP1, SIRPG, CHMP7, PASK, DACT1, NELL2, TBC1D4, STMN3, AK5, RETREG1, MLLT3, CCR7, FHIT, RIC3, TCEA3, DPP4, FLT3LG, TCF7, TMEM204, CAMK4, MAN1C1, FAM102A, RGCC, APBB1, ADTRP, AQP3, LDHB, ANKRD55, RCAN3, NOSIP, PCED1B, RHOH, ABLIM1, LRRN3, THEM4, FAM153A, LMO7, CD27, CD28, LEPROTL1, CD40LG,…	Integration of Multiple Sampling Location of COVID-19 Patients	https://toppcell.cchmc.org/biosystems/go/index3/get/data for toppcell/covid19 Atlas/All/Output by Location by disease.group_v3 by Lineage by Cell.group by Cell.class_v2 by sub_cluster/fc0504730ae576ff46ba0bc9f585c53ab78d914c/morpheus	positive	23.5417	21.6101
PIC12	PBMC_fresh-frozen-Severe-critical_convalescent_d42-56-Lymphocytic-Lymphocytic_ILC-NK_cell|Severe-critical_convalescent_d42-56 / Compartment, severity and other cell annotations on 10x 3' data (130k)	2.6667e-106	2.93097e-102	45195	200	195	65	ADGRG5, BNC2, ZBTB16, RAMP1, DHRS3, NLRP7, LGALS9B, TSPOAP1, NCAM1, NMUR1, TNFRSF18, PTGDR, PTGDS, COLQ, IL18RAP, YPEL1, IL18R1, TXK, KLRF1, BOK, GFOD1, MLC1, OSBPL5, HES6, KIR2DL1, CHST2, KIR2DL3, NCR1, KIR2DL4, KIR3DL1, TTC38, KLRB1, KLRC1, COL13A1, TMIGD2, RHOBTB3, GNPTAB, CLIC3, CXXC5, HIPK2, GNLY, MIB2, LINGO2, GSAP, FASLG, GK5, TFDP2, CD160, LDB2, RNF165, HAVCR2, LIM2, CD247, TBC1D31, CD7, …	Large Scale COVID-19 Single Cell Data (Ren et al.)	https://toppcell.cchmc.org/biosystems/go/index3/get/data/Output by Compartment_group by Severity_Stage group by Lineage by Cell class by Cell type by cell_type_ontology_term_id by Cell subtype-3/98b02beafe1d418442e41f85cbf0c7b194fe5957/morpheus	positive	6.19693	5.10626
PIC12	PBMC_fresh-frozen-Severe-critical_convalescent_d42-56-Lymphocytic-Lymphocytic_ILC|Severe-critical_convalescent_d42-56 / Compartment, severity and other cell annotations on 10x 3' data (130k)	2.6667e-106	2.93097e-102	45195	200	195	65	ADGRG5, BNC2, ZBTB16, RAMP1, DHRS3, NLRP7, LGALS9B, TSPOAP1, NCAM1, NMUR1, TNFRSF18, PTGDR, PTGDS, COLQ, IL18RAP, YPEL1, IL18R1, TXK, KLRF1, BOK, GFOD1, MLC1, OSBPL5, HES6, KIR2DL1, CHST2, KIR2DL3, NCR1, KIR2DL4, KIR3DL1, TTC38, KLRB1, KLRC1, COL13A1, TMIGD2, RHOBTB3, GNPTAB, CLIC3, CXXC5, HIPK2, GNLY, MIB2, LINGO2, GSAP, FASLG, GK5, TFDP2, CD160, LDB2, RNF165, HAVCR2, LIM2, CD247, TBC1D31, CD7, …	Large Scale COVID-19 Single Cell Data (Ren et al.)	https://toppcell.cchmc.org/biosystems/go/index3/get/data/Output by Compartment_group by Severity_Stage group by Lineage by Cell class by Cell type by cell_type_ontology_term_id by Cell subtype-3/9ecae6c26a0d0607d101ccf1c38f0b23c5a256a8/morpheus	positive	6.19693	5.10626
PIC10	NS-moderate-d_16-33-Myeloid-Monocyte-derived_Macrophage|d_16-33 / Location, Severity, dps_group, Lineage and Cell class of Upper airway (combined)	2.6667e-106	2.42172e-103	45195	200	195	65	CYBB, GIMAP4, USP18, HK3, EPSTI1, DDX58, TNFSF10, VAMP5, NT5C3A, CMPK2, GBP1, IRF7, TLR7, LACTB, IFIH1, RGL1, ANKRD22, SAMD9L, FCGR1A, IFITM3, BST2, SERPING1, CCL2, IFI44L, SCIMP, PML, LILRB4, ATF5, DHX58, FGD2, TCN2, ETV7, IFI44, OAS1, OAS2, OAS3, PARP14, TYMP, IFI35, IFIT2, IFIT1, IFIT3, LAP3, PARP10, MT2A, RSAD2, ISG15, TNFSF13B, CD40, OASL, CD274, LHFPL2, XAF1, ATF3, SIGLEC1, LY6E, IL1RN, NEX…	Upper Airway and Bronchi Atlas of COVID-19 Patients	https://toppcell.cchmc.org/biosystems/go/index3/get/data for toppcell/covid19 Atlas/Covid-19_BAL and Upper Airway_Chua et al._Nature Biotechnology/Output by Location by Severity by dps_group by Lineage by Cell_class_v2/d87c83d2d421c9291d0a10bc9db850e9fb337667/morpheus	positive	9.14575	8.60832
PIC15	PBMC-Control-Lymphocyte-B|Control / Location, Disease Group, Cell group, Cell class and sub_cluster (2021.03.01)	1.55567e-105	2.56893e-102	45195	146	194	60	LARGE2, FCRL2, TCF3, GGA2, SPIB, NT5E, RALGPS2, BLNK, PPP1R14A, NFKBID, POU2AF1, SYNPO, EBF1, BCL11A, FCRLA, BCL7A, CYB561A3, CPNE5, CR2, PMEPA1, NIBAN3, VPREB3, ABCB4, BLK, CXCR5, PKIG, PLEKHG1, FCRL1, FADS3, FCER2, P2RX5, CD19, MS4A1, CD22, CLEC17A, FAM177B, MARCHF3, RAB30, TCL1A, CD40, CNTNAP2, MACROD2, TSPAN13, TNFRSF13C, OSBPL10, CD72, CD79A, CD79B, PAX5, FCRL5, CD180, GNG7, PCDH9, QRSL1, NX…	Integration of Multiple Sampling Location of COVID-19 Patients	https://toppcell.cchmc.org/biosystems/go/index3/get/data for toppcell/covid19 Atlas/All/Output by Location by disease.group_v3 by Lineage by Cell.group by Cell.class_v2 by sub_cluster/a8daf73c186a15adb9ea02793d4bd9cb35c66290/morpheus	negative	4.39119	4.03253
PIC15	PBMC-Control-Lymphocyte-B|Control / Location, Disease Group, Cell group, Cell class (2021.03.09)	1.55567e-105	2.56893e-102	45195	146	194	60	LARGE2, FCRL2, TCF3, GGA2, SPIB, NT5E, RALGPS2, BLNK, PPP1R14A, NFKBID, POU2AF1, SYNPO, EBF1, BCL11A, FCRLA, BCL7A, CYB561A3, CPNE5, CR2, PMEPA1, NIBAN3, VPREB3, ABCB4, BLK, CXCR5, PKIG, PLEKHG1, FCRL1, FADS3, FCER2, P2RX5, CD19, MS4A1, CD22, CLEC17A, FAM177B, MARCHF3, RAB30, TCL1A, CD40, CNTNAP2, MACROD2, TSPAN13, TNFRSF13C, OSBPL10, CD72, CD79A, CD79B, PAX5, FCRL5, CD180, GNG7, PCDH9, QRSL1, NX…	Integration of Multiple Sampling Location of COVID-19 Patients	https://toppcell.cchmc.org/biosystems/go/index3/get/data for toppcell/covid19 Atlas/All/Output by Location by disease.group_v3 by Lineage by Cell.group by Cell.class_v2-2/39121c7d537ac103f6959271d814fd327be7114f/morpheus	negative	4.39119	4.03253
PIC10	critical-Myeloid-Monocyte-derived_Macrophage|Myeloid / Severity, Lineage and Cell class of Nasopharyngeal (NS) Samples from Patients and Controls	1.72519e-105	1.50141e-102	45195	200	187	64	GIMAP4, USP18, CMTR1, EPSTI1, DDX58, TNFSF10, VAMP5, HLA-DRA, NT5C3A, CMPK2, GBP1, SSB, RTP4, STAT2, IFIH1, MS4A4A, RGL1, PNPT1, ANKRD22, SAMD9L, SERPING1, C1QC, CCL2, IFI44L, SCIMP, HERC6, PARP12, PML, LILRB4, ATF5, RTCB, RMI2, IFI44, OAS1, OAS2, OAS3, SAMHD1, PARP14, IFI35, IFIT2, IFIT1, IFIT3, LAP3, TRIM5, MT2A, RSAD2, SPATS2L, ISG15, TNFSF13B, SCARB2, OASL, LHFPL2, TMSB10, XAF1, ATF3, LY6E, N…	Upper Airway and Bronchi Atlas of COVID-19 Patients	https://toppcell.cchmc.org/biosystems/go/index3/get/data for toppcell/airway/covid19_germany/Output by Severity by Location by Lineage by Cell class-4/72e4aec49ea0c5fe6cee2a1a46369dbc90cd3fad/morpheus	positive	9.1057	8.60832
PIC10	T_cells-ISG-high_CD4+_T_cells|World / Immune cells in Kidney/Urine in Lupus Nephritis	2.60782e-105	2.17878e-102	45195	200	188	64	GIMAP4, USP18, SP100, UBE2L6, EPSTI1, DDX58, TNFSF10, NT5C3A, CMPK2, GBP1, IFIT5, IRF7, TRIM14, TRIM22, RTP4, STAT1, STAT2, IFIH1, PNPT1, SAMD9L, SAT1, PARP9, IFI44L, HERC6, PLSCR1, CNP, MOV10, PARP12, PML, DDX60, ETV7, IFI44, IFITM1, OAS1, OAS2, OAS3, DRAP1, PARP14, IFI16, IFI35, IFIT2, IFIT1, IFIT3, LAP3, LGALS3BP, TDRD7, PARP10, MT2A, RSAD2, NMI, SPATS2L, ISG15, PHF11, OASL, LAMP3, CD274, XAF1…	Rheumatoid Arthritis and Lupus Nephritis Atlas	https://toppcell.cchmc.org/biosystems/go/index3/get/data for toppcell/immune atlas/AMP_autoimmuneDisease/Output by Disease by Tissue by Cell class by cell subclass/6f8946d4710f6e32c937213f99b790b098b8819c/morpheus	positive	9.36134	8.60832
PIC15	COVID-19_Mild-Lymphoid_B|COVID-19_Mild / Disease group, lineage and cell class	4.63052e-105	7.05833e-102	45195	146	197	60	LARGE2, FCRL2, GGA2, SPIB, PEG10, KHDRBS2, RALGPS2, BLNK, PPP1R14A, NFKBID, POU2AF1, EBF1, BCL11A, FCRLA, CD83, BCL7A, CYB561A3, CPNE5, CR2, PMEPA1, NIBAN3, VPREB3, ABCB4, BLK, CXCR5, PKIG, PLEKHG1, TRAF4, FCRL1, FADS3, FCER2, P2RX5, CD19, CHPT1, MS4A1, CD22, CLEC17A, FAM177B, MARCHF3, RAB30, TCL1A, CD40, CNTNAP2, MACROD2, TSPAN13, TNFRSF13C, OSBPL10, CD72, CD79A, CD79B, PAX5, FCRL5, GNG7, PCDH9,…	Integration of 5 COVID-19 PBMC Datasets	https://toppcell.cchmc.org/biosystems/go/index3/get/data for toppcell/covid19 Atlas/PBMC Atlas/integration/Output by disease.group_v2 by Lineage by Cell.class-2/ff25c0e184bd0f068014bc3f5eba3aee17511b87/morpheus	negative	4.37597	4.03253
PIC3	mild_COVID-19-CD4+_T_naive|World / disease group, cell group and cell class (v2)	1.97711e-104	2.793e-101	45195	200	193	64	EPHX2, LDLRAP1, CDR2, MAL, NOG, TSHZ2, SUSD3, DGKA, ITGA6, PLEKHB1, TESPA1, RNF157, AXIN2, PIK3IP1, CHMP7, NELL2, ADPRM, TBC1D4, EDAR, STMN3, AK5, RETREG1, MLLT3, CCR7, FHIT, RIC3, TCEA3, FBLN7, FLT3LG, TCF7, CAMK4, MAN1C1, WNT7A, FAM102A, RGCC, SH2D3A, ZNF101, ADTRP, AQP3, EDA, LDHB, ANKRD55, RCAN3, NOSIP, PCED1B, TMEM25, RHOH, THEM4, FAM153A, CD27, CD28, LEPROTL1, CD40LG, LYPD3, SORCS3, PRKCA, …	PBMC Atlas of COVID-19 and Influenza Patients (Lee et al.)	https://toppcell.cchmc.org/biosystems/go/index3/get/data for toppcell/covid19 Atlas/Covid-19_PBMC_Lee et al._Science Immunology/Output by disease group by Cell group by Cell class-3/42ddacc55658ea6ba4248ac19c9c3709f342b4f5/morpheus	positive	23.1553	21.6101
PIC10	Mild/Remission-B_activate-7|Mild/Remission / disease group and sub_cluster of B and Plasma cells(res = 0.5)	2.94168e-104	2.36319e-101	45195	200	194	64	ODF3B, USP18, SP100, UBE2L6, EPSTI1, DDX58, TNFSF10, NT5C3A, CMPK2, GBP1, IFIT5, IRF7, TRIM22, STAT1, STAT2, IFIH1, PNPT1, IRF9, SAMD9L, FBXO6, IFITM3, BST2, PARP9, IFI44L, HERC6, PLSCR1, PARP12, DHX58, DDX60, CHMP5, IFI44, IFITM1, OAS1, OAS2, OAS3, DRAP1, PARP14, IFI16, IFI35, IFIT2, IFIT1, IFIT3, LAP3, KMO, LGALS3BP, PARP10, MT2A, RSAD2, NMI, SPATS2L, ISG15, LMO2, TNFSF13B, PHF11, OASL, LAMP3, …	COVID-19 B cell and Plasma cell Atlas in PBMC and BAL	https://toppcell.cchmc.org/biosystems/go/index3/get/data for toppcell/covid19 Atlas/PBMC Atlas/Plasmablast/PBMC_BAL/Output by disease.group_v2 by sub_cluster/01c97543972159a9468272da06e7e611e2c21fae/morpheus	positive	9.50404	8.60832
PIC3	Control-Lymphoid_T/NK-CD4+_T_naive|Control / Disease group, lineage and cell class	2.94168e-104	3.89589e-101	45195	200	194	64	MYC, EPHX2, LDLRAP1, TNFRSF25, MAL, NOG, PDE7A, TSHZ2, SUSD3, DGKA, ITGA6, PLEKHB1, TESPA1, RNF157, PIK3IP1, SIRPG, CHMP7, PASK, DACT1, NELL2, BNIP3, TBC1D4, STMN3, AK5, RETREG1, MLLT3, CCR7, FHIT, RIC3, TCEA3, DPP4, FLT3LG, TCF7, TMEM204, CAMK4, MAN1C1, FAM102A, RGCC, APBB1, ADTRP, AQP3, LDHB, ANKRD55, RCAN3, NOSIP, PCED1B, RHOH, ABLIM1, LRRN3, THEM4, FAM153A, CD27, CD28, LEPROTL1, CD40LG, PRKCA…	Integration of 5 COVID-19 PBMC Datasets	https://toppcell.cchmc.org/biosystems/go/index3/get/data for toppcell/covid19 Atlas/PBMC Atlas/integration/Output by disease.group_v2 by Lineage by Cell.class-2/aabcd9f71d8ef54add5c46d8a3e226e3ae3ab124/morpheus	positive	23.4692	21.6101
PIC10	mild-Myeloid-Neutrophils_2|Myeloid / Cohort 2 (Rhapsody WB + PBMC) with disease condition, lineage and cell classs	6.46329e-104	4.99995e-101	45195	200	196	64	GIMAP4, SP100, GALM, UBE2L6, EPSTI1, DDX58, TNFSF10, NT5C3A, CMPK2, GBP1, IFIT5, IRF7, TRIM22, RTP4, IFIH1, SAMD9L, TRAFD1, SAT1, IFITM3, SERPING1, PARP9, IFI44L, HERC6, AIM2, TRIM38, PLSCR1, PML, DHX58, DDX60, CHMP5, IFI44, IFITM1, OAS1, OAS2, OAS3, PARP14, IFI16, IFI35, BATF2, IFIT2, IFIT1, IFIT3, PARP10, GTPBP2, MT2A, RSAD2, NMI, SPATS2L, LMNB1, ISG15, TNFSF13B, PHF11, OASL, XAF1, TNFAIP6, LY6…	PBMC Atlas of COVID-19 Patients (Schulte-Schrepping et al.)	https://toppcell.cchmc.org/biosystems/go/index3/get/data for toppcell/covid19 Atlas/Covid-19_PBMC_Schulte-Schrepping et al._Cell/data/Rhapsody_WB+PBMC/Output by Disease condition by Lineage by Cell class/ded44b38ea489946e9eedfe752b5a9fde9149c16/morpheus	positive	9.30936	8.60832
PIC12	PBMC_fresh-frozen-Severe-critical_convalescent_d42-56-Lymphocytic-Lymphocytic_ILC-NK_cell-NK_c01-FCGR3A|Severe-critical_convalescent_d42-56 / Compartment, severity and other cell annotations on 10x 3' data (130k)	6.46329e-104	4.73587e-100	45195	200	196	64	ADGRG5, BNC2, ZBTB16, RAMP1, DHRS3, NLRP7, LGALS9B, TSPOAP1, NCAM1, NMUR1, PTGDR, PTGDS, COLQ, IL18RAP, YPEL1, TXK, KLRF1, BOK, GFOD1, MLC1, OSBPL5, HES6, KIR2DL1, CHST2, KIR2DL3, NCR1, KIR2DL4, KIR3DL1, TTC38, KLRB1, KLRC1, COL13A1, DTX3, TMIGD2, RHOBTB3, GNPTAB, CLIC3, CXXC5, HIPK2, GNLY, MIB2, LINGO2, GSAP, FASLG, GK5, TFDP2, CD160, LDB2, RNF165, HAVCR2, LIM2, CD247, TBC1D31, CD7, SH2D1B, ARVC…	Large Scale COVID-19 Single Cell Data (Ren et al.)	https://toppcell.cchmc.org/biosystems/go/index3/get/data/Output by Compartment_group by Severity_Stage group by Lineage by Cell class by Cell type by cell_type_ontology_term_id by Cell subtype-3/9b3848dd4256cd6d9a21ef6bfdbd0cb7c0030005/morpheus	positive	6.21145	5.10626
PIC15	Control-Lymphoid_B|Control / Disease group, lineage and cell class	1.20166e-103	1.70086e-100	45195	146	191	59	LARGE2, FCRL2, GGA2, SPIB, NT5E, RALGPS2, BLNK, PPP1R14A, NFKBID, POU2AF1, SYNPO, EBF1, BCL11A, FCRLA, BCL7A, CYB561A3, CPNE5, CR2, PMEPA1, NIBAN3, VPREB3, ABCB4, BLK, CXCR5, PKIG, PLEKHG1, FCRL1, FADS3, FCER2, P2RX5, CD19, MS4A1, CD22, CLEC17A, FAM177B, MARCHF3, RAB30, TCL1A, CD40, CNTNAP2, MACROD2, TSPAN13, TNFRSF13C, OSBPL10, CD72, CD79A, CD79B, PAX5, FCRL5, CD180, GNG7, PCDH9, QRSL1, NXPH4, B…	Integration of 5 COVID-19 PBMC Datasets	https://toppcell.cchmc.org/biosystems/go/index3/get/data for toppcell/covid19 Atlas/PBMC Atlas/integration/Output by disease.group_v2 by Lineage by Cell.class-2/0a760cd3a48c487ec899adb882fddea8914cfe0c/morpheus	negative	4.38855	4.03253
PIC10	BAL-Severe|BAL / Compartment, Disease Groups and Clusters	1.40618e-103	1.01279e-100	45195	200	198	64	GIMAP4, USP18, UBE2L6, EPSTI1, DDX58, TNFSF10, VAMP5, NT5C3A, KLHDC7B, GBP1, IRF7, SSB, TRIM22, STAT1, STAT2, BLVRA, IFIH1, RGL1, ANKRD22, SAMD9L, TRAFD1, SAT1, IFITM3, BST2, SERPING1, CCL2, PARP9, IFI44L, DNAJA1, AIM2, PML, LILRB4, CUL1, TCN2, ETV7, IFITM1, OAS1, OAS2, OAS3, IFI27, IFI35, IFIT2, IFIT1, IFIT3, LAP3, MT2A, RSAD2, NMI, SPATS2L, LMNB1, ISG15, CNIH4, TNFSF13B, PHF11, OASL, XAF1, LY6E…	COVID-19 cDC Atlas	https://toppcell.cchmc.org/biosystems/go/index3/get/data for toppcell/covid19 Atlas/BAL Atlas/cDC/Output by Compartment by disease.group_v3 by sub_cluster/f63cfcc57f46094ea0673bbc70ea443ebaca6176/morpheus	positive	9.09075	8.60832
PIC10	Mild-CD8+_T_activated|Mild / Disease group and Cell class	1.40618e-103	1.01279e-100	45195	200	198	64	GIMAP4, USP18, SP100, UBE2L6, EPSTI1, DDX58, TNFSF10, VAMP5, NT5C3A, CMPK2, GBP1, CARD16, IRF7, TRIM22, RTP4, STAT1, STAT2, IFIH1, PNPT1, SAMD9L, TRAFD1, FBXO6, SAT1, IFITM3, BST2, PARP9, IFI44L, DNAJA1, PLSCR1, PARP12, PML, DDX60, IFI44, CASP1, IFITM1, OAS1, OAS2, OAS3, SAMHD1, DRAP1, PARP14, TYMP, IFI16, IFI35, IFIT2, IFIT1, IFIT3, LAP3, PARP10, MT2A, RSAD2, NMI, SPATS2L, ISG15, PHF11, OASL, TM…	COVID-19 T cell Atlas (BAL)	https://toppcell.cchmc.org/biosystems/go/index3/get/data for toppcell/covid19 Atlas/BAL Atlas/T cell/Output by disease.group_v2 by Cell.class_v2/ceac1b51bacfd0dd7fe7c6a666f7927055e1f380/morpheus	positive	9.36187	8.60832
PIC10	BAL-Severe-cDC_1|Severe / Compartment, Disease Groups and Clusters	2.06664e-103	1.43887e-100	45195	200	199	64	CYBB, GALM, UBE2L6, EPSTI1, DDX58, TNFSF10, NT5C3A, CMPK2, GBP1, CARD16, IRF7, TLR7, SSB, TRIM22, STAT1, STAT2, IFIH1, SAMD9L, FCGR1A, IFITM3, BST2, GLRX, PARP9, IFI44L, GSTO1, PLSCR1, PML, LILRB4, ATF5, RTCB, DDX60, IFI44, CASP1, IFITM1, OAS1, OAS2, OAS3, SAMHD1, TYMP, IFI16, IFI27, IFI35, IFIT2, IFIT1, IFIT3, LAP3, LGALS3BP, MT2A, RSAD2, NMI, LMNB1, ISG15, TNFSF13B, RASGEF1B, OASL, XAF1, SIGLEC…	COVID-19 cDC Atlas	https://toppcell.cchmc.org/biosystems/go/index3/get/data for toppcell/covid19 Atlas/BAL Atlas/cDC/Output by Compartment by disease.group_v3 by sub_cluster/9f5750212b887f92761ade33fc6e108cd5275297/morpheus	positive	9.2596	8.60832
PIC3	Control-Control-Lymphocyte-T/NK-CD8+_T_naive|Control / Disease, condition lineage and cell class	3.03014e-103	3.77698e-100	45195	200	200	64	MYC, EPHX2, LDLRAP1, GPRASP1, MAL, NOG, PDE7A, REG4, BACH2, OBSCN, SUSD3, DGKA, ITGA6, PLEKHB1, TESPA1, RNF157, PIK3IP1, SYNGAP1, SIRPG, CHMP7, PASK, NELL2, TBC1D4, STMN3, CCR7, RIC3, DNMT3A, CA6, NPAS2, TCEA3, FLT3LG, TCF7, SFRP5, DSC1, CD248, RASGRF2, TMEM204, CAMK4, MAN1C1, FAM102A, APBB1, NIPAL3, BCAS4, LDHB, RCAN3, NOSIP, PCED1B, RHOH, ABLIM1, LRRN3, THEM4, FAM153A, LMO7, CD27, LEPROTL1, PRK…	Integration of immune-mediated diseases (COVID-19 + Influenza + Sepsis + Multiple Sclerosis)	https://toppcell.cchmc.org/biosystems/go/index3/get/data for toppcell/covid19 Atlas/PBMC Atlas/disease comparison/Output by Disease by Condition by Lineage by Cell class_v2/906de95adc9716982ab32f216dddeb52639bad06/morpheus	positive	23.502	21.6101
PIC10	mild-CD163+_Monocytes_(Sample_ID1_d7)|mild / Cohort 1 (10x PBMC) with disease condition, cell group and cell class	3.03014e-103	2.04163e-100	45195	200	200	64	CYBB, USP18, UBE2L6, EPSTI1, TNFSF10, HLA-DRA, NT5C3A, STAC3, CMPK2, GBP1, IRF7, TLR7, SMCO4, BLVRA, IFIH1, MS4A4A, RGL1, ANKRD22, FCGR1A, IFITM3, GLRX, SERPING1, CCL2, SCIMP, AIM2, LY86, PLSCR1, LILRB4, FGD2, TCN2, IFI44, OAS1, OAS2, OAS3, TYMP, IFI35, IFIT2, CBR1, IFIT1, IFIT3, LAP3, LGALS3BP, MT2A, RSAD2, SPATS2L, ISG15, LMO2, CD86, ASGR1, TNFSF13B, CD36, RASGEF1B, OASL, ATF3, SIGLEC1, IL1RN, …	PBMC Atlas of COVID-19 Patients (Schulte-Schrepping et al.)	https://toppcell.cchmc.org/biosystems/go/index3/get/data for toppcell/covid19 Atlas/Covid-19_PBMC_Schulte-Schrepping et al._Cell/10x_PBMC/Output by Disease condition by Cell group by Cell class/99eb02f974ddc8d1882f4a5b34d4503d6ec0a5f5/morpheus	positive	9.03985	8.60832
PIC15	PBMC-Control-Lymphocyte-B-B_cell-B_naive-B_naive-8|Control / Location, Disease Group, Cell group, Cell class and sub_cluster (2021.03.01)	3.57004e-103	4.71626e-100	45195	146	194	59	FCRL2, DIRAS1, SPIB, PEG10, KHDRBS2, RALGPS2, BLNK, PPP1R14A, NFKBID, POU2AF1, YBX3, EBF1, BCL11A, FCRLA, CD83, BCL7A, CYB561A3, PMEPA1, NIBAN3, VPREB3, ABCB4, BLK, PKIG, PLEKHG1, TRAF4, FCRL1, CORO2B, FADS3, FCER2, P2RX5, CD19, MS4A1, CD22, CLEC17A, MARCHF3, RAB30, TCL1A, GNB5, CD40, MACROD2, TSPAN13, TNFRSF13C, OSBPL10, CD72, CD79A, CD79B, PAX5, FCRL5, CD180, GNG7, HS3ST1, WASF1, PCDH9, NXPH4, …	Integration of Multiple Sampling Location of COVID-19 Patients	https://toppcell.cchmc.org/biosystems/go/index3/get/data for toppcell/covid19 Atlas/All/Output by Location by disease.group_v3 by Lineage by Cell.group by Cell.class_v2 by sub_cluster/e9c907b8ec4329946338cca5ce8e954fa2cec37b/morpheus	negative	4.36776	4.03253
PIC15	PBMC-Mild-Lymphocyte-B-B_cell|Mild / Location, Disease Group, Cell group, Cell class and sub_cluster (2021.03.01)	1.03947e-102	1.08411e-99	45195	146	197	59	LARGE2, FCRL2, GGA2, SPIB, KHDRBS2, RALGPS2, BLNK, PPP1R14A, NFKBID, POU2AF1, SYNPO, EBF1, BCL11A, FCRLA, CD83, BCL7A, CYB561A3, CPNE5, CR2, PMEPA1, NIBAN3, VPREB3, ABCB4, BLK, CXCR5, PKIG, PLEKHG1, FCRL1, FADS3, FCER2, P2RX5, CD19, CHPT1, MS4A1, CD22, CLEC17A, FAM177B, MARCHF3, RAB30, TCL1A, CD40, CNTNAP2, MACROD2, TSPAN13, TNFRSF13C, OSBPL10, CD72, CD79A, CD79B, PAX5, FCRL5, GNG7, PCDH9, QRSL1,…	Integration of Multiple Sampling Location of COVID-19 Patients	https://toppcell.cchmc.org/biosystems/go/index3/get/data for toppcell/covid19 Atlas/All/Output by Location by disease.group_v3 by Lineage by Cell.group by Cell.class_v2 by sub_cluster/f7a8440d2b8b17d9726c6fe3dd383effbfebab13/morpheus	negative	4.389	4.03253
PIC15	control-B_naive|World / Cohort 1 (10x PBMC) with disease condition, cell group and cell class	1.03947e-102	1.08411e-99	45195	146	197	59	FCRL2, GGA2, SPIB, NT5E, PEG10, RALGPS2, BLNK, PPP1R14A, POU2AF1, YBX3, EBF1, BCL11A, FCRLA, BCL7A, CYB561A3, N4BP3, CPNE5, CR2, PMEPA1, NIBAN3, VPREB3, ABCB4, BLK, CXCR5, PKIG, PLEKHG1, FCRL1, FADS3, FCER2, P2RX5, CD19, MS4A1, CD22, CLEC17A, FAM177B, MARCHF3, RAB30, TCL1A, CD40, MACROD2, TSPAN13, TNFRSF13C, OSBPL10, MOB3B, CD72, CD79A, CD79B, CCR6, PAX5, FCRL5, CD180, GNG7, HS3ST1, PCDH9, QRSL1,…	PBMC Atlas of COVID-19 Patients (Schulte-Schrepping et al.)	https://toppcell.cchmc.org/biosystems/go/index3/get/data for toppcell/covid19 Atlas/Covid-19_PBMC_Schulte-Schrepping et al._Cell/10x_PBMC/Output by Disease condition by Cell group by Cell class/559650fb53f18ecae4cfaa8221e978ae3fb63e06/morpheus	negative	4.37878	4.03253
PIC15	COVID-19_Severe-Lymphoid_B|COVID-19_Severe / Disease group, lineage and cell class	1.03947e-102	1.08411e-99	45195	146	197	59	LARGE2, FCRL2, GGA2, SPIB, PEG10, KHDRBS2, RALGPS2, BLNK, NFKBID, POU2AF1, SYNPO, EBF1, BCL11A, FCRLA, CD83, BCL7A, CYB561A3, CPNE5, CR2, NIBAN3, VPREB3, ABCB4, BLK, CXCR5, PKIG, PLEKHG1, TRAF4, FCRL1, FADS3, FCER2, P2RX5, CD19, CHPT1, MS4A1, CD22, CLEC17A, NETO1, FAM177B, RAB30, TCL1A, CD40, CNTNAP2, MACROD2, TSPAN13, TNFRSF13C, OSBPL10, CD72, CD79A, CD79B, PAX5, FCRL5, GNG7, PCDH9, QRSL1, BANK1…	Integration of 5 COVID-19 PBMC Datasets	https://toppcell.cchmc.org/biosystems/go/index3/get/data for toppcell/covid19 Atlas/PBMC Atlas/integration/Output by disease.group_v2 by Lineage by Cell.class-2/25303329b051831cf2ed4df68f3948308e5fbd96/morpheus	negative	4.38278	4.03253
PIC15	PBMC-Mild-Lymphocyte-B-B_cell|Mild / Location, Disease Group, Cell group, Cell class (2021.03.09)	1.03947e-102	1.08411e-99	45195	146	197	59	LARGE2, FCRL2, GGA2, SPIB, KHDRBS2, RALGPS2, BLNK, PPP1R14A, NFKBID, POU2AF1, SYNPO, EBF1, BCL11A, FCRLA, CD83, BCL7A, CYB561A3, CPNE5, CR2, PMEPA1, NIBAN3, VPREB3, ABCB4, BLK, CXCR5, PKIG, PLEKHG1, FCRL1, FADS3, FCER2, P2RX5, CD19, CHPT1, MS4A1, CD22, CLEC17A, FAM177B, MARCHF3, RAB30, TCL1A, CD40, CNTNAP2, MACROD2, TSPAN13, TNFRSF13C, OSBPL10, CD72, CD79A, CD79B, PAX5, FCRL5, GNG7, PCDH9, QRSL1,…	Integration of Multiple Sampling Location of COVID-19 Patients	https://toppcell.cchmc.org/biosystems/go/index3/get/data for toppcell/covid19 Atlas/All/Output by Location by disease.group_v3 by Lineage by Cell.group by Cell.class_v2-2/7cae4f3eabfebce101de7bb7defb17d6c5360b58/morpheus	negative	4.389	4.03253
PIC10	Mild/Remission-B_activate-7|World / disease group and sub_cluster of B and Plasma cells(res = 0.5)	1.45154e-102	9.47444e-100	45195	200	191	63	ODF3B, USP18, SP100, UBE2L6, EPSTI1, DDX58, TNFSF10, NT5C3A, CMPK2, GBP1, IFIT5, IRF7, TRIM22, STAT1, STAT2, IFIH1, PNPT1, IRF9, SAMD9L, FBXO6, IFITM3, BST2, PARP9, IFI44L, HERC6, PLSCR1, PARP12, DHX58, DDX60, CHMP5, IFI44, IFITM1, OAS1, OAS2, OAS3, DRAP1, PARP14, IFI16, IFI35, IFIT2, IFIT1, IFIT3, KMO, LGALS3BP, PARP10, MT2A, RSAD2, NMI, SPATS2L, ISG15, LMO2, TNFSF13B, PHF11, OASL, LAMP3, XAF1, …	COVID-19 B cell and Plasma cell Atlas in PBMC and BAL	https://toppcell.cchmc.org/biosystems/go/index3/get/data for toppcell/covid19 Atlas/PBMC Atlas/Plasmablast/PBMC_BAL/Output by disease.group_v2 by sub_cluster/382686d62f7b8576c44bb9726a4e10dc26fd348e/morpheus	positive	9.48481	8.60832
PIC10	CV-Healthy-1|Healthy / Virus stimulation, Condition and Cluster	2.15395e-102	1.36332e-99	45195	200	192	63	USP18, SP100, UBE2L6, EPSTI1, DDX58, TNFSF10, HLA-DRA, CMPK2, GBP1, IFIT5, CARD16, IRF7, TRIM22, RTP4, STAT1, STAT2, IFIH1, SAMD9L, TRAFD1, FBXO6, BST2, PARP9, IFI44L, HERC6, PLSCR1, PARP12, C4orf3, DHX58, DDX60, CHMP5, ETV7, IFI44, CASP1, IFITM1, OAS1, OAS2, OAS3, DRAP1, PARP14, TYMP, LDHA, IFI16, IFI35, IFIT2, IFIT1, IFIT3, LAP3, LGALS3BP, PARP10, MT2A, RSAD2, SPATS2L, ISG15, TNFSF13B, PHF11, O…	CD8+ Memory T cells (PBMC) of COVID-19 Patients	https://toppcell.cchmc.org/biosystems/go/index3/get/data for toppcell/immune atlas/COVID-19_CD8+ Memory/Output by Virus stimulation by Condition by Hospitalization by Cell class by Cluster/2a2052b44e8f679ef484f03ba4fb37b0ec841b88/morpheus	positive	9.47593	8.60832
PIC21	PBMC_fresh-frozen-Severe-critical_convalescent_d42-56-Lymphocytic-Lymphocytic_ILC-NK_cell|Severe-critical_convalescent_d42-56 / Compartment, severity and other cell annotations on 10x 3' data (130k)	3.05679e-102	2.63168e-98	45195	111	195	55	ADGRG5, BNC2, COL13A1, PRSS57, DHRS3, NLRP7, LGALS9B, PDGFRB, TSPOAP1, CLIC3, CXXC5, HIPK2, ADGRG1, NMUR1, NCAM1, GNLY, LINGO2, MIB2, SH2D2A, PRSS23, RUNX3, PTGDS, COLQ, YPEL1, CD160, LDB2, NCR3, RNF165, HAVCR2, LIM2, KLRF1, CD247, BOK, CD7, SH2D1B, ARVCF, GFOD1, MLC1, SLFN13, PRF1, TLE1, PDGFD, CD38, GZMB, OSBPL5, AKR1C3, HES6, KIR2DL1, CHST2, KIR2DL3, NCR1, KIR3DL1, IL2RB, PCDH1, TTC38	Large Scale COVID-19 Single Cell Data (Ren et al.)	https://toppcell.cchmc.org/biosystems/go/index3/get/data/Output by Compartment_group by Severity_Stage group by Lineage by Cell class by Cell type by cell_type_ontology_term_id by Cell subtype-3/98b02beafe1d418442e41f85cbf0c7b194fe5957/morpheus	positive	4.91704	4.6197
PIC21	PBMC_fresh-frozen-Severe-critical_convalescent_d42-56-Lymphocytic-Lymphocytic_ILC|Severe-critical_convalescent_d42-56 / Compartment, severity and other cell annotations on 10x 3' data (130k)	3.05679e-102	2.63168e-98	45195	111	195	55	ADGRG5, BNC2, COL13A1, PRSS57, DHRS3, NLRP7, LGALS9B, PDGFRB, TSPOAP1, CLIC3, CXXC5, HIPK2, ADGRG1, NMUR1, NCAM1, GNLY, LINGO2, MIB2, SH2D2A, PRSS23, RUNX3, PTGDS, COLQ, YPEL1, CD160, LDB2, NCR3, RNF165, HAVCR2, LIM2, KLRF1, CD247, BOK, CD7, SH2D1B, ARVCF, GFOD1, MLC1, SLFN13, PRF1, TLE1, PDGFD, CD38, GZMB, OSBPL5, AKR1C3, HES6, KIR2DL1, CHST2, KIR2DL3, NCR1, KIR3DL1, IL2RB, PCDH1, TTC38	Large Scale COVID-19 Single Cell Data (Ren et al.)	https://toppcell.cchmc.org/biosystems/go/index3/get/data/Output by Compartment_group by Severity_Stage group by Lineage by Cell class by Cell type by cell_type_ontology_term_id by Cell subtype-3/9ecae6c26a0d0607d101ccf1c38f0b23c5a256a8/morpheus	positive	4.91704	4.6197
PIC26	COVID-19_Severe-T/NK_proliferative|World / disease group, cell group and cell class	4.11339e-102	6.54373e-99	45195	59	198	47	TYMS, NUSAP1, CDCA3, ORC1, CHAF1B, KIF15, CENPF, TROAP, CCNB2, GTSE1, DTL, DLGAP5, BUB1, HJURP, BUB1B, TPX2, MKI67, ASPM, KIF4A, GINS2, BIRC5, PIMREG, MCM6, CDT1, CHEK1, CDK1, MCM10, CDC6, CDC20, KIF18B, ARHGAP11A, RRM2, EZH2, TRIP13, MELK, CDCA5, PLK4, DEPDC1B, TOP2A, PCNA, KIF11, KIFC1, SLC27A2, ZWINT, CEP55, MYBL2, CDC45	PBMC Atlas of COVID-19 Patients (Arunachalam et al.)	https://toppcell.cchmc.org/biosystems/go/index3/get/data for toppcell/covid19 Atlas/Covid-19_PBMC_Arunachalam_et al._Science/Output by disease group by Cell group by Cell class/48045689d0969ff0a14eee7086b8e19b0d6b6065/morpheus	positive	3.98204	3.90154
PIC21	PBMC_fresh-frozen-Severe-critical_convalescent_d42-56-Lymphocytic-Lymphocytic_ILC-NK_cell-NK_c01-FCGR3A|Severe-critical_convalescent_d42-56 / Compartment, severity and other cell annotations on 10x 3' data (130k)	4.24396e-102	2.63168e-98	45195	111	196	55	ADGRG5, BNC2, COL13A1, PRSS57, DHRS3, NLRP7, LGALS9B, PDGFRB, TSPOAP1, CLIC3, CXXC5, HIPK2, ADGRG1, NMUR1, NCAM1, GNLY, LINGO2, MIB2, SH2D2A, PRSS23, RUNX3, PTGDS, COLQ, YPEL1, CD160, LDB2, NCR3, RNF165, HAVCR2, LIM2, KLRF1, CD247, BOK, CD7, SH2D1B, ARVCF, GFOD1, MLC1, SLFN13, PRF1, TLE1, PDGFD, CD38, GZMB, OSBPL5, AKR1C3, HES6, KIR2DL1, CHST2, KIR2DL3, NCR1, KIR3DL1, IL2RB, PCDH1, TTC38	Large Scale COVID-19 Single Cell Data (Ren et al.)	https://toppcell.cchmc.org/biosystems/go/index3/get/data/Output by Compartment_group by Severity_Stage group by Lineage by Cell class by Cell type by cell_type_ontology_term_id by Cell subtype-3/9b3848dd4256cd6d9a21ef6bfdbd0cb7c0030005/morpheus	positive	4.91704	4.6197
PIC26	PBMC-Mild-Lymphocyte-T/NK-Other_T-T/NK_proliferative|Mild / Location, Disease Group, Cell group, Cell class and sub_cluster (2021.03.01)	5.38389e-102	6.54373e-99	45195	59	199	47	TYMS, NUSAP1, CDCA3, ORC1, CHAF1B, KIF15, CENPF, TROAP, CCNB2, GTSE1, DTL, DLGAP5, BUB1, HJURP, BUB1B, TPX2, MKI67, ASPM, KIF4A, GINS2, BIRC5, PIMREG, MCM6, CDT1, CHEK1, CDK1, MCM10, CDC6, CDC20, KIF18B, ARHGAP11A, RRM2, EZH2, TRIP13, MELK, CDCA5, PLK4, DEPDC1B, TOP2A, PCNA, KIF11, KIFC1, SLC27A2, ZWINT, CEP55, MYBL2, CDC45	Integration of Multiple Sampling Location of COVID-19 Patients	https://toppcell.cchmc.org/biosystems/go/index3/get/data for toppcell/covid19 Atlas/All/Output by Location by disease.group_v3 by Lineage by Cell.group by Cell.class_v2 by sub_cluster/7beb0e07a27fea94674f24eb61c381b0de38ed3e/morpheus	positive	3.98204	3.90154
PIC26	PBMC-Mild-Lymphocyte-T/NK-Other_T|Mild / Location, Disease Group, Cell group, Cell class (2021.03.09)	5.38389e-102	6.54373e-99	45195	59	199	47	TYMS, NUSAP1, CDCA3, ORC1, CHAF1B, KIF15, CENPF, TROAP, CCNB2, GTSE1, DTL, DLGAP5, BUB1, HJURP, BUB1B, TPX2, MKI67, ASPM, KIF4A, GINS2, BIRC5, PIMREG, MCM6, CDT1, CHEK1, CDK1, MCM10, CDC6, CDC20, KIF18B, RRM2, EZH2, SH2D1A, TRIP13, MELK, CDCA5, PLK4, DEPDC1B, TOP2A, PCNA, KIF11, KIFC1, SLC27A2, ZWINT, CEP55, MYBL2, CDC45	Integration of Multiple Sampling Location of COVID-19 Patients	https://toppcell.cchmc.org/biosystems/go/index3/get/data for toppcell/covid19 Atlas/All/Output by Location by disease.group_v3 by Lineage by Cell.group by Cell.class_v2-2/101f78fe6dd1bf9e2e4dd5ad8a970312b3540927/morpheus	positive	3.98376	3.90154
PIC26	PBMC-Mild-Lymphocyte-T/NK-Other_T-T/NK_proliferative|Mild / Location, Disease Group, Cell group, Cell class (2021.03.09)	5.38389e-102	6.54373e-99	45195	59	199	47	TYMS, NUSAP1, CDCA3, ORC1, CHAF1B, KIF15, CENPF, TROAP, CCNB2, GTSE1, DTL, DLGAP5, BUB1, HJURP, BUB1B, TPX2, MKI67, ASPM, KIF4A, GINS2, BIRC5, PIMREG, MCM6, CDT1, CHEK1, CDK1, MCM10, CDC6, CDC20, KIF18B, ARHGAP11A, RRM2, EZH2, TRIP13, MELK, CDCA5, PLK4, DEPDC1B, TOP2A, PCNA, KIF11, KIFC1, SLC27A2, ZWINT, CEP55, MYBL2, CDC45	Integration of Multiple Sampling Location of COVID-19 Patients	https://toppcell.cchmc.org/biosystems/go/index3/get/data for toppcell/covid19 Atlas/All/Output by Location by disease.group_v3 by Lineage by Cell.group by Cell.class_v2-2/bf4c31902ae8358215245a2e11b5a2fe4ca1bc8c/morpheus	positive	3.98204	3.90154
PIC26	PBMC-Mild-Lymphocyte-T/NK-Other_T-T/NK_proliferative-|Mild / Location, Disease Group, Cell group, Cell class and sub_cluster (2021.03.01)	5.38389e-102	6.54373e-99	45195	59	199	47	TYMS, NUSAP1, CDCA3, ORC1, CHAF1B, KIF15, CENPF, TROAP, CCNB2, GTSE1, DTL, DLGAP5, BUB1, HJURP, BUB1B, TPX2, MKI67, ASPM, KIF4A, GINS2, BIRC5, PIMREG, MCM6, CDT1, CHEK1, CDK1, MCM10, CDC6, CDC20, KIF18B, ARHGAP11A, RRM2, EZH2, TRIP13, MELK, CDCA5, PLK4, DEPDC1B, TOP2A, PCNA, KIF11, KIFC1, SLC27A2, ZWINT, CEP55, MYBL2, CDC45	Integration of Multiple Sampling Location of COVID-19 Patients	https://toppcell.cchmc.org/biosystems/go/index3/get/data for toppcell/covid19 Atlas/All/Output by Location by disease.group_v3 by Lineage by Cell.group by Cell.class_v2 by sub_cluster/36c80907b2ec1cbcd1b4e841e6c02a4792591d74/morpheus	positive	3.98204	3.90154
PIC26	PBMC-Mild-Lymphocyte-T/NK-Other_T-T/NK_proliferative-|Mild / Location, Disease Group, Cell group, Cell class and sub_cluster (2021.03.09)	5.38389e-102	6.54373e-99	45195	59	199	47	TYMS, NUSAP1, CDCA3, ORC1, CHAF1B, KIF15, CENPF, TROAP, CCNB2, GTSE1, DTL, DLGAP5, BUB1, HJURP, BUB1B, TPX2, MKI67, ASPM, KIF4A, GINS2, BIRC5, PIMREG, MCM6, CDT1, CHEK1, CDK1, MCM10, CDC6, CDC20, KIF18B, ARHGAP11A, RRM2, EZH2, TRIP13, MELK, CDCA5, PLK4, DEPDC1B, TOP2A, PCNA, KIF11, KIFC1, SLC27A2, ZWINT, CEP55, MYBL2, CDC45	Integration of Multiple Sampling Location of COVID-19 Patients	https://toppcell.cchmc.org/biosystems/go/index3/get/data for toppcell/covid19 Atlas/All/Output by Location by disease.group_v3 by Lineage by Cell.group by Cell.class_v2 by sub_cluster-2/11c3d9fe811a4619347f47d2b0e94066e3085625/morpheus	positive	3.98204	3.90154
PIC26	PBMC-Mild-Lymphocyte-T/NK-Other_T|Mild / Location, Disease Group, Cell group, Cell class and sub_cluster (2021.03.01)	5.38389e-102	6.54373e-99	45195	59	199	47	TYMS, NUSAP1, CDCA3, ORC1, CHAF1B, KIF15, CENPF, TROAP, CCNB2, GTSE1, DTL, DLGAP5, BUB1, HJURP, BUB1B, TPX2, MKI67, ASPM, KIF4A, GINS2, BIRC5, PIMREG, MCM6, CDT1, CHEK1, CDK1, MCM10, CDC6, CDC20, KIF18B, RRM2, EZH2, SH2D1A, TRIP13, MELK, CDCA5, PLK4, DEPDC1B, TOP2A, PCNA, KIF11, KIFC1, SLC27A2, ZWINT, CEP55, MYBL2, CDC45	Integration of Multiple Sampling Location of COVID-19 Patients	https://toppcell.cchmc.org/biosystems/go/index3/get/data for toppcell/covid19 Atlas/All/Output by Location by disease.group_v3 by Lineage by Cell.group by Cell.class_v2 by sub_cluster/e0fcec796afe75e42467ca86355b9fc5aa9ae0a1/morpheus	positive	3.98376	3.90154
PIC10	Mild-CD8+_T_activated|World / Disease group and Cell class	1.01867e-101	6.25791e-99	45195	200	196	63	USP18, SP100, UBE2L6, EPSTI1, DDX58, TNFSF10, NT5C3A, CMPK2, GBP1, IFIT5, CARD16, IRF7, TRIM22, RTP4, STAT1, STAT2, IFIH1, PNPT1, SAMD9L, TRAFD1, FBXO6, SAT1, IFITM3, BST2, PARP9, IFI44L, HERC6, TRIM38, PLSCR1, PARP12, PML, DHX58, DDX60, IFI44, CASP1, IFITM1, OAS1, OAS2, OAS3, DRAP1, PARP14, TYMP, IFI16, IFI35, IFIT2, IFIT1, IFIT3, LAP3, TRIM5, PARP10, MT2A, RSAD2, NMI, ISG15, RASGEF1B, OASL, LAM…	COVID-19 T cell Atlas (BAL)	https://toppcell.cchmc.org/biosystems/go/index3/get/data for toppcell/covid19 Atlas/BAL Atlas/T cell/Output by disease.group_v2 by Cell.class_v2/79632190e44fcef9d7c11d9b9e37f2ebf0e6e255/morpheus	positive	9.44447	8.60832
PIC15	Healthy-B_naive|World / disease group, cell group and cell class	1.32156e-101	1.3094e-98	45195	146	189	58	GPM6A, FCRL2, TEAD2, SPIB, PEG10, KHDRBS2, RALGPS2, BLNK, NFKBID, POU2AF1, YBX3, EBF1, BCL11A, FCRLA, CD83, BCL7A, CYB561A3, CR2, NIBAN3, VPREB3, ABCB4, BLK, CXCR5, PKIG, PLEKHG1, FCRL1, CORO2B, FADS3, FCER2, P2RX5, CD19, MS4A1, CD22, CLEC17A, FAM177B, MARCHF3, RAB30, TCL1A, WNT16, CD40, CNTNAP2, MACROD2, TSPAN13, TNFRSF13C, OSBPL10, CD72, CD79A, CD79B, PAX5, FCRL5, GNG7, PCDH9, QRSL1, NXPH4, BAN…	PBMC Atlas of COVID-19 Patients (Arunachalam et al.)	https://toppcell.cchmc.org/biosystems/go/index3/get/data for toppcell/covid19 Atlas/Covid-19_PBMC_Arunachalam_et al._Science/Output by disease group by Cell group by Cell class/1e533a43f739ff295740cf2b25479756dfb8e595/morpheus	negative	4.41417	4.03253
PIC12	Krasnow_HLCA-_immune_cells_-_Azimuth_superbinexpr-Lymphocytic-NK/ILC_cell|Krasnow_HLCA-_immune_cells_-_Azimuth_superbinexpr / Source, Lineage, Class, Cell subtype	4.63592e-101	2.54767e-97	45195	200	200	63	IL12RB2, BNC2, DLG5, ERBB2, ZBTB16, SGSM1, RAMP1, PDE6G, DHRS3, NCAM1, NMUR1, TNFRSF18, PTGDR, COLQ, IL18RAP, YPEL1, IL18R1, TXK, KLRF1, BOK, GFOD1, MLC1, AMOTL1, OSBPL5, HES6, GNAL, CHST2, KIR2DL3, NCR1, KIR2DL4, KIR3DL1, TTC38, KLRB1, KLRC1, DDIT4, COL13A1, TMIGD2, RHOBTB3, CLIC3, GNLY, FSD1, LINGO2, YES1, GK5, TFDP2, CD160, RNF165, ADAMTS10, CD247, CD7, TIE1, SH2D1B, ARVCF, SLFN13, PRF1, TLE1,…	Integration of Lung Superbins	https://toppcell.cchmc.org/biosystems/go/index3/get/data for toppcell/airway/Cell Card usage/shred_superbinVersion/subtype_final/1e22dea6f809bce0cf28948da6fccc8c587d2823/morpheus	positive	6.14891	5.10626
PIC15	PBMC-Severe-Lymphocyte-B-B_cell-B_naive|Severe / Location, Disease Group, Cell group, Cell class and sub_cluster (2021.03.01)	7.90595e-101	7.46021e-98	45195	146	194	58	LARGE2, FCRL2, SPIB, PEG10, KHDRBS2, RALGPS2, BLNK, NFKBID, POU2AF1, YBX3, EBF1, BCL11A, FCRLA, CD83, BCL7A, CYB561A3, CR2, PMEPA1, NIBAN3, VPREB3, ABCB4, BLK, CXCR5, PKIG, PLEKHG1, FCRL1, CORO2B, FADS3, FCER2, P2RX5, CD19, CHPT1, MS4A1, CD22, CLEC17A, NETO1, FAM177B, MARCHF3, RAB30, TCL1A, CD40, CNTNAP2, MACROD2, TSPAN13, TNFRSF13C, CD72, CD79A, CD79B, PAX5, FCRL5, GNG7, PCDH9, QRSL1, BANK1, SNX…	Integration of Multiple Sampling Location of COVID-19 Patients	https://toppcell.cchmc.org/biosystems/go/index3/get/data for toppcell/covid19 Atlas/All/Output by Location by disease.group_v3 by Lineage by Cell.group by Cell.class_v2 by sub_cluster/82753b90ca3b563275c41b6040ebbcd99b185e24/morpheus	negative	4.37972	4.03253
PIC15	COVID-19_Severe-Lymphoid_B-B_naive|COVID-19_Severe / Disease group, lineage and cell class	1.12314e-100	9.27336e-98	45195	146	195	58	LARGE2, FCRL2, SPIB, PEG10, KHDRBS2, RALGPS2, BLNK, NFKBID, POU2AF1, YBX3, EBF1, BCL11A, FCRLA, CD83, BCL7A, CYB561A3, CR2, PMEPA1, NIBAN3, VPREB3, ABCB4, BLK, CXCR5, PKIG, PLEKHG1, FCRL1, CORO2B, FADS3, FCER2, P2RX5, CD19, CHPT1, MS4A1, CD22, CLEC17A, NETO1, FAM177B, MARCHF3, RAB30, TCL1A, CD40, CNTNAP2, MACROD2, TSPAN13, TNFRSF13C, CD72, CD79A, CD79B, PAX5, FCRL5, GNG7, PCDH9, QRSL1, BANK1, SNX…	Integration of 5 COVID-19 PBMC Datasets	https://toppcell.cchmc.org/biosystems/go/index3/get/data for toppcell/covid19 Atlas/PBMC Atlas/integration/Output by disease.group_v2 by Lineage by Cell.class-2/71563e838fcda34a9a209c5433e0d84420373402/morpheus	negative	4.37972	4.03253
PIC15	PBMC-Severe-Lymphocyte-B-B_cell-B_naive-|Severe / Location, Disease Group, Cell group, Cell class and sub_cluster (2021.03.09)	1.12314e-100	9.27336e-98	45195	146	195	58	LARGE2, FCRL2, SPIB, PEG10, KHDRBS2, RALGPS2, BLNK, NFKBID, POU2AF1, YBX3, EBF1, BCL11A, FCRLA, CD83, BCL7A, CYB561A3, CR2, PMEPA1, NIBAN3, VPREB3, ABCB4, BLK, CXCR5, PKIG, PLEKHG1, FCRL1, CORO2B, FADS3, FCER2, P2RX5, CD19, CHPT1, MS4A1, CD22, CLEC17A, NETO1, FAM177B, MARCHF3, RAB30, TCL1A, CD40, CNTNAP2, MACROD2, TSPAN13, TNFRSF13C, CD72, CD79A, CD79B, PAX5, FCRL5, GNG7, PCDH9, QRSL1, BANK1, SNX…	Integration of Multiple Sampling Location of COVID-19 Patients	https://toppcell.cchmc.org/biosystems/go/index3/get/data for toppcell/covid19 Atlas/All/Output by Location by disease.group_v3 by Lineage by Cell.group by Cell.class_v2 by sub_cluster-2/8f5a664dd65c38afe23c6acd0a9c22ba4fd347ed/morpheus	negative	4.37972	4.03253
PIC15	PBMC-Severe-Lymphocyte-B-B_cell-B_naive|Severe / Location, Disease Group, Cell group, Cell class (2021.03.09)	1.12314e-100	9.27336e-98	45195	146	195	58	LARGE2, FCRL2, SPIB, PEG10, KHDRBS2, RALGPS2, BLNK, NFKBID, POU2AF1, YBX3, EBF1, BCL11A, FCRLA, CD83, BCL7A, CYB561A3, CR2, PMEPA1, NIBAN3, VPREB3, ABCB4, BLK, CXCR5, PKIG, PLEKHG1, FCRL1, CORO2B, FADS3, FCER2, P2RX5, CD19, CHPT1, MS4A1, CD22, CLEC17A, NETO1, FAM177B, MARCHF3, RAB30, TCL1A, CD40, CNTNAP2, MACROD2, TSPAN13, TNFRSF13C, CD72, CD79A, CD79B, PAX5, FCRL5, GNG7, PCDH9, QRSL1, BANK1, SNX…	Integration of Multiple Sampling Location of COVID-19 Patients	https://toppcell.cchmc.org/biosystems/go/index3/get/data for toppcell/covid19 Atlas/All/Output by Location by disease.group_v3 by Lineage by Cell.group by Cell.class_v2-2/e830f0c545be87a1056a4505bdf6845e5ac7750d/morpheus	negative	4.37972	4.03253
PIC15	mild-B_naive|mild / Cohort 1 (10x PBMC) with disease condition, cell group and cell class	6.295e-100	4.62006e-97	45195	146	200	58	FCRL2, SPIB, NT5E, PEG10, KHDRBS2, RALGPS2, BLNK, PPP1R14A, NFKBID, POU2AF1, YBX3, EBF1, BCL11A, FCRLA, CD83, BCL7A, CYB561A3, CPNE5, CR2, PMEPA1, NIBAN3, VPREB3, ABCB4, BLK, CXCR5, PKIG, PLEKHG1, FCRL1, FADS3, FCER2, P2RX5, CD19, CHPT1, MS4A1, CD22, CLEC17A, FAM177B, MARCHF3, RAB30, TCL1A, CD40, CNTNAP2, MACROD2, TSPAN13, TNFRSF13C, OSBPL10, CD72, CD79A, CD79B, PAX5, FCRL5, GNG7, PCDH9, QRSL1, B…	PBMC Atlas of COVID-19 Patients (Schulte-Schrepping et al.)	https://toppcell.cchmc.org/biosystems/go/index3/get/data for toppcell/covid19 Atlas/Covid-19_PBMC_Schulte-Schrepping et al._Cell/10x_PBMC/Output by Disease condition by Cell group by Cell class/d0467cab6a42bf780aa49046bf3231ca161dc144/morpheus	negative	4.3731	4.03253
PIC15	severe-B_naive|severe / Cohort 1 (10x PBMC) with disease condition, cell group and cell class	6.295e-100	4.62006e-97	45195	146	200	58	FCRL2, DIRAS1, SPIB, NT5E, PEG10, KHDRBS2, RALGPS2, BLNK, PPP1R14A, NFKBID, POU2AF1, YBX3, EBF1, BCL11A, FCRLA, CD83, BCL7A, CYB561A3, CR2, PMEPA1, NIBAN3, VPREB3, ABCB4, BLK, CXCR5, PKIG, PLEKHG1, FCRL1, FADS3, FCER2, P2RX5, CD19, CHPT1, MS4A1, CD22, CLEC17A, FAM177B, MARCHF3, RAB30, TCL1A, CD40, CNTNAP2, MACROD2, TSPAN13, TNFRSF13C, CD72, CD79A, CD79B, GNA12, PAX5, FCRL5, GNG7, PCDH9, QRSL1, BA…	PBMC Atlas of COVID-19 Patients (Schulte-Schrepping et al.)	https://toppcell.cchmc.org/biosystems/go/index3/get/data for toppcell/covid19 Atlas/Covid-19_PBMC_Schulte-Schrepping et al._Cell/10x_PBMC/Output by Disease condition by Cell group by Cell class/306df1f498ac2188eaf9f2a8d002bb73bdb9642d/morpheus	negative	4.35147	4.03253
PIC15	COVID-19-COVID-19_Severe-Lymphocyte-B-B_naive|COVID-19_Severe / Disease, condition lineage and cell class	6.295e-100	4.62006e-97	45195	146	200	58	FCRL2, GGA2, SPIB, PEG10, KHDRBS2, RALGPS2, BLNK, NFKBID, POU2AF1, YBX3, EBF1, BCL11A, FCRLA, CD83, BCL7A, CYB561A3, CR2, PMEPA1, NIBAN3, VPREB3, ABCB4, BLK, CXCR5, PKIG, PLEKHG1, FCRL1, CORO2B, FADS3, FCER2, P2RX5, CD19, CHPT1, MS4A1, CD22, CLEC17A, NETO1, FAM177B, MARCHF3, RAB30, TCL1A, CD40, CNTNAP2, MACROD2, TSPAN13, TNFRSF13C, OSBPL10, CD72, CD79A, CD79B, PAX5, FCRL5, GNG7, PCDH9, QRSL1, BAN…	Integration of immune-mediated diseases (COVID-19 + Influenza + Sepsis + Multiple Sclerosis)	https://toppcell.cchmc.org/biosystems/go/index3/get/data for toppcell/covid19 Atlas/PBMC Atlas/disease comparison/Output by Disease by Condition by Lineage by Cell class_v2/5ba9c541fa356d34f392a63274dcd7bfb844cbb6/morpheus	negative	4.37772	4.03253
PIC26	PBMC-Control-Lymphocyte-T/NK-Other_T-T/NK_proliferative-|Control / Location, Disease Group, Cell group, Cell class and sub_cluster (2021.03.01)	1.51631e-99	1.1728e-96	45195	59	194	46	TYMS, NUSAP1, CDCA3, ORC1, CHAF1B, KIF15, CENPF, TROAP, CCNB2, GTSE1, DTL, DLGAP5, BUB1, HJURP, BUB1B, TPX2, MKI67, ASPM, KIF4A, GINS2, BIRC5, PIMREG, MCM6, CDT1, CHEK1, CDK1, MCM10, CDC6, CDC20, KIF18B, ARHGAP11A, RRM2, EZH2, TRIP13, MELK, CDCA5, PLK4, DEPDC1B, TOP2A, PCNA, KIF11, KIFC1, ZWINT, CEP55, MYBL2, CDC45	Integration of Multiple Sampling Location of COVID-19 Patients	https://toppcell.cchmc.org/biosystems/go/index3/get/data for toppcell/covid19 Atlas/All/Output by Location by disease.group_v3 by Lineage by Cell.group by Cell.class_v2 by sub_cluster/17744fd6645cf5a447a01a83f07e8d305c2bcd9c/morpheus	positive	3.99548	3.90154
PIC26	PBMC-Control-Lymphocyte-T/NK-Other_T-T/NK_proliferative|Control / Location, Disease Group, Cell group, Cell class (2021.03.09)	1.51631e-99	1.1728e-96	45195	59	194	46	TYMS, NUSAP1, CDCA3, ORC1, KIF15, CENPF, TROAP, CCNB2, GTSE1, DTL, DLGAP5, BUB1, HJURP, BUB1B, TPX2, MKI67, ASPM, KIF4A, GINS2, BIRC5, PIMREG, MCM6, CDT1, CHEK1, CDK1, MCM10, CDC6, CDC20, KIF18B, ARHGAP11A, RRM2, EZH2, TRIP13, MELK, CDCA5, PLK4, DEPDC1B, TOP2A, PCNA, KIF11, KIFC1, SLC27A2, ZWINT, CEP55, MYBL2, CDC45	Integration of Multiple Sampling Location of COVID-19 Patients	https://toppcell.cchmc.org/biosystems/go/index3/get/data for toppcell/covid19 Atlas/All/Output by Location by disease.group_v3 by Lineage by Cell.group by Cell.class_v2-2/e14f66f7584909621b776292fbd52808273fd2ee/morpheus	positive	3.9931	3.90154
PIC26	PBMC-Control-Lymphocyte-T/NK-Other_T-T/NK_proliferative|Control / Location, Disease Group, Cell group, Cell class and sub_cluster (2021.03.01)	1.51631e-99	1.1728e-96	45195	59	194	46	TYMS, NUSAP1, CDCA3, ORC1, CHAF1B, KIF15, CENPF, TROAP, CCNB2, GTSE1, DTL, DLGAP5, BUB1, HJURP, BUB1B, TPX2, MKI67, ASPM, KIF4A, GINS2, BIRC5, PIMREG, MCM6, CDT1, CHEK1, CDK1, MCM10, CDC6, CDC20, KIF18B, ARHGAP11A, RRM2, EZH2, TRIP13, MELK, CDCA5, PLK4, DEPDC1B, TOP2A, PCNA, KIF11, KIFC1, ZWINT, CEP55, MYBL2, CDC45	Integration of Multiple Sampling Location of COVID-19 Patients	https://toppcell.cchmc.org/biosystems/go/index3/get/data for toppcell/covid19 Atlas/All/Output by Location by disease.group_v3 by Lineage by Cell.group by Cell.class_v2 by sub_cluster/f39a471293ecc5c5967b00e772b8f48ebc9affbe/morpheus	positive	3.99548	3.90154
PIC26	PBMC-Control-Lymphocyte-T/NK-Other_T-T/NK_proliferative-|Control / Location, Disease Group, Cell group, Cell class and sub_cluster (2021.03.09)	1.51631e-99	1.1728e-96	45195	59	194	46	TYMS, NUSAP1, CDCA3, ORC1, KIF15, CENPF, TROAP, CCNB2, GTSE1, DTL, DLGAP5, BUB1, HJURP, BUB1B, TPX2, MKI67, ASPM, KIF4A, GINS2, BIRC5, PIMREG, MCM6, CDT1, CHEK1, CDK1, MCM10, CDC6, CDC20, KIF18B, ARHGAP11A, RRM2, EZH2, TRIP13, MELK, CDCA5, PLK4, DEPDC1B, TOP2A, PCNA, KIF11, KIFC1, SLC27A2, ZWINT, CEP55, MYBL2, CDC45	Integration of Multiple Sampling Location of COVID-19 Patients	https://toppcell.cchmc.org/biosystems/go/index3/get/data for toppcell/covid19 Atlas/All/Output by Location by disease.group_v3 by Lineage by Cell.group by Cell.class_v2 by sub_cluster-2/a75ecd0b0a928d4646602f7d16a645f6b3df3af5/morpheus	positive	3.9931	3.90154
PIC26	mild-Lymphocytic-Prol._cells|mild / Cohort 2 (Rhapsody WB + PBMC) with disease condition, lineage and cell classs	1.98387e-99	1.40656e-96	45195	59	195	46	TYMS, NUSAP1, CDCA3, ORC1, KIF15, CENPF, TROAP, CCNB2, GTSE1, DTL, DLGAP5, BUB1, HJURP, BUB1B, TPX2, MKI67, ASPM, KIF4A, GINS2, BIRC5, PIMREG, MCM6, CDT1, CHEK1, CDK1, MCM10, CDC6, CDC20, KIF18B, ARHGAP11A, RRM2, EZH2, TRIP13, MELK, CDCA5, PLK4, DEPDC1B, TOP2A, PCNA, KIF11, KIFC1, SLC27A2, ZWINT, CEP55, MYBL2, CDC45	PBMC Atlas of COVID-19 Patients (Schulte-Schrepping et al.)	https://toppcell.cchmc.org/biosystems/go/index3/get/data for toppcell/covid19 Atlas/Covid-19_PBMC_Schulte-Schrepping et al._Cell/data/Rhapsody_WB+PBMC/Output by Disease condition by Lineage by Cell class/9a8cc9097a349fd0a53ccf2723ee8bb1418d6aca/morpheus	positive	3.9931	3.90154
PIC1	TCGA-Blood_and_Bone_Marrow-Primary_Tumor-Diffuse_large_B-cell_lymphoma-DLBCL-5|TCGA-Blood_and_Bone_Marrow / Sample_Type by Project: Shred V9	2.26555e-99	2.82899e-95	45195	200	197	62	EDF1, ROMO1, TMEM141, TMEM219, SNORA3A, MICOS13, MRPS12, BCL7C, RPS9, PSMB4, PSMB6, MRPL27, LAGE3, RPS19, MIR1282, BLOC1S1, NDUFA3, NDUFA9, UQCR10, NDUFB2, NDUFB7, NDUFB10, GFER, NDUFS3, NDUFS6, COMMD4, TXNL4A, MIR7113, COMMD1, MYL6B, DGUOK, EIF3K, HINT2, HCFC1R1, UXT, TXN2, EXOSC4, NSMCE1, NDUFB11, MRPL20, MRPL21, LAMTOR2, COA3, CHCHD5, COX4I1, COX6B1, MRPL54, FIS1, MRPL52, NAA38, CCDC12, GADD45…	TCGA OncoMap	https://toppcell.cchmc.org/biosystems/go/index3/get/Eric/TCGA2/Output by Project by Sample_Type by Sample_Tissue by Sample_Histology by Sample_mRNAseqCluster_CCHMC by Sample_Histology_Cluster/b33999eadabecc94086e9a1fa26c5978729158e1/morpheus	negative	14.9586	14.9443
PIC12	PBMC_fresh-frozen-Severe-critical_convalescent_d42-56-Lymphocytic-Lymphocytic_T-CD8-positive,_alpha-beta_T_cell-T_CD8_c08-IL2RB|Severe-critical_convalescent_d42-56 / Compartment, severity and other cell annotations on 10x 3' data (130k)	2.26555e-99	9.96027e-96	45195	200	197	62	ADGRG5, BNC2, RAMP1, DHRS3, NLRP7, LGALS9B, TSPOAP1, NCAM1, NMUR1, TNFRSF18, PTGDR, PTGDS, IL18RAP, IL18R1, TXK, KLRF1, BOK, GFOD1, MLC1, OSBPL5, KIR2DL1, CHST2, KIR2DL3, NCR1, KIR2DL4, KIR3DL1, TTC38, KLRB1, KLRC1, FAT4, COL13A1, TMIGD2, KRT86, RHOBTB3, GNPTAB, CLIC3, CXXC5, GNLY, MIB2, LINGO2, GSAP, FASLG, GK5, TFDP2, CD160, LDB2, RNF165, ADAMTS10, HAVCR2, LIM2, CD247, TBC1D31, CD7, SH2D1B, SLF…	Large Scale COVID-19 Single Cell Data (Ren et al.)	https://toppcell.cchmc.org/biosystems/go/index3/get/data/Output by Compartment_group by Severity_Stage group by Lineage by Cell class by Cell type by cell_type_ontology_term_id by Cell subtype-3/bc37b8919f98dc18c2200834405f06823d965d78/morpheus	positive	6.10692	5.10626
PIC26	Healthy-T/NK_proliferative|Healthy / disease group, cell group and cell class	2.59152e-99	1.69605e-96	45195	59	196	46	TYMS, NUSAP1, CDCA3, ORC1, CHAF1B, KIF15, CENPF, TROAP, CCNB2, GTSE1, DTL, DLGAP5, BUB1, HJURP, BUB1B, TPX2, MKI67, ASPM, KIF4A, GINS2, BIRC5, PIMREG, MCM6, CDT1, CHEK1, CDK1, MCM10, CDC6, CDC20, KIF18B, ARHGAP11A, RRM2, EZH2, TRIP13, MELK, CDCA5, PLK4, DEPDC1B, TOP2A, PCNA, KIF11, KIFC1, SLC27A2, ZWINT, CEP55, CDC45	PBMC Atlas of COVID-19 Patients (Arunachalam et al.)	https://toppcell.cchmc.org/biosystems/go/index3/get/data for toppcell/covid19 Atlas/Covid-19_PBMC_Arunachalam_et al._Science/Output by disease group by Cell group by Cell class/91e44aabb2e85dcc77ddae6f7e000118d45d1de6/morpheus	positive	3.96737	3.90154
PIC15	PBMC-Control-Lymphocyte-B-B_cell-B_naive-B_naive-5|Control / Location, Disease Group, Cell group, Cell class and sub_cluster (2021.03.01)	2.93117e-99	2.07443e-96	45195	146	189	57	LARGE2, FCRL2, SPIB, NT5E, PEG10, RALGPS2, BLNK, POU2AF1, YBX3, EBF1, BCL11A, FCRLA, BCL7A, CYB561A3, CPNE5, CR2, PMEPA1, NIBAN3, VPREB3, ABCB4, BLK, CXCR5, PKIG, PLEKHG1, FCRL1, CORO2B, FADS3, FCER2, P2RX5, CD19, MS4A1, CD22, NETO1, FAM177B, MARCHF3, RAB30, TCL1A, CD40, MACROD2, TSPAN13, TNFRSF13C, OSBPL10, CD72, CD79A, CD79B, CCR6, PAX5, FCRL5, CD180, GNG7, PCDH9, QRSL1, BANK1, SNX22, PNOC, CD2…	Integration of Multiple Sampling Location of COVID-19 Patients	https://toppcell.cchmc.org/biosystems/go/index3/get/data for toppcell/covid19 Atlas/All/Output by Location by disease.group_v3 by Lineage by Cell.group by Cell.class_v2 by sub_cluster/b4237437452f86e745b91285980c48a02a95f4c6/morpheus	negative	4.36902	4.03253
[truncated: 2,351 more rows]

## Sheet: blood - ToppCell - ieQTL genes
PIC	Name	p-value	BH-FDR	number of genes in category	number of input genes in category	number of genes in annotation	number of genes from input	HGNC symbols of genes from input	Source	URL	correlation direction	average absolute correlation z-score of genes in term	average absolute correlation z-score of genes from input
[truncated: 3,071 more rows]

[truncated: 6 more sheets: blood - Pathway - genes, blood - Pathway - ieQTL genes, brain - ToppCell - genes, brain - ToppCell - ieQTL genes, brain - Pathway - genes, brain - Pathway - ieQTL genes]
