# Supplementary material for: PICALO: principal interaction component analysis for the identification of discrete technical, cell-type, and environmental factors that mediate eQTLs
Source: Genome Biol. 2024 Jan 22;25:29. doi: 10.1186/s13059-023-03151-0 (PMC10802033; doi:10.1186/s13059-023-03151-0)
Supplement: Supplementary file 10 — Additional file 10: Table S8. Replication of the MetaBrain EUR ieQTLs in AFR samples. [file 13059_2023_3151_MOESM10_ESM.xlsx]

## Sheet: Info
Table S8. Replication of the MetaBrain EUR ieQTLs in AFR samples.
Sheet Summary: the replication statistics per PIC. N: number of eQTLs with a significant interaction in EUR. Pearson r: Pearson correlation coefficient between interaction t-values. Concordance: percentage of ieQTLs with the same direction of effect. Rb: Rb statistic over the interaction beta. Pi1: p1 statistic over the interaction p-values. Sheet Data: Gene: eQTL gene ENSEMBL ID. Gene symbol: eQ…

## Sheet: Summary
N	Pearson r	Concordance	Rb	pi1
2372	0.688873	76.0118	0.894978	0.300796
12	0.29091	50	0.229854	0.549378
6	-0.0736629	50	-0.0936202	0.819517
11	0.289825	63.6364	0.373761	0.812643
15	-0.271572	46.6667	-0.450075	0
6	0.467219	83.3333	0.763422	0.275729
10	-0.488275	20	-1.67365	0.570814
8	0.380084	50	0.633163	0
4	0.706076	75	1.01251	0.504592
9	0.0419207	66.6667	0.0848354	0
16	-0.29658	43.75	-0.494917	0.66013
764	0.530241	66.0995	0.760271	0.3334
6	-0.0496662	50	0.309459	0
5	0.660935	80	0.449555	0.40504
432	0.0633464	47.6852	0.0660431	0.304305
388	0.328183	64.6907	0.504254	0.248792
281	0.241107	58.363	0.404224	0.123512
134	0.102738	55.2239	0.0880652	0.228791
86	0.555968	73.2558	0.878624	0.250153
18	0.471215	61.1111	0.537436	0.56302
26	-0.0458878	23.0769	-0.620001	0.0646067

## Sheet: Data
Gene	Gene symbol	SNP	Alleles	AlleleAssessed	EUR N	EUR HW pval	EUR Minor allele	EUR MAF	EUR PIC1 tvalue	EUR PIC1 pvalue	EUR PIC1 FDR	EUR PIC2 tvalue	EUR PIC2 pvalue	EUR PIC2 FDR	EUR PIC3 tvalue	EUR PIC3 pvalue	EUR PIC3 FDR	EUR PIC4 tvalue	EUR PIC4 pvalue	EUR PIC4 FDR	EUR PIC5 tvalue	EUR PIC5 pvalue	EUR PIC5 FDR	EUR PIC6 tvalue	EUR PIC6 pvalue	EUR PIC6 FDR	EUR PIC7 tvalue	EUR PIC7 pvalue	EUR PIC7 FDR	EUR PIC8 tvalue	EUR PIC8 pvalue	EUR PIC8 FDR	EUR PIC9 tvalue	EUR PIC9 pvalue	EUR PIC9 FDR	EUR PIC10 tvalue	EUR PIC10 pvalue	EUR PIC10 FDR	EUR PIC11 tvalue	EUR PIC11 pvalue	EUR PIC11 FDR	EUR PIC12 tvalue	EUR PIC12 pvalue	EUR PIC12 FDR	EUR PIC13 tvalue	EUR PIC13 pvalue	EUR PIC13 FDR	EUR PIC14 tvalue	EUR PIC14 pvalue
ENSG00000013573.17	DDX11	12:31073901:rs7953706:T_A	T/A	A	2438	0.304596	A	0.44114	8.63836	1.01395e-17	8.27254e-16	-6.61527	4.54437e-11	4.58001e-09	-4.60567	4.3231e-06	0.000195777	1.67944	0.0931945	0.473447	-1.50337	0.132873	0.604172	-1.64644	0.0998012	0.674978	-0.325498	0.744832	0.965828	1.09626	0.273075	0.905551	0.655626	0.512127	0.961671	-0.629442	0.529118	0.9688	0.65543	0.512253	0.96828	0.478799	0.632125	0.972832	0.544947	0.58584	0.988379	1.52593	0.127157
ENSG00000234719.9	NPIPB2	16:11976565:rs393329:C_T	C/T	T	2439	0.246419	T	0.381099	-7.8732	5.15893e-15	3.27369e-13	1.83779	0.0662149	0.314551	1.766	0.0775217	0.413771	4.32746	1.56931e-05	0.000653139	2.33067	0.0198518	0.294483	-0.705781	0.480392	0.89061	0.91467	0.360455	0.857542	-0.337035	0.736119	0.97654	1.30153	0.193199	0.883242	2.15914	0.0309368	0.778029	0.893036	0.371926	0.962712	1.18605	0.235719	0.913731	-1.55669	0.119674	0.912649	1.15678	0.247474
ENSG00000164308.16	ERAP2	5:96916885:rs2910686:T_C	C/T	T	2439	0.707113	C	0.412874	17.8726	3.15601e-67	8.11095e-64	-4.54386	5.79306e-06	0.000193353	-4.65662	3.38713e-06	0.00016453	-8.69291	6.37026e-18	3.63812e-15	-5.92941	3.47195e-09	4.30019e-07	-2.8351	0.00461897	0.214855	8.60963	1.29332e-17	6.99754e-15	-0.23071	0.81756	0.983404	-0.998578	0.318099	0.924104	2.58686	0.00974304	0.642041	-0.480038	0.631244	0.978763	-1.34543	0.178613	0.90153	-2.46155	0.0139029	0.725492	1.57448	0.115507
ENSG00000163576.18	EFHB	3:19946945:rs11128927:G_C	C/G	G	2440	0.215009	C	0.384836	12.353	4.80002e-34	1.76229e-31	-1.23777	0.215921	0.561399	-0.238416	0.811579	0.945023	1.8209	0.0687445	0.422602	-1.45098	0.146915	0.621715	-0.935718	0.349511	0.850218	-2.20417	0.0276055	0.492681	-0.542474	0.587542	0.9627	0.313622	0.753835	0.986737	-0.861426	0.389088	0.95889	0.35965	0.71914	0.98901	-3.34656	0.000830629	0.313076	0.427942	0.668731	0.992	0.63788	0.523611
ENSG00000166435.15	XRRA1	11:74907656:rs12221841:C_G	C/G	G	2438	0.306566	G	0.271944	-17.2453	5.75772e-63	1.18379e-59	5.91508	3.78367e-09	2.75859e-07	1.12247	0.261774	0.659407	1.69477	0.0902473	0.467988	1.44628	0.148226	0.623983	1.25453	0.209768	0.776089	-6.87735	7.72339e-12	1.62033e-09	1.25329	0.210219	0.889645	-0.301597	0.762984	0.988696	0.611453	0.540957	0.97153	-0.940867	0.346867	0.959061	0.633897	0.526207	0.958015	1.35488	0.17558	0.933875	-2.05155	0.0403202
ENSG00000187010.21	RHD	1:25257119:rs72660908:C_G	C/G	G	2437	0.523372	G	0.390644	5.42235	6.46211e-08	1.28741e-06	-5.27175	1.47027e-07	7.33706e-06	-1.16328	0.244831	0.645389	3.01178	0.00262391	0.0562099	-1.97746	0.0481026	0.423751	0.0499281	0.960184	0.993444	-11.6589	1.32458e-30	2.72334e-27	-0.145672	0.884192	0.987726	-2.07121	0.0384448	0.757179	-1.28252	0.199784	0.920252	0.256086	0.797906	0.991644	-0.042736	0.965916	0.997086	-0.92742	0.353801	0.976261	-1.34116	0.179995
ENSG00000180481.11	GLIPR1L2	12:75416966:rs11180496:T_C	T/C	C	2429	0.068765	C	0.3979	8.92148	8.85891e-19	8.7014e-17	-5.50241	4.13961e-08	2.31278e-06	-2.22329	0.0262883	0.255426	2.20152	0.0277932	0.27552	-1.6797	0.0931436	0.534059	-2.07042	0.0385184	0.541569	-1.89159	0.0586647	0.611636	-0.0516658	0.958799	0.995521	-0.965673	0.334304	0.930063	-0.862935	0.388258	0.95889	-0.708114	0.478942	0.96828	-0.158852	0.873799	0.994536	0.12165	0.903187	0.998312	1.26688	0.205321
ENSG00000142856.16	ITGB3BP	1:63523233:rs17125090:G_A	G/A	A	2440	0.389226	A	0.303893	-15.315	1.283e-50	1.01456e-47	1.67936	0.0932106	0.371253	6.08465	1.35198e-09	1.65456e-07	1.96471	0.0495611	0.365224	1.60321	0.109019	0.5649	-1.55096	0.121041	0.698865	0.69413	0.487667	0.901591	1.04303	0.297037	0.915913	0.85206	0.394265	0.946326	-0.0165155	0.986824	0.998353	-1.4693	0.141879	0.940919	-33.5564	2.90901e-203	2.99046e-199	-0.928095	0.35345	0.976261	0.950252	0.342078
ENSG00000101307.15	SIRPB1	20:1913669:rs6075339:C_T	C/T	T	2439	0.965259	T	0.367159	-19.7154	2.13557e-80	1.09769e-76	-0.833879	0.404431	0.726371	-0.776843	0.437327	0.792489	-0.538594	0.590216	0.883441	2.07162	0.0384057	0.38669	-6.63195	4.06694e-11	1.02924e-08	1.97246	0.0486707	0.587959	0.688256	0.491357	0.944737	0.622626	0.533589	0.962648	24.9027	3.89516e-122	4.00423e-118	-0.932656	0.35109	0.960398	0.569823	0.56885	0.965429	-0.170832	0.86437	0.996934	-0.445396	0.656073
ENSG00000197728.11	RPS26	12:56042145:rs778467133:C_G	C/G	G	2437	0.192948	C	0.405416	-2.5636	0.010419	0.0386111	-8.62183	1.16685e-17	2.60766e-15	-7.31542	3.46625e-13	8.28676e-11	4.16235	3.25941e-05	0.00118398	-5.28282	1.38506e-07	1.23812e-05	-1.51158	0.13077	0.713104	-0.480427	0.630967	0.94843	1.07092	0.28431	0.909669	0.437524	0.66177	0.978086	1.59555	0.110719	0.861999	-0.592096	0.553841	0.96964	-1.90077	0.057451	0.816164	0.686077	0.49273	0.980952	0.745191	0.456228
ENSG00000241945.8	PWP2	21:44118844:rs756554:C_A	A/C	C	2366	0.406656	C	0.201817	-9.13382	1.38178e-19	1.5432e-17	4.33728	1.50315e-05	0.000438988	0.362341	0.71713	0.913735	1.64185	0.100755	0.491338	-2.05399	0.040086	0.394968	0.837518	0.402386	0.86647	5.62182	2.11212e-08	2.55442e-06	0.618718	0.536162	0.948949	-0.256829	0.797333	0.992733	0.339778	0.734054	0.990524	1.47232	0.141067	0.940919	-0.662734	0.507565	0.956698	1.4264	0.153886	0.931091	1.17795	0.238935
ENSG00000160223.17	ICOSLG	21:44225067:rs4818887:T_C	T/C	C	2364	0.471334	T	0.310279	8.44758	5.12236e-17	3.90058e-15	-4.88657	1.09493e-06	4.63203e-05	-2.5727	0.0101517	0.146366	-0.559122	0.576132	0.877987	0.689846	0.490359	0.862574	0.277936	0.781086	0.969378	-0.379383	0.704438	0.958195	1.38125	0.167334	0.878037	1.6409	0.100952	0.8193	-1.08143	0.279617	0.945931	-0.41294	0.679688	0.985222	0.0713194	0.94315	0.997086	-1.1806	0.23788	0.951216	0.603769	0.546055
ENSG00000140873.16	ADAMTS18	16:77359175:rs891134:C_G	C/G	G	2440	0.556503	C	0.404508	1.72707	0.0842821	0.200236	-20.06	5.7626e-83	2.96198e-79	0.446918	0.654974	0.892278	1.46894	0.141979	0.562012	6.94553	4.81924e-12	1.20834e-09	-1.40002	0.161636	0.740574	-0.59902	0.549215	0.927555	-0.789077	0.430144	0.937887	1.15711	0.24734	0.904911	1.53168	0.125731	0.875525	0.682855	0.494763	0.96828	-1.1441	0.252694	0.917278	0.53187	0.594864	0.988379	-1.4256	0.154111
ENSG00000112619.8	PRPH2	6:42704836:rs13214506:G_A	G/A	A	2440	0.415008	A	0.273566	-16.3128	7.40199e-57	8.45471e-54	-0.275463	0.782984	0.929854	-1.20997	0.226408	0.628367	-0.923439	0.35587	0.772865	-1.29655	0.19491	0.675548	1.6836	0.0923865	0.660986	-1.74888	0.080438	0.64957	0.5745	0.565682	0.959141	0.644264	0.519465	0.961671	0.34185	0.732493	0.990524	0.153424	0.878077	0.99857	-1.43378	0.151764	0.899464	1.15351	0.248816	0.955212	0.84535	0.397999
ENSG00000106733.21	NMRK1	9:75092384:rs11144225:A_T	A/T	T	2437	0.374939	T	0.398236	5.60919	2.26276e-08	4.86636e-07	-4.91826	9.31419e-07	4.04008e-05	-3.2173	0.001311	0.0270625	2.83502	0.00462018	0.0901242	-0.948828	0.342802	0.797648	0.343369	0.73135	0.958231	-0.0114795	0.990842	0.998673	0.390453	0.696236	0.973543	-0.594685	0.55211	0.966421	0.484631	0.627981	0.982067	-1.06006	0.289221	0.952469	1.07572	0.28216	0.921582	-1.60569	0.108472	0.912649	1.18092	0.237749
ENSG00000174652.19	ZNF266	19:9415237:rs7258023:G_A	G/A	A	2437	0.192143	G	0.403775	-7.95775	2.66065e-15	1.7533e-13	4.5778	4.93529e-06	0.000166344	-7.0889	1.76391e-12	3.70061e-10	-5.70701	1.2894e-08	1.57859e-06	2.42592	0.0153418	0.257702	0.39291	0.69442	0.949399	0.50513	0.613513	0.94526	-1.26448	0.20618	0.889645	11.4776	9.81841e-30	1.12148e-26	1.4406	0.149826	0.894312	0.00922533	0.99264	0.999989	-0.841999	0.399871	0.940572	-0.0823914	0.934342	0.999176	1.39848	0.162096
ENSG00000189350.12	TOGARAM2	2:28957257:rs74175081:G_A	G/A	A	2439	0.487371	A	0.226117	-12.9942	2.24152e-37	1.09728e-34	-2.0943	0.0363361	0.223808	1.11415	0.265326	0.663804	-8.08209	9.92076e-16	4.07942e-13	-7.26651	4.94384e-13	1.58821e-10	5.67548	1.54707e-08	2.01315e-06	0.937641	0.348522	0.851866	-1.11798	0.263686	0.902909	0.768612	0.442198	0.954158	-0.102272	0.918549	0.995562	-0.534477	0.59306	0.97313	-0.202787	0.839318	0.992325	-1.57862	0.114553	0.912649	-1.03153	0.302393
ENSG00000034239.11	EFCAB1	8:48735351:rs3750259:C_A	C/A	A	2390	0.308053	C	0.403556	14.2626	2.3626e-44	1.51797e-41	0.094456	0.924755	0.979346	1.65999	0.0970482	0.454513	0.448662	0.653716	0.904127	-1.23622	0.2165	0.699134	-0.618057	0.536597	0.902803	-0.787513	0.43106	0.888354	-0.631424	0.527824	0.948949	0.974452	0.329931	0.928944	1.645	0.100101	0.853619	-1.02062	0.30754	0.953978	-0.040895	0.967383	0.997086	-0.412596	0.679939	0.992	1.07223	0.283723
ENSG00000120669.16	SOHLH2	13:36242254:rs1925840:A_C	A/C	C	2437	0.514764	C	0.4643	-12.7798	3.03029e-36	1.24606e-33	0.164067	0.869692	0.961171	-0.293678	0.769029	0.930903	5.18317	2.36085e-07	1.92615e-05	0.496503	0.619585	0.909962	-1.03107	0.302611	0.831129	-0.188926	0.850166	0.982925	-0.817824	0.413538	0.934254	-0.831199	0.405943	0.947703	0.879748	0.379083	0.957178	-0.662309	0.507836	0.96828	0.770583	0.441029	0.945678	-0.24926	0.80318	0.996934	0.508359	0.611248
ENSG00000242110.8	AMACR	5:34012459:rs253200:G_A	G/A	A	2437	0.934883	G	0.453837	-17.0032	2.3655e-61	3.47391e-58	1.10544	0.269077	0.613056	-0.111173	0.911488	0.973324	2.30003	0.0215306	0.239539	-0.556715	0.577773	0.895128	-6.73322	2.0632e-11	5.89157e-09	5.19852	2.17599e-07	2.45815e-05	0.299878	0.764295	0.977416	1.00786	0.313623	0.923361	0.241316	0.80933	0.992011	2.72991	0.00638084	0.779412	1.74514	0.081087	0.843164	0.413546	0.679243	0.992	-0.774711	0.438586
ENSG00000280670.3	CCDC163	1:45517172:rs6667191:A_G	G/A	A	2435	0.436188	A	0.330185	-10.5269	2.26219e-25	4.22824e-23	-6.54814	7.08398e-11	7.00225e-09	3.85894	0.000116843	0.00328315	-8.12075	7.28482e-16	3.12033e-13	-6.16161	8.40293e-10	1.28928e-07	0.533112	0.594005	0.921694	-1.37788	0.168368	0.754026	0.510708	0.609602	0.963773	-1.5997	0.109795	0.829916	1.00919	0.312985	0.948099	0.306085	0.759566	0.98901	-0.206953	0.836064	0.992325	-1.05052	0.293586	0.971665	0.699076	0.484572
ENSG00000157578.13	LCA5L	21:39397364:rs13230:A_G	G/A	A	2438	0.438868	A	0.333675	-7.77789	1.08048e-14	6.53374e-13	0.822173	0.411059	0.730577	1.61407	0.106643	0.476025	-5.02535	5.39036e-07	3.87503e-05	1.01334	0.311	0.773328	-1.15102	0.249837	0.809133	1.80225	0.0716293	0.640657	-0.626647	0.530949	0.948949	-1.20542	0.22816	0.898772	-0.858755	0.39056	0.95889	0.363349	0.716376	0.98901	-0.312732	0.754511	0.982495	-0.165641	0.868453	0.996934	-1.2272	0.219867
ENSG00000261701.7	HPR	16:72074194:rs2000999:A_G	G/A	A	2439	0.104019	A	0.192907	-8.64468	9.60705e-18	7.90084e-16	2.74735	0.00605223	0.0653539	9.73282	5.46542e-22	4.68204e-19	1.56476	0.117768	0.523189	1.07871	0.280824	0.750725	0.376886	0.706291	0.95268	-0.256328	0.797719	0.973733	0.072704	0.942048	0.993712	0.564326	0.572585	0.966871	-2.02766	0.0427034	0.799067	-1.22214	0.221774	0.946172	1.86697	0.0620265	0.821459	-0.368508	0.712527	0.992	0.699863	0.48408
ENSG00000159339.13	PADI4	1:17347690:rs2240338:C_T	C/T	T	2437	0.658793	T	0.356381	-15.2245	4.57935e-50	3.36255e-47	-0.428592	0.668258	0.881048	1.40391	0.160474	0.556194	-1.96176	0.0499048	0.3654	-2.3215	0.020342	0.297279	-0.83973	0.401142	0.865421	-2.66022	0.00786027	0.307238	-0.736234	0.461659	0.9395	-0.00215265	0.998283	0.999076	0.0360571	0.97124	0.998046	-0.490027	0.624159	0.977192	0.0743086	0.940771	0.997086	-0.948889	0.342772	0.975636	0.441148	0.659145
ENSG00000169684.13	CHRNA5	15:78548878:rs8053:T_C	T/C	C	2439	0.900937	T	0.421689	9.07909	2.20205e-19	2.38285e-17	-4.02774	5.80381e-05	0.0013779	4.1474	3.47792e-05	0.00119575	0.136597	0.891361	0.97647	-2.0795	0.0376756	0.384038	0.618246	0.536471	0.902803	-0.128531	0.89774	0.987122	-0.703608	0.481744	0.941806	-0.576373	0.564416	0.966806	0.740946	0.458798	0.967926	-0.758859	0.44801	0.966795	-0.138802	0.889618	0.994686	0.477594	0.632982	0.99011	2.55858	0.01057
ENSG00000177084.17	POLE	12:132650320:rs5744896:C_T	C/T	T	2439	0.479522	C	0.418614	13.4029	1.41841e-39	8.10068e-37	4.02528	5.86453e-05	0.00137957	-6.27198	4.20481e-10	5.54172e-08	13.071	8.74342e-38	2.99608e-34	3.72654	0.000198546	0.00706248	1.29598	0.195106	0.770103	-0.756755	0.44927	0.892311	-2.33504	0.019622	0.652938	-8.75204	3.83867e-18	1.71572e-15	-3.61534	0.000306044	0.174785	-0.0155228	0.987616	0.999989	0.0871489	0.93056	0.997086	-0.773448	0.439332	0.980952	0.645836	0.518446
ENSG00000109047.8	RCVRN	17:9912094:rs1047339:A_G	A/G	G	2439	0.452156	A	0.412464	6.34867	2.58222e-10	8.09305e-09	-1.60008	0.109711	0.403661	-4.54596	5.73608e-06	0.000250923	6.95377	4.55135e-12	1.23126e-09	-4.47036	8.16661e-06	0.00041356	1.31895	0.187311	0.764413	0.836643	0.402875	0.87878	0.772553	0.439862	0.939417	-0.0918338	0.926837	0.997748	-1.90753	0.0565701	0.819819	-1.11897	0.263261	0.95237	-0.669729	0.503094	0.956698	0.512736	0.608183	0.988379	0.446424	0.655331
ENSG00000175643.10	RMI2	16:11345446:rs12149160:G_T	G/T	T	2438	0.597719	G	0.475595	9.32082	2.50513e-20	2.9755e-18	-1.5539	0.120338	0.422933	-0.304557	0.76073	0.928665	1.10479	0.26936	0.706743	-0.96005	0.337126	0.793055	2.51252	0.0120513	0.334102	0.726533	0.467582	0.896601	1.21279	0.22533	0.889645	-0.231051	0.817295	0.992733	-0.802217	0.422505	0.965818	-1.09143	0.27519	0.952469	0.0608174	0.95151	0.997086	0.182192	0.855447	0.996934	0.859959	0.389897
ENSG00000203722.8	RAET1G	6:149863746:rs9322225:G_C	G/C	C	2435	0.671985	C	0.396509	-9.546	3.15851e-21	4.38777e-19	-0.600216	0.548418	0.820861	1.62897	0.103448	0.469513	1.15192	0.249467	0.688986	-0.888668	0.37427	0.815283	-1.45769	0.145056	0.727209	3.05462	0.00227788	0.158582	1.14053	0.25418	0.898213	-0.0217429	0.982654	0.997853	0.975281	0.329518	0.955943	2.13251	0.0330647	0.838664	-0.0799794	0.93626	0.997086	-0.325901	0.744527	0.992858	-0.949176	0.342625
ENSG00000147813.16	NAPRT	8:143594692:rs9657360:T_C	T/C	C	2440	0.0210458	C	0.204098	12.9037	6.74626e-37	2.88965e-34	-1.20867	0.226908	0.573125	1.17751	0.239108	0.641113	-2.99217	0.00279787	0.0592782	7.36671	2.38146e-13	8.44188e-11	0.194759	0.845598	0.978539	-0.18505	0.853205	0.982925	22.211	1.10738e-99	1.13839e-95	0.975193	0.329561	0.928944	0.57447	0.565703	0.976463	-0.454879	0.649237	0.981364	0.0334114	0.973349	0.997086	1.54602	0.122231	0.912649	-1.42941	0.153016
ENSG00000008283.16	CYB561	17:63355760:rs4968642:G_A	G/A	A	2426	0.4902	G	0.495054	4.11683	3.96977e-05	0.000385356	-2.09997	0.035835	0.222552	-3.50582	0.000463482	0.0104913	8.62144	1.17363e-17	6.03245e-15	0.0643529	0.948695	0.986512	0.0939899	0.925125	0.987888	0.787363	0.431147	0.888354	1.213	0.225248	0.889645	1.59802	0.11017	0.829916	1.24746	0.21235	0.924521	0.299352	0.764697	0.98901	-0.0430787	0.965643	0.997086	0.488718	0.625085	0.988379	0.780455	0.4352
ENSG00000188611.15	ASAH2	10:50756905:rs1133222:C_T	C/T	T	2366	0.647265	C	0.234784	-9.07102	2.41601e-19	2.54144e-17	3.42382	0.000628008	0.00956856	-1.2647	0.206105	0.606226	-0.395118	0.692792	0.920051	0.217276	0.828012	0.959587	-2.32818	0.0199867	0.428048	0.0277403	0.977871	0.99638	2.10221	0.0356405	0.754068	-0.428199	0.668545	0.979003	-1.62994	0.103247	0.85498	-0.633359	0.526561	0.969417	-0.125548	0.900101	0.994686	1.32364	0.18575	0.938843	-1.2168	0.223802
ENSG00000160201.11	U2AF1	21:43105109:rs1888523:G_A	G/A	A	2366	0.121743	A	0.435123	8.36021	1.05467e-16	7.63525e-15	-3.88822	0.000103768	0.002204	1.10572	0.26896	0.666365	0.6171	0.537228	0.860191	2.10579	0.0353275	0.380267	0.102554	0.918326	0.987552	1.57558	0.115256	0.698655	-0.268548	0.788301	0.978948	-2.32359	0.020232	0.70287	-0.56912	0.569329	0.976805	-0.48698	0.626318	0.977611	-1.224	0.221076	0.910333	-1.42377	0.154645	0.931091	-1.84805	0.06472
ENSG00000120675.6	DNAJC15	13:43023570:rs17553284:C_T	C/T	T	2438	0.0994544	T	0.232158	6.1567	8.66191e-10	2.45979e-08	-4.79455	1.72876e-06	6.80908e-05	-4.10117	4.24554e-05	0.00141524	1.30723	0.191259	0.626439	1.07697	0.281602	0.751329	0.579039	0.562616	0.914415	0.106723	0.915018	0.989135	0.523112	0.600944	0.963773	1.81233	0.0700579	0.799816	0.678176	0.497725	0.967926	0.132139	0.894885	0.999202	-1.62072	0.105207	0.869396	-0.205823	0.836946	0.996934	2.21976	0.026527
ENSG00000048462.11	TNFRSF17	16:11976565:rs393329:C_T	C/T	T	2439	0.246419	T	0.381099	-4.94116	8.29317e-07	1.30159e-05	5.44631	5.65824e-08	3.04538e-06	-0.325501	0.74483	0.923402	-2.19711	0.0281066	0.27729	2.53593	0.0112769	0.218729	0.181585	0.855923	0.980445	13.6468	6.48409e-41	3.33282e-37	1.12433	0.260984	0.902266	0.808724	0.418753	0.952596	1.79583	0.0726459	0.836722	0.693618	0.487988	0.96828	-0.679979	0.496582	0.956698	-0.506092	0.612838	0.988379	0.29386	0.76889
ENSG00000121716.20	PILRB	7:100348762:rs113979344:C_G	C/G	G	2440	0.231406	G	0.1875	-7.11493	1.46619e-12	6.69886e-11	4.00344	6.42934e-05	0.00149533	3.64553	0.000272432	0.00651303	-0.551608	0.581267	0.880812	2.02083	0.0434067	0.405886	-0.738101	0.460524	0.884895	0.0372337	0.970302	0.995095	-0.619433	0.535689	0.948949	-0.154996	0.876837	0.99689	0.792578	0.428101	0.965818	0.577686	0.563529	0.96964	1.70247	0.088795	0.847551	-1.7724	0.0764537	0.891137	-0.581198	0.561161
ENSG00000250312.8	ZNF718	4:126106:rs10009670:C_T	T/C	C	2437	0.967312	C	0.445014	-0.498351	0.618282	0.766885	1.21177	0.225718	0.57124	9.79763	2.95619e-22	2.76269e-19	-0.435854	0.662981	0.907517	4.29369	1.82618e-05	0.000827011	-1.48776	0.136945	0.718046	0.29369	0.76902	0.9686	-0.0209735	0.983269	0.998125	-0.703054	0.482089	0.961671	-0.887043	0.375144	0.957178	-1.10054	0.271206	0.952469	0.065615	0.94769	0.997086	1.4336	0.151815	0.931091	0.418861	0.675355
ENSG00000142794.18	NBPF3	1:21474853:rs7531217:G_A	A/G	G	2439	0.859554	G	0.220172	-4.61462	4.14246e-06	5.31641e-05	2.81707	0.00488554	0.054829	2.11265	0.0347319	0.2915	5.57863	2.69231e-08	2.88302e-06	-0.34595	0.72941	0.939994	-1.34912	0.177425	0.758076	-7.82403	7.56145e-15	2.77613e-12	-2.60695	0.00919114	0.526682	-1.76602	0.0775182	0.80782	-1.48389	0.137967	0.88737	6.83929	1.00289e-11	1.47281e-08	-0.0701902	0.944048	0.997086	-1.16201	0.245345	0.953106	0.233929	0.81506
ENSG00000198502.6	HLA-DRB5	6:32612634:rs9271256:A_G	G/A	A	2308	0.577116	A	0.154679	-9.97777	5.54027e-23	9.18613e-21	2.84799	0.0044386	0.0506987	-0.303461	0.761566	0.929032	-0.595588	0.551509	0.866397	-0.528473	0.597222	0.903796	1.83993	0.0659064	0.600125	-0.600216	0.548421	0.927386	2.01356	0.0441721	0.770685	0.775587	0.438073	0.954158	-0.797787	0.425077	0.965818	1.52335	0.127807	0.940919	0.741153	0.458676	0.954509	-17.8956	3.64283e-67	7.48967e-64	0.446437	0.655324
ENSG00000205464.12	ATP6AP1L	5:82276645:rs226199:G_C	G/C	C	2437	0.0319401	G	0.306524	6.77321	1.57399e-11	6.32056e-10	-1.90386	0.0570466	0.289456	2.06628	0.0389073	0.304658	0.745654	0.455948	0.82415	-0.00324092	0.997414	0.998969	1.85922	0.0631167	0.59647	-0.717077	0.473396	0.898861	-0.43593	0.662926	0.972865	0.0771018	0.938549	0.997748	-1.29922	0.193992	0.919047	-0.665041	0.506088	0.96828	-0.967917	0.333182	0.933416	0.563232	0.573329	0.988379	0.412551	0.679972
ENSG00000137944.18	KYAT3	1:88964737:rs1536259:A_G	G/A	A	2439	0.371764	G	0.475195	-20.3166	6.77132e-85	6.96092e-81	-5.57365	2.76935e-08	1.6268e-06	11.88	1.10756e-31	2.27714e-28	0.38818	0.697916	0.921354	-7.53804	6.68831e-14	2.54651e-11	-0.333529	0.738764	0.959749	-1.32513	0.185252	0.759023	1.84222	0.0655647	0.807192	1.97789	0.0480542	0.777877	2.70698	0.00683716	0.590566	-14.841	9.12715e-48	1.56378e-44	0.0356637	0.971554	0.997086	2.12247	0.0338991	0.83191	-2.03396	0.0420639
ENSG00000037474.15	NSUN2	5:6605158:rs506416:G_A	G/A	A	2438	0.10354	G	0.303733	0.0900262	0.928273	0.962677	-9.06485	2.49958e-19	6.58863e-17	6.08981	1.3099e-09	1.62239e-07	14.5262	6.51404e-46	3.34822e-42	-5.21665	1.97556e-07	1.63781e-05	-2.12236	0.0339083	0.517333	-1.26299	0.206713	0.776429	1.63702	0.101755	0.86616	-0.122886	0.902207	0.99689	0.917292	0.359081	0.955943	-1.07373	0.283051	0.952469	0.409313	0.682346	0.979968	0.285217	0.775502	0.995431	1.28364	0.199391
ENSG00000134202.11	GSTM3	1:109740350:rs1332018:G_T	G/T	T	2437	0.59326	G	0.439885	-6.79794	1.33036e-11	5.42703e-10	3.65215	0.000265545	0.00474748	0.986096	0.324184	0.711945	0.0602658	0.951949	0.991118	-1.6287	0.103506	0.553875	0.649353	0.516172	0.89769	-0.615577	0.538231	0.922039	-2.63832	0.00838478	0.52474	-2.00227	0.0453661	0.770262	1.16848	0.242726	0.933776	-1.42916	0.153086	0.940919	-0.943574	0.345481	0.935565	1.12516	0.260633	0.961194	0.42253	0.672676
ENSG00000165171.11	METTL27	7:73838913:rs10282443:G_A	G/A	A	2439	0.273808	G	0.264043	7.38881	2.02514e-13	1.03061e-11	-1.63685	0.10179	0.388998	-3.94126	8.33384e-05	0.00246184	-0.96984	0.332223	0.757429	0.912932	0.361369	0.808812	0.727048	0.467267	0.886675	-0.319331	0.749503	0.965828	-1.8271	0.0678066	0.81738	0.297454	0.766147	0.989273	-0.5885	0.556251	0.97415	-0.410141	0.681739	0.985609	0.646574	0.517969	0.956698	0.206893	0.836111	0.996934	-0.627002	0.530717
ENSG00000134160.13	TRPM1	15:31102119:rs3809579:C_T	C/T	T	2439	0.771884	C	0.424969	8.3041	1.64676e-16	1.18383e-14	-9.04312	3.02967e-19	7.59634e-17	4.74637	2.19104e-06	0.000115048	-0.338535	0.734989	0.929245	1.50284	0.133009	0.604211	2.05016	0.0404562	0.546959	-0.128431	0.897819	0.987122	0.501156	0.616307	0.964636	0.656604	0.511498	0.961671	-1.01152	0.311868	0.948099	-0.0414376	0.966951	0.999989	1.87513	0.0608949	0.821459	0.534924	0.592751	0.988379	-1.10197	0.270584
ENSG00000237651.6	C2orf74	2:61150884:rs1729652:A_G	G/A	A	2439	0.648226	G	0.423329	15.8712	4.68397e-54	4.37738e-51	-3.22434	0.00127934	0.016754	-0.947419	0.343519	0.726686	2.99286	0.00279153	0.0592782	1.65974	0.0970953	0.542248	-0.904123	0.36602	0.85386	-1.58733	0.112568	0.696029	-1.4801	0.138976	0.873803	0.210818	0.833047	0.992733	-0.194129	0.846091	0.992011	0.978337	0.328005	0.959061	-1.12486	0.260758	0.917278	-1.45291	0.146378	0.930107	-0.375972	0.706971
ENSG00000134201.12	GSTM5	1:109728085:rs11101996:T_C	T/C	C	2438	0.157137	C	0.382691	6.94339	4.89229e-12	2.12206e-10	-2.00878	0.0446708	0.252728	-1.76434	0.0777997	0.41418	0.3201	0.74892	0.933351	-5.96065	2.87717e-09	3.89175e-07	-0.633927	0.526188	0.901155	-1.06875	0.28529	0.827067	-1.05856	0.289908	0.911918	-0.300144	0.764093	0.988696	0.825658	0.409079	0.960695	-0.934319	0.350232	0.960398	1.51282	0.130456	0.892968	-1.5564	0.119743	0.912649	0.144968	0.884748
ENSG00000100376.12	FAM118A	22:45350945:rs5765271:T_G	G/T	T	2440	0.377001	T	0.132172	-8.92078	8.88761e-19	8.7014e-17	5.62392	2.07999e-08	1.3038e-06	2.0606	0.0394468	0.30651	-1.01926	0.308182	0.738142	8.90573	1.01369e-18	8.68392e-16	-2.19469	0.0282798	0.483593	-0.41213	0.68028	0.955576	-1.07014	0.284661	0.909669	1.48572	0.137483	0.845712	0.627757	0.530222	0.969247	-1.46508	0.143028	0.940919	-0.171276	0.864021	0.992325	-0.423443	0.672009	0.992	0.264479	0.791433
ENSG00000149089.13	APIP	11:34904791:rs1117050:C_T	C/T	T	2437	0.749545	T	0.332786	-3.24014	0.00121083	0.00693444	2.12389	0.0337797	0.214487	-1.11039	0.266941	0.664123	-5.80635	7.2171e-09	9.76208e-07	0.550602	0.581957	0.89678	0.0591472	0.95284	0.992019	0.377567	0.705786	0.958195	-1.12457	0.260881	0.902266	0.0975965	0.922261	0.997353	0.0977626	0.922129	0.996732	-0.794458	0.427006	0.96456	-0.205641	0.837088	0.992325	-0.272732	0.785082	0.996207	0.266817	0.789633
ENSG00000137860.12	SLC28A2	15:45276062:rs11639349:C_T	C/T	T	2439	0.560394	C	0.344608	-6.09822	1.24368e-09	3.40933e-08	3.82906	0.000131881	0.00270606	-2.088	0.0369019	0.299586	-0.920147	0.357587	0.772865	-0.30134	0.763181	0.9468	1.308	0.190998	0.765596	9.20007	7.46693e-20	5.11733e-17	-0.48585	0.627117	0.966242	-0.999239	0.317778	0.924104	0.980236	0.327067	0.955943	-0.485359	0.627465	0.978643	2.78841	0.00533794	0.58381	1.34659	0.178239	0.933875	0.527833	0.597663
ENSG00000162877.13	PM20D1	1:205813590:rs9438393:A_G	G/A	A	2439	0.356593	G	0.407544	6.17792	7.58937e-10	2.16719e-08	0.766153	0.443659	0.756259	-7.68751	2.16071e-14	6.17003e-12	4.74676	2.1868e-06	0.000124891	-5.73603	1.08924e-08	1.20402e-06	-1.30494	0.192035	0.765596	-19.8069	4.47641e-81	4.60175e-77	0.286623	0.774425	0.978763	0.0953095	0.924077	0.997533	-0.769635	0.441591	0.967715	-3.54453	0.00040072	0.286555	-0.544147	0.58639	0.967173	1.43565	0.15123	0.931091	0.900628	0.367875
ENSG00000228696.9	ARL17B	17:46709947:rs538628:G_C	G/C	C	2439	0.751585	C	0.199877	-1.93342	0.0533004	0.143399	4.10697	4.14109e-05	0.00102332	2.1207	0.0340475	0.289024	-0.376555	0.706537	0.925131	1.0336	0.301424	0.766709	0.962447	0.335921	0.847261	6.83052	1.06495e-11	2.10532e-09	-0.229532	0.818475	0.983404	-0.432424	0.665472	0.978291	-0.607235	0.543752	0.972266	-0.254386	0.799219	0.991838	-0.0209616	0.983278	0.997985	-0.071918	0.942673	0.999176	0.521983	0.60173
ENSG00000187688.15	TRPV2	17:16415618:rs3813769:T_C	T/C	C	2436	0.44269	C	0.302956	13.1394	3.77981e-38	1.94282e-35	2.37311	0.0177165	0.144201	0.865372	0.38692	0.758369	3.67791	0.000240251	0.00662139	1.85902	0.0631454	0.468676	2.73927	0.00620256	0.256074	-0.888034	0.37461	0.86199	0.695792	0.486625	0.943152	0.840566	0.400674	0.946326	1.2218	0.2219	0.926816	1.02687	0.304582	0.953978	0.503447	0.614696	0.969435	1.47894	0.139287	0.924617	0.241938	0.808849
ENSG00000238083.7	LRRC37A2	17:46212466:rs2696466:G_A	A/G	G	2432	0.0794958	G	0.386308	-8.7782	3.07033e-18	2.67483e-16	-1.14069	0.254112	0.600653	-1.16689	0.243368	0.645389	-0.879464	0.379237	0.785213	1.13708	0.255616	0.730514	1.71824	0.085881	0.650594	-1.38701	0.165566	0.750648	-0.911402	0.362174	0.93094	-0.327686	0.743178	0.985838	0.472605	0.636538	0.982067	1.67172	0.0947078	0.920707	1.26383	0.206414	0.909147	-0.148676	0.881822	0.996934	-1.01778	0.308885
ENSG00000185829.17	ARL17A	17:46187577:rs2696708:T_C	T/C	C	2433	0.855464	C	0.211467	-5.02965	5.2729e-07	8.56325e-06	-1.39974	0.16172	0.488679	0.870601	0.384058	0.756199	-2.62067	0.00883036	0.142282	1.87364	0.0610995	0.461162	-0.825344	0.409257	0.868523	0.752018	0.452113	0.892703	-2.41196	0.0159409	0.606935	-0.145299	0.884487	0.99689	-1.04757	0.294941	0.945931	1.8497	0.0644785	0.897735	-1.16577	0.243822	0.917278	-0.575552	0.564972	0.98615	-0.98903	0.322747
ENSG00000140623.13	SEPTIN12	16:4797523:rs1982515:T_C	C/T	T	2437	0.167099	C	0.473123	5.49527	4.30716e-08	8.90898e-07	-3.91831	9.16321e-05	0.00198561	2.25217	0.0244001	0.247309	0.852375	0.39409	0.794003	-1.63481	0.102219	0.552186	0.0607885	0.951533	0.991964	-1.40329	0.160658	0.746301	-0.407358	0.683781	0.973086	-1.07519	0.282394	0.916752	-0.598137	0.549804	0.973521	1.92115	0.0548293	0.876566	0.554096	0.579564	0.967148	1.21993	0.222611	0.944501	-0.148219	0.882183
ENSG00000142178.9	SIK1	21:43414945:rs3366:G_A	A/G	G	2365	0.153944	G	0.186258	-3.7181	0.0002054	0.00158761	2.1883	0.0287453	0.193234	1.13146	0.257976	0.65546	-1.84756	0.0647909	0.414567	4.78162	1.84589e-06	0.000114312	3.1526	0.00163856	0.0973663	1.26296	0.206727	0.776429	-0.536377	0.591748	0.963773	-2.22748	0.0260093	0.710501	-1.8283	0.0676313	0.836722	0.575373	0.565094	0.96964	0.603829	0.546015	0.961991	-0.430596	0.666802	0.992	1.25176	0.210782
ENSG00000144115.16	THNSL2	2:88168057:rs10469888:T_G	G/T	T	2440	0.324696	T	0.244877	4.96246	7.44133e-07	1.18416e-05	-3.26432	0.00111247	0.0149885	1.81304	0.0699485	0.399928	0.563246	0.573319	0.87589	-0.314341	0.753289	0.945666	-1.45498	0.145804	0.727603	-1.6505	0.0989696	0.678339	1.6224	0.104848	0.86616	-0.657222	0.5111	0.961671	0.0869845	0.930691	0.996854	-1.84332	0.0654035	0.899398	1.31488	0.188676	0.901654	-0.543496	0.586838	0.988379	0.379823	0.70411
ENSG00000166682.13	TMPRSS5	11:113711782:rs3863293:T_C	T/C	C	2439	0.562604	C	0.299098	2.95104	0.0031973	0.0152379	18.4531	2.84533e-71	4.87499e-68	10.3796	9.98438e-25	1.46628e-21	-3.83812	0.000127135	0.00378826	-16.531	2.91159e-58	2.99312e-54	10.2098	5.4136e-24	1.11304e-20	-0.702546	0.482406	0.899897	1.72152	0.0852843	0.833817	-0.50858	0.611093	0.974346	1.22819	0.219493	0.926816	-1.22251	0.221631	0.946172	7.56863	5.31645e-14	4.96846e-11	1.36936	0.171014	0.933629	0.747397	0.454896
ENSG00000172058.15	SERF1A	5:71011637:rs4976210:T_C	T/C	C	2431	0.00690634	T	0.266351	12.981	2.65637e-37	1.24125e-34	0.686442	0.4925	0.790317	1.26018	0.207727	0.608379	-1.34467	0.178857	0.6095	1.51493	0.129921	0.598918	0.341659	0.732637	0.958956	1.71179	0.087064	0.657817	-1.64221	0.100676	0.864178	0.0710156	0.943391	0.997748	-0.70928	0.478219	0.967926	1.21817	0.223277	0.946172	-1.1406	0.254151	0.917278	-0.613544	0.539574	0.98245	0.690899	0.489695
ENSG00000117226.12	GBP3	1:89006209:rs12146148:C_T	C/T	T	2439	0.100489	T	0.315088	8.80049	2.52887e-18	2.2411e-16	-6.61848	4.44824e-11	4.52752e-09	-7.15706	1.08624e-12	2.32636e-10	-6.52675	8.14993e-11	1.78258e-08	-0.161792	0.871483	0.971908	-7.68877	2.14004e-14	1.0476e-11	3.01577	0.00258977	0.174005	-0.429741	0.667422	0.973086	-14.6531	1.1746e-46	4.02495e-43	0.53074	0.595647	0.979424	1.89896	0.0576879	0.878652	-0.795946	0.426141	0.942766	-1.06301	0.287884	0.969777	1.14408	0.252703
ENSG00000255374.3	TAS2R43	12:11144225:rs34000114:C_T	C/T	T	2435	0.167819	T	0.482136	5.92664	3.53082e-09	8.98436e-08	-2.46167	0.0138981	0.122716	0.0370599	0.97044	0.992847	0.433628	0.664597	0.908787	-0.110166	0.912286	0.978049	-2.27818	0.0228024	0.449114	-2.66744	0.00769378	0.30524	-0.365373	0.714865	0.976276	0.820985	0.411735	0.950445	0.327981	0.742954	0.991247	0.162781	0.870704	0.997949	-0.401884	0.687805	0.980206	-0.242428	0.808469	0.996934	-0.97412	0.330094
ENSG00000169752.17	NRG4	15:76059363:rs2959852:C_G	G/C	C	2439	0.0905449	C	0.156212	10.1243	1.25608e-23	2.18856e-21	-1.20833	0.227037	0.573167	-9.14768	1.19468e-19	8.18753e-17	-0.212818	0.831487	0.960422	1.97747	0.0481014	0.423751	-0.213184	0.831201	0.975083	-1.46938	0.14186	0.732493	-2.90311	0.00372805	0.484105	-0.152997	0.878413	0.99689	-0.771535	0.440465	0.967638	-0.252826	0.800424	0.992213	0.00101938	0.999187	0.999818	-0.237606	0.812206	0.996934	-0.724909	0.468578
ENSG00000189366.9	ALG1L	3:126018778:rs3804587:C_T	C/T	T	2440	0.765884	T	0.285041	7.8538	5.99991e-15	3.78399e-13	-5.45233	5.47217e-08	2.96073e-06	-0.456641	0.64797	0.889846	-0.671426	0.502013	0.844907	0.8267	0.408488	0.828749	-0.660801	0.508803	0.893979	0.116183	0.907517	0.98884	0.406641	0.684307	0.973086	0.344509	0.730493	0.984663	-0.0375574	0.970044	0.998046	-0.0141279	0.988729	0.999989	1.92851	0.053908	0.814916	1.44393	0.148886	0.931091	-2.35159	0.0187724
ENSG00000064012.21	CASP8	2:201289197:rs6743068:A_G	G/A	A	2440	0.109743	A	0.281967	-7.77884	1.07227e-14	6.52247e-13	-6.71084	2.39848e-11	2.62302e-09	1.38937	0.164846	0.561193	-1.83434	0.0667248	0.419423	-0.9074	0.364285	0.810652	-0.674059	0.500338	0.892926	7.78692	1.00744e-14	3.57118e-12	15.6251	1.59756e-52	4.10572e-49	-0.51125	0.609223	0.974296	-14.6569	1.11503e-46	1.6375e-43	-0.000564901	0.999549	0.999989	0.288687	0.772846	0.985286	-1.14903	0.250658	0.955212	1.22907	0.219165
ENSG00000166796.12	LDHC	11:18412342:rs3740714:A_C	A/C	C	2440	0.333855	C	0.119057	-16.7619	9.10519e-60	1.17002e-56	4.34582	1.44451e-05	0.000426067	-0.947724	0.343364	0.726686	4.65414	3.42772e-06	0.000182575	0.678203	0.497708	0.86346	-1.17319	0.240835	0.800678	-4.459	8.60772e-06	0.000912241	1.55115	0.120995	0.873018	0.385595	0.699831	0.983814	2.17113	0.0300175	0.778029	-0.684688	0.493606	0.96828	-0.337713	0.735608	0.982068	1.42301	0.15486	0.931091	0.914926	0.360321
ENSG00000257218.6	GATC	12:120459756:rs35801170:C_T	C/T	T	2438	0.255498	C	0.334701	-10.9164	4.04583e-27	9.45253e-25	0.139066	0.889409	0.966663	1.57306	0.115835	0.492152	0.885489	0.375981	0.783854	0.140496	0.88828	0.973301	-0.0926552	0.926185	0.98829	1.66812	0.0954197	0.669474	0.215856	0.829118	0.98401	0.773269	0.439438	0.954158	-0.342896	0.731707	0.990524	0.57686	0.564087	0.96964	-0.932638	0.351099	0.938699	1.80384	0.0713796	0.891137	-0.684447	0.493758
ENSG00000128944.13	KNSTRN	15:40383242:rs7169404:G_T	G/T	T	2439	0.35823	T	0.126281	-6.70309	2.52711e-11	9.91554e-10	3.47875	0.000512609	0.00809444	8.28718	1.89134e-16	7.77718e-14	0.675957	0.499132	0.843404	4.05254	5.22535e-05	0.00205811	-1.60785	0.107998	0.682772	0.726235	0.467764	0.896601	-0.451849	0.651418	0.970519	-1.41021	0.158604	0.859268	0.251921	0.801123	0.992011	0.263506	0.792183	0.991572	-0.231022	0.817317	0.991727	-1.61272	0.106935	0.912649	-0.584113	0.559199
ENSG00000162782.16	TDRD5	1:179592019:rs76644806:C_T	C/T	T	2438	0.683949	T	0.273995	-5.51144	3.93377e-08	8.18606e-07	2.56882	0.0102636	0.0981486	2.03263	0.042198	0.316178	-3.59496	0.000330887	0.00888124	0.864485	0.387407	0.822383	1.93355	0.0532837	0.575963	0.756659	0.449327	0.892311	-0.458677	0.646507	0.969678	1.29861	0.194201	0.883242	-0.489917	0.624237	0.982067	0.482953	0.629173	0.978763	0.840062	0.400956	0.940572	-0.331303	0.740444	0.9921	-1.16297	0.244955
ENSG00000179344.16	HLA-DQB1	6:32660662:rs9273508:G_A	G/A	A	2230	0.129598	A	0.388117	8.01262	1.7936e-15	1.19729e-13	-0.340841	0.733255	0.908943	-0.83402	0.404359	0.772355	1.87936	0.060326	0.402442	-1.95598	0.0505921	0.428407	1.85337	0.0639622	0.59647	0.937146	0.348785	0.851866	-0.46186	0.644227	0.969678	-0.438759	0.660879	0.978086	0.464944	0.642017	0.982341	0.133507	0.893804	0.999202	1.13843	0.255065	0.917278	27.2274	3.80643e-141	1.9565e-137	0.154171	0.877489
ENSG00000115604.10	IL18R1	2:102315833:rs953934:C_T	C/T	T	2439	0.0385111	C	0.47827	11.9016	8.68306e-32	2.87942e-29	-0.382797	0.701904	0.896591	-4.41951	1.03259e-05	0.000413036	-0.419362	0.674988	0.913196	-0.0680323	0.945766	0.985937	14.7449	3.3838e-47	1.73928e-43	0.493329	0.621825	0.945698	-1.28917	0.197461	0.885808	0.184529	0.853614	0.993443	1.83244	0.067008	0.836722	-0.827255	0.408173	0.963884	-1.30089	0.193419	0.906869	0.689659	0.490474	0.980952	-2.43008	0.0151673
ENSG00000112599.9	GUCA1B	6:42198814:rs6907587:C_T	C/T	T	2360	0.481963	C	0.373941	-10.406	7.96425e-25	1.43636e-22	-10.6816	4.84381e-26	2.16497e-23	12.9305	5.32926e-37	1.52152e-33	3.28336	0.00104077	0.0248239	-1.5108	0.130973	0.60062	-0.319863	0.7491	0.963055	0.00302014	0.997591	0.999257	-0.186373	0.852168	0.984568	0.220145	0.825777	0.992733	0.592782	0.553384	0.973521	1.14192	0.253605	0.946172	-13.2744	7.79782e-39	1.60323e-35	0.518085	0.604447	0.988379	-0.262142	0.793235
ENSG00000183628.13	DGCR6	22:18909196:rs431289:T_C	C/T	T	2366	0.923667	T	0.311708	-6.50906	9.20502e-11	3.21863e-09	2.72059	0.00656427	0.0697835	1.799	0.0721465	0.404195	-0.211718	0.832345	0.960616	3.65607	0.000261705	0.00921344	1.65871	0.0973066	0.672253	-0.299841	0.764325	0.968119	0.294154	0.768666	0.978204	1.25534	0.209481	0.88991	-0.392846	0.694469	0.986975	-1.70374	0.0885615	0.919867	1.2777	0.20148	0.909147	-0.938785	0.347937	0.975667	0.0745702	0.940563
ENSG00000133433.10	GSTT2B	22:23924644:rs5760119:C_G	G/C	C	2436	1	G	0.411535	9.52322	3.90158e-21	5.34777e-19	0.449364	0.65321	0.876695	0.677306	0.498276	0.825243	-3.96712	7.48511e-05	0.00242735	-0.906609	0.364703	0.810652	-1.86166	0.0627714	0.59647	-0.806312	0.420142	0.884351	-2.35261	0.0187215	0.638055	-0.310932	0.755879	0.987314	-2.39611	0.0166453	0.690603	-0.406142	0.684674	0.986191	-0.0350539	0.97204	0.997086	-0.319446	0.749416	0.992906	0.362	0.717383
ENSG00000232629.9	HLA-DQB2	6:32663736:rs281863271:G_A	G/A	A	2180	0.195993	A	0.195642	-11.3221	6.45954e-29	1.61961e-26	-1.96397	0.049661	0.268971	0.291367	0.770799	0.931256	-2.54421	0.0110209	0.162781	0.370325	0.711177	0.936304	1.37035	0.170719	0.749354	-0.451386	0.651756	0.952428	0.0781635	0.937705	0.993712	-0.265616	0.79056	0.992219	0.165697	0.868411	0.992119	-2.29375	0.0218999	0.81191	-0.372111	0.709846	0.980557	2.09871	0.0359578	0.836474	-0.0805728	0.935789
ENSG00000136982.6	DSCC1	8:119857811:rs10955938:T_A	T/A	A	2438	0.0155712	A	0.165915	10.9093	4.36096e-27	9.96237e-25	-2.23721	0.0253627	0.180628	-1.50834	0.131596	0.518731	0.269762	0.787366	0.947014	0.1118	0.910991	0.977588	-0.939499	0.347568	0.850218	-0.491039	0.623443	0.945698	-0.962285	0.336002	0.929626	2.04518	0.0409444	0.759641	1.52621	0.127087	0.876108	-0.293734	0.768986	0.98901	1.32161	0.186424	0.90153	0.0790494	0.937	0.999176	-3.14732	0.00166766
ENSG00000150893.11	FREM2	13:38757586:rs34692381:C_T	C/T	T	2438	0.578197	T	0.384537	5.06661	4.35371e-07	7.18396e-06	-2.31544	0.0206716	0.158654	-4.86771	1.2013e-06	7.17984e-05	-0.937656	0.348514	0.769651	-6.90889	6.2137e-12	1.52088e-09	0.391168	0.695707	0.949399	-2.3889	0.0169746	0.411059	-0.129788	0.896745	0.990708	1.62942	0.103354	0.824271	0.591401	0.554307	0.973521	1.94985	0.0513093	0.874007	-0.28935	0.772338	0.985286	0.140039	0.888641	0.996934	-0.30634	0.759372
ENSG00000176681.14	LRRC37A	17:46212466:rs2696466:G_A	A/G	G	2432	0.0794958	G	0.386308	-6.78302	1.47316e-11	5.93884e-10	0.0789767	0.937058	0.983523	0.973811	0.330247	0.71805	-0.0464606	0.962947	0.993008	0.849958	0.395432	0.825557	2.78494	0.00539536	0.240089	0.0323065	0.97423	0.9963	-1.35586	0.175269	0.88003	0.375663	0.7072	0.984297	-0.114865	0.908562	0.995207	-0.729204	0.465947	0.96828	1.75933	0.0786481	0.843069	-0.178874	0.858052	0.996934	-1.03219	0.302088
ENSG00000182698.12	RESP18	2:219321934:rs6436136:C_T	T/C	C	2436	0.375878	T	0.290025	-7.77569	1.09927e-14	6.57007e-13	0.894108	0.371352	0.702598	0.353815	0.723509	0.916405	-0.622897	0.53341	0.858785	4.13699	3.63858e-05	0.00151018	1.79705	0.0724509	0.615262	-0.65228	0.514283	0.909604	-3.32084	0.000910727	0.274517	-0.990559	0.321999	0.925915	0.953164	0.340602	0.955943	-0.901037	0.367658	0.962712	2.15957	0.0309031	0.776226	-0.466724	0.64074	0.991301	-1.27305	0.203123
ENSG00000205809.9	KLRC2	12:10448707:rs35909400:T_C	T/C	C	2439	0.367915	C	0.144731	-6.33782	2.7676e-10	8.62149e-09	5.51934	3.763e-08	2.12548e-06	0.595034	0.551876	0.852432	0.254011	0.799508	0.949157	-1.12229	0.261852	0.735675	-0.518494	0.604161	0.926834	1.03613	0.300245	0.836077	-0.729543	0.46574	0.9395	0.103044	0.917937	0.99689	0.989117	0.322704	0.953001	-0.000750957	0.999401	0.999989	1.09118	0.2753	0.920707	0.174147	0.861764	0.996934	3.14248	0.00169537
ENSG00000197417.8	SHPK	17:3611304:rs62069928:C_T	C/T	T	2436	0.56501	T	0.227627	-11.8228	2.11785e-31	6.22042e-29	-2.2811	0.0226288	0.16848	-0.0197847	0.984217	0.997019	0.764522	0.444631	0.820906	-2.32016	0.0204144	0.297279	-0.494194	0.621214	0.932913	-1.41319	0.157727	0.743596	0.68086	0.496025	0.944737	-1.50446	0.132593	0.845712	0.021839	0.982578	0.998307	1.57195	0.116093	0.940755	-0.199421	0.84195	0.992325	2.57301	0.0101405	0.708588	1.14466	0.252461
ENSG00000176040.13	TMPRSS7	3:112011640:rs3749309:T_C	C/T	T	2440	0.367374	T	0.444057	-1.99614	0.0460296	0.12901	3.32272	0.000904624	0.0128269	4.76926	1.95817e-06	0.000105948	-5.51673	3.81842e-08	3.81878e-06	1.26561	0.205773	0.688366	2.04695	0.0407703	0.546959	7.92859	3.3444e-15	1.37522e-12	-0.424451	0.671275	0.973086	0.560827	0.574967	0.966871	1.6061	0.108382	0.861999	-0.625812	0.531497	0.96964	0.0398648	0.968204	0.997086	-0.521536	0.602041	0.988379	-1.3986	0.162061
ENSG00000177984.7	LCN15	9:136769006:rs11145876:A_G	G/A	A	2436	0.778971	A	0.236248	-6.69939	2.59138e-11	1.00148e-09	2.10065	0.0357748	0.222483	-0.910756	0.362514	0.74095	1.08349	0.278699	0.717084	3.60015	0.000324396	0.0113815	-0.367341	0.713397	0.95367	-1.96917	0.0490471	0.589713	0.902601	0.366827	0.931421	1.16464	0.24428	0.903907	0.368357	0.712639	0.987041	-1.28033	0.200552	0.946172	0.650866	0.515195	0.956698	-0.348798	0.727271	0.992	1.29751	0.194578
ENSG00000197020.11	ZNF100	19:21767600:rs6511291:T_C	T/C	C	2437	0.967368	T	0.450144	5.19823	2.17941e-07	3.86281e-06	-6.23298	5.37763e-10	4.72496e-08	-5.04561	4.85464e-07	3.24063e-05	0.262001	0.793343	0.947822	-4.32385	1.59509e-05	0.000738626	-0.148824	0.881705	0.98283	-8.99117	4.79597e-19	3.08141e-16	-1.5841	0.1133	0.872533	-0.330388	0.741135	0.985838	-0.880574	0.378635	0.957178	-1.67531	0.0940012	0.919867	0.143534	0.88588	0.994686	0.660028	0.509298	0.980952	0.801305	0.423033
ENSG00000160221.18	GATD3A	21:44092213:rs3788104:G_A	G/A	A	2438	0.285086	A	0.186423	-6.3713	2.2341e-10	7.04494e-09	1.33707	0.181326	0.517499	1.23274	0.21779	0.617835	0.286329	0.77465	0.941145	1.48907	0.136598	0.61027	0.187602	0.851204	0.979689	-0.174503	0.861485	0.983798	-0.308806	0.757496	0.977339	-0.581596	0.560893	0.966421	-0.974223	0.330043	0.955943	-0.351325	0.725375	0.98901	0.356098	0.721798	0.980557	1.13151	0.257953	0.958815	-0.181235	0.856198
ENSG00000237541.4	HLA-DQA2	6:32623671:rs9271605:G_A	G/A	A	2309	0.289117	A	0.315071	-4.90129	1.01834e-06	1.57185e-05	6.81626	1.18898e-11	1.38894e-09	1.35083	0.176882	0.57574	0.563317	0.573274	0.87589	-0.408187	0.683174	0.928254	10.1378	1.16782e-23	2.00086e-20	-2.34861	0.0189276	0.426972	-1.14035	0.254261	0.898213	2.13927	0.0325189	0.738024	1.94394	0.052024	0.807547	-1.37843	0.168204	0.941281	-0.754815	0.450437	0.950647	25.0482	1.13739e-122	3.89745e-119	0.929007	0.352983
ENSG00000156253.7	RWDD2B	21:29017301:rs7275747:A_G	A/G	G	2439	0.872571	A	0.253793	5.38652	7.87246e-08	1.5415e-06	1.02792	0.304091	0.645523	-2.25607	0.0241546	0.245608	-0.718659	0.47242	0.833009	-0.00108571	0.999134	0.999814	0.427133	0.66932	0.943583	-0.949357	0.342534	0.851095	1.63565	0.102042	0.86616	0.858082	0.390932	0.946326	-0.757385	0.448893	0.967926	-0.958976	0.337666	0.959061	-0.797743	0.425097	0.942766	-0.540061	0.589205	0.988379	-1.16406	0.244515
ENSG00000228570.7	NUTM2E	10:79817858:rs10885307:G_T	G/T	T	2429	0.163594	G	0.401811	5.39178	7.65083e-08	1.50672e-06	-3.23909	0.00121532	0.0161415	0.139963	0.888701	0.967922	1.80166	0.0717238	0.426982	-2.14878	0.0317503	0.37048	-0.108119	0.91391	0.986446	0.143462	0.885937	0.985397	0.847637	0.396724	0.93276	1.07213	0.283766	0.916752	0.233375	0.81549	0.992011	-0.47927	0.63179	0.978763	0.194243	0.846002	0.992325	-0.36739	0.71336	0.992	0.464108	0.642612
ENSG00000151360.10	ALLC	2:3580793:rs2071639:C_A	C/A	A	2439	0.706035	A	0.121976	-7.75699	1.26891e-14	7.49678e-13	2.29844	0.021621	0.16295	0.00972495	0.992242	0.99794	-8.48901	3.56677e-17	1.74602e-14	2.50993	0.0121399	0.227319	-0.625925	0.531423	0.902085	-0.671234	0.502135	0.906718	0.614043	0.539244	0.948949	-0.140816	0.888027	0.99689	0.502672	0.61524	0.982067	-1.98587	0.0471598	0.868863	0.858197	0.390868	0.940572	0.768617	0.442195	0.980952	-0.585018	0.55859
ENSG00000188312.14	CENPP	9:92325922:rs7860297:A_G	A/G	G	2437	0.288719	G	0.173369	-11.3837	2.73982e-29	7.22188e-27	3.72367	0.000200804	0.0038016	4.03196	5.70156e-05	0.00178695	0.905754	0.365156	0.77641	-0.59227	0.553725	0.888587	-0.506246	0.61273	0.929061	-2.04451	0.0410102	0.564581	1.6957	0.0900703	0.848901	0.600781	0.548042	0.966421	0.0142869	0.988602	0.998353	-0.103481	0.91759	0.999202	-1.88396	0.059689	0.820788	1.6708	0.094889	0.906371	1.1973	0.231306
ENSG00000013725.14	CD6	11:61008737:rs11230563:C_T	C/T	T	2438	0.264158	T	0.347006	11.72	6.69934e-31	1.86133e-28	0.508714	0.610999	0.854914	-8.45486	4.74321e-17	2.32191e-14	4.16828	3.17624e-05	0.00115786	0.787849	0.430862	0.840138	-0.335322	0.737411	0.959749	0.270845	0.786533	0.971098	-1.31866	0.187405	0.885808	0.671153	0.502186	0.961671	0.362505	0.717006	0.987505	0.144275	0.885295	0.999202	-1.13275	0.25743	0.917278	-0.598126	0.549812	0.98245	1.82398	0.0682771
ENSG00000187624.9	C17orf97	17:409857:rs11150882:G_A	G/A	A	2309	0.586833	A	0.25812	0.282952	0.777239	0.875533	4.90604	9.94245e-07	4.2765e-05	4.51458	6.66378e-06	0.000284248	1.27341	0.202999	0.641414	0.298256	0.765534	0.9468	0.0375978	0.970012	0.995173	-0.943411	0.34557	0.851866	-1.80372	0.0714053	0.817939	-0.622803	0.533476	0.962648	0.875347	0.381476	0.957928	-1.49791	0.134295	0.940919	-0.784246	0.432977	0.943322	0.0427937	0.96587	0.999176	-1.11608	0.264504
ENSG00000197253.13	TPSB2	16:1227472:rs2745145:A_G	A/G	G	2433	0.920651	A	0.284012	11.3259	5.14546e-29	1.32238e-26	-1.43883	0.150328	0.472471	0.788393	0.430543	0.789368	2.34987	0.0188599	0.221323	-1.44478	0.148649	0.624626	0.213142	0.831234	0.975083	1.38194	0.167117	0.753493	1.10376	0.269808	0.902909	0.480832	0.63068	0.978086	1.08148	0.279589	0.945931	0.104973	0.916406	0.999202	-0.482804	0.629278	0.971616	-0.255412	0.798427	0.996934	-0.483339	0.628899
ENSG00000108379.10	WNT3	17:46830897:rs9904865:T_C	T/C	C	2438	0.718628	C	0.341263	-4.5759	4.97986e-06	6.22786e-05	2.20569	0.0274987	0.18871	2.13595	0.032783	0.284396	3.63904	0.000279347	0.00757702	5.99274	2.36969e-09	3.29194e-07	5.25747	1.58766e-07	1.49735e-05	-1.47661	0.139909	0.730082	1.28906	0.197498	0.885808	0.884082	0.376739	0.946326	-9.56775	2.57709e-21	2.03788e-18	1.42547	0.15415	0.940919	1.20203	0.229468	0.913714	0.0960474	0.923491	0.999176	1.8932	0.05845
ENSG00000134765.9	DSC1	18:31156906:rs2118343:C_G	C/G	G	2440	0.824443	C	0.352049	-15.4945	1.02175e-51	8.75302e-49	-0.694068	0.487706	0.787933	8.11277	7.75997e-16	2.84902e-13	0.412705	0.679859	0.91475	-5.39177	7.64833e-08	7.14771e-06	1.42422	0.154512	0.734004	0.261181	0.793976	0.972411	2.41431	0.0158381	0.605264	-0.608058	0.543206	0.965283	-0.540615	0.588822	0.977769	-2.37692	0.0175348	0.80482	-0.174819	0.861236	0.992325	-1.34779	0.177851	0.933875	1.36546	0.172234
ENSG00000196275.14	GTF2IRD2	7:74726591:rs810366:C_G	G/C	C	2436	0.710485	C	0.20587	-6.81031	1.2229e-11	5.08965e-10	1.57055	0.116416	0.415253	1.19323	0.232895	0.633818	-1.94603	0.0517664	0.371556	0.0887192	0.929312	0.979495	-0.408886	0.682659	0.949113	0.542345	0.58763	0.937565	0.588559	0.556212	0.955046	-1.53984	0.12373	0.836803	0.37234	0.709673	0.986975	0.000957818	0.999236	0.999989	-0.680958	0.495963	0.956698	1.30717	0.19128	0.940984	-0.490218	0.624024
ENSG00000228716.7	DHFR	5:80655314:rs408626:T_C	T/C	C	2432	0.590559	C	0.429276	-9.5054	4.60894e-21	6.15323e-19	3.56969	0.000364331	0.00608995	4.39382	1.16162e-05	0.000461061	-1.61578	0.106272	0.500432	-0.794085	0.427223	0.838685	-1.02256	0.306615	0.833022	6.87824	7.68053e-12	1.62033e-09	1.61165	0.107168	0.86616	-1.27608	0.202051	0.886653	-0.70119	0.483252	0.967926	-0.449851	0.652858	0.981663	-0.692601	0.488626	0.956698	-0.684854	0.493501	0.980952	-0.986109	0.324178
ENSG00000006282.21	SPATA20	17:50547162:rs9890200:A_C	A/C	C	2439	0.186793	C	0.358754	4.49581	7.25511e-06	8.71292e-05	-4.12151	3.88982e-05	0.000975302	1.03336	0.30154	0.695028	-4.58646	4.73648e-06	0.000234091	-2.91165	0.00362792	0.0979738	1.11208	0.266214	0.822215	0.115053	0.908412	0.988995	-1.18814	0.234894	0.89069	0.288769	0.772782	0.989273	0.832488	0.405215	0.959332	-0.566497	0.571108	0.970331	-0.984469	0.324983	0.9334	-0.443407	0.657511	0.992	-1.71229	0.0869702
ENSG00000188234.13	AGAP4	10:46027442:rs1197101009:T_G	T/G	G	2364	0.834636	G	0.439298	6.4276	1.56336e-10	5.08587e-09	-1.86911	0.0617311	0.302436	-1.31385	0.189024	0.590549	0.882765	0.377453	0.784199	-1.608	0.107969	0.563993	-0.512884	0.60808	0.928974	2.34752	0.0189812	0.426972	1.71588	0.0863144	0.836298	1.70096	0.089082	0.819213	13.4127	1.38222e-39	1.77616e-36	0.072183	0.942462	0.999202	-0.192042	0.847725	0.992325	-1.00165	0.316614	0.975095	-0.650898	0.515176
ENSG00000152348.16	ATG10	5:82075936:rs12108833:A_G	G/A	A	2313	0.0638378	G	0.256593	7.58162	4.91193e-14	2.72944e-12	-1.36505	0.172371	0.503379	-0.066354	0.947102	0.983336	-0.298183	0.76559	0.938192	1.47321	0.14083	0.614057	-0.0786874	0.937288	0.990269	-1.25262	0.21047	0.779826	-1.1218	0.262064	0.902415	-0.44294	0.657851	0.978086	0.466397	0.640976	0.982067	-1.09873	0.272	0.952469	-0.973476	0.330419	0.933416	-1.15741	0.247223	0.95436	0.944101	0.345217
ENSG00000125618.17	PAX8	2:113235767:rs7589901:A_C	C/A	A	2439	0.759789	C	0.365109	-6.68532	2.84724e-11	1.08809e-09	0.148736	0.881774	0.964068	0.0289689	0.976892	0.994101	0.993613	0.32051	0.748417	0.682348	0.495084	0.86346	-0.820723	0.411885	0.869159	-1.13588	0.256119	0.814734	1.26465	0.206119	0.889645	1.55347	0.12044	0.833192	-0.69797	0.485263	0.967926	-0.140326	0.888414	0.999202	0.0475204	0.962102	0.997086	-0.0497645	0.960314	0.999176	-0.283307	0.776966
ENSG00000136235.16	GPNMB	7:23253479:rs199348:C_A	A/C	C	2440	0.933028	A	0.404713	-4.6867	2.92948e-06	3.92634e-05	0.408838	0.682694	0.888255	0.750479	0.453039	0.802906	-1.15019	0.250179	0.68987	1.09272	0.274623	0.746069	1.38388	0.166523	0.746261	0.642916	0.520339	0.913214	-1.7861	0.074208	0.819961	-0.251357	0.80156	0.992733	3.2347	0.001234	0.362442	1.5811	0.113984	0.940755	-1.33076	0.183391	0.90153	-0.312695	0.754539	0.993455	-0.97787	0.328235
ENSG00000170074.19	FAM153A	5:177754013:rs11249686:A_G	A/G	G	2439	0.0405387	A	0.447109	-4.79524	1.72277e-06	2.44407e-05	2.20811	0.0273297	0.187926	7.56822	5.33284e-14	1.40568e-11	1.05292	0.292483	0.726873	2.17788	0.0295108	0.35607	0.146391	0.883624	0.983574	-1.5075	0.131813	0.71922	-0.392759	0.694532	0.973543	-0.967754	0.333263	0.930063	0.474304	0.635326	0.982067	-0.819497	0.412583	0.963884	0.0662778	0.947162	0.997086	1.44257	0.14927	0.931091	0.71583	0.474165
ENSG00000128408.9	RIBC2	22:45413743:rs2272804:C_A	C/A	A	2440	0.382682	A	0.419262	5.80496	7.27524e-09	1.74335e-07	1.72159	0.08527	0.355909	-2.56191	0.0104694	0.148196	1.48066	0.138826	0.555199	-1.98265	0.0475191	0.422348	-0.735448	0.462137	0.885413	0.560411	0.575251	0.935043	-1.97009	0.0489417	0.780826	0.456245	0.648254	0.978086	-1.26721	0.205203	0.923959	-0.498219	0.618374	0.975794	0.174904	0.861169	0.992325	-0.315632	0.752309	0.992906	0.227994	0.81967
ENSG00000128891.15	CCDC32	15:40554416:rs11637245:C_T	T/C	C	2437	0.219163	T	0.446656	0.85314	0.393666	0.576298	4.39883	1.13521e-05	0.00034629	5.75144	9.95793e-09	1.06633e-06	-0.203217	0.838983	0.962654	2.02211	0.0432742	0.405886	-0.904009	0.36608	0.85386	6.10778	1.17266e-09	1.62904e-07	-0.982504	0.325949	0.929626	0.545549	0.585426	0.968188	-0.735445	0.462139	0.967926	1.05296	0.292465	0.952469	1.57206	0.116066	0.880906	-0.615498	0.538284	0.98245	0.73129	0.464673
ENSG00000188199.10	NUTM2B	10:79686046:rs2983793:A_G	A/G	G	2438	0.192121	G	0.40361	4.71431	2.56214e-06	3.46563e-05	-0.898825	0.368835	0.701516	-1.16061	0.245914	0.645389	0.0641206	0.94888	0.9897	-4.4721	8.10115e-06	0.000412276	-1.83647	0.0664096	0.600125	1.23389	0.217362	0.783811	0.961248	0.336523	0.929626	1.2596	0.207934	0.889493	0.0746605	0.940491	0.997696	-1.39095	0.164367	0.940919	-0.327711	0.743158	0.982495	-0.21008	0.833623	0.996934	-2.11391	0.0346247
ENSG00000143194.13	MAEL	1:166986075:rs7551881:G_T	G/T	T	2438	0.455297	T	0.360541	6.8809	7.5372e-12	3.22843e-10	-2.60416	0.00926586	0.0914137	0.241281	0.809357	0.944212	-0.242353	0.808527	0.953164	-0.683319	0.49447	0.86346	2.12746	0.0334817	0.514899	0.0411623	0.96717	0.994151	-0.439987	0.659985	0.972292	0.529623	0.596421	0.971116	-1.59138	0.111654	0.861999	0.532053	0.594738	0.973242	-1.9158	0.0555075	0.814916	0.927341	0.353841	0.976261	1.32095	0.186641
ENSG00000136104.20	RNASEH2B	13:50910309:rs9535526:C_T	C/T	T	2438	0.932821	C	0.401354	-9.20566	7.1027e-20	8.02371e-18	1.61738	0.105926	0.396573	-0.00554813	0.995574	0.998488	-0.101489	0.919171	0.984802	0.887638	0.374823	0.815283	-0.753819	0.451031	0.884895	1.05887	0.289763	0.830871	1.9279	0.0539831	0.780925	-2.1877	0.0287861	0.71837	0.558732	0.576396	0.976891	-0.354518	0.722982	0.98901	1.49037	0.136256	0.892968	1.79491	0.0727927	0.891137	1.54188	0.123234
ENSG00000111671.9	SPSB2	12:6873183:rs6489739:A_C	A/C	C	2438	0.62194	C	0.288556	-3.53376	0.000417326	0.00290265	1.52736	0.126802	0.432079	6.62193	4.34779e-11	6.98364e-09	-0.470328	0.638163	0.902134	1.73868	0.0822183	0.509466	0.0224422	0.982097	0.995873	-1.42202	0.155148	0.742516	1.69239	0.0907001	0.853062	-1.40409	0.160419	0.862503	0.343201	0.731477	0.990524	0.0570391	0.954519	0.999202	1.42549	0.154145	0.90153	1.32546	0.185143	0.938843	-0.676502	0.498786
ENSG00000019186.10	CYP24A1	20:54173204:rs2248137:C_G	C/G	G	2440	0.646706	G	0.415984	9.38216	1.43018e-20	1.77136e-18	2.10365	0.0355109	0.221378	-0.585755	0.558094	0.854013	-0.258996	0.79566	0.947848	-0.0982815	0.921717	0.979061	-4.72063	2.48439e-06	0.000204316	0.417387	0.676432	0.955576	-0.382686	0.701986	0.974653	0.333656	0.738668	0.985274	0.864355	0.387478	0.95889	-0.938535	0.348063	0.959545	-0.464059	0.642647	0.973406	0.773915	0.439056	0.980952	-0.77839	0.436415
ENSG00000065621.15	GSTO2	10:104279427:rs156697:A_G	A/G	G	2437	0.167354	G	0.34961	6.55464	6.78617e-11	2.43922e-09	-3.65003	0.000267734	0.0047783	-1.52868	0.126475	0.51045	-0.173535	0.862246	0.968047	-1.55952	0.119003	0.583384	-0.573383	0.566439	0.914855	-1.78928	0.0736934	0.640657	-1.00974	0.31272	0.922558	-0.728225	0.466546	0.960713	0.407812	0.683448	0.985668	0.17235	0.863177	0.996862	0.18788	0.850987	0.992325	0.664671	0.506324	0.980952	0.665205	0.505982
ENSG00000214026.11	MRPL23	11:1956322:rs12812:G_A	G/A	A	2365	0.767489	A	0.167019	4.45499	8.78094e-06	0.000103177	-2.47795	0.0132833	0.118948	0.218418	0.827122	0.950541	0.100023	0.920335	0.984802	0.627849	0.530164	0.879718	2.45993	0.0139675	0.357785	0.218987	0.826679	0.978756	-0.333912	0.738476	0.97654	0.241538	0.809159	0.992733	-0.729584	0.465717	0.967926	0.35088	0.72571	0.98901	-2.90992	0.00364903	0.564802	1.17425	0.240412	0.951918	1.38139	0.16729
ENSG00000177414.13	UBE2U	1:64252994:rs1095177:C_T	T/C	C	2434	0.627836	C	0.357847	-14.5196	7.16452e-46	4.91008e-43	-1.49176	0.135892	0.446193	-5.30159	1.25151e-07	9.97325e-06	0.883194	0.377219	0.784199	-0.753316	0.451333	0.849149	0.099937	0.920403	0.987674	-2.64528	0.00821504	0.312589	0.155958	0.876079	0.987034	0.257944	0.796472	0.992733	0.653866	0.51326	0.968704	1.11114	0.266616	0.952469	-0.670757	0.502439	0.956698	1.54565	0.12232	0.912649	-0.497472	0.618901
ENSG00000182993.5	C12orf60	12:14803998:rs11830399:G_C	C/G	G	2439	0.172089	G	0.427224	-4.31425	1.66537e-05	0.000180591	0.241584	0.809123	0.937638	0.889375	0.373889	0.748215	-0.480251	0.631092	0.900364	-0.417268	0.676519	0.928115	-0.464166	0.64257	0.938501	-0.378937	0.704768	0.958195	0.667216	0.504697	0.945155	0.0265812	0.978796	0.997748	0.279132	0.780167	0.991538	-0.443865	0.657179	0.982376	1.04407	0.296558	0.924246	-0.698535	0.48491	0.980952	-1.59949	0.10984
ENSG00000204525.16	HLA-C	6:31270836:rs9264647:G_A	G/A	A	2235	0.527333	A	0.319687	-6.7231	2.25216e-11	8.90471e-10	1.48702	0.137152	0.448591	-0.576243	0.564509	0.855543	0.650155	0.515659	0.850997	-1.93734	0.0528297	0.431244	-0.290217	0.771677	0.967388	-0.423329	0.672096	0.95502	-0.012418	0.990093	0.999734	-0.918247	0.358589	0.945301	-0.729597	0.465713	0.967926	-1.67311	0.0944458	0.919867	1.63912	0.101328	0.862886	-2.56823	0.0102866	0.708588	0.774497	0.438719
ENSG00000162836.12	ACP6	1:147646379:rs12045115:C_T	C/T	T	2438	0.933684	T	0.418786	8.90607	1.0112e-18	9.71506e-17	-2.49165	0.0127813	0.115404	-0.636087	0.524779	0.838931	-1.81407	0.0697894	0.42369	0.0166567	0.986712	0.995524	6.64007	3.85319e-11	1.01566e-08	1.34525	0.178671	0.756702	-1.57138	0.116224	0.872533	2.16214	0.0307048	0.727294	-2.64131	0.00831146	0.617104	-1.30534	0.1919	0.946155	0.337815	0.735531	0.982068	-2.59085	0.00963112	0.708588	0.59956	0.548856
ENSG00000164346.10	NSA2	5:74817010:rs72764669:G_C	G/C	C	2440	0.180746	C	0.120082	-11.8448	1.64782e-31	4.98223e-29	4.3825	1.22299e-05	0.000367611	-2.32138	0.0203485	0.222771	5.99345	2.35916e-09	3.73111e-07	0.284289	0.776213	0.949066	-0.388966	0.697335	0.949738	-0.483646	0.628681	0.947944	0.187156	0.851554	0.984568	0.670553	0.502569	0.961671	0.0988668	0.921252	0.996337	-2.59084	0.00963131	0.779412	-0.461771	0.644287	0.97367	-1.70467	0.0883843	0.90315	-1.60549	0.108516
ENSG00000242441.8	GTF2A1L	2:48595242:rs2140551:G_A	A/G	G	2439	0.38962	G	0.445264	2.1773	0.0295538	0.0924415	-2.11985	0.0341193	0.215711	-5.0898	3.85819e-07	2.64414e-05	-1.99842	0.0457824	0.351375	-0.317547	0.750856	0.945397	-0.604975	0.545252	0.904382	1.27934	0.200899	0.774077	2.71821	0.0066101	0.51977	0.0118943	0.990511	0.998875	0.941192	0.3467	0.955943	0.613836	0.539381	0.96964	0.334148	0.738297	0.982068	1.45909	0.14467	0.930107	1.52231	0.12806
ENSG00000277149.5	TYW1B	7:72771972:rs59973580:G_A	G/A	A	2431	0.611149	A	0.199301	-8.93446	7.90392e-19	7.88857e-17	7.46971	1.11477e-13	1.56985e-11	-0.653805	0.5133	0.830979	2.89866	0.00378122	0.0766685	-1.11593	0.264565	0.737253	-1.34545	0.178604	0.758579	-0.703072	0.482078	0.899897	2.52457	0.0116474	0.567281	0.456897	0.647786	0.978086	2.72745	0.00642859	0.590566	1.75424	0.0795148	0.914331	-1.02846	0.303837	0.925952	1.81192	0.0701214	0.891137	0.182346	0.855326
ENSG00000184984.9	CHRM5	15:33985176:rs11856529:A_G	A/G	G	2440	0.0358515	G	0.382787	3.62407	0.000295939	0.00217304	17.4492	2.42964e-64	3.56809e-61	2.7569	0.00587863	0.100721	0.994609	0.320025	0.748289	-7.61199	3.83348e-14	1.5157e-11	4.74143	2.24455e-06	0.000186081	0.613906	0.539335	0.922179	0.79703	0.425511	0.93738	-2.08781	0.0369185	0.742705	0.256855	0.797312	0.992011	-0.75159	0.45237	0.967928	-0.620325	0.535102	0.959253	-1.10782	0.268047	0.963399	-0.475061	0.634786
ENSG00000142675.18	CNKSR1	1:26170849:rs8768:A_C	C/A	A	2438	0.54363	A	0.241797	5.38655	7.87152e-08	1.5415e-06	-1.81618	0.0694656	0.320947	-0.471047	0.637649	0.886444	1.49437	0.135209	0.552227	-0.869311	0.384763	0.821697	-0.343722	0.731085	0.958176	0.0190662	0.98479	0.99724	-0.88464	0.376438	0.931421	1.08968	0.275962	0.915011	0.249685	0.802852	0.992011	-0.0327355	0.973888	0.999989	0.0496482	0.960407	0.997086	0.259842	0.795007	0.996934	0.0955459	0.923889
ENSG00000108592.17	FTSJ3	17:63839024:rs894414:T_C	T/C	C	2440	0.376085	T	0.40082	-8.47099	4.14486e-17	3.2037e-15	-1.85892	0.0631597	0.305544	3.7889	0.000154985	0.00407479	-1.03186	0.30224	0.732617	0.81537	0.41494	0.831546	0.635224	0.525342	0.90109	0.907422	0.364274	0.858178	-0.0899654	0.928322	0.991958	-0.533854	0.593492	0.971116	-0.689868	0.490343	0.967926	0.204152	0.838251	0.993773	-0.560195	0.575398	0.967148	-0.569579	0.569016	0.988379	-0.3261	0.744377
ENSG00000162620.16	LRRIQ3	1:74198025:rs11806946:G_A	G/A	A	2439	0.745848	A	0.48565	4.65534	3.40812e-06	4.46881e-05	-2.48288	0.0130994	0.117506	-0.484566	0.628027	0.882334	-0.826917	0.408365	0.801374	0.225253	0.821801	0.958162	0.250265	0.802403	0.971342	-0.736603	0.461435	0.89522	-0.551524	0.581325	0.9627	1.31203	0.189635	0.882224	-0.86808	0.385436	0.958694	0.076619	0.938933	0.999202	-0.0701443	0.944085	0.997086	-0.880876	0.378472	0.978555	0.5388	0.590074
ENSG00000182600.9	SNORC	2:232874968:rs778339:C_T	T/C	C	2440	0.966427	T	0.401639	-4.66014	3.33025e-06	4.38347e-05	6.9549	4.51525e-12	5.4608e-10	-0.717913	0.47288	0.812367	1.39357	0.163574	0.588439	5.93951	3.26751e-09	4.14691e-07	-0.809846	0.418108	0.872869	-1.1645	0.244337	0.806125	3.28156	0.00104692	0.275958	-0.188864	0.850215	0.993443	0.573187	0.566571	0.976564	0.345708	0.729592	0.98901	1.19229	0.233264	0.913731	0.0237246	0.981074	0.999176	0.570616	0.568312
ENSG00000187824.8	TMEM220	17:10717484:rs452038:G_T	G/T	T	2437	0.347511	T	0.455273	2.94921	0.00321625	0.015307	0.0510488	0.959291	0.989766	-8.184	4.37641e-16	1.66628e-13	4.73594	2.30578e-06	0.000129179	1.61707	0.105992	0.559055	-0.44561	0.655918	0.941162	-1.02545	0.305251	0.839495	0.500639	0.61667	0.964636	-1.10318	0.270057	0.914243	-0.725403	0.468275	0.967926	-0.183631	0.854319	0.994907	1.83753	0.0662531	0.821459	0.61011	0.541846	0.98245	-1.70649	0.0880436
ENSG00000203666.12	EFCAB2	1:244970360:rs61844237:G_C	C/G	G	2426	0.515675	C	0.487428	-7.92021	3.5799e-15	2.30008e-13	4.45269	8.86489e-06	0.000278688	-1.13816	0.255167	0.653715	1.26625	0.205546	0.641951	0.374818	0.707828	0.935681	-1.86392	0.0624546	0.59647	-0.664462	0.506458	0.90894	1.35862	0.174394	0.879957	-2.00442	0.0451363	0.770262	1.04073	0.298105	0.946923	0.423481	0.671982	0.983524	-1.51782	0.12919	0.892968	0.0685439	0.945358	0.999176	2.6133	0.00902285
ENSG00000183060.15	LYSMD4	15:99733412:rs11631604:T_C	T/C	C	2430	0.49847	T	0.340947	2.36989	0.0178714	0.0619623	-6.13958	9.63783e-10	7.86324e-08	-0.813611	0.415948	0.778945	2.74992	0.00600517	0.109845	0.471195	0.637544	0.9159	-0.887496	0.3749	0.856397	1.26261	0.20685	0.776429	1.80403	0.0713507	0.817939	1.3684	0.171313	0.872693	0.60652	0.544227	0.972266	0.133646	0.893694	0.999202	-0.404639	0.685779	0.980206	0.632185	0.527326	0.980952	0.724652	0.468735
ENSG00000134962.7	KLB	4:39454122:rs17510142:G_A	G/A	A	2440	0.00887742	A	0.198156	9.93892	7.62296e-23	1.24387e-20	-0.472059	0.636927	0.868643	0.588081	0.556532	0.853012	-4.83406	1.42106e-06	8.85365e-05	1.04777	0.294849	0.761338	-0.465772	0.64142	0.938501	1.92972	0.0537576	0.600683	-1.19608	0.231782	0.89069	-1.86214	0.0627034	0.793752	-0.831036	0.406035	0.959456	-1.27277	0.203223	0.946172	0.384102	0.700937	0.980557	-0.502454	0.615394	0.988379	-1.75246	0.0798202
ENSG00000115602.17	IL1RL1	2:102314488:rs12712135:A_G	A/G	G	2440	0.0315933	A	0.477664	6.79001	1.40376e-11	5.68137e-10	-2.27923	0.0227394	0.168658	-4.80705	1.62501e-06	9.07884e-05	1.10614	0.268776	0.706743	-2.12828	0.033414	0.37664	10.6814	4.65019e-26	1.1951e-22	-0.855842	0.39217	0.873944	-1.29224	0.196396	0.885808	1.06737	0.285911	0.916752	1.95459	0.0507456	0.805055	-1.37617	0.168894	0.94162	-0.445952	0.655671	0.974655	0.137462	0.890677	0.996934	-1.38962	0.164771
ENSG00000241186.10	TDGF1	3:46577748:rs80045772:T_A	T/A	A	2438	0.314546	A	0.257793	-3.8602	0.000116244	0.00097075	2.06439	0.0390869	0.234567	8.30636	1.61698e-16	6.92607e-14	-0.150859	0.8801	0.973695	2.46322	0.0138383	0.242453	0.212511	0.831726	0.975083	-0.498149	0.618424	0.945698	-0.0723382	0.942339	0.993712	2.25872	0.0239892	0.708547	0.326196	0.744304	0.991247	-1.5729	0.115872	0.940755	0.481916	0.629909	0.971892	0.709975	0.477787	0.980952	2.19207	0.0284691
ENSG00000095485.18	CWF19L1	10:100223656:rs17882802:G_A	G/A	A	2330	0.932284	A	0.421245	-8.91334	9.77488e-19	9.47979e-17	-1.26826	0.204832	0.548411	2.09975	0.0358579	0.295605	-3.58907	0.000338724	0.00902093	2.93966	0.00331812	0.0924399	0.46684	0.640658	0.938501	-0.453534	0.650206	0.952031	0.783045	0.43368	0.937887	-1.47696	0.139821	0.845712	0.347956	0.727905	0.990524	-0.0260851	0.979192	0.999989	-1.30347	0.192544	0.906001	0.72886	0.46616	0.980952	-0.469618	0.638672
ENSG00000258289.8	CHURC1	14:64911980:rs7160518:G_T	G/T	T	2365	0.526147	T	0.203594	-17.0876	8.20105e-62	1.40511e-58	-6.68134	2.94342e-11	3.11942e-09	-7.93405	3.2456e-15	1.01105e-12	0.225765	0.821404	0.956961	-2.12378	0.0337923	0.376773	6.23208	5.43429e-10	9.89406e-08	-1.17496	0.24013	0.801771	-0.0971927	0.922581	0.991646	0.55852	0.576542	0.966871	0.814154	0.415639	0.96355	-0.0644243	0.948638	0.999202	0.297711	0.76595	0.985243	1.41898	0.156037	0.931091	1.75319	0.0796999
ENSG00000240344.9	PPIL3	2:200877622:rs2136600:C_T	C/T	T	2390	0.693511	T	0.238494	7.33742	2.96973e-13	1.46071e-11	-2.25076	0.0244917	0.176189	-0.51104	0.609371	0.875512	-2.80714	0.00503904	0.0964642	0.173498	0.862275	0.968658	-0.319207	0.749597	0.963055	0.601077	0.547846	0.926749	-0.224831	0.82213	0.983404	0.938267	0.348202	0.940363	-0.47067	0.63792	0.982067	1.00603	0.314501	0.953978	0.210102	0.833606	0.992325	-2.03799	0.0416609	0.836474	0.0628752	0.949871
ENSG00000059122.16	FLYWCH1	16:2936322:rs9928222:T_C	T/C	C	2434	0.903198	C	0.49774	-2.84041	0.0045431	0.0201133	6.15862	8.5609e-10	7.09726e-08	-3.14283	0.00169341	0.0343359	-6.89379	6.89877e-12	1.81845e-09	1.32547	0.18514	0.663183	-1.15897	0.246581	0.805263	-2.12016	0.0340932	0.531834	-1.93866	0.0526587	0.780826	2.37058	0.0178377	0.695231	-0.93368	0.350562	0.955943	-0.245004	0.806474	0.993065	-1.0106	0.312309	0.92767	-0.628235	0.529909	0.981317	-0.057399	0.954232
ENSG00000148290.10	SURF1	9:133354358:rs571549:C_T	T/C	C	2438	0.0168239	T	0.496103	-8.52709	2.59355e-17	2.0668e-15	2.59223	0.0095926	0.0935597	1.09355	0.274262	0.671713	-1.19851	0.230834	0.673456	0.903337	0.366436	0.810825	2.17106	0.0300231	0.495824	0.611532	0.540905	0.922179	0.405409	0.685213	0.973086	-0.937062	0.348819	0.940374	1.31282	0.189366	0.919047	-0.218887	0.826756	0.993773	0.435801	0.66302	0.976862	-0.317258	0.751075	0.992906	-0.612407	0.540326
ENSG00000177042.14	TMEM80	11:681502:rs12291981:C_G	C/G	G	2427	0.625695	G	0.482283	6.2231	5.72545e-10	1.68165e-08	-3.18948	0.00144351	0.0185491	-1.53892	0.123953	0.506142	0.587427	0.556971	0.869374	-0.331672	0.740165	0.943557	-1.23623	0.216491	0.780952	0.454817	0.649281	0.95202	-1.75764	0.0789353	0.821893	0.325211	0.74505	0.985838	-0.58679	0.5574	0.97456	1.2982	0.194343	0.946172	-1.47134	0.141329	0.892968	1.16218	0.245277	0.953106	1.43829	0.150481
ENSG00000118514.14	ALDH8A1	6:135028019:rs952674:A_G	A/G	G	2439	0.935391	G	0.482985	4.65688	3.38286e-06	4.44704e-05	-7.32561	3.21717e-13	4.1864e-11	0.424373	0.671331	0.898137	-1.64391	0.100324	0.490408	-1.32975	0.183725	0.66177	1.63841	0.101465	0.678195	-1.11953	0.263024	0.820802	1.46372	0.1434	0.873803	-1.49489	0.135072	0.845712	3.05817	0.00225115	0.491582	-1.99102	0.04659	0.868863	0.0330274	0.973655	0.997086	1.39515	0.163097	0.932468	-1.20436	0.228567
ENSG00000168038.11	ULK4	3:41926401:rs1612124:C_A	C/A	A	2439	0.401419	C	0.175482	8.95633	6.51133e-19	6.62737e-17	-3.59339	0.000332878	0.00566357	-1.89349	0.0584109	0.369972	-0.418478	0.675634	0.913196	2.21117	0.027117	0.343728	1.14025	0.254293	0.809133	2.0477	0.0406968	0.563304	-2.48674	0.0129586	0.579936	-0.460628	0.645107	0.978086	1.69593	0.0900277	0.84942	0.62286	0.533435	0.96964	0.0207364	0.983458	0.997985	0.435104	0.663525	0.992	0.323806	0.746112
ENSG00000071894.17	CPSF1	8:144397708:rs2977835:T_C	T/C	C	2309	0.519553	C	0.345171	4.39189	1.17447e-05	0.000132531	-4.02196	5.95737e-05	0.00139821	4.81361	1.57829e-06	8.91474e-05	5.57214	2.80961e-08	2.9776e-06	-0.899716	0.368365	0.81192	-0.702782	0.482263	0.891262	4.72918	2.39048e-06	0.000261427	0.720198	0.471476	0.9395	-0.586539	0.557571	0.966421	0.693309	0.488186	0.967926	0.126046	0.899706	0.999202	1.59697	0.110409	0.87259	0.31575	0.752221	0.992906	0.31335	0.754043
ENSG00000196912.12	ANKRD36B	2:97571475:rs10195004:A_G	A/G	G	2438	0.131184	A	0.331009	8.73618	4.39983e-18	3.80086e-16	3.06322	0.00221368	0.0268991	-4.53526	6.03235e-06	0.000261656	1.42537	0.154177	0.579308	-5.56949	2.83558e-08	2.88611e-06	-0.910328	0.36274	0.853506	-1.73884	0.0821894	0.654583	-0.397057	0.69136	0.973543	0.887771	0.374752	0.946326	-0.163136	0.870425	0.992903	-1.89599	0.0580796	0.878652	0.698691	0.484813	0.956698	0.769447	0.441703	0.980952	-0.702775	0.482263
ENSG00000160349.9	LCN1	9:135523355:rs900906877:C_G	C/G	G	2440	0.366325	G	0.440984	-10.7857	1.58191e-26	3.38793e-24	0.368474	0.712552	0.900608	1.33908	0.180669	0.580281	3.33878	0.000854125	0.0210561	-2.30394	0.0213098	0.303077	0.537423	0.591024	0.921553	-0.46488	0.642058	0.951411	1.23875	0.215557	0.889645	0.410224	0.681678	0.981883	-0.452075	0.651255	0.983532	-0.849478	0.395698	0.963884	0.950185	0.342113	0.933416	-0.276933	0.781855	0.995697	0.918109	0.358653
ENSG00000113971.20	NPHP3	3:132718123:rs66564593:A_G	A/G	G	2440	0.942666	G	0.169467	5.6976	1.36145e-08	3.05582e-07	-2.64485	0.00822526	0.0828166	-5.46535	5.08958e-08	4.43397e-06	5.92902	3.4799e-09	5.26079e-07	0.423826	0.67173	0.926525	6.88025	7.56949e-12	2.35801e-09	0.794993	0.426695	0.887382	-0.262961	0.792603	0.979676	1.02053	0.30758	0.920602	-2.60661	0.00920014	0.618153	-1.50092	0.133507	0.940919	0.597176	0.550445	0.962228	-0.655646	0.512114	0.980952	2.67511	0.00752038
ENSG00000223496.3	EXOSC6	16:70251998:rs4985407:A_G	G/A	A	2435	0.776618	A	0.49117	-3.10868	0.00190098	0.00999084	6.38441	2.05425e-10	1.86883e-08	3.60865	0.000314012	0.00736997	-0.0982361	0.921753	0.984802	1.55005	0.12126	0.587336	-1.67477	0.0941075	0.66444	1.08203	0.279348	0.824855	-1.04391	0.296629	0.915913	-0.191056	0.848498	0.993443	0.679511	0.496879	0.967926	0.784091	0.433063	0.96456	-0.0696527	0.944476	0.997086	-1.22342	0.221288	0.944501	0.686302	0.492588
ENSG00000112031.16	MTRF1L	6:153009333:rs7750874:A_T	A/T	T	2430	0.222849	A	0.316255	3.27346	0.00107732	0.00629753	-3.16959	0.00154559	0.0195432	-0.670463	0.502627	0.826853	3.85979	0.000116445	0.00354157	-0.841147	0.400348	0.827289	1.03538	0.300597	0.830904	0.101956	0.918801	0.989176	0.520443	0.602802	0.963773	1.18861	0.234708	0.898772	-0.425447	0.670549	0.983665	0.202183	0.839791	0.993773	0.177198	0.859368	0.992325	1.74705	0.0807558	0.897812	-0.089532	0.928667
ENSG00000123427.17	EEF1AKMT3	12:57772620:rs2291617:G_T	T/G	G	2440	0.889189	G	0.320492	-4.19848	2.78363e-05	0.000281835	-0.225897	0.821301	0.943065	4.13866	3.6121e-05	0.00122955	-2.44253	0.0146554	0.189984	-0.903098	0.366563	0.810825	-0.378677	0.704961	0.95255	-0.0981204	0.921845	0.989513	1.1865	0.235542	0.89069	0.174521	0.86147	0.994502	0.837292	0.40251	0.95889	0.963208	0.335539	0.959061	1.25361	0.210104	0.910333	-1.11719	0.264024	0.961194	-0.0602193	0.951986
ENSG00000124587.14	PEX6	6:42977112:rs6907751:C_T	T/C	C	2437	0.180527	T	0.476611	5.48436	4.57822e-08	9.33329e-07	-1.61699	0.10601	0.396573	2.3104	0.0209495	0.225339	-7.93512	3.17882e-15	1.25686e-12	2.28587	0.0223475	0.309612	0.499054	0.617786	0.931025	0.122734	0.902329	0.988169	-1.63901	0.10134	0.865979	-0.292603	0.769851	0.989273	1.00332	0.315805	0.948285	1.58423	0.113271	0.940567	-1.49063	0.136188	0.892968	-1.75957	0.0786057	0.892462	-0.00534763	0.995734
ENSG00000197345.13	MRPL21	11:68899730:rs636049:A_C	A/C	C	2440	0.848942	C	0.306352	6.17901	7.53742e-10	2.15835e-08	-2.41358	0.0158702	0.134474	-5.51923	3.76511e-08	3.55094e-06	-1.85816	0.0632663	0.409558	0.573968	0.566042	0.893276	-0.937975	0.34835	0.850218	0.655584	0.512154	0.909604	0.109942	0.912464	0.991362	1.34648	0.178274	0.875411	-1.42984	0.15289	0.898582	0.335594	0.737206	0.98901	-0.421043	0.673761	0.9787	0.307571	0.758435	0.993455	0.756928	0.449166
ENSG00000155542.12	SETD9	5:56909530:rs185220:A_G	G/A	A	2440	0.822652	A	0.161475	5.95794	2.92415e-09	7.5339e-08	-5.13111	3.1076e-07	1.49281e-05	0.356336	0.72162	0.915834	0.0882315	0.9297	0.986926	2.1712	0.0300123	0.358751	0.999351	0.317724	0.841934	0.900603	0.367888	0.858368	0.707072	0.47959	0.941422	1.47617	0.140029	0.845712	1.54933	0.121431	0.867942	1.26471	0.206098	0.946172	1.34442	0.178939	0.90153	0.854753	0.392772	0.980952	0.324355	0.745697
ENSG00000189339.12	SLC35E2B	1:1665061:rs72634819:C_T	C/T	T	2093	0.222439	T	0.250836	8.0658	1.2134e-15	8.2064e-14	-0.952346	0.341032	0.678499	-0.374179	0.708309	0.91239	1.20443	0.228561	0.670823	-0.40114	0.688358	0.929627	-1.09724	0.272662	0.825229	1.60977	0.107599	0.691683	-1.06451	0.287219	0.910741	-1.94999	0.0513105	0.780283	-0.226488	0.820844	0.992011	-1.06056	0.289011	0.952469	0.747672	0.454742	0.951893	0.148583	0.881897	0.996934	-1.44481	0.14866
ENSG00000179698.14	WDR97	8:144109615:rs34324679:C_A	C/A	A	2306	0.359224	A	0.115351	-13.2463	1.18622e-38	6.41805e-36	-0.151649	0.879477	0.963083	-1.10186	0.270637	0.668167	-1.8083	0.070691	0.425241	-0.205404	0.837275	0.96069	1.78486	0.0744154	0.61735	0.0500971	0.960049	0.993571	0.593686	0.552781	0.953867	2.29512	0.0218158	0.704619	-0.319183	0.749617	0.991538	-1.16294	0.244976	0.946172	-0.220496	0.825505	0.99225	-0.488833	0.625006	0.988379	-1.56918	0.116743
ENSG00000026103.22	FAS	10:88992261:rs6586163:A_C	A/C	C	2438	0.627059	C	0.497334	-5.72975	1.12985e-08	2.58683e-07	8.48791	3.6006e-17	7.71129e-15	1.16839	0.242765	0.645365	2.07284	0.0382924	0.320558	10.7149	3.29461e-26	5.64477e-23	-4.93271	8.65669e-07	7.60605e-05	-1.79201	0.0732563	0.640657	-0.410863	0.681209	0.973086	0.237997	0.811903	0.992733	-1.16336	0.244798	0.933776	-24.6283	9.05437e-120	3.10263e-116	0.3042	0.761002	0.983487	0.492112	0.622684	0.988379	2.29904	0.0215868
ENSG00000038002.9	AGA	4:177442224:rs11131799:G_A	A/G	G	2438	0.438446	G	0.33306	8.15916	5.34661e-16	3.66421e-14	3.12197	0.00181754	0.0225113	-1.94754	0.0515853	0.34911	1.74627	0.0808904	0.449003	-0.472887	0.636336	0.915793	-1.3663	0.171971	0.751104	-1.23063	0.218579	0.785939	0.680008	0.496564	0.945046	0.261485	0.793741	0.992482	0.505356	0.613355	0.982067	0.62852	0.529722	0.96964	-1.4734	0.140772	0.892968	-3.10888	0.00189968	0.455671	-1.53264	0.125495
ENSG00000182919.14	C11orf54	11:93758298:rs653939:A_G	A/G	G	2438	0.663535	A	0.368745	6.37764	2.14499e-10	6.82678e-09	-1.35479	0.17561	0.50982	-1.28323	0.199534	0.602212	-3.28482	0.00103494	0.0247999	0.135503	0.892225	0.974066	-5.48991	4.43822e-08	4.85372e-06	0.0011536	0.99908	0.99955	-1.39963	0.161751	0.877888	0.569291	0.569211	0.966871	-1.16764	0.243065	0.933776	-3.29165	0.00101024	0.43312	0.606184	0.544449	0.961991	1.36955	0.170953	0.933629	0.0130962	0.989552
ENSG00000042317.17	SPATA7	14:88396185:rs3179969:G_A	G/A	A	2438	0.928217	A	0.340853	-1.04238	0.297338	0.475596	-5.77313	8.7712e-09	5.85506e-07	5.19357	2.234e-07	1.6404e-05	1.49859	0.134109	0.549476	-6.51811	8.62562e-11	1.58342e-08	-0.27775	0.781228	0.969378	0.961894	0.336198	0.847159	-1.30349	0.19253	0.885808	-1.09376	0.274169	0.914489	2.45519	0.0141505	0.670975	0.362008	0.717377	0.98901	-1.0079	0.313602	0.92767	-2.28857	0.0221898	0.783959	-0.575284	0.565152
ENSG00000165269.13	AQP7	9:33388291:rs3064817:C_T	C/T	T	2438	0.4439	T	0.103158	-11.8863	1.03305e-31	3.2181e-29	-3.68529	0.000233425	0.00429268	1.31392	0.188996	0.590549	-2.57327	0.0101329	0.15432	0.0287795	0.977043	0.993223	7.05825	2.19013e-12	7.50485e-10	-1.04093	0.298011	0.835439	0.36785	0.713017	0.976155	-3.40744	0.000666402	0.167173	-0.630227	0.528605	0.968704	0.291604	0.770615	0.98901	0.127893	0.898244	0.994686	0.279672	0.779753	0.995697	-0.0880248	0.929864
ENSG00000159445.13	THEM4	1:151919723:rs10788818:T_C	C/T	T	2439	0.312817	T	0.403649	3.24793	0.00117827	0.00678199	-8.03963	1.39148e-15	2.3509e-13	1.12681	0.259934	0.657098	0.884938	0.376278	0.783883	-2.74037	0.00618173	0.147847	-1.18635	0.2356	0.796177	0.140193	0.888519	0.985954	-0.927277	0.353875	0.93094	-0.549027	0.583037	0.966923	-0.375136	0.707592	0.986975	-0.219524	0.82626	0.993773	-0.770305	0.441194	0.945678	1.6553	0.097993	0.906394	0.486605	0.626582
ENSG00000146707.14	POMZP3	7:76624412:rs28537489:A_G	A/G	G	2434	0.441942	G	0.219597	7.43241	1.46918e-13	7.66656e-12	0.727676	0.466882	0.773105	-2.01027	0.0445127	0.325224	1.14809	0.251044	0.691145	1.15727	0.247275	0.722858	-1.57082	0.116354	0.693806	9.9937	4.49908e-23	5.78132e-20	-0.687105	0.492082	0.944737	0.379879	0.704068	0.983814	-0.261442	0.793774	0.992011	-1.59132	0.111668	0.937749	0.838378	0.401901	0.940572	-0.797518	0.425228	0.980952	0.00208566	0.998336
ENSG00000163586.10	FABP1	2:88136482:rs6735524:G_A	A/G	G	2438	0.141943	A	0.458162	-3.59661	0.000328815	0.00237876	4.32517	1.58561e-05	0.000460455	0.248287	0.803933	0.942915	-2.39277	0.0167972	0.205811	2.89525	0.00382236	0.102106	0.959538	0.337383	0.847846	-1.4419	0.149459	0.734662	-1.25318	0.210261	0.889645	-0.914395	0.3606	0.945301	-1.72241	0.0851218	0.843079	-1.65808	0.0974294	0.921302	-0.455077	0.649094	0.973877	-0.301463	0.763087	0.994237	-0.824555	0.409705
ENSG00000134545.13	KLRC1	12:10550852:rs16915318:C_T	C/T	T	2438	0.131313	T	0.159557	-5.08245	4.00918e-07	6.71243e-06	0.286756	0.774323	0.925853	0.922427	0.356397	0.737473	-0.906619	0.364698	0.77641	-0.463621	0.642961	0.917998	-0.55228	0.580807	0.917923	2.18383	0.0290698	0.504793	-0.386161	0.699411	0.974634	0.952445	0.340966	0.934951	1.7477	0.0806419	0.841826	0.693473	0.488079	0.96828	0.270904	0.786488	0.988479	-0.46422	0.642532	0.992	1.2671	0.205242
ENSG00000232653.8	GOLGA8N	15:32608094:rs7179495:A_C	C/A	A	2438	0.480882	A	0.221493	-8.79247	2.71084e-18	2.38183e-16	-1.33965	0.180484	0.516385	0.286094	0.77483	0.932481	0.21257	0.83168	0.960422	0.727653	0.466896	0.851372	0.402655	0.687238	0.949245	-0.161648	0.871596	0.984752	-0.226485	0.820844	0.983404	-0.588207	0.556448	0.966421	-1.06602	0.28652	0.945931	2.49686	0.0125955	0.779412	0.702062	0.482708	0.956698	-2.03085	0.0423792	0.837513	-0.104444	0.916826
ENSG00000148604.15	RGR	10:84245117:rs2279227:T_C	T/C	C	2227	0.396608	C	0.492591	-8.6663	8.43961e-18	6.99671e-16	0.499914	0.617185	0.858547	-0.326568	0.744025	0.923073	0.610097	0.54186	0.863348	1.21457	0.22466	0.704139	-2.19838	0.0280244	0.483593	0.0418329	0.966636	0.993947	-0.391731	0.695294	0.973543	-0.394808	0.693022	0.982091	0.554174	0.579516	0.976891	0.446514	0.65527	0.981663	-0.229426	0.818559	0.991972	-2.36119	0.018302	0.772929	-1.74932	0.0803737
ENSG00000181404.17	WASHC1	9:47352:rs9408289:A_G	A/G	G	2308	0.233175	G	0.42526	3.68516	0.00023383	0.00176359	-2.26958	0.0233249	0.170298	-1.66782	0.0954877	0.451367	4.19482	2.83422e-05	0.00104805	-2.35348	0.018682	0.288255	-0.720888	0.471052	0.887222	2.21594	0.026793	0.490833	0.036806	0.970643	0.997267	-1.68552	0.0920233	0.819213	-0.330829	0.740803	0.991247	0.0227833	0.981825	0.999989	1.34028	0.180286	0.90153	0.208708	0.834695	0.996934	0.169689	0.865269
ENSG00000165929.13	TC2N	14:91838973:rs12589716:A_G	A/G	G	2440	0.648402	A	0.422541	0.906438	0.364794	0.547377	-5.03044	5.25017e-07	2.38813e-05	-1.3241	0.185593	0.587226	1.66302	0.0964373	0.481253	-1.02855	0.303795	0.768685	-0.784217	0.432989	0.879495	0.536933	0.591363	0.938535	0.0425421	0.96607	0.996462	-0.545577	0.585407	0.968188	-1.99246	0.0464322	0.799067	-0.968722	0.33278	0.959061	-3.56697	0.000368101	0.180194	0.321921	0.74754	0.992906	-0.786901	0.431416
ENSG00000213462.5	ERV3-1	7:64958180:rs12666841:C_T	C/T	T	2438	0.299646	T	0.374897	-13.8154	7.49241e-42	4.53071e-39	-0.645823	0.518455	0.803141	-5.68819	1.4377e-08	1.49288e-06	2.01701	0.043804	0.343221	-3.14273	0.00169395	0.0532533	2.06404	0.0391194	0.543443	-0.656716	0.511426	0.909604	2.11331	0.0346757	0.753629	-0.740889	0.458832	0.957951	0.903395	0.366405	0.955943	-0.224396	0.822468	0.993773	-0.21252	0.83172	0.992325	2.61367	0.00901267	0.708588	0.0974758	0.922357
ENSG00000170509.12	HSD17B13	4:87309988:rs10433879:G_C	G/C	C	2437	0.837961	C	0.272261	-0.221655	0.824601	0.90666	5.31491	1.16414e-07	6.04414e-06	-0.60726	0.543735	0.848905	-6.37797	2.14066e-10	4.49101e-08	1.04909	0.294242	0.761338	-0.163315	0.870284	0.980744	1.20641	0.227776	0.791438	-0.16066	0.872374	0.986188	-0.718512	0.472511	0.960986	-0.397439	0.691078	0.986975	-0.106068	0.915537	0.999202	1.37731	0.168543	0.90153	-0.318083	0.750449	0.992906	-0.791693	0.428617
ENSG00000101639.18	CEP192	18:13058319:rs1787008:A_G	A/G	G	2437	0.158515	A	0.38613	0.0989312	0.921201	0.958206	-11.364	3.394e-29	1.74452e-26	0.462635	0.643668	0.888072	4.83232	1.4335e-06	8.87736e-05	-4.6014	4.41206e-06	0.000242545	2.48503	0.0130208	0.349749	7.17645	9.45834e-13	2.31504e-10	-0.982083	0.326157	0.929626	0.104306	0.916935	0.99689	-1.07428	0.282804	0.945931	0.60946	0.542276	0.96964	-0.487621	0.625862	0.969435	0.673486	0.500702	0.980952	-0.0951006	0.924243
ENSG00000143318.13	CASQ1	1:160193169:rs617599:G_A	G/A	A	2439	0.215982	A	0.387454	8.98293	5.154e-19	5.29831e-17	0.0208651	0.983355	0.995663	-0.0160304	0.987211	0.9974	1.54148	0.123329	0.532801	1.08434	0.278321	0.749235	-1.38922	0.164892	0.745095	-1.69726	0.0897747	0.661091	0.622296	0.533806	0.948949	-0.356827	0.721253	0.984663	2.60865	0.0091456	0.618153	0.778691	0.436237	0.965243	-0.147429	0.882806	0.994686	0.919411	0.357972	0.976261	0.166786	0.867552
ENSG00000129167.9	TPH1	11:18013045:rs3741202:G_C	C/G	G	2436	0.181976	G	0.41564	-4.09144	4.42657e-05	0.000424093	0.760257	0.447175	0.759002	5.67197	1.57883e-08	1.62304e-06	-6.08594	1.34158e-09	2.2609e-07	1.12782	0.259508	0.733097	0.620472	0.535005	0.902803	11.9559	4.69851e-32	1.20752e-28	1.34159	0.179854	0.881055	-1.53819	0.124133	0.838309	-0.547261	0.58425	0.976891	-0.0361665	0.971153	0.999989	-0.202567	0.83949	0.992325	-1.1808	0.237798	0.951216	2.39432	0.0167266
ENSG00000204428.12	LY6G5C	6:31697417:rs805274:C_T	T/C	C	2308	0.148907	C	0.264948	8.84617	1.7637e-18	1.59043e-16	0.0778172	0.93798	0.983556	1.12093	0.262433	0.660419	5.99082	2.41595e-09	3.76302e-07	0.00610527	0.995129	0.997934	-0.669551	0.503211	0.892926	-1.09689	0.272804	0.824049	1.25014	0.211376	0.889645	0.350452	0.726032	0.984663	-1.16491	0.244175	0.933776	0.129192	0.897217	0.999202	-0.896087	0.3703	0.940572	1.06901	0.285176	0.969777	0.708595	0.478648
ENSG00000241106.8	HLA-DOB	6:32829391:rs241442:G_A	G/A	A	2308	0.557501	A	0.265598	4.00274	6.45918e-05	0.000580423	-1.83104	0.0672242	0.316857	0.503181	0.614886	0.87792	0.637539	0.523837	0.855177	-1.31077	0.190065	0.66883	1.05796	0.290184	0.827789	-0.445361	0.656101	0.952898	-1.69995	0.0892748	0.847174	0.990751	0.321912	0.925915	0.0413673	0.967006	0.998046	0.859171	0.390335	0.963884	1.50066	0.133581	0.892968	-1.59749	0.110293	0.912649	0.729432	0.465811
ENSG00000136824.19	SMC2	9:104094352:rs3818626:C_T	C/T	T	2439	1	C	0.444444	6.02477	1.95044e-09	5.181e-08	-2.76823	0.00567881	0.0622368	-4.45949	8.5883e-06	0.000355999	-0.687464	0.491856	0.840472	0.0314534	0.974911	0.992885	1.46119	0.144091	0.725558	-0.549068	0.583009	0.936331	0.291946	0.770353	0.978286	1.97468	0.0484173	0.777949	-1.78609	0.0742094	0.836722	-1.81347	0.0698819	0.909765	1.14334	0.253009	0.917278	0.092867	0.926017	0.999176	0.305408	0.760081
ENSG00000103550.14	KNOP1	16:19711044:rs3829539:T_C	T/C	C	2438	0.486196	C	0.176579	1.10355	0.269897	0.447146	9.481	5.76504e-21	1.7959e-18	4.50155	7.06347e-06	0.000297592	-9.04785	2.90624e-19	1.86726e-16	1.52914	0.12636	0.594227	-0.396219	0.691979	0.949399	0.423989	0.671611	0.95502	-1.93783	0.0527598	0.780826	1.27828	0.201272	0.886653	-0.301377	0.763153	0.991538	-0.683221	0.494532	0.96828	0.374048	0.708401	0.980557	-1.64359	0.10039	0.907172	-0.862849	0.388306
ENSG00000167720.13	SRR	17:2304032:rs3744270:G_A	G/A	A	2358	0.390776	A	0.351145	6.54651	7.20574e-11	2.56315e-09	0.732372	0.464015	0.771993	-1.36211	0.173294	0.571348	-1.8814	0.0600407	0.401526	4.21867	2.55051e-05	0.00111099	1.55866	0.119211	0.698865	0.168079	0.866536	0.984752	1.13496	0.256506	0.899726	-1.42314	0.154828	0.857664	-0.467043	0.640512	0.982067	-0.773732	0.439167	0.965837	0.0486506	0.961202	0.997086	-0.781912	0.434345	0.980952	-1.14099	0.25399
ENSG00000138744.16	NAAA	4:75938887:rs11931349:G_A	A/G	G	2440	0.932664	A	0.397336	6.43816	1.45171e-10	4.77826e-09	1.20356	0.228875	0.574985	-3.18697	0.00145594	0.0297693	-2.15763	0.0310542	0.291385	1.12675	0.259958	0.733858	-0.625245	0.531869	0.902395	-0.326571	0.74402	0.965828	2.28088	0.0226414	0.674736	1.10232	0.270433	0.914243	-1.34043	0.180231	0.919047	0.295124	0.767924	0.98901	1.12308	0.261516	0.917278	-0.821239	0.411591	0.980952	-1.41655	0.156743
ENSG00000243955.6	GSTA1	6:52791371:rs2894802:T_G	T/G	G	2440	0.901394	T	0.429918	10.5343	2.0923e-25	3.98312e-23	-3.47719	0.000515571	0.0081165	-0.301538	0.76303	0.929302	0.214585	0.830109	0.960422	6.29078	3.733e-10	6.18955e-08	-1.01814	0.308713	0.834604	-0.77737	0.437016	0.888657	-0.741527	0.458445	0.9395	0.867464	0.385773	0.946326	-0.248107	0.804072	0.992011	0.83402	0.404351	0.963884	0.0766883	0.938878	0.997086	0.444154	0.656971	0.992	0.0416808	0.966757
ENSG00000188690.15	UROS	10:125820725:rs10901450:G_C	C/G	G	2438	0.165081	C	0.455291	-3.69614	0.000223731	0.00170493	-1.59963	0.10981	0.403667	5.25263	1.62942e-07	1.25004e-05	4.46242	8.47282e-06	0.000383703	4.68195	2.99762e-06	0.000175088	-2.11261	0.0347356	0.522061	0.813952	0.415752	0.883088	0.816785	0.414131	0.934254	-1.57378	0.115668	0.83096	-1.79505	0.0727691	0.836722	0.0952815	0.924099	0.999202	-0.664952	0.506144	0.956698	1.02308	0.30637	0.975095	-0.458214	0.646839
ENSG00000196126.11	HLA-DRB1	6:32607592:rs9271055:G_T	T/G	G	2304	0.57694	G	0.154731	-7.84233	6.71119e-15	4.20677e-13	-2.54445	0.0110097	0.10393	-2.22366	0.026268	0.255426	-0.402819	0.687119	0.916583	0.649536	0.516057	0.871564	-1.29395	0.195812	0.77015	0.075374	0.939924	0.99232	0.104678	0.916641	0.991646	0.0754196	0.939887	0.997748	-1.48784	0.136932	0.88737	-0.305312	0.760156	0.98901	0.80427	0.421324	0.940926	-21.343	2.30672e-92	5.92826e-89	-0.478555	0.632301
ENSG00000163492.15	CCDC141	2:178828945:rs2366911:T_C	C/T	T	2438	0.00639999	C	0.464315	-5.28697	1.3543e-07	2.51743e-06	-7.85765	5.82468e-15	9.07237e-13	1.75928	0.0786549	0.416346	-9.36469	1.67902e-20	1.23288e-17	-0.669167	0.503452	0.864579	6.09925	1.23588e-09	2.08277e-07	1.80016	0.0719591	0.640657	-1.23716	0.216148	0.889645	0.545259	0.585625	0.968202	-2.00686	0.0448752	0.799067	0.26902	0.787937	0.991515	1.33013	0.1836	0.90153	-0.537149	0.591214	0.988379	29.9111	1.09965e-167
ENSG00000135778.12	NTPCR	1:232955717:rs12725558:T_A	T/A	A	2438	0.152156	A	0.149918	-9.07409	2.30288e-19	2.466e-17	2.37439	0.0176549	0.144003	-1.77427	0.0761438	0.412654	0.568	0.570087	0.874625	-0.459221	0.646117	0.918888	-2.86913	0.00415156	0.200366	-0.43875	0.660881	0.953615	0.0309504	0.975312	0.997443	-0.43129	0.666296	0.978503	2.1677	0.0302783	0.778029	23.5094	2.62973e-110	6.75841e-107	1.08029	0.280121	0.921582	0.0221026	0.982368	0.999176	-0.685796	0.492907
ENSG00000186529.16	CYP4F3	19:15640756:rs1290616:C_T	C/T	T	2439	0.800367	T	0.401189	4.0006	6.50667e-05	0.00058418	-5.68352	1.47692e-08	9.4303e-07	-0.853662	0.393376	0.765058	1.11956	0.263013	0.702462	-1.46852	0.142093	0.614545	0.0476792	0.961976	0.993565	-1.0717	0.283963	0.826645	-0.324898	0.745286	0.976852	-0.387576	0.698364	0.983814	-0.833349	0.40473	0.95889	2.00664	0.0448983	0.868863	0.233312	0.815539	0.991727	0.687591	0.491776	0.980952	-0.151117	0.879896
ENSG00000141519.15	CCDC40	17:80047415:rs7212525:T_C	T/C	C	2439	0.341152	C	0.236982	-1.97148	0.0487823	0.134916	0.0935128	0.925504	0.979369	6.14535	9.29355e-10	1.17948e-07	-9.87477	1.41346e-22	1.61448e-19	1.29181	0.196545	0.677108	-1.08571	0.277715	0.825421	-1.87037	0.0615521	0.62097	-0.902501	0.36688	0.931421	-1.16771	0.243039	0.903063	-1.06362	0.287604	0.945931	1.13427	0.256792	0.946172	0.973364	0.330469	0.933416	-1.47747	0.139678	0.924617	1.70095	0.089081
ENSG00000144741.17	SLC25A26	3:66236632:rs146159281:G_A	G/A	A	2361	0.959608	A	0.283355	6.58457	5.60544e-11	2.0434e-09	-0.923494	0.355844	0.690578	-1.13991	0.254439	0.653516	-1.35751	0.17475	0.60425	-0.629864	0.528845	0.878711	0.582996	0.559952	0.912679	0.757532	0.448807	0.892073	0.177971	0.858761	0.985425	1.00549	0.314763	0.923361	-0.0886116	0.929398	0.996732	-0.759408	0.447684	0.966442	-0.757263	0.448968	0.949669	0.679285	0.497024	0.980952	-0.628495	0.529741
ENSG00000160200.17	CBS	21:43065240:rs234706:G_A	G/A	A	2365	0.556998	A	0.349894	6.08177	1.38245e-09	3.75969e-08	-4.61111	4.21904e-06	0.000146526	-1.51497	0.129914	0.515577	1.61716	0.105978	0.500047	-1.18603	0.235728	0.716102	-0.430071	0.667184	0.943433	-0.614134	0.539186	0.922179	-0.573448	0.566396	0.959518	0.0711475	0.943287	0.997748	0.823023	0.410578	0.960695	-0.874949	0.381691	0.962712	-0.496214	0.619789	0.969435	-0.351872	0.724966	0.992	-0.0500014	0.960126
ENSG00000154889.17	MPPE1	18:11905954:rs8097892:C_T	C/T	T	2438	0.306628	T	0.450984	2.28937	0.0221433	0.0737631	-4.61441	4.14663e-06	0.000144991	-1.22833	0.21944	0.619909	6.26188	4.48219e-10	8.69376e-08	-0.960232	0.337034	0.793021	-1.99874	0.0457479	0.567296	-5.78277	8.28953e-09	1.03419e-06	0.125773	0.899922	0.991029	-0.46146	0.64451	0.978086	-0.20836	0.834966	0.992011	-4.02408	5.89445e-05	0.0673277	2.57234	0.0101601	0.67595	0.685051	0.493377	0.980952	0.818049	0.413409
ENSG00000188372.15	ZP3	7:76618959:rs28643416:T_A	T/A	A	2436	0.6011	A	0.308087	-0.343693	0.731107	0.845341	2.44451	0.0145754	0.126979	1.47378	0.140671	0.531564	-2.32787	0.0200006	0.229499	0.210339	0.833421	0.960203	-4.54592	5.73728e-06	0.000446813	1.85998	0.0630084	0.62097	0.220919	0.825174	0.983404	-0.356437	0.721544	0.984663	-1.75929	0.0786538	0.838098	-0.285344	0.775405	0.98901	0.812525	0.41657	0.940926	1.43436	0.151598	0.931091	-0.073962	0.941047
ENSG00000130348.11	QRSL1	6:106629627:rs2054365:G_A	G/A	A	2439	1	A	0.404879	5.77912	8.46842e-09	1.99211e-07	1.5032	0.132916	0.442167	0.30711	0.758786	0.927918	-1.13173	0.257858	0.698098	-1.55795	0.119375	0.584647	0.859187	0.390322	0.859439	1.83832	0.0661366	0.6272	0.723385	0.469513	0.9395	-0.935307	0.349723	0.941504	0.597016	0.550552	0.973521	1.24015	0.21504	0.946172	0.969483	0.3324	0.933416	-0.410542	0.681444	0.992	0.336133	0.736799
ENSG00000186468.13	RPS23	5:82273269:rs111772743:C_T	T/C	C	2435	0.236259	T	0.310062	-9.91725	9.41189e-23	1.49762e-20	0.0889041	0.929166	0.981003	-0.0342977	0.972643	0.993985	-1.34154	0.179871	0.611264	0.744194	0.456831	0.849377	-0.947473	0.343492	0.8498	-0.165869	0.868274	0.984752	2.85324	0.00436421	0.486077	-0.650953	0.515138	0.961671	0.314765	0.752967	0.991538	0.606069	0.544525	0.96964	-0.370514	0.711032	0.980557	-1.91253	0.0559263	0.871094	-0.0740846	0.940949
ENSG00000149231.14	CCDC82	11:96388691:rs11021568:C_T	C/T	T	2440	0.115934	T	0.151844	-3.68315	0.000235386	0.00177142	8.19006	4.16489e-16	7.64554e-14	0.272773	0.785051	0.936124	-1.9519	0.0510649	0.369481	2.59544	0.0095036	0.197368	-1.09349	0.274285	0.825421	-1.41734	0.15651	0.743596	-1.62454	0.104389	0.86616	-2.31776	0.0205447	0.70287	1.49704	0.134514	0.883015	0.321188	0.748096	0.98901	-0.230787	0.8175	0.991727	-0.208896	0.834547	0.996934	-0.322837	0.746847
ENSG00000153898.13	MCOLN2	1:84996969:rs11161504:G_T	T/G	G	2437	0.255412	T	0.473738	-5.65089	1.78238e-08	3.91513e-07	1.4634	0.143487	0.459655	-4.81601	1.55449e-06	8.8288e-05	-2.53334	0.0113605	0.165224	5.7366	1.08576e-08	1.20402e-06	-0.367839	0.713026	0.95367	-0.139025	0.889442	0.985954	-0.889064	0.374057	0.931421	-0.0584505	0.953395	0.997748	2.15121	0.0315576	0.782721	0.200716	0.840937	0.993773	0.190918	0.848606	0.992325	-0.889868	0.373625	0.978084	2.63494	0.0084687
ENSG00000196071.5	OR2L13	1:247965627:rs6664332:G_A	G/A	A	2439	0.0616953	A	0.333333	-2.22683	0.0260498	0.0836066	1.22835	0.219436	0.566137	0.516901	0.605272	0.874442	1.0818	0.27945	0.71711	0.314747	0.752981	0.945666	-0.251745	0.801259	0.971342	-1.02356	0.306144	0.839495	-0.629586	0.529024	0.948949	-0.680639	0.496164	0.961671	-0.572805	0.56683	0.976564	-0.75339	0.451289	0.967928	0.188089	0.850823	0.992325	0.778928	0.436098	0.980952	-0.508862	0.610895
ENSG00000196735.12	HLA-DQA1	6:32652795:rs17612852:G_A	G/A	A	2303	0.830425	G	0.264438	6.28832	3.82897e-10	1.16801e-08	0.995804	0.31945	0.659388	-1.54159	0.123312	0.504837	2.50428	0.0123387	0.172004	-1.02621	0.3049	0.768821	0.727858	0.466775	0.886675	0.605017	0.545227	0.924907	-2.4171	0.0157222	0.605264	-0.0761887	0.939276	0.997748	1.66529	0.0959904	0.853619	0.222065	0.824283	0.993773	0.0490184	0.960909	0.997086	33.8661	2.61595e-204	2.6892e-200	0.256961	0.797232
ENSG00000103023.11	PRSS54	16:58279286:rs7200791:T_G	G/T	T	2439	0.740593	T	0.310373	-4.43717	9.52068e-06	0.00011059	-0.410384	0.681561	0.888255	1.05439	0.29181	0.688183	-1.54924	0.121454	0.531071	0.561099	0.574782	0.894067	-0.568412	0.569807	0.91505	0.548134	0.58365	0.936331	0.187463	0.851314	0.984453	0.357849	0.720487	0.984663	-0.770045	0.441348	0.967638	0.301669	0.76293	0.98901	0.64002	0.52222	0.958015	1.80732	0.070835	0.891137	-1.49835	0.134172
ENSG00000110900.15	TSPAN11	12:30896829:rs61916712:C_T	C/T	T	2440	0.936339	T	0.148975	-4.5345	6.0534e-06	7.38184e-05	10.0456	2.70971e-23	9.94852e-21	0.0766826	0.938882	0.981364	0.360545	0.718471	0.926859	-1.46828	0.142158	0.614545	0.36856	0.712488	0.95367	-1.20797	0.227175	0.791389	0.213861	0.830673	0.98401	-0.793647	0.427478	0.954158	-2.9048	0.00370798	0.590566	-2.50994	0.0121395	0.779412	-0.530494	0.595818	0.968557	0.0163422	0.986963	0.999176	-0.830065	0.406583
ENSG00000122674.12	CCZ1	7:6829673:rs10265409:C_T	C/T	T	2437	0.202214	T	0.437628	-5.15446	2.74819e-07	4.77219e-06	0.193956	0.846227	0.952806	-0.23308	0.815719	0.946518	1.69087	0.0909893	0.467988	1.5684	0.116918	0.578436	-0.737562	0.460852	0.884944	-0.758938	0.447963	0.891955	1.48867	0.136703	0.873803	0.725668	0.468112	0.960986	0.279499	0.779886	0.991538	-0.145906	0.884008	0.999202	-0.563554	0.57311	0.965781	0.443514	0.657433	0.992	1.05674	0.290737
ENSG00000118961.15	LDAH	2:20684786:rs10171934:A_C	A/C	C	2440	0.619609	C	0.241803	8.25064	2.54752e-16	1.80611e-14	-1.73093	0.0835911	0.351459	-0.57048	0.568405	0.85657	-0.591709	0.554101	0.868336	-0.695194	0.487	0.860565	1.38025	0.167638	0.747235	0.191346	0.848271	0.98269	0.104923	0.916446	0.991646	1.00673	0.314166	0.923361	-0.775106	0.438352	0.967638	-1.3514	0.176692	0.946155	-0.342863	0.731732	0.980986	-1.7163	0.0862336	0.90315	2.07436	0.0381508
ENSG00000088002.11	SULT2B1	19:48589294:rs10401347:G_A	G/A	A	2414	0.0272854	G	0.466446	9.69359	7.98994e-22	1.14079e-19	-2.00545	0.0450269	0.253909	0.485321	0.627493	0.881973	0.241883	0.808891	0.953164	-0.6112	0.541125	0.885931	-0.153537	0.877988	0.98237	1.49801	0.134262	0.719238	0.393915	0.693678	0.973543	-1.56866	0.116859	0.83096	-0.205477	0.837217	0.992011	0.572565	0.566993	0.970131	-2.28239	0.022553	0.762678	-1.90874	0.056414	0.875643	0.416884	0.676801
ENSG00000189269.12	DRICH1	22:23635894:rs9306386:G_A	A/G	G	2438	0.862519	A	0.372436	-4.0819	4.61092e-05	0.000438512	2.42613	0.015333	0.131532	1.79499	0.0727787	0.404632	-1.28671	0.198317	0.634712	1.53124	0.125841	0.593626	0.29657	0.76682	0.96711	0.687655	0.491736	0.903388	0.644135	0.519549	0.946163	-1.91976	0.0550051	0.787035	-1.29292	0.196162	0.920014	-0.80732	0.419561	0.964045	-0.998992	0.317898	0.929903	-0.544799	0.585942	0.988379	-0.590774	0.554726
ENSG00000146205.13	ANO7	2:241217672:rs111770284:C_T	C/T	T	2439	0.492801	T	0.179992	-4.34426	1.45476e-05	0.000160806	0.580782	0.561441	0.827116	0.919147	0.35811	0.73853	-0.831811	0.405597	0.801372	-1.2821	0.19993	0.680556	-0.90234	0.366965	0.85386	0.130958	0.895819	0.987122	0.698234	0.485097	0.943152	-0.27681	0.781949	0.990717	2.05954	0.0395488	0.799067	-0.873618	0.382412	0.962712	1.23135	0.218312	0.910333	0.504849	0.613711	0.988379	-0.678543	0.497492
ENSG00000138400.13	MDH1B	2:206765180:rs3828294:G_A	G/A	A	2438	0.095991	A	0.264766	-8.61707	1.21463e-17	9.83182e-16	0.26125	0.793922	0.934224	-0.456961	0.64774	0.889846	-1.21813	0.223291	0.665149	-1.54526	0.122413	0.589054	0.215363	0.829503	0.975083	-0.275434	0.783006	0.97093	-0.19687	0.843946	0.98401	0.271411	0.786098	0.992008	0.0791764	0.936899	0.997655	0.569392	0.569142	0.970331	0.0237745	0.981034	0.997985	-0.234681	0.814476	0.996934	0.521809	0.601851
ENSG00000172803.18	SNX32	11:65834089:rs17854357:G_C	G/C	C	2437	0.166215	C	0.166803	-8.71686	5.19317e-18	4.34031e-16	-0.564146	0.572707	0.833677	3.27456	0.00107311	0.0224675	1.05064	0.293528	0.727037	0.130049	0.896538	0.974571	0.353874	0.723464	0.95541	0.430198	0.66709	0.954948	0.278461	0.780682	0.978763	0.0319913	0.974482	0.997748	-0.640672	0.521796	0.968704	1.41833	0.156222	0.940919	0.364632	0.715418	0.980557	-0.592223	0.553756	0.982993	0.0722525	0.942407
ENSG00000184619.5	KRBA2	17:8376006:rs1695213:T_C	C/T	T	2439	0.380253	T	0.324313	8.95097	6.8247e-19	6.87823e-17	1.83202	0.0670702	0.316566	2.66306	0.00779441	0.124035	-0.0559598	0.955379	0.991437	0.827602	0.407977	0.828749	0.937156	0.348771	0.850218	-1.66069	0.0969053	0.672641	-0.6139	0.539339	0.948949	-0.568974	0.569426	0.966871	-0.64239	0.52068	0.968704	-0.250522	0.802205	0.99281	-0.415228	0.678011	0.978734	0.966855	0.333713	0.975095	0.0920472	0.926668
ENSG00000274512.5	TBC1D3L	17:38254553:rs8066255:A_G	A/G	G	2438	0.935333	G	0.146226	2.69478	0.00709196	0.0283128	-1.70027	0.0892088	0.362477	-0.0173525	0.986157	0.9974	0.6748	0.499867	0.843644	0.652078	0.514412	0.870604	-0.991904	0.321343	0.841995	0.770666	0.44098	0.890798	0.975844	0.329239	0.929626	-0.0208982	0.983328	0.998369	-0.541554	0.588175	0.977769	-0.763294	0.445362	0.965837	2.50246	0.0123984	0.713087	0.292097	0.770237	0.995431	-0.571267	0.567872
ENSG00000182534.13	MXRA7	17:76681074:rs11869629:T_C	C/T	T	2440	0.6405	C	0.18627	1.98756	0.0469725	0.131051	-2.57699	0.0100249	0.0965849	-1.50509	0.132431	0.519219	-1.20965	0.226529	0.669172	0.436239	0.662702	0.92336	-0.470279	0.638198	0.938501	-1.51565	0.129737	0.716609	1.17527	0.240002	0.89069	3.16433	0.00157356	0.276582	1.17251	0.241106	0.933776	1.77252	0.076434	0.914331	0.33241	0.739608	0.982068	0.301575	0.763002	0.994237	0.300632	0.76372
ENSG00000185105.5	MYADML2	17:81940768:rs2293098:G_A	A/G	G	2309	0.192985	G	0.398657	-5.07818	4.11609e-07	6.85792e-06	-0.488165	0.62548	0.863542	-0.98256	0.325927	0.71379	2.29732	0.0216898	0.240318	-1.74115	0.0817913	0.508352	-0.484457	0.628108	0.934134	0.445318	0.656132	0.952898	0.033319	0.973423	0.997267	0.389927	0.696627	0.983666	-0.936748	0.348987	0.955943	0.0656266	0.947681	0.999202	-0.336822	0.736282	0.982068	-0.949219	0.342609	0.975636	1.36388	0.172738
ENSG00000153291.16	SLC25A27	6:46677138:rs2270450:C_T	C/T	T	2438	0.841358	T	0.281788	-5.67556	1.54642e-08	3.43352e-07	1.42989	0.152875	0.475918	2.30995	0.0209745	0.225339	2.46139	0.0139088	0.184732	1.14783	0.25115	0.726262	1.14012	0.25435	0.809133	-1.66194	0.0966544	0.672641	-0.083431	0.933516	0.99351	0.989412	0.32256	0.925946	-0.655145	0.512437	0.968704	0.697439	0.485595	0.96828	-1.1789	0.238554	0.917278	1.6806	0.0929698	0.906371	-0.160547	0.872463
ENSG00000104899.8	AMH	19:2248684:rs4807216:C_T	C/T	T	2438	0.104417	C	0.146021	-8.10714	8.12083e-16	5.52862e-14	0.562594	0.573763	0.833823	-3.40489	0.000672632	0.0143756	-1.8777	0.0605423	0.402766	2.0813	0.037511	0.383313	0.771504	0.440483	0.883199	0.563546	0.573115	0.93347	1.73464	0.0829319	0.827857	2.93194	0.00339993	0.401739	0.764306	0.44476	0.967926	0.496807	0.61937	0.975999	0.720114	0.471524	0.955462	-0.022117	0.982356	0.999176	-1.49606	0.134767
ENSG00000085514.16	PILRA	7:100374499:rs7792525:A_G	A/G	G	2437	0.289678	G	0.188757	-9.51324	4.27861e-21	5.78738e-19	0.20632	0.836559	0.949627	-1.82972	0.067414	0.393271	-6.30305	3.45389e-10	6.96196e-08	1.88995	0.0588836	0.453766	-2.61893	0.00887527	0.298621	-1.32159	0.186429	0.760647	-1.16269	0.245069	0.891895	-0.402881	0.687071	0.981883	-0.933708	0.350547	0.955943	-0.405524	0.685128	0.986465	-0.510706	0.609603	0.969435	-0.609263	0.542407	0.98245	0.217661	0.827711
ENSG00000118004.17	COLEC11	2:3580793:rs2071639:C_A	C/A	A	2439	0.706035	A	0.121976	-4.44483	9.1904e-06	0.000107361	1.10037	0.271278	0.613719	0.612578	0.540212	0.847896	-7.44856	1.30277e-13	4.18516e-11	1.14193	0.253595	0.728065	-1.32076	0.186705	0.764404	1.37921	0.167956	0.754026	-0.666673	0.505044	0.945155	-1.03275	0.301822	0.920602	-0.105083	0.916319	0.995562	-0.315985	0.752041	0.98901	0.860847	0.389407	0.940572	0.403538	0.686588	0.992	-0.589035	0.555893
ENSG00000242715.8	CCDC169	13:36288424:rs9531717:T_C	T/C	C	2439	1	C	0.206027	5.2645	1.52867e-07	2.81626e-06	-3.42517	0.000624594	0.0095548	-0.710822	0.477263	0.814453	0.802706	0.422223	0.808579	-1.5162	0.129599	0.598726	-1.97404	0.0484897	0.572799	0.663836	0.506858	0.909229	0.148459	0.881993	0.987571	2.00722	0.0448363	0.770262	-0.179571	0.857504	0.992011	1.02979	0.303211	0.953978	-0.632666	0.527011	0.958015	0.196686	0.84409	0.996934	-1.57408	0.115598
ENSG00000244588.5	RAD21L1	20:1225242:rs397020:T_C	T/C	C	2439	0.715281	T	0.48606	-5.60149	2.36405e-08	5.06302e-07	-1.14598	0.251915	0.599806	0.886652	0.375354	0.749395	-2.69714	0.00704196	0.121637	3.14832	0.00166202	0.0525709	5.39356	7.57373e-08	7.94469e-06	1.37972	0.167799	0.754026	-0.83271	0.40509	0.932986	2.44561	0.0145312	0.668143	-0.0362591	0.971079	0.998046	-1.18181	0.237396	0.946172	0.834366	0.404157	0.940572	-0.207947	0.835288	0.996934	0.199473	0.841909
ENSG00000198203.10	SULT1C2	2:108287884:rs6760918:G_A	G/A	A	2311	0.0820444	A	0.164864	-7.82786	7.49869e-15	4.61596e-13	3.8554	0.000118702	0.00247015	-1.48124	0.138679	0.527898	2.70477	0.00688542	0.119363	1.49893	0.134027	0.605954	-3.77554	0.000163692	0.0112183	-1.51421	0.130109	0.717197	1.38599	0.165883	0.877888	1.94912	0.0514027	0.780531	-0.506315	0.612684	0.982067	0.653044	0.513793	0.96828	0.554565	0.579246	0.967148	0.434474	0.663985	0.992	-1.4534	0.146249
ENSG00000105287.12	PRKD2	19:46673623:rs874462:G_A	G/A	A	2437	0.112343	A	0.381412	11.138	3.87782e-28	9.27069e-26	1.83838	0.0661286	0.314286	-0.37524	0.707514	0.91239	-0.44111	0.659173	0.905679	-1.56668	0.117319	0.578436	1.93271	0.0533883	0.575963	-0.872241	0.383163	0.868722	-1.44316	0.149103	0.873803	-0.223593	0.823093	0.992733	0.703702	0.481686	0.967926	0.371307	0.710441	0.98901	-0.756941	0.449159	0.949876	-0.599931	0.548608	0.98245	0.00265885	0.997879
ENSG00000021488.13	SLC7A9	19:32880499:rs73041770:C_T	C/T	T	2435	0.0383547	T	0.211088	3.4558	0.000558072	0.00371566	-0.932273	0.351288	0.68707	0.748947	0.453962	0.803667	0.695363	0.486894	0.839835	-2.8147	0.00492154	0.124614	-0.340537	0.733481	0.959068	-2.79157	0.00528633	0.260639	0.576664	0.56422	0.958516	-0.0248043	0.980213	0.997748	0.629037	0.529384	0.968857	0.0559591	0.955379	0.999202	1.39869	0.162033	0.90153	-1.55958	0.118988	0.912649	-1.51514	0.129867
ENSG00000115523.16	GNLY	2:85699095:rs10180445:G_C	G/C	C	2439	0.217092	C	0.389709	8.73304	4.51889e-18	3.87119e-16	-6.21831	5.89548e-10	5.0929e-08	-0.371787	0.710084	0.91239	0.12798	0.898175	0.979135	1.82433	0.068224	0.479837	-0.303155	0.761798	0.964845	-0.444615	0.656637	0.952898	0.516179	0.605776	0.963773	-1.05003	0.293807	0.920602	0.693896	0.487814	0.967926	-0.328333	0.742688	0.98901	0.164132	0.869641	0.992772	-1.12504	0.260684	0.961194	0.188354	0.850615
ENSG00000162383.12	SLC1A7	1:53143824:rs11206111:C_T	C/T	T	2437	0.930896	T	0.371358	-7.73914	1.45589e-14	8.50372e-13	4.4124	1.06684e-05	0.000327376	0.999832	0.317491	0.708333	2.3509	0.0188077	0.221216	2.67632	0.00749345	0.167099	-0.222628	0.823844	0.973685	1.37424	0.169494	0.754026	0.930897	0.351999	0.93094	1.05104	0.293345	0.920602	0.56337	0.573235	0.976891	-0.376788	0.706364	0.98901	-0.407471	0.683698	0.979968	0.180159	0.857043	0.996934	1.52966	0.126231
ENSG00000172519.9	OR10H5	19:15774000:rs10421246:A_T	A/T	T	2439	0.870051	A	0.449159	-4.55669	5.4532e-06	6.7704e-05	-1.1284	0.259262	0.606516	-0.266238	0.790078	0.93715	-3.4754	0.000519006	0.0135416	0.572913	0.566756	0.893276	0.87991	0.378995	0.856997	-0.879252	0.379351	0.865837	-0.582395	0.560354	0.957565	0.334896	0.737733	0.984799	-0.237607	0.812206	0.992011	-1.00775	0.313674	0.953978	-1.34501	0.178747	0.90153	1.12073	0.262515	0.961194	-1.05209	0.292862
ENSG00000172785.18	CBWD1	9:186620:rs3008111:A_T	A/T	T	2423	0.562668	A	0.434173	7.33819	2.94068e-13	1.45547e-11	-1.54941	0.121414	0.425061	-0.972247	0.331025	0.71883	-1.79619	0.072589	0.428858	-1.33983	0.180425	0.657721	1.08691	0.277187	0.825421	0.755155	0.45023	0.892447	-0.11989	0.90458	0.991362	0.649025	0.516384	0.961671	-0.546628	0.584685	0.976891	0.404741	0.685704	0.986707	-0.636005	0.524833	0.958015	0.30361	0.761451	0.993649	1.77432	0.0761362
ENSG00000188130.14	MAPK12	22:50254911:rs5771280:A_T	T/A	A	2438	0.0359396	A	0.294299	-5.74935	1.00794e-08	2.33369e-07	1.23965	0.215224	0.559845	3.72511	0.000199665	0.00505556	-0.360637	0.718402	0.926859	-0.834476	0.404095	0.828665	0.271342	0.786151	0.969759	0.760226	0.447193	0.891955	-0.149532	0.881147	0.987571	0.36565	0.714658	0.984663	0.250784	0.802002	0.992011	-0.689717	0.490438	0.96828	-0.0550951	0.956067	0.997086	-0.723198	0.469627	0.980952	0.139469	0.889091
ENSG00000132436.11	FIGNL1	7:50447929:rs12154303:G_A	G/A	A	2436	0.935375	A	0.483374	-5.1755	2.45887e-07	4.29885e-06	-0.372994	0.709185	0.899773	-0.536488	0.591671	0.868911	-4.93086	8.73887e-07	5.87161e-05	-1.79354	0.0730115	0.489282	-0.448383	0.653917	0.940407	-0.859114	0.390362	0.872937	-0.541005	0.588554	0.9627	1.30161	0.193174	0.883242	-0.597738	0.55007	0.973521	1.63165	0.102883	0.925585	-0.48095	0.630595	0.971892	1.5084	0.131582	0.920419	-1.06932	0.285032
ENSG00000127399.15	LRRC61	7:150323292:rs1962004:G_A	A/G	G	2440	0.198392	A	0.269262	1.23542	0.216794	0.385378	-3.40971	0.000660907	0.00999136	-2.99351	0.00278559	0.0541321	-5.6585	1.70587e-08	2.01567e-06	-2.18715	0.0288267	0.352304	1.20634	0.227803	0.789819	-0.576374	0.564415	0.932778	-0.840446	0.400741	0.932986	0.402653	0.687239	0.981883	-0.196036	0.844598	0.992011	-0.332969	0.739187	0.98901	2.40483	0.0162539	0.727297	0.590052	0.55521	0.982993	1.04706	0.295176
ENSG00000131379.10	C3orf20	3:14671614:rs11717411:C_G	C/G	G	2440	0.746773	G	0.325205	1.35936	0.174159	0.332412	-3.86454	0.000114208	0.0023863	-2.17905	0.0294236	0.269345	-1.30629	0.191576	0.626439	-2.51903	0.0118312	0.225232	1.42745	0.153578	0.733608	-1.19934	0.230511	0.79272	0.89913	0.368673	0.931421	-0.425448	0.670547	0.979003	-0.122151	0.90279	0.995144	1.67375	0.0943075	0.919867	-0.0712422	0.943211	0.997086	0.503179	0.614884	0.988379	-1.25586	0.209288
ENSG00000157322.17	CLEC18A	16:69978703:rs62050642:C_T	T/C	C	2436	0.230772	T	0.384647	-2.7395	0.00619809	0.025456	1.37404	0.169556	0.499007	-0.956918	0.338704	0.724041	0.752206	0.452	0.823697	0.821047	0.4117	0.830832	-1.25196	0.210705	0.776089	-0.389301	0.697087	0.957725	0.176595	0.859842	0.985425	0.626392	0.531116	0.962648	1.35245	0.176358	0.916872	-0.87046	0.384135	0.962712	0.216191	0.828857	0.992325	-0.203706	0.838601	0.996934	2.35026	0.0188397
ENSG00000166558.10	SLC38A8	16:84041373:rs9928085:C_T	C/T	T	2440	0.0198978	T	0.240574	6.44144	1.42122e-10	4.69781e-09	-1.40402	0.16044	0.486879	-1.84061	0.0658	0.390319	1.79342	0.0730293	0.428858	0.562749	0.573657	0.893988	-1.09794	0.27234	0.825229	0.872146	0.383215	0.868722	-0.226696	0.820679	0.983404	-0.359209	0.71947	0.984663	-1.57486	0.115419	0.861999	-1.33257	0.182798	0.946155	-0.649932	0.515798	0.956698	1.01795	0.308804	0.975095	1.11498	0.26497
ENSG00000165794.10	SLC39A2	14:20999997:rs2149666:T_G	T/G	G	2439	0.0239363	T	0.370439	12.3246	6.69211e-34	2.37224e-31	1.16663	0.243473	0.58975	1.34094	0.180065	0.579546	1.76146	0.0782857	0.4417	1.52374	0.127705	0.596217	-5.07466	4.17508e-07	3.69999e-05	0.726482	0.467613	0.896601	-0.319717	0.74921	0.977339	-0.20447	0.838003	0.993443	-0.427457	0.669084	0.983582	1.15157	0.249612	0.946172	-0.223699	0.82301	0.991987	0.028891	0.976954	0.999176	0.824124	0.40995
ENSG00000173226.17	IQCB1	3:121788384:rs1141528:A_T	A/T	T	2439	1	T	0.135916	-4.60746	4.28621e-06	5.47358e-05	0.977809	0.328266	0.666122	1.25062	0.211194	0.611881	2.08626	0.0370585	0.31694	0.773746	0.439156	0.842639	-1.0132	0.311067	0.836381	1.60922	0.107697	0.691683	0.344336	0.730624	0.976276	2.26914	0.0233471	0.708547	0.0938734	0.925217	0.996732	-0.675094	0.49968	0.96828	-0.808144	0.419087	0.940926	-0.507196	0.612063	0.988379	-0.988684	0.322916
ENSG00000127578.7	WFIKKN1	16:627629:rs2269557:T_C	T/C	C	2438	0.771845	C	0.225185	-5.87103	4.92167e-09	1.22505e-07	3.37587	0.000747371	0.0110546	-0.485366	0.62746	0.881973	-0.683244	0.494518	0.842081	0.646895	0.517761	0.872698	-1.2501	0.211382	0.777184	-1.22843	0.219404	0.786582	-1.47407	0.140593	0.873803	-0.584006	0.55927	0.966421	-1.48387	0.137974	0.88737	0.233883	0.815096	0.993065	-1.52071	0.128463	0.892968	-0.201308	0.840474	0.996934	-1.90583	0.0567903
ENSG00000022556.16	NLRP2	19:54963134:rs514148:A_G	A/G	G	2297	0.163295	G	0.445146	-7.35691	2.60765e-13	1.3013e-11	-0.368813	0.712301	0.90056	-0.318697	0.749985	0.92533	-1.03953	0.298666	0.72942	-0.940989	0.34681	0.799186	-0.0774591	0.938265	0.990404	0.551196	0.581553	0.936256	0.779965	0.435492	0.937887	-1.18225	0.237229	0.898772	0.551264	0.581507	0.976891	-0.143741	0.885717	0.999202	1.12717	0.259788	0.917278	0.628061	0.530027	0.981317	0.339405	0.734336
ENSG00000171759.10	PAH	12:102956689:rs34631206:G_C	G/C	C	2439	0.510066	C	0.313448	-5.0379	5.05199e-07	8.24357e-06	-1.2869	0.198252	0.541022	1.73873	0.0822093	0.424239	-1.10341	0.269956	0.706794	-2.36808	0.0179585	0.282715	0.720827	0.471085	0.887222	1.49457	0.135157	0.722148	-0.793558	0.42753	0.93738	-0.80431	0.421296	0.954158	0.133504	0.893806	0.993909	-0.668391	0.503947	0.96828	-0.973522	0.330391	0.933416	-1.13844	0.255047	0.957441	0.483314	0.628917
ENSG00000214941.8	ZSWIM7	17:15973341:rs2779212:T_C	T/C	C	2437	0.737547	T	0.40952	18.5988	2.67598e-72	9.16968e-69	0.384976	0.700289	0.895749	2.93919	0.00332175	0.0628868	-6.56598	6.29757e-11	1.43864e-08	1.15451	0.248406	0.724218	-0.332292	0.739698	0.960355	-0.973516	0.330394	0.844467	-9.31253	2.70212e-20	1.73611e-17	0.170647	0.864515	0.995338	-1.68895	0.0913574	0.851455	1.14354	0.252928	0.946172	2.11318	0.0346867	0.782731	-2.89613	0.00381166	0.55977	0.063288	0.949542
ENSG00000186792.17	HYAL3	3:50295266:rs13100173:G_A	G/A	A	2439	0.744727	A	0.46392	4.87181	1.17681e-06	1.77124e-05	-2.12691	0.0335278	0.213283	0.550756	0.581851	0.862808	-0.131451	0.895429	0.978528	-1.03336	0.301537	0.766709	0.438027	0.661405	0.942372	-0.754135	0.450841	0.892651	-0.548642	0.583302	0.9627	0.788668	0.430382	0.954158	0.272343	0.785381	0.991538	0.933929	0.350433	0.960398	-1.42185	0.155199	0.90153	-0.914619	0.360482	0.976261	0.033632	0.973173
ENSG00000114331.15	ACAP2	3:195356148:rs6437374:C_G	C/G	G	2440	0.928977	C	0.34877	4.63891	3.68794e-06	4.7825e-05	-4.91015	9.7031e-07	4.19109e-05	-3.87815	0.00010804	0.00307661	-1.34109	0.180016	0.611353	-11.2242	1.53616e-28	3.94793e-25	0.920977	0.357154	0.852687	1.5612	0.118607	0.703854	0.425959	0.670175	0.973086	0.32601	0.744445	0.985838	0.632038	0.527421	0.968704	0.467082	0.640483	0.981364	-0.378948	0.704759	0.980557	0.404974	0.685532	0.992	-1.84989	0.0644508
ENSG00000136108.15	CKAP2	13:52455350:rs3892337:C_G	C/G	G	2439	0.238543	C	0.47007	3.98295	7.006e-05	0.000623564	-3.18131	0.00148454	0.0189814	2.29982	0.0215428	0.229471	-1.23488	0.216995	0.658138	-1.40096	0.161353	0.639551	-1.42842	0.1533	0.733608	-0.979115	0.32762	0.843764	0.565591	0.571724	0.959719	1.42267	0.15496	0.857664	-1.77776	0.0755687	0.837021	0.935693	0.349524	0.960398	0.216597	0.828541	0.992325	-0.85316	0.393655	0.980952	0.671605	0.501899
ENSG00000278662.5	GOLGA6L10	15:82225117:rs62012011:A_G	A/G	G	2439	0.119749	G	0.227552	3.09211	0.00200992	0.0104718	0.207428	0.835693	0.949137	-2.7125	0.00672481	0.112591	0.0758782	0.939522	0.989629	-1.94131	0.0523356	0.431244	0.900942	0.367708	0.85386	0.223629	0.823065	0.978163	0.949126	0.34265	0.929626	-2.20958	0.027227	0.714013	0.0929167	0.925977	0.996732	1.15232	0.249302	0.946172	-1.79286	0.0731195	0.834313	-0.729287	0.465896	0.980952	-1.53218	0.125607
ENSG00000197134.13	ZNF257	19:22067123:rs73019844:T_C	T/C	C	2439	0.798426	C	0.272448	2.81092	0.00497952	0.0215989	-0.962311	0.335989	0.672383	0.683999	0.494041	0.82259	-0.578804	0.562775	0.870367	-1.21567	0.224227	0.704139	0.611646	0.540829	0.903943	-2.80276	0.00510683	0.254956	0.110339	0.91215	0.991362	1.62059	0.105236	0.825063	0.369342	0.711905	0.986975	0.610957	0.541285	0.96964	-0.20379	0.838535	0.992325	-1.64911	0.0992544	0.907063	1.83755	0.06625
ENSG00000011376.12	LARS2	3:45528090:rs13099924:A_G	A/G	G	2439	0.0550906	G	0.331488	5.80298	7.36116e-09	1.75599e-07	-1.79707	0.0724487	0.327158	0.0223145	0.982199	0.996448	-2.02179	0.0433067	0.340362	-1.94235	0.0522098	0.431244	-0.60862	0.542833	0.903943	-0.783058	0.433669	0.888556	0.454228	0.649705	0.970339	0.479452	0.63166	0.978086	0.198776	0.842455	0.992011	-0.202233	0.839751	0.993773	-0.817971	0.413454	0.940785	0.972889	0.330705	0.975095	1.21632	0.223979
ENSG00000103168.16	TAF1C	16:84180359:rs2278043:G_A	G/A	A	2437	0.365603	A	0.437833	3.43328	0.000606294	0.00396973	-1.04167	0.297669	0.639905	-0.24524	0.806291	0.942915	1.48626	0.137341	0.553623	-2.30205	0.0214166	0.303254	-0.775868	0.437902	0.881524	1.50541	0.132349	0.71922	0.802784	0.422178	0.93738	0.914827	0.360373	0.945301	0.576552	0.564295	0.976463	1.9617	0.0499108	0.868863	0.695882	0.486569	0.956698	-1.25586	0.209288	0.944501	26.5472	1.373e-136
ENSG00000120071.14	KANSL1	17:46712837:rs169201:A_G	A/G	G	2438	0.704469	G	0.200369	-3.3316	0.000876401	0.00534366	0.890209	0.373442	0.704659	2.51392	0.0120037	0.161516	3.29658	0.000992743	0.0239002	0.71882	0.472321	0.853478	-0.0178869	0.985731	0.996147	5.26532	1.52198e-07	1.73844e-05	-1.52145	0.128277	0.873803	-1.14402	0.252726	0.907891	0.185692	0.852702	0.992011	2.2511	0.024468	0.838664	0.138163	0.890123	0.994686	0.439394	0.660415	0.992	-1.1	0.271443
ENSG00000214279.13	SCART1	10:133419430:rs2243619:C_T	C/T	T	2438	0.0755075	C	0.33347	-9.88142	1.32659e-22	2.03542e-20	-2.12596	0.0336067	0.213521	0.560869	0.574938	0.85984	-5.18874	2.29202e-07	1.90016e-05	0.529969	0.596182	0.903412	0.875306	0.381494	0.856997	-1.31927	0.187203	0.760651	-0.120626	0.903997	0.991362	-0.172266	0.863242	0.995012	-1.32752	0.18446	0.919047	0.521543	0.602036	0.974367	0.927683	0.353664	0.940326	-0.813375	0.416083	0.980952	-1.57625	0.115097
ENSG00000092094.11	OSGEP	14:20451884:rs1320150:C_T	T/C	C	2439	0.800639	C	0.402624	5.01462	5.69648e-07	9.17865e-06	-0.470774	0.637844	0.869195	-6.88178	7.49053e-12	1.45288e-09	3.00269	0.00270329	0.057775	0.327963	0.742967	0.943975	1.24614	0.212832	0.778213	2.22681	0.0260512	0.488893	0.286188	0.774759	0.978763	1.44046	0.149866	0.85306	-2.03698	0.0417597	0.799067	0.30178	0.762845	0.98901	-0.667113	0.504763	0.956698	0.705142	0.480789	0.980952	1.36166	0.17343
ENSG00000113889.14	KNG1	3:186718517:rs1523435:G_A	G/A	A	2429	0.289153	A	0.327089	10.3847	9.52812e-25	1.68878e-22	1.42978	0.152908	0.475918	0.00897072	0.992843	0.99794	-1.0461	0.295617	0.727037	-1.12074	0.262511	0.736319	0.350096	0.726297	0.956609	1.57115	0.116279	0.700642	-0.148956	0.881601	0.987571	2.24312	0.0249793	0.708547	0.120637	0.903989	0.995144	0.213748	0.830761	0.993773	-1.03365	0.301404	0.925952	2.13433	0.0329157	0.829878	-0.350506	0.725989
ENSG00000122025.14	FLT3	13:28027857:rs79566936:G_A	G/A	A	2438	0.700534	A	0.196473	-6.63753	3.91897e-11	1.47033e-09	2.1458	0.0319879	0.206868	-9.05833	2.64839e-19	1.70159e-16	-8.25284	2.50336e-16	1.11889e-13	3.90028	9.86838e-05	0.00363609	-0.680307	0.496375	0.892926	-0.159536	0.87326	0.984752	-0.971557	0.331367	0.929626	-0.131563	0.895341	0.99689	-1.85514	0.0636975	0.83355	0.29311	0.769463	0.98901	0.510883	0.609479	0.969435	-0.555083	0.578889	0.988379	-0.709123	0.478316
ENSG00000058085.15	LAMC2	1:183186170:rs2276543:G_A	G/A	A	2440	0.0793956	A	0.268238	-9.43719	8.62938e-21	1.10888e-18	-1.11551	0.264742	0.608723	-1.71244	0.0869435	0.434929	1.79857	0.0722098	0.427848	1.18534	0.235997	0.716349	-0.406344	0.684525	0.949221	0.190047	0.849289	0.982925	2.00183	0.0454139	0.777346	0.237735	0.812107	0.992733	2.17983	0.0293653	0.778029	-0.437455	0.66182	0.983524	0.918372	0.358515	0.940572	1.87267	0.0612341	0.889957	-0.823809	0.410129
ENSG00000239389.8	PCDHA13	5:140896089:rs13174119:G_A	G/A	A	2437	0.32227	A	0.342224	-11.7291	6.05583e-31	1.72927e-28	-0.510208	0.609952	0.854732	0.317568	0.75084	0.925606	0.285314	0.775428	0.941244	-0.925211	0.354948	0.804369	1.04632	0.295516	0.82933	-1.70356	0.0885909	0.660251	1.04602	0.295656	0.915913	-1.23344	0.217531	0.893015	1.16452	0.244326	0.933776	-1.82301	0.0684239	0.90644	-1.09006	0.275794	0.920707	0.325111	0.745125	0.992858	-2.20879	0.0272822
ENSG00000165271.17	NOL6	9:33467579:rs2275228:T_C	T/C	C	2439	0.458305	C	0.206437	-4.85804	1.26084e-06	1.86764e-05	-1.97587	0.0482827	0.264135	14.601	2.37711e-46	1.22184e-42	-16.5177	3.55014e-58	3.64955e-54	-4.06931	4.86534e-05	0.00193859	-0.388473	0.6977	0.949914	-0.504228	0.614147	0.94526	-1.63829	0.10149	0.86616	0.332834	0.739289	0.985463	0.00360727	0.997122	0.999261	1.22175	0.221919	0.946172	1.3006	0.19352	0.906869	-0.266902	0.789567	0.996739	-0.770506	0.441074
ENSG00000100033.16	PRODH	22:18914154:rs452378:C_T	T/C	C	2365	0.509949	C	0.0672304	-7.59041	4.5609e-14	2.56208e-12	5.49607	4.3009e-08	2.3899e-06	0.404906	0.685584	0.906002	-0.292083	0.770249	0.939753	5.85454	5.44911e-09	6.51359e-07	-0.369492	0.711794	0.953548	0.406554	0.684373	0.955945	0.875266	0.381518	0.93203	1.47768	0.139628	0.845712	-1.78198	0.0748818	0.836722	-1.73879	0.0822012	0.917639	-0.881468	0.378154	0.940572	0.79024	0.429467	0.980952	-0.280429	0.779173
ENSG00000148600.15	CDHR1	10:84190650:rs7099098:C_T	C/T	T	2435	0.651489	T	0.33922	-8.43573	5.5649e-17	4.17571e-15	-1.67391	0.0942775	0.373618	-0.6247	0.532227	0.844319	-1.69411	0.0903718	0.467988	0.328166	0.742814	0.943975	-0.681855	0.495395	0.892926	1.91744	0.0552992	0.602389	1.49845	0.134145	0.873803	-0.755098	0.450264	0.954767	0.956548	0.338891	0.955943	-0.469681	0.638625	0.981326	0.802135	0.422553	0.940926	0.0239932	0.98086	0.999176	-1.04347	0.296834
ENSG00000119888.10	EPCAM	2:47375102:rs35079997:T_C	T/C	C	2439	0.877236	C	0.0707257	-11.5936	2.7312e-30	7.38861e-28	-0.30946	0.756998	0.918006	0.390826	0.69596	0.909625	-0.920906	0.357191	0.772865	-1.24502	0.213245	0.696375	0.171382	0.863938	0.980445	1.11645	0.264341	0.8212	-0.312254	0.754874	0.977339	-0.483208	0.628992	0.978086	1.42673	0.153785	0.8986	1.89677	0.057976	0.878652	0.41398	0.678925	0.978734	0.227923	0.819725	0.996934	-0.442413	0.658229
ENSG00000108384.15	RAD51C	17:58712544:rs34170300:G_C	G/C	C	2438	0.75941	C	0.208983	9.80337	2.7978e-22	4.16832e-20	3.07264	0.00214523	0.0261912	-0.313967	0.753573	0.925867	2.73864	0.0062144	0.112472	-1.60222	0.109238	0.5649	0.156417	0.875717	0.98188	0.353051	0.724081	0.962213	-0.821995	0.411161	0.934254	0.365626	0.714676	0.984663	-0.269085	0.787887	0.991538	0.359827	0.719007	0.98901	0.380453	0.703642	0.980557	-1.08678	0.277244	0.968065	-1.21209	0.225597
ENSG00000162461.8	SLC25A34	1:15737916:rs937592:T_C	T/C	C	2439	0.0792705	C	0.233087	3.8217	0.000135852	0.00111725	1.03402	0.301229	0.643389	-4.82274	1.50337e-06	8.63385e-05	2.80723	0.0050367	0.0964642	1.84985	0.0644563	0.471461	-0.392762	0.694529	0.949399	1.36956	0.170949	0.754026	0.457946	0.647032	0.969801	1.32121	0.186554	0.882224	-0.404652	0.685769	0.986264	1.76591	0.0775369	0.914331	-0.427392	0.669132	0.978461	1.08641	0.277406	0.968065	1.0489	0.294328
ENSG00000186088.16	GSAP	7:77416489:rs4727380:G_C	G/C	C	2437	0.202142	G	0.359253	-6.47812	1.12009e-10	3.81274e-09	0.653832	0.513282	0.799887	-0.243311	0.807785	0.943755	0.340419	0.733571	0.929245	-1.41608	0.156879	0.634528	0.822781	0.410713	0.868523	1.56235	0.118335	0.703854	2.10535	0.0353633	0.754068	-0.914488	0.360551	0.945301	-0.226499	0.820833	0.992011	1.02347	0.306187	0.953978	1.21673	0.223824	0.910333	0.603394	0.546303	0.98245	-1.02481	0.305556
ENSG00000125337.19	KIF25	6:167999586:rs3778670:C_T	C/T	T	2439	0.932243	T	0.138171	-2.67369	0.00755224	0.0297346	4.99437	6.3211e-07	2.82526e-05	-0.338653	0.734901	0.91913	-3.33085	0.000878725	0.0215945	-1.12622	0.260185	0.734002	0.950667	0.341868	0.849233	0.0450411	0.964078	0.993571	0.950298	0.342055	0.929626	-0.374302	0.708213	0.984493	-0.209788	0.83385	0.992011	0.555897	0.578332	0.971683	-0.165239	0.868769	0.992704	-0.732068	0.464198	0.980952	0.100987	0.919569
ENSG00000188321.13	ZNF559	19:9324196:rs28384491:C_T	C/T	T	2440	0.80244	T	0.0887295	7.58637	4.65115e-14	2.59858e-12	-3.82155	0.000135933	0.00277812	-2.66349	0.00778445	0.124035	-1.28233	0.199848	0.6362	-1.37709	0.16861	0.648695	1.9119	0.0560063	0.577477	-2.38848	0.0169942	0.411059	0.368124	0.712813	0.976118	1.17267	0.241042	0.900878	2.12969	0.0332969	0.79076	0.570261	0.568554	0.970331	1.60523	0.108573	0.872056	-1.23464	0.217084	0.944501	-3.09885	0.00196489
ENSG00000274750.2	HIST1H3E	6:26224115:rs74928264:C_G	C/G	G	2438	0.34626	G	0.0822395	-1.91346	0.0558063	0.148087	10.5624	1.5746e-25	6.74453e-23	0.428471	0.668346	0.897846	-2.16603	0.0304055	0.288614	-1.5671	0.117221	0.578436	1.02078	0.307462	0.833322	-2.9285	0.00343763	0.204897	0.0375874	0.97002	0.997267	-0.803863	0.421555	0.954158	-0.650206	0.515621	0.968704	0.634959	0.525515	0.969417	-1.2065	0.22774	0.913714	-1.46924	0.141896	0.927334	0.28331	0.776963
ENSG00000204172.12	AGAP9	10:47430474:nors:T_C	T/C	C	2366	0.183299	C	0.217244	4.76921	1.96216e-06	2.7481e-05	-4.3858	1.2063e-05	0.00036366	4.0806	4.64104e-05	0.00150981	1.54648	0.122124	0.532713	-7.66358	2.62137e-14	1.07791e-11	-0.200139	0.841389	0.977564	1.39264	0.163859	0.748764	-0.654984	0.512541	0.945155	-1.50174	0.133299	0.845712	-1.07201	0.283824	0.945931	-0.210123	0.83359	0.993773	0.483524	0.628768	0.97112	-1.33484	0.182056	0.93559	-0.596401	0.550965
ENSG00000167984.18	NLRC3	16:3584745:rs12933120:C_A	C/A	A	2440	0.861893	A	0.134426	7.82944	7.24996e-15	4.48973e-13	-1.7851	0.0743692	0.332501	6.63964	3.86373e-11	6.47028e-09	0.145132	0.884619	0.97494	0.322448	0.747141	0.945397	2.55284	0.0107452	0.315602	1.33114	0.183267	0.75785	2.29837	0.0216252	0.670445	0.0719978	0.94261	0.997748	0.633604	0.526399	0.968704	-2.12337	0.0338237	0.838664	-0.457584	0.647292	0.973877	0.218977	0.826687	0.996934	-1.31671	0.18806
ENSG00000065268.10	WDR18	19:990819:rs2240149:G_A	G/A	A	2437	0.0422967	G	0.425113	2.75797	0.00585971	0.0243582	-1.60274	0.109122	0.402646	1.77544	0.0759508	0.412654	0.820277	0.412139	0.803241	0.494118	0.621267	0.910684	-0.46753	0.640163	0.938501	0.171692	0.863694	0.984343	0.544344	0.586255	0.9627	-1.02404	0.305919	0.920602	-0.0554974	0.955747	0.998046	1.36965	0.170922	0.942873	0.952837	0.340768	0.933416	0.504336	0.614071	0.988379	-0.726541	0.467577
ENSG00000079101.16	CLUL1	18:591690:rs12957470:G_C	G/C	C	2438	0.843324	C	0.287736	-0.919512	0.357919	0.539898	2.06321	0.0391982	0.234698	1.37275	0.169956	0.566931	-0.524091	0.600263	0.888254	2.93216	0.00339752	0.0941415	-0.836264	0.403089	0.866928	0.498131	0.618437	0.945698	1.64421	0.100262	0.863959	0.727488	0.466997	0.960722	-0.690276	0.490086	0.967926	-0.256133	0.79787	0.991644	0.522909	0.601085	0.968557	-0.983322	0.325547	0.975095	0.932028	0.351414
ENSG00000156171.14	DRAM2	1:111139496:rs3762374:T_C	C/T	T	2365	0.113735	T	0.279915	-5.32827	1.08553e-07	2.05546e-06	0.824317	0.409842	0.730316	-0.763294	0.445364	0.797823	-1.7106	0.087286	0.463869	1.26144	0.207276	0.688428	-2.30784	0.0210942	0.432945	-1.03576	0.300418	0.836077	-1.19468	0.232332	0.89069	-1.87769	0.0605466	0.788871	0.945513	0.344494	0.955943	1.12117	0.262331	0.952275	-0.68923	0.490746	0.956698	0.543578	0.586783	0.988379	0.648348	0.516823
ENSG00000183605.17	SFXN4	10:119161076:rs10749291:T_C	T/C	C	2436	0.543207	C	0.493842	-2.13593	0.0327844	0.100101	4.974	7.01644e-07	3.10901e-05	-5.64865	1.80544e-08	1.8196e-06	-6.73419	2.04986e-11	4.90058e-09	5.31194	1.1831e-07	1.06686e-05	-0.933154	0.350833	0.851153	-6.23658	5.25754e-10	7.50659e-08	-1.84262	0.0655063	0.807192	0.865321	0.386948	0.946326	1.00492	0.315033	0.948099	0.901246	0.367547	0.962712	-2.04988	0.0404829	0.792693	0.22119	0.824963	0.996934	-0.813696	0.415899
ENSG00000181240.14	SLC25A41	19:6436211:rs2860185:C_T	C/T	T	2435	0.488787	T	0.466119	-6.26708	4.33817e-10	1.30019e-08	-5.94674	3.12915e-09	2.31422e-07	12.9149	5.9203e-37	1.52152e-33	4.35987	1.35556e-05	0.000575833	0.784523	0.43281	0.840138	-2.32207	0.0203116	0.42856	1.61493	0.106457	0.690894	-0.4994	0.617543	0.964636	-2.23713	0.025368	0.708547	0.764077	0.444896	0.967926	-0.487029	0.626282	0.977611	0.882814	0.377424	0.940572	0.559046	0.576181	0.988379	0.673477	0.500708
ENSG00000100197.22	CYP2D6	22:42139625:rs2743454:G_A	G/A	A	2435	0.852443	A	0.205544	-4.48689	7.56331e-06	9.04079e-05	-0.335845	0.737017	0.911221	2.35867	0.0184191	0.211326	-0.308299	0.757881	0.934735	-0.530565	0.595769	0.903331	-0.110778	0.911802	0.985939	0.759844	0.447422	0.891955	1.58457	0.113194	0.872533	-0.655753	0.512045	0.961671	-0.539912	0.589307	0.977769	-0.401071	0.688403	0.986907	0.171593	0.863772	0.992325	-1.35467	0.17565	0.933875	-1.11817	0.263605
ENSG00000113812.14	ACTR8	3:53877513:rs3733079:G_A	G/A	A	2440	0.962058	A	0.306967	6.27095	4.23195e-10	1.27579e-08	-0.683571	0.494311	0.791152	-0.229168	0.818757	0.947521	-3.42956	0.000614616	0.0156006	-1.04649	0.295439	0.761944	-1.13285	0.257389	0.811418	-1.42292	0.154887	0.742168	-0.533061	0.59404	0.963773	-0.536098	0.59194	0.970208	-1.05728	0.290488	0.945931	-1.00645	0.314301	0.953978	0.411646	0.680635	0.979682	-0.946107	0.344188	0.975636	-0.389068	0.69726
ENSG00000130701.4	RBBP8NL	20:62417346:rs6061521:G_A	A/G	G	2439	0.266507	A	0.436039	8.5501	2.13732e-17	1.71654e-15	1.63802	0.101546	0.388936	0.276762	0.781986	0.934195	-3.79976	0.000148382	0.00423714	-1.20141	0.22971	0.708071	2.01724	0.0437802	0.557696	0.816005	0.414577	0.882779	-1.44073	0.149791	0.873803	-0.025245	0.979862	0.997748	0.574804	0.565477	0.976463	0.728663	0.466278	0.96828	-0.934574	0.350101	0.938336	-0.397742	0.690856	0.992	-0.94191	0.346332
ENSG00000176945.17	MUC20	3:195982791:rs6804822:G_A	G/A	A	2424	0.0971624	A	0.254744	-3.86396	0.000114498	0.000959029	2.36695	0.0180137	0.145247	1.35142	0.176686	0.575685	-0.817086	0.41396	0.804291	0.657792	0.510735	0.868832	1.12625	0.260171	0.815898	1.84499	0.065161	0.623701	0.526176	0.598814	0.963773	-0.457845	0.647105	0.978086	-0.689926	0.490307	0.967926	-1.51632	0.129568	0.940919	-1.07458	0.282668	0.921582	-1.0174	0.309064	0.975095	0.878315	0.37986
ENSG00000031691.7	CENPQ	6:49492265:rs2501968:A_G	A/G	G	2439	0.899619	G	0.404059	-12.2636	1.36252e-33	4.66889e-31	-1.47111	0.141391	0.456191	0.0925435	0.926274	0.978234	1.4392	0.150223	0.572565	-1.65465	0.0981242	0.54437	0.657281	0.511062	0.895164	-0.734313	0.462829	0.895317	-1.92808	0.0539607	0.780925	0.527563	0.597851	0.971755	1.91707	0.0553458	0.816791	-0.579091	0.562582	0.96964	-0.123442	0.901768	0.994686	1.23473	0.217049	0.944501	1.75146	0.079992
ENSG00000124713.6	GNMT	6:42972935:rs2395943:A_G	G/A	A	2437	0.158187	A	0.422856	-9.49583	5.02745e-21	6.54204e-19	-2.06365	0.0391563	0.234698	-0.777175	0.437131	0.792489	-0.439748	0.660159	0.906187	-3.11368	0.00186922	0.058229	-1.65347	0.0983638	0.67256	-8.13822	6.32936e-16	2.82895e-13	0.341713	0.732597	0.976276	0.743435	0.45729	0.957951	0.235126	0.814131	0.992011	1.53334	0.125323	0.940919	0.119661	0.904762	0.994735	0.483446	0.628823	0.989226	0.519998	0.603112
ENSG00000184227.8	ACOT1	14:73505831:rs2041073:C_T	T/C	C	2430	0.439514	C	0.472634	3.69341	0.000226149	0.001717	-1.97197	0.0487269	0.265683	-0.928842	0.353063	0.733713	0.0136344	0.989123	0.998349	-1.66407	0.0962285	0.542248	-1.69998	0.0892632	0.657439	0.732492	0.463939	0.895329	0.542203	0.587728	0.9627	0.409034	0.682551	0.981883	0.289329	0.772354	0.991538	-1.3779	0.16836	0.94162	-0.390467	0.696225	0.980557	0.50476	0.613773	0.988379	-0.384846	0.700385
ENSG00000160505.16	NLRP4	19:55857446:rs382657:G_T	G/T	T	2438	0.413317	T	0.378384	-1.32287	0.186002	0.347971	8.36946	9.62595e-17	1.94029e-14	8.24526	2.66264e-16	1.05277e-13	4.43577	9.58234e-06	0.000428289	-0.614343	0.539046	0.884856	-0.795536	0.426379	0.877337	-1.10387	0.269757	0.824049	0.636737	0.524356	0.948237	2.03855	0.0416029	0.759641	1.01336	0.310991	0.948099	-0.134891	0.892709	0.999202	-0.187513	0.851274	0.992325	12.1929	3.09377e-33	5.30066e-30	-0.235515	0.813828
ENSG00000181333.12	HEPHL1	11:94129327:rs1138800:A_C	C/A	A	2439	0.510386	A	0.360804	1.17855	0.238692	0.412282	-1.99765	0.0458653	0.255692	1.44145	0.149586	0.539894	2.63151	0.00855435	0.139144	-1.4078	0.159319	0.636527	-0.133647	0.893693	0.98445	-2.1682	0.0302401	0.510524	0.667271	0.504662	0.945155	-0.252	0.801062	0.992733	-1.55556	0.119943	0.866481	1.19702	0.231414	0.946172	-1.08627	0.277469	0.920942	-0.593899	0.552635	0.982993	-2.12499	0.0336878
ENSG00000136425.14	CIB2	15:78131254:rs11547207:A_C	A/C	C	2309	0.230788	C	0.257254	-4.80999	1.60685e-06	2.31827e-05	2.23366	0.0256007	0.181751	1.99667	0.0459786	0.330068	0.195722	0.844845	0.963842	1.76569	0.077581	0.499082	2.15656	0.0311432	0.502261	-0.508578	0.611096	0.94526	-0.743726	0.457119	0.9395	-1.9605	0.0500577	0.778802	-0.536707	0.591522	0.978729	1.20224	0.229394	0.946172	-1.56836	0.116935	0.882596	0.371507	0.710294	0.992	1.14414	0.252684
ENSG00000109775.11	UFSP2	4:185434793:rs4861666:C_T	T/C	C	2390	0.60083	C	0.266109	1.00004	0.317392	0.49844	-5.59729	2.42654e-08	1.45638e-06	-0.75222	0.451993	0.80181	-6.01719	2.04848e-09	3.29036e-07	-0.786633	0.431575	0.840138	0.475023	0.634814	0.938437	1.25496	0.209616	0.779826	0.235905	0.813526	0.983404	-1.24626	0.212792	0.892147	-1.68024	0.0930413	0.853619	-0.204272	0.838158	0.993773	-0.462612	0.643684	0.973631	0.690758	0.489785	0.980952	2.40576	0.0162143
ENSG00000255274.9	SMIM35	11:118088509:rs6589644:C_T	C/T	T	2440	0.362367	T	0.302664	-6.24556	4.96718e-10	1.4758e-08	3.73415	0.000192669	0.00366107	2.23076	0.0257879	0.253584	1.21307	0.225223	0.668277	2.48068	0.0131802	0.23605	-8.16407	5.13712e-16	2.93387e-13	1.56772	0.117076	0.702593	1.50553	0.132317	0.873803	2.64017	0.00833925	0.531702	1.8167	0.0693853	0.836722	0.538947	0.589973	0.97313	-1.5167	0.129472	0.892968	9.90338	1.07347e-22	1.10352e-19	-0.700546	0.483654
ENSG00000042286.15	AIFM2	10:70140490:rs6480442:C_T	C/T	T	2435	0.00287889	T	0.350719	7.14525	1.18226e-12	5.42574e-11	0.409581	0.68215	0.888255	1.17674	0.239416	0.641604	5.58305	2.62599e-08	2.86751e-06	1.50288	0.133	0.604211	-0.592828	0.553351	0.90994	-0.689617	0.490501	0.902927	1.45479	0.145856	0.873803	0.516183	0.605774	0.97306	-1.69071	0.0910213	0.851455	-0.78185	0.434379	0.96456	-1.04619	0.295579	0.923923	0.359096	0.719555	0.992	-1.11479	0.265049
ENSG00000285551.1	AC067752.1	10:62399574:rs3758490:G_T	G/T	T	2439	0.123875	G	0.385609	-3.72923	0.000196448	0.0015334	2.32992	0.0198918	0.15515	3.20177	0.00138345	0.0285007	-4.76125	2.03681e-06	0.000116975	0.426384	0.669866	0.926173	-0.348192	0.727726	0.956638	2.3533	0.0186867	0.42406	-0.0426073	0.966018	0.996462	0.610004	0.541917	0.964849	2.47706	0.0133144	0.660171	-0.622993	0.533347	0.96964	-1.16036	0.246018	0.917278	1.61149	0.107202	0.912649	0.0124066	0.990102
ENSG00000168803.15	ADAL	15:43325295:rs956391:C_T	T/C	C	2438	1	C	0.127358	3.49946	0.000474576	0.00324809	-3.13542	0.00173655	0.0216385	-3.3639	0.000780393	0.0165411	-0.567674	0.570308	0.874637	-0.602364	0.546988	0.887614	-0.0981441	0.921826	0.987674	0.236314	0.813209	0.977952	-0.580738	0.561471	0.957565	1.57573	0.115218	0.83096	0.296074	0.767199	0.991538	0.572426	0.567087	0.970131	0.147057	0.883099	0.994686	0.686876	0.492227	0.980952	0.409846	0.681955
ENSG00000184206.12	GOLGA6L4	15:84597563:rs7176527:C_T	C/T	T	2436	0.732969	T	0.181445	-3.72011	0.000203641	0.00158234	-0.777559	0.436905	0.752073	0.0373939	0.970174	0.992673	0.390282	0.696362	0.920518	0.280019	0.779487	0.950369	-0.606989	0.543915	0.904263	2.61497	0.00897874	0.322732	1.28782	0.197932	0.885808	-1.03552	0.30053	0.920602	1.52538	0.127294	0.876108	1.39421	0.16338	0.940919	0.465907	0.641324	0.973368	0.89217	0.37239	0.977673	-0.923861	0.35565
ENSG00000139192.12	TAPBPL	12:6460379:rs2009527:C_T	C/T	T	2439	0.415192	T	0.303198	-3.32011	0.000913092	0.00550248	-0.498474	0.618195	0.859255	8.04241	1.361e-15	4.66368e-13	5.80239	7.3865e-09	9.86146e-07	-0.819108	0.412805	0.831164	-0.681693	0.495498	0.892926	-0.29988	0.764294	0.968119	1.88058	0.0601478	0.802757	0.111359	0.911341	0.99689	-0.654172	0.513063	0.968704	1.25266	0.21045	0.946172	1.60809	0.107946	0.872056	-0.961483	0.336405	0.975095	-1.15516	0.248138
ENSG00000204961.6	PCDHA9	5:140874202:rs11741879:T_C	T/C	C	2440	0.0479798	C	0.0901639	6.80519	1.26594e-11	5.24754e-10	0.217752	0.827641	0.945718	1.26921	0.204489	0.604366	0.488468	0.625262	0.897702	-1.62635	0.104005	0.555413	-2.46233	0.0138727	0.357785	-0.516129	0.605811	0.943489	-1.42838	0.15331	0.874113	0.368458	0.712564	0.984663	0.779082	0.436007	0.966325	0.0760661	0.939373	0.999202	2.10061	0.0357779	0.782731	0.352883	0.724207	0.992	-2.33457	0.0196466
ENSG00000134184.13	GSTM1	1:109687165:rs36209093:C_T	T/C	C	1188	0.158282	C	0.344697	-4.82012	1.62102e-06	2.32739e-05	2.00336	0.0453657	0.254406	2.46287	0.0139244	0.176769	1.4998	0.133933	0.548979	4.62361	4.18503e-06	0.000232552	-0.101117	0.919475	0.987674	1.44816	0.147837	0.734662	-0.600966	0.547978	0.951823	-1.17984	0.238301	0.898987	1.94082	0.0525178	0.807547	0.308618	0.757666	0.98901	1.16402	0.244652	0.917278	-1.02837	0.303987	0.975095	0.416141	0.677382
ENSG00000166275.16	BORCS7	10:102863821:rs9527:C_T	C/T	T	2439	0.501092	T	0.266708	7.22634	6.60833e-13	3.10199e-11	-1.86423	0.0624101	0.303633	0.149351	0.881289	0.966613	-0.457438	0.647397	0.903161	-1.95062	0.051217	0.429454	1.11947	0.263049	0.818694	-1.34152	0.179878	0.757537	0.173355	0.862387	0.985425	1.10187	0.270629	0.914243	-1.27912	0.200977	0.920268	0.699356	0.484397	0.96828	-0.510833	0.609514	0.969435	0.941056	0.346769	0.975636	-0.524031	0.600304
ENSG00000141560.15	FN3KRP	17:82722518:rs2246577:T_C	C/T	T	2438	0.558609	T	0.412223	6.61322	4.60662e-11	1.70345e-09	-2.27176	0.0231883	0.170148	-1.06922	0.285076	0.682324	-1.91499	0.055611	0.38575	-1.3571	0.174875	0.655555	0.279957	0.779534	0.969378	-0.0409669	0.967325	0.994212	0.730411	0.465209	0.9395	0.750959	0.45275	0.955812	-1.92852	0.0539062	0.812017	-0.541473	0.588231	0.97313	-1.12657	0.260034	0.917278	0.960617	0.33684	0.975095	-0.306881	0.758959
ENSG00000189171.14	S100A13	1:153628302:rs3806233:G_A	G/A	A	2438	0.253036	A	0.456317	-4.75486	2.10175e-06	2.92368e-05	4.12936	3.76037e-05	0.000947465	-0.982724	0.325841	0.71379	2.08037	0.0375961	0.317871	1.45566	0.145614	0.618706	-2.6553	0.00797537	0.290053	1.14155	0.253753	0.813402	-0.182455	0.855241	0.985291	-0.0244489	0.980497	0.997748	0.0763726	0.939129	0.997696	1.05608	0.291036	0.952469	0.504365	0.61405	0.969435	0.511743	0.608877	0.988379	1.41498	0.157203
ENSG00000221923.9	ZNF880	19:52384651:rs2042913:T_C	T/C	C	1240	0.716149	C	0.37379	-4.96308	7.90799e-07	1.24684e-05	3.84498	0.000126701	0.00262069	-2.18444	0.0291171	0.267731	0.357335	0.720902	0.926906	6.10035	1.4134e-09	2.04645e-07	-0.184986	0.85327	0.979809	-2.18285	0.0292341	0.505882	1.58808	0.112524	0.872533	0.371162	0.710581	0.984663	0.823905	0.410152	0.960695	-1.2818	0.200153	0.946172	0.659712	0.509561	0.956698	0.0124902	0.990036	0.999176	-0.684244	0.493949
ENSG00000119411.11	BSPRY	9:113344807:rs2093691:G_A	G/A	A	2434	0.485112	G	0.442892	-9.0685	2.42278e-19	2.54144e-17	-2.08626	0.0370589	0.22652	-1.1225	0.261759	0.659407	-2.69704	0.00704413	0.121637	-2.46747	0.0136757	0.241557	-1.46733	0.142417	0.724743	1.71725	0.0860609	0.657218	0.24757	0.804488	0.982158	-0.845313	0.398019	0.946326	-0.311554	0.755406	0.991538	0.921164	0.357056	0.961179	-1.01419	0.310594	0.92767	-0.145995	0.883938	0.996934	1.49698	0.134529
ENSG00000180185.11	FAHD1	16:1839820:rs3848346:C_A	C/A	A	2439	0.352396	A	0.154367	-7.24357	5.83601e-13	2.77751e-11	1.01931	0.308159	0.649155	1.17591	0.239746	0.641875	-1.50178	0.133283	0.548385	-0.0401528	0.967975	0.991592	1.66366	0.0963082	0.669985	-1.78637	0.0741636	0.640657	0.892957	0.371969	0.931421	0.248196	0.804004	0.992733	1.87478	0.0609431	0.8255	1.02461	0.305647	0.953978	0.0168012	0.986597	0.998075	0.158054	0.874427	0.996934	1.23188	0.218114
ENSG00000189157.14	FAM47E	4:76273728:rs4859657:C_T	C/T	T	2436	0.556638	T	0.406609	4.72583	2.42238e-06	3.30266e-05	-4.42301	1.01619e-05	0.000314652	0.367117	0.713563	0.912761	1.21058	0.226173	0.669081	-0.311195	0.755679	0.945666	-0.631588	0.527715	0.901465	0.405665	0.685025	0.956021	0.890712	0.373172	0.931421	-1.28205	0.199948	0.886653	1.51057	0.131028	0.878687	0.343992	0.730882	0.98901	-0.332532	0.739516	0.982068	1.73013	0.0837333	0.90315	0.60506	0.545196
ENSG00000196418.12	ZNF124	1:247124299:rs6700824:G_A	G/A	A	2434	0.179606	A	0.303821	5.12703	3.17548e-07	5.4136e-06	-0.968595	0.332844	0.670089	-1.72144	0.0852983	0.431116	0.872504	0.38302	0.787845	0.811982	0.416882	0.832128	-0.605421	0.544956	0.904301	0.507013	0.612191	0.94526	0.195327	0.845153	0.98401	2.36011	0.0183481	0.702369	-0.574414	0.56574	0.976463	1.33648	0.181518	0.946155	-0.582453	0.560316	0.963506	-0.199378	0.841984	0.996934	-1.29071	0.196927
ENSG00000084628.10	NKAIN1	1:31208167:rs7549197:T_C	C/T	T	2390	0.353735	T	0.25	-5.73736	1.08343e-08	2.49724e-07	-15.7616	2.5457e-53	3.27123e-50	-1.76458	0.0777621	0.41418	-2.72937	0.00639217	0.114083	0.858892	0.390486	0.822383	1.55432	0.12024	0.698865	2.37152	0.0177941	0.415339	-0.538134	0.590535	0.96347	0.299132	0.764866	0.988785	-1.53321	0.125358	0.874866	1.08168	0.279503	0.952469	0.391917	0.695154	0.980557	0.893656	0.371596	0.977438	-0.195895	0.844709
ENSG00000104783.14	KCNN4	19:43789903:rs67648499:G_A	G/A	A	2436	0.616085	A	0.412356	5.3804	8.14267e-08	1.58836e-06	-0.728981	0.466084	0.773105	0.236639	0.812956	0.945358	2.51962	0.0118119	0.168103	-0.51962	0.603376	0.904857	-0.721529	0.470653	0.887222	-0.155742	0.876249	0.984752	-2.16091	0.0307997	0.723502	-0.5492	0.582918	0.966923	-0.224051	0.822736	0.992011	-0.431452	0.666178	0.983524	0.891355	0.372827	0.940572	-0.595036	0.551875	0.982993	0.359402	0.719326
ENSG00000269713.7	NBPF9	1:148989861:nors:T_C	C/T	T	1930	0.84797	T	0.387047	-0.368664	0.712419	0.833846	-3.30331	0.000973008	0.0134262	-0.591402	0.55432	0.852826	-0.312443	0.754738	0.933849	-2.20865	0.0273165	0.344556	-0.108111	0.913919	0.986446	0.148165	0.882229	0.984752	0.278074	0.780985	0.978763	-0.147306	0.882906	0.99689	1.90178	0.0573493	0.819959	2.10105	0.0357659	0.838664	-0.863566	0.387934	0.940572	2.45709	0.0140944	0.726205	1.11912	0.263231
ENSG00000214435.8	AS3MT	10:102856743:rs4919690:T_C	T/C	C	2440	0.540002	C	0.272336	2.90444	0.00371221	0.0171205	-5.34015	1.0147e-07	5.32201e-06	-0.952349	0.341015	0.725175	-3.69079	0.000228462	0.00633042	-9.17705	9.18007e-20	9.43712e-17	1.32575	0.185046	0.764135	1.44142	0.149596	0.734662	-1.75843	0.0787998	0.821893	2.21412	0.0269127	0.710501	1.6302	0.103189	0.85498	-0.706633	0.479862	0.96828	-1.3986	0.162061	0.90153	0.167791	0.866761	0.996934	-0.529518	0.596494
ENSG00000183346.7	CABCOCO1	10:61674890:rs12778737:A_T	A/T	T	2439	0.885482	T	0.0762608	-4.30806	1.71226e-05	0.000184895	0.801931	0.422671	0.739642	7.429	1.50562e-13	3.77507e-11	0.443636	0.657345	0.904854	-0.849075	0.395923	0.82591	0.075681	0.939679	0.990404	1.34304	0.179385	0.757011	0.755478	0.450035	0.9395	-0.837629	0.402321	0.947703	0.095331	0.92406	0.996732	-0.27982	0.77964	0.989747	0.77062	0.441007	0.945678	1.21584	0.224162	0.944501	-0.20772	0.835465
ENSG00000105136.20	ZNF419	19:57494298:rs7248266:C_G	G/C	C	2437	0.669948	C	0.309807	-8.85041	1.64212e-18	1.50724e-16	-1.90777	0.0565391	0.287876	-2.9233	0.0034954	0.065572	1.89056	0.0588019	0.397949	0.682782	0.494809	0.86346	-3.05685	0.00226108	0.125607	-0.443642	0.657341	0.952898	1.16992	0.242147	0.89069	0.0984307	0.921598	0.997136	-0.271842	0.785766	0.991538	0.0724639	0.942239	0.999202	-0.879197	0.379381	0.940572	-0.349103	0.727042	0.992	1.30815	0.190947
ENSG00000095917.14	TPSD1	16:1244821:rs3874639:A_G	A/G	G	2428	0.542817	A	0.494852	-3.56043	0.000377371	0.00267359	4.88327	1.11138e-06	4.67997e-05	0.452207	0.65116	0.890416	-1.83631	0.0664347	0.417973	4.88651	1.0934e-06	7.34652e-05	-2.04019	0.0414395	0.548185	-1.82594	0.067982	0.634745	-1.18876	0.23465	0.89069	-0.636865	0.524273	0.96221	1.13483	0.256559	0.937251	-0.00245813	0.998039	0.999989	-0.336992	0.736152	0.982068	0.838745	0.401695	0.980952	1.91095	0.0561287
ENSG00000114547.10	ROPN1B	3:126045050:rs71327749:A_G	A/G	G	2439	0.725251	G	0.279623	4.92174	9.1513e-07	1.42755e-05	-5.58556	2.58838e-08	1.52923e-06	-0.629898	0.52882	0.841708	-2.13742	0.0326628	0.297936	-0.767254	0.443005	0.845233	-1.57436	0.115535	0.693806	-1.49595	0.134796	0.720593	1.46664	0.142602	0.873803	2.14957	0.0316874	0.731114	-0.958045	0.338135	0.955943	0.919276	0.358042	0.961179	0.656432	0.511608	0.956698	1.35889	0.174309	0.933875	-0.346768	0.728795
ENSG00000137513.10	NARS2	11:78572758:rs4945303:A_G	G/A	A	2438	0.113192	A	0.221493	12.5357	5.59498e-35	2.21217e-32	0.857004	0.391527	0.716958	0.266272	0.790052	0.93715	0.179336	0.857689	0.966762	0.23988	0.810443	0.956967	-0.264819	0.791172	0.96995	-0.0548184	0.956288	0.993194	1.9751	0.0483697	0.780826	0.929366	0.352792	0.943388	1.80408	0.071342	0.836722	-2.45519	0.0141505	0.779412	-0.348186	0.727731	0.980557	0.458422	0.64669	0.992	-0.648936	0.516441
ENSG00000204520.13	MICA	6:31422278:rs10223421:G_T	G/T	T	2303	0.341078	T	0.269865	4.19881	2.78545e-05	0.000281835	-4.23936	2.33022e-05	0.000630386	0.921322	0.356979	0.737608	2.3494	0.018888	0.221401	-5.45462	5.43348e-08	5.26945e-06	0.438132	0.661332	0.942372	1.07038	0.284562	0.826645	0.329072	0.742131	0.976852	-0.605158	0.545134	0.966144	1.42217	0.155113	0.898848	-1.51845	0.129037	0.940919	0.206781	0.836199	0.992325	0.959489	0.337413	0.975095	-0.779176	0.435957
ENSG00000125734.15	GPR108	19:6738172:rs3810222:C_T	C/T	T	2436	1	T	0.29803	7.77639	1.0934e-14	6.57007e-13	0.155434	0.876492	0.961915	1.3431	0.179364	0.577831	0.34648	0.729012	0.927876	-0.593985	0.552578	0.888507	-2.08886	0.0368239	0.534674	-0.262151	0.793227	0.972411	-0.404471	0.685902	0.973086	0.659976	0.509332	0.961671	-1.18955	0.234339	0.933776	-1.02549	0.305233	0.953978	0.0812505	0.935249	0.997086	0.301924	0.762736	0.994201	0.338251	0.735203
ENSG00000146574.15	CCZ1B	7:6829673:rs10265409:C_T	C/T	T	2437	0.202214	T	0.437628	6.08861	1.31965e-09	3.59842e-08	-0.246819	0.805069	0.936436	-0.29338	0.769257	0.930903	-2.31562	0.0206617	0.23359	0.831026	0.40604	0.828749	0.0848092	0.93242	0.989847	0.94617	0.344156	0.851281	-1.06023	0.289144	0.91122	0.693384	0.488135	0.961671	-0.756388	0.44949	0.967926	0.285668	0.775157	0.98901	0.123834	0.901457	0.994686	0.954277	0.340038	0.975636	-1.02125	0.30724
ENSG00000215790.7	SLC35E2A	1:1665061:rs72634819:C_T	C/T	T	2093	0.222439	T	0.250836	-4.27621	1.98669e-05	0.000210331	1.91193	0.0560215	0.286575	0.235955	0.813491	0.945493	0.980841	0.326785	0.75271	0.0287471	0.977069	0.993223	1.31593	0.188342	0.764785	-0.0931485	0.925795	0.990033	1.17163	0.241477	0.89069	0.727545	0.466974	0.960722	0.897092	0.369773	0.955943	-0.683645	0.494275	0.96828	1.3571	0.174895	0.90153	0.093555	0.925471	0.999176	-0.0653787	0.947879
ENSG00000169629.12	RGPD8	2:112359874:rs145713961:T_G	T/G	G	2434	0.824078	G	0.163517	3.60875	0.000313884	0.00228198	-1.93442	0.0531779	0.281064	-0.107486	0.914413	0.974312	0.915908	0.359806	0.774622	-4.05379	5.19783e-05	0.00205514	-1.0563	0.290934	0.827789	1.00336	0.315786	0.84128	-0.697128	0.48579	0.943152	0.090973	0.927522	0.997748	1.39673	0.162623	0.90745	-0.129382	0.897066	0.999202	-0.709708	0.477954	0.956698	0.951883	0.341251	0.975636	-1.19641	0.231653
ENSG00000111254.8	AKAP3	12:4648730:rs979877:T_C	T/C	C	2440	0.351522	T	0.485246	-4.34733	1.43465e-05	0.000159096	-3.49133	0.000489178	0.00778444	3.15964	0.00159903	0.0325506	-0.311311	0.755591	0.933849	0.433688	0.664553	0.923405	-0.236885	0.812766	0.97199	0.216505	0.828613	0.978756	-0.0357296	0.9715	0.997267	0.611692	0.540799	0.964506	0.966465	0.333907	0.955943	-0.00516086	0.995883	0.999989	0.170274	0.864809	0.992325	0.752524	0.451809	0.980952	-0.362606	0.71693
ENSG00000181315.11	ZNF322	6:26640944:rs2494705:T_C	T/C	C	2432	0.671108	T	0.393298	1.4822	0.138417	0.284074	-1.01322	0.311054	0.652046	-0.988439	0.323036	0.711351	-0.846827	0.397175	0.794659	-2.18746	0.0288038	0.352304	1.89687	0.0579642	0.580956	-0.109335	0.912946	0.989135	0.816605	0.414234	0.934254	1.21997	0.222593	0.893015	-0.317886	0.750598	0.991538	-0.216586	0.828549	0.993773	-1.386	0.165873	0.90153	-0.915619	0.359957	0.976261	-1.20543	0.228153
ENSG00000124818.15	OPN5	6:47887438:rs4142121:A_G	G/A	A	2436	0.812666	A	0.309524	2.79122	0.005292	0.0226297	-3.93655	8.49822e-05	0.00188686	0.994554	0.320052	0.710373	1.54573	0.122299	0.532727	-3.58952	0.000337839	0.0118129	-1.3064	0.19154	0.765596	0.443048	0.65777	0.952898	0.325583	0.744768	0.976852	-1.4166	0.156728	0.857664	0.429607	0.667519	0.983582	-2.20923	0.0272517	0.838664	0.126693	0.899194	0.994686	-1.54593	0.122252	0.912649	0.102957	0.918005
ENSG00000170523.3	KRT83	12:52321579:rs1540095:C_T	T/C	C	2439	0.316693	T	0.367569	-8.44196	5.27991e-17	3.99099e-15	-2.86591	0.0041938	0.0481567	2.35602	0.0185506	0.212125	-1.27869	0.201129	0.638546	0.201864	0.84004	0.96069	-0.0226244	0.981952	0.995873	0.269799	0.787338	0.971151	1.25485	0.209653	0.889645	-0.650234	0.515602	0.961671	0.718289	0.472648	0.967926	-1.92132	0.0548083	0.876566	-0.227173	0.820309	0.991972	-0.447549	0.654519	0.992	-0.295645	0.767526
ENSG00000180535.3	BHLHA15	7:98197028:rs2132276:G_A	G/A	A	2390	0.117299	G	0.455649	4.74102	2.25169e-06	3.10681e-05	-1.79863	0.0722037	0.32684	-1.18469	0.236257	0.637365	1.14414	0.252682	0.691785	-0.964384	0.334951	0.790253	-1.58525	0.113041	0.687203	-0.200694	0.840955	0.982054	1.25607	0.209212	0.889645	-2.23564	0.0254675	0.708547	0.0751542	0.940098	0.997696	-2.30333	0.021346	0.81191	1.04097	0.297993	0.925796	1.71897	0.0857501	0.90315	-0.338665	0.734892
ENSG00000172346.15	CSDC2	22:41558820:rs12484722:T_C	T/C	C	2407	0.316782	C	0.204819	-1.51186	0.1307	0.273256	8.13983	6.28271e-16	1.09468e-13	1.44027	0.149922	0.540142	0.520104	0.603039	0.889276	7.82941	7.29017e-15	3.25839e-12	2.57231	0.0101619	0.307745	-1.04538	0.295952	0.835181	-1.55543	0.119976	0.872533	-2.07118	0.0384482	0.757179	-0.207331	0.835769	0.992011	-1.08867	0.276408	0.952469	-1.14595	0.251931	0.917278	-0.31426	0.753351	0.993352	1.1611	0.245718
ENSG00000137411.18	VARS2	6:30915079:rs1264300:A_G	A/G	G	2308	0.350837	G	0.37435	-4.11375	4.02954e-05	0.000390421	3.61529	0.000306449	0.00531246	0.757204	0.449005	0.799338	-0.066541	0.946953	0.989629	1.42241	0.155041	0.632206	1.32063	0.186755	0.764404	-0.96745	0.333421	0.845913	-0.810143	0.417942	0.937269	-1.74003	0.0819864	0.816195	-2.2125	0.0270295	0.756809	-1.00017	0.317335	0.955562	1.37766	0.168443	0.90153	-3.65924	0.00025865	0.126615	-0.0379753	0.969711
ENSG00000069974.16	RAB27A	15:55314015:rs11638111:C_T	T/C	C	2289	0.153977	C	0.1564	-4.78773	1.79467e-06	2.53771e-05	1.58727	0.11259	0.408551	-1.13416	0.256845	0.654455	-2.73545	0.00627755	0.113415	-0.000662935	0.999471	0.999969	-2.77343	0.005592	0.243584	1.63182	0.102854	0.68392	-1.3309	0.183356	0.884022	0.650766	0.515263	0.961671	-0.141892	0.887178	0.992903	0.444962	0.656389	0.982177	0.0600723	0.952103	0.997086	0.122858	0.902231	0.998266	0.766509	0.443453
ENSG00000221947.8	XKR9	8:70695769:rs78351569:G_A	G/A	A	1037	0.171745	G	0.498554	-5.93442	4.02074e-09	1.01059e-07	0.453622	0.650196	0.874757	-4.77098	2.09688e-06	0.000111689	-3.29295	0.00102505	0.0246204	1.38978	0.164894	0.644571	0.0390694	0.968843	0.995035	-0.149494	0.881193	0.984752	-0.271885	0.785765	0.978873	0.431918	0.665891	0.978291	2.37414	0.0177719	0.699983	-1.39638	0.162899	0.940919	0.321647	0.747785	0.982495	0.427701	0.668958	0.992	0.862592	0.388562
ENSG00000145476.16	CYP4V2	4:186199599:rs2292426:A_G	A/G	G	2436	0.32988	A	0.354269	2.96029	0.00310321	0.0148792	-1.49155	0.135947	0.446211	-1.94098	0.0523759	0.351294	4.64246	3.62589e-06	0.000189209	-1.00499	0.315001	0.777125	-1.61139	0.107224	0.682772	-0.594815	0.552023	0.928854	0.151219	0.879815	0.987569	0.459821	0.645686	0.978086	-0.896878	0.369873	0.955943	-0.596804	0.550694	0.96964	-0.529014	0.596844	0.968557	-0.973052	0.330624	0.975095	-0.0237954	0.981018
ENSG00000205078.6	SYCE1L	16:77199441:rs8398:C_T	C/T	T	2439	0.0629566	T	0.292128	-0.0874488	0.930322	0.963598	7.45939	1.20223e-13	1.66762e-11	-1.25152	0.210866	0.611551	-1.38698	0.165574	0.590571	-0.741416	0.458513	0.849997	-0.349559	0.7267	0.956638	-2.85481	0.00434271	0.23105	-0.0485486	0.961283	0.995767	1.796	0.072619	0.799816	0.288134	0.773269	0.991538	-0.108453	0.913645	0.999202	0.077073	0.938572	0.997086	-0.145068	0.884669	0.996934	-0.508104	0.611426
ENSG00000084072.16	PPIE	1:39753393:rs1046988:C_T	C/T	T	2436	0.729875	T	0.375821	-1.3138	0.189037	0.351919	11.8438	1.67242e-31	1.01132e-28	-10.3148	1.9123e-24	2.18427e-21	-7.3137	3.51029e-13	1.09351e-10	-2.36274	0.0182185	0.285013	-0.753329	0.451325	0.884895	1.06461	0.287158	0.828778	-2.6518	0.00805837	0.52474	-1.76106	0.0783534	0.80782	-1.42471	0.154369	0.8986	-0.585535	0.558242	0.96964	-0.0131506	0.989509	0.998075	1.48547	0.137549	0.924612	-0.944581	0.344967
ENSG00000180398.12	MCFD2	2:46909811:rs35433380:G_T	G/T	T	2440	0.496859	T	0.182172	6.30483	3.41442e-10	1.05406e-08	-1.7077	0.0878199	0.35939	0.811905	0.416925	0.779838	0.37042	0.711102	0.926303	-1.74307	0.0814482	0.508128	-0.716472	0.473768	0.888011	0.970521	0.331883	0.845317	-1.96209	0.0498656	0.780826	1.73099	0.0835801	0.816693	-1.80518	0.07117	0.836722	0.479185	0.63185	0.978763	-0.682227	0.49516	0.956698	0.319609	0.749292	0.992906	-2.2432	0.0249736
ENSG00000037757.14	MRI1	19:13761426:rs8109392:G_A	G/A	A	2430	0.0617555	A	0.425103	1.92433	0.0544298	0.145599	-1.88885	0.0590309	0.295874	0.923393	0.355894	0.737041	-0.0807473	0.93565	0.988635	-1.52168	0.128219	0.597781	-2.01067	0.0444707	0.563698	1.52197	0.128148	0.716609	-0.692999	0.488377	0.943705	17.0189	1.90016e-61	9.76683e-58	0.261968	0.793368	0.992011	1.32626	0.184878	0.946155	-1.28546	0.198755	0.909141	0.331906	0.739989	0.992	0.73979	0.459499
ENSG00000064309.14	CDON	11:125973245:rs11220293:A_G	A/G	G	2439	0.793213	G	0.364699	-5.43104	6.15828e-08	1.22927e-06	2.30444	0.0212819	0.161341	-8.08835	9.43666e-16	3.34513e-13	-5.79446	7.73926e-09	1.02e-06	0.795402	0.426457	0.838434	-1.47215	0.141109	0.721333	2.60174	0.0093315	0.33165	-0.687774	0.49166	0.944737	0.297155	0.766374	0.989273	-1.91963	0.0550211	0.816791	1.15428	0.248501	0.946172	-1.14883	0.25074	0.917278	0.987992	0.323255	0.975095	-1.10837	0.267809
ENSG00000188000.5	OR7D2	19:9153725:rs73494602:G_A	G/A	A	2440	0.390111	A	0.0629098	-6.76609	1.65136e-11	6.57985e-10	3.54118	0.000405812	0.00662183	2.40302	0.0163348	0.195321	-1.07516	0.282411	0.719144	0.663874	0.506834	0.865848	-1.9025	0.0572242	0.579572	-0.620257	0.535147	0.919715	-0.115147	0.908338	0.991362	0.727592	0.466933	0.960722	-0.281433	0.778402	0.991538	-0.669653	0.503143	0.96828	-0.0182336	0.985454	0.998075	-0.131579	0.895328	0.996934	1.64875	0.0993287
ENSG00000188732.11	FAM221A	7:23681366:rs4722244:C_T	C/T	T	2440	0.745485	T	0.476025	3.30092	0.000977586	0.00582585	19.6727	4.39625e-80	9.03869e-77	0.596001	0.55123	0.85216	0.350212	0.726209	0.927252	-10.9598	2.56166e-27	5.26678e-24	-1.85644	0.0635115	0.59647	1.41301	0.15778	0.743596	0.76518	0.444239	0.9395	-0.914665	0.360458	0.945301	0.546793	0.584571	0.976891	0.980454	0.32696	0.959061	-2.41231	0.0159254	0.727297	2.04238	0.0412211	0.836474	1.89232	0.0585675
ENSG00000138316.11	ADAMTS14	10:70653619:rs681286:C_T	C/T	T	2440	0.123417	T	0.479508	3.81074	0.000141984	0.0011621	-2.41274	0.0159067	0.134474	-4.57267	5.05624e-06	0.000222129	1.23243	0.217908	0.6591	-0.234226	0.814829	0.957931	0.360693	0.71836	0.954471	-0.516092	0.605838	0.943489	-1.73822	0.0822981	0.827857	-0.0995721	0.920692	0.997125	-0.452746	0.650772	0.983528	0.437345	0.6619	0.983524	-1.88313	0.0598021	0.820788	0.726176	0.4678	0.980952	0.415143	0.678074
ENSG00000148735.15	PLEKHS1	10:113785460:rs883060:T_G	T/G	G	2293	0.506396	G	0.380506	-1.98513	0.0472489	0.131667	0.648981	0.516416	0.801442	-0.408311	0.683084	0.904444	-4.20013	2.7698e-05	0.001031	3.99844	6.57816e-05	0.00254224	3.05552	0.00227266	0.125607	13.6014	1.41964e-40	4.86462e-37	1.4694	0.14186	0.873803	-1.43395	0.151722	0.856196	1.41717	0.156568	0.902198	0.823794	0.410142	0.963884	1.80636	0.0709935	0.834313	-0.0182545	0.985437	0.999176	3.2225	0.0012886
ENSG00000205426.10	KRT81	12:52314189:rs2857673:C_G	G/C	C	2438	0.933603	G	0.416735	7.19399	8.33962e-13	3.86177e-11	-0.953239	0.340564	0.678219	-1.02042	0.30763	0.701206	0.17728	0.859303	0.967602	-0.0450446	0.964076	0.99072	-1.19765	0.231171	0.791723	-0.237209	0.812514	0.977952	1.41385	0.157533	0.874509	0.424197	0.671459	0.979003	-0.00297505	0.997627	0.9993	-0.923436	0.355872	0.961179	1.2081	0.227128	0.913714	-0.61551	0.538276	0.98245	1.32503	0.185285
ENSG00000215018.10	COL28A1	7:7553002:rs6977577:A_C	A/C	C	2223	0.452949	A	0.304768	-4.34164	1.47778e-05	0.000162825	4.28089	1.9406e-05	0.000539172	-0.711346	0.476944	0.81437	-2.31898	0.0204865	0.232966	0.992915	0.32086	0.781991	0.175133	0.860991	0.980445	1.48837	0.136796	0.727216	-0.25847	0.796068	0.981237	-1.56623	0.117438	0.83096	-1.64432	0.100253	0.853619	-0.803709	0.421651	0.964045	-0.395753	0.692325	0.980557	-0.396934	0.691454	0.992	-0.557564	0.577198
ENSG00000139899.11	CBLN3	14:24431003:rs1956905:C_G	C/G	G	2439	0.723454	C	0.276753	-9.34547	2.00064e-20	2.4484e-18	-0.145481	0.884343	0.965592	-1.03034	0.30295	0.696095	-2.43437	0.0149891	0.19094	-0.575083	0.565289	0.893276	0.933723	0.350539	0.851097	-1.01212	0.311583	0.84128	0.200343	0.841229	0.98401	0.852436	0.394056	0.946326	-0.391362	0.695565	0.986975	0.836301	0.403067	0.963884	0.475224	0.634669	0.973198	-1.54523	0.122422	0.912649	2.09678	0.0361158
ENSG00000171180.2	OR2M4	1:247965627:rs6664332:G_A	G/A	A	2439	0.0616953	A	0.333333	-4.05323	5.20986e-05	0.000486002	0.987234	0.323626	0.661538	1.18438	0.236379	0.637366	-0.23868	0.811373	0.95412	-0.0904216	0.92796	0.979216	0.571188	0.567925	0.914946	-0.755481	0.450033	0.892311	-0.0930069	0.925906	0.991661	-0.570087	0.568672	0.966871	-0.0596297	0.952456	0.998046	-0.544948	0.585839	0.972689	-1.19435	0.232459	0.913731	0.926459	0.3543	0.976261	0.156917	0.875323
ENSG00000188385.12	JAKMIP3	10:132141923:rs11592585:A_G	A/G	G	2439	0.786578	G	0.339893	-4.15859	3.31308e-05	0.00032875	5.91218	3.84989e-09	2.7871e-07	4.63781	3.70753e-06	0.000176451	-4.64926	3.50925e-06	0.000185001	-0.180564	0.856725	0.966826	-1.48738	0.137043	0.718046	0.679568	0.496843	0.90403	0.711534	0.476822	0.940171	-0.711606	0.476777	0.961671	1.49311	0.135537	0.885776	0.309216	0.757183	0.98901	0.864918	0.387169	0.940572	0.6508	0.515237	0.980952	0.229753	0.818303
ENSG00000204219.11	TCEA3	1:23424647:rs71514235:T_G	T/G	G	2226	0.0578168	G	0.32053	9.81643	2.69754e-22	4.07805e-20	0.0435663	0.965254	0.9911	0.680399	0.496323	0.824027	-0.311935	0.755119	0.933849	0.235081	0.814167	0.957745	-0.570427	0.568446	0.915015	0.410916	0.681174	0.955576	0.731573	0.464506	0.9395	-0.116012	0.907653	0.99689	-0.0481266	0.96162	0.998046	-0.725855	0.468004	0.96828	-1.17766	0.239056	0.917278	1.03456	0.300989	0.974715	-1.46251	0.143742
ENSG00000161618.10	ALDH16A1	19:49453017:rs7259076:C_G	G/C	C	2439	0.197049	C	0.221812	-4.08648	4.5214e-05	0.00043197	1.30322	0.192622	0.535749	2.44243	0.0146594	0.183109	-1.91732	0.0553139	0.385034	-0.773769	0.439143	0.842639	0.0360422	0.971252	0.995173	1.48771	0.136956	0.727319	2.05298	0.0401808	0.764923	0.316943	0.751314	0.986526	-0.110658	0.911897	0.995488	0.793223	0.427725	0.96456	-0.692419	0.48874	0.956698	-0.243881	0.807344	0.996934	-0.135501	0.892227
ENSG00000145736.14	GTF2H2	5:71014171:rs28478097:C_G	C/G	G	2421	0.210313	C	0.418422	3.91855	9.15553e-05	0.000788265	-0.703696	0.48169	0.783508	0.126446	0.89939	0.970535	0.697267	0.485703	0.839835	0.0496473	0.960408	0.989456	0.198721	0.842497	0.978268	-1.96275	0.0497899	0.590754	0.463472	0.643068	0.969678	-0.164116	0.869653	0.996544	-1.10974	0.267221	0.940435	2.3659	0.0180647	0.80482	-1.67075	0.094901	0.861498	-1.34463	0.178872	0.933875	0.48074	0.630745
ENSG00000055955.17	ITIH4	3:52830119:rs4687554:C_T	T/C	C	2440	1	C	0.240574	-5.61557	2.18157e-08	4.72138e-07	3.25977	0.00113037	0.0151699	-0.679393	0.496953	0.824646	0.162194	0.871167	0.970739	-0.105104	0.916302	0.978675	-1.42618	0.153946	0.733608	-0.509817	0.610227	0.94526	0.911815	0.361956	0.93094	-0.482376	0.629582	0.978086	0.200301	0.841262	0.992011	1.47836	0.13944	0.940919	-1.49729	0.134448	0.892968	-1.31056	0.19013	0.940698	-1.6602	0.0970035
ENSG00000122375.12	OPN4	10:86658778:rs3740332:C_T	C/T	T	2440	0.156705	T	0.141803	5.93535	3.35008e-09	8.54562e-08	-1.02203	0.306867	0.647759	-1.58036	0.114154	0.489376	1.48606	0.137392	0.553623	-4.55379	5.52811e-06	0.000297534	1.10277	0.270237	0.823434	-2.89377	0.0038403	0.221788	-0.125622	0.900041	0.991029	-3.05163	0.00230057	0.323971	-1.73324	0.083179	0.842823	1.33563	0.181794	0.946155	0.979965	0.327201	0.933416	-1.58039	0.114147	0.912649	-2.6082	0.00915756
ENSG00000196653.12	ZNF502	3:44721338:rs56084453:A_G	A/G	G	2440	0.597825	G	0.221516	-5.94957	3.07543e-09	7.90386e-08	-1.84175	0.0656328	0.313088	0.260709	0.794339	0.937999	-1.82166	0.0686299	0.422602	-0.969342	0.332471	0.789641	0.189753	0.849518	0.979689	0.957894	0.338211	0.848797	0.523772	0.600484	0.963773	0.790457	0.429338	0.954158	-0.265799	0.790417	0.991538	2.65071	0.00808426	0.779412	-0.515138	0.606504	0.969188	-0.459228	0.646112	0.992	-1.58467	0.113171
ENSG00000188659.9	SAXO2	15:82271650:rs16973457:C_T	C/T	T	2439	0.133336	C	0.478475	5.39533	7.50023e-08	1.47989e-06	0.460421	0.645255	0.873483	-1.05857	0.289902	0.687298	-1.06437	0.287268	0.723866	0.782344	0.434089	0.84068	1.34347	0.179244	0.758579	2.17751	0.0295383	0.507782	-2.30529	0.0212342	0.668727	-1.16199	0.245354	0.904911	1.50181	0.133275	0.881588	-1.62798	0.103658	0.925585	2.41978	0.0156027	0.727297	0.42659	0.669716	0.992	-0.52375	0.6005
ENSG00000229924.3	FAM90A26	4:9396493:rs10939684:T_C	C/T	T	2394	0.412835	T	0.0969089	-5.6391	1.9108e-08	4.17938e-07	0.157488	0.874874	0.961657	-2.79244	0.0052729	0.0927856	-2.35563	0.0185718	0.218943	6.56445	6.38374e-11	1.21528e-08	-0.180647	0.85666	0.980445	2.06207	0.039309	0.562794	-1.28569	0.198674	0.885808	1.86801	0.0618834	0.793752	0.171786	0.86362	0.992011	-0.385698	0.699755	0.98901	1.80502	0.0711973	0.834313	0.841293	0.400268	0.980952	-0.589864	0.555338
ENSG00000186446.12	ZNF501	3:44721338:rs56084453:A_G	A/G	G	2440	0.597825	G	0.221516	-5.12265	3.24886e-07	5.52952e-06	-1.81666	0.0693919	0.320895	1.26823	0.204837	0.604779	-0.754056	0.450888	0.823649	-1.06439	0.287259	0.755443	-0.676377	0.498865	0.892926	0.343032	0.731604	0.963434	-0.409856	0.681948	0.973086	2.43535	0.0149487	0.668143	1.83736	0.0662779	0.836317	1.10917	0.267468	0.952469	0.200374	0.841204	0.992325	-1.16903	0.242506	0.953106	-1.87821	0.060472
ENSG00000154479.13	CCDC173	2:169618179:rs116676664:A_C	A/C	C	2439	0.274812	C	0.140016	7.03928	2.50291e-12	1.11385e-10	-0.24971	0.802833	0.935516	-2.07945	0.0376803	0.301208	-0.000327675	0.999739	0.999961	-0.0784942	0.937441	0.982772	-0.53551	0.592346	0.921597	0.742467	0.457876	0.893163	-2.02529	0.0429466	0.770685	0.0927804	0.926086	0.997748	-0.201139	0.840607	0.992011	0.294284	0.768566	0.98901	0.428832	0.668083	0.978461	-0.0828537	0.933975	0.999176	-0.602983	0.546576
ENSG00000205143.3	ARID3C	9:34629163:rs73499092:A_G	A/G	G	2440	0.495328	G	0.158811	-7.94133	3.02597e-15	1.9688e-13	-0.430582	0.66681	0.881048	-2.00373	0.04521	0.327526	-1.21557	0.224268	0.66687	-0.680251	0.49641	0.86346	1.0906	0.275555	0.825421	-0.00559568	0.995536	0.999008	0.349361	0.726849	0.976276	2.11761	0.0343095	0.742196	-2.49801	0.0125546	0.660171	0.260822	0.794252	0.991572	0.469169	0.638991	0.973327	1.25062	0.211194	0.944501	0.487717	0.625794
ENSG00000161905.12	ALOX15	17:4669884:rs4790214:A_G	A/G	G	2439	0.921825	G	0.290693	-1.52369	0.127717	0.269097	1.9288	0.0538719	0.282312	-1.37817	0.168279	0.564674	-1.0616	0.288523	0.723948	3.68219	0.00023627	0.00834658	0.600358	0.548324	0.906379	2.22713	0.0260295	0.488893	-0.278662	0.780528	0.978763	0.086626	0.930976	0.997748	-0.61867	0.536192	0.970212	-0.887298	0.375006	0.962712	-1.28996	0.197187	0.909141	0.851367	0.394649	0.980952	1.7749	0.0760387
ENSG00000123179.14	EBPL	13:49709253:rs9562915:T_C	T/C	C	2440	1	C	0.231352	5.14284	2.9216e-07	5.03082e-06	-2.19826	0.0280241	0.190913	0.225816	0.821363	0.948401	3.13385	0.00174581	0.0394437	-0.731798	0.464362	0.850803	0.857709	0.391137	0.860084	0.834999	0.4038	0.87878	-0.664224	0.50661	0.945155	1.3099	0.190353	0.882224	0.0483001	0.961481	0.998046	-1.94007	0.0524866	0.874007	-0.406591	0.684344	0.980086	0.589412	0.555639	0.982993	-0.757645	0.448737
ENSG00000180921.7	FAM83H	8:143740421:rs13252381:C_T	C/T	T	2226	0.796285	C	0.439353	4.31912	1.63541e-05	0.000177717	3.36877	0.000767945	0.0113013	-2.4705	0.0135669	0.1747	2.45379	0.0142122	0.186354	1.62006	0.10536	0.558458	0.776726	0.437403	0.881321	-2.42367	0.0154438	0.400914	1.30642	0.191545	0.885808	2.32046	0.0204061	0.70287	0.0286184	0.977172	0.998046	-1.87492	0.0609342	0.882259	-1.12436	0.260984	0.917278	-0.374866	0.707796	0.992	-2.17711	0.0295773
ENSG00000235109.7	ZSCAN31	6:28229974:rs34024998:G_C	G/C	C	2436	0.858648	C	0.350164	-2.826	0.00475188	0.0208135	3.33032	0.000880427	0.0125011	0.113076	0.90998	0.973098	0.171678	0.863705	0.968993	3.03653	0.00241861	0.0722772	-0.823123	0.410519	0.868523	-0.847279	0.396923	0.878633	-2.06813	0.0387337	0.764923	-1.1465	0.251701	0.907684	-0.697504	0.485554	0.967926	0.477601	0.632977	0.978881	-1.52353	0.127755	0.892968	0.713415	0.475657	0.980952	-0.952709	0.340832
ENSG00000146530.14	VWDE	7:12403416:rs17166013:G_A	G/A	A	2440	0.741156	A	0.18873	6.43783	1.45486e-10	4.77826e-09	-1.98625	0.0471179	0.260136	0.227158	0.82032	0.947866	0.240337	0.810089	0.953415	-1.37309	0.16985	0.650131	-1.04378	0.296692	0.829468	0.34465	0.730387	0.963434	-0.253365	0.800008	0.98184	1.18227	0.237214	0.898772	-1.12857	0.259191	0.937615	-0.549605	0.58264	0.971683	0.730899	0.464911	0.955425	1.19199	0.233383	0.948953	0.981187	0.326598
ENSG00000117834.12	SLC5A9	1:48421430:rs1416047:C_G	C/G	G	2431	0.868713	G	0.431304	-4.87405	1.16389e-06	1.75953e-05	1.79165	0.0733128	0.329646	0.50965	0.610343	0.875512	0.26504	0.791001	0.947268	2.23811	0.0253044	0.332221	2.99117	0.00280704	0.150444	1.21325	0.225153	0.791337	-0.134519	0.893003	0.988748	-0.46749	0.640191	0.978086	0.430796	0.666655	0.983582	-0.819659	0.412491	0.963884	-1.29344	0.195982	0.909141	0.682774	0.494815	0.980952	0.741601	0.458401
ENSG00000168903.9	BTNL3	5:181007216:rs4700774:G_A	G/A	A	2439	0.76255	A	0.278803	0.916358	0.35957	0.541832	1.45062	0.147016	0.465883	8.84047	1.7891e-18	9.67999e-16	-1.74245	0.0815554	0.450989	4.86057	1.24494e-06	8.25679e-05	1.88457	0.0596073	0.589195	0.330736	0.740872	0.965581	0.317316	0.751031	0.977339	-0.401717	0.687928	0.981883	-1.31043	0.190175	0.919047	0.807698	0.419343	0.964045	1.08519	0.277946	0.920942	-0.947664	0.343394	0.975636	-0.332407	0.739611
ENSG00000257017.9	HP	16:72074194:rs2000999:A_G	G/A	A	2439	0.104019	A	0.192907	-4.32004	1.62255e-05	0.00017688	1.17979	0.238198	0.5847	1.37195	0.170206	0.566931	1.29317	0.196075	0.631385	0.765292	0.444172	0.845233	-1.32128	0.186531	0.764404	-0.77353	0.439284	0.889645	1.14684	0.251559	0.896215	-0.677416	0.498207	0.961671	-3.86246	0.000115178	0.0789352	-0.670636	0.502516	0.96828	0.70164	0.482971	0.956698	0.772299	0.440012	0.980952	-0.171689	0.863696
ENSG00000135828.11	RNASEL	1:182590629:rs12041279:G_A	G/A	A	2436	0.291255	A	0.359811	-10.8365	9.34769e-27	2.08901e-24	-4.59499	4.54869e-06	0.000155128	1.46663	0.142606	0.531969	-0.748716	0.454101	0.823869	-1.5151	0.129877	0.598918	-0.943109	0.345719	0.850218	2.42583	0.0153457	0.40039	0.653079	0.513767	0.945155	1.01692	0.309293	0.920602	0.299341	0.764705	0.991538	2.10773	0.0351566	0.838664	-1.12624	0.260175	0.917278	-0.947303	0.343578	0.975636	1.39831	0.162147
ENSG00000182118.8	FAM89A	1:231036061:rs4075892:G_A	A/G	G	2438	0.93017	A	0.362592	4.13311	3.69999e-05	0.000362246	-1.34149	0.179888	0.515771	-1.73006	0.0837457	0.427343	0.350919	0.725679	0.927252	-4.83097	1.44314e-06	9.38952e-05	1.31401	0.188965	0.764785	-1.22047	0.222405	0.788659	0.81401	0.415719	0.935755	-0.625041	0.532003	0.962648	1.45328	0.146275	0.892422	-0.642113	0.52086	0.969417	1.32993	0.183668	0.90153	-0.554629	0.579199	0.988379	-1.82354	0.0683448
ENSG00000060558.4	GNA15	19:3149992:rs764262269:G_C	G/C	C	2438	0.173446	G	0.261895	9.64936	1.20098e-21	1.69125e-19	-0.583968	0.559296	0.825921	4.97271	7.06258e-07	4.5377e-05	1.81937	0.0689778	0.422602	-0.226704	0.820673	0.957931	4.61628	4.10981e-06	0.00032251	-0.294039	0.768753	0.9686	4.17641	3.06582e-05	0.0150079	1.25696	0.208889	0.88991	-0.512209	0.608551	0.982067	-1.20295	0.229113	0.946172	1.14306	0.253126	0.917278	-1.46979	0.141748	0.927334	-1.80718	0.070857
ENSG00000161055.4	SCGB3A1	5:180518336:rs6899301:C_G	C/G	G	2439	0.100225	G	0.180607	-6.33983	2.73225e-10	8.53723e-09	2.13164	0.0331366	0.211711	-0.160304	0.872655	0.965643	-2.22517	0.026161	0.2668	1.55413	0.120283	0.586299	-1.4186	0.156143	0.736459	0.317241	0.751088	0.965828	-0.947243	0.343609	0.929626	0.934429	0.350175	0.941682	-0.210923	0.832965	0.992011	0.110602	0.911941	0.999202	-0.964183	0.33505	0.933416	-0.889344	0.373906	0.978084	-0.712301	0.476347
ENSG00000188269.9	OR7A5	19:14836381:rs66824756:T_C	T/C	C	2437	1	C	0.389824	-0.601271	0.547715	0.7133	7.09175	1.72875e-12	2.14115e-10	6.36298	2.3567e-10	3.36485e-08	-2.75571	0.0059001	0.108309	-1.45161	0.14674	0.621376	8.42424	6.11934e-17	4.49334e-14	-1.34562	0.178552	0.756702	0.319943	0.749039	0.977339	-2.33804	0.0194659	0.702369	0.530873	0.595555	0.979424	2.29924	0.0215757	0.81191	0.287992	0.773377	0.985286	0.944514	0.345001	0.975636	-1.05879	0.289798
ENSG00000166268.11	MYRFL	12:69763802:rs4332561:C_T	C/T	T	2439	1	T	0.0692907	-4.12943	3.75923e-05	0.000367346	1.74237	0.0815707	0.35027	2.17253	0.0299121	0.270446	0.701715	0.482924	0.837681	0.143906	0.885587	0.972556	-0.680632	0.496169	0.892926	-0.921112	0.357083	0.855523	-1.16923	0.242427	0.89069	1.04332	0.296903	0.920602	-0.871685	0.383466	0.958029	-0.424081	0.671544	0.983524	0.384924	0.700327	0.980557	-1.08558	0.277772	0.968294	-0.633713	0.526328
ENSG00000097046.13	CDC7	1:91502721:rs13447464:G_A	G/A	A	2440	0.114118	A	0.488115	3.2922	0.00100826	0.00597992	-1.60901	0.107745	0.400108	-2.42246	0.0154885	0.189099	0.64589	0.518411	0.852683	-2.02963	0.0425029	0.40419	1.36496	0.172391	0.751559	-2.46546	0.0137522	0.381059	-0.643408	0.52002	0.946243	-1.37104	0.170489	0.871308	-0.648587	0.516666	0.968704	-0.575893	0.564741	0.96964	0.928194	0.353399	0.940326	-0.00602784	0.995191	0.999176	1.36187	0.173364
ENSG00000165076.13	PRSS37	7:141780676:rs2190243:G_C	C/G	G	2437	0.18129	G	0.495281	5.32539	1.09974e-07	2.07819e-06	-1.16291	0.24498	0.591451	0.309749	0.756778	0.927588	-0.707649	0.479231	0.836784	0.544833	0.585918	0.899453	-1.02033	0.307672	0.833322	-6.53977	7.48362e-11	1.22114e-08	-0.188777	0.850283	0.984096	1.28185	0.200017	0.886653	-1.43228	0.152192	0.897093	1.55675	0.11966	0.940919	-1.09536	0.273466	0.920707	-0.897951	0.3693	0.976261	-1.07867	0.280842
ENSG00000129347.21	KRI1	19:10566005:rs3218222:T_C	T/C	C	2439	0.401305	T	0.260968	-5.65159	1.77504e-08	3.90736e-07	1.40831	0.159166	0.485382	0.122043	0.902875	0.971687	0.296279	0.767042	0.938806	0.331656	0.740178	0.943557	-0.116584	0.907199	0.98546	-0.105526	0.915967	0.989176	-0.666798	0.504965	0.945155	-0.752972	0.45154	0.955543	0.00448279	0.996424	0.998853	-1.82129	0.068686	0.906976	-0.78492	0.432577	0.943322	0.218744	0.826868	0.996934	0.930312	0.352302
ENSG00000103351.13	CLUAP1	16:3584745:rs12933120:C_A	C/A	A	2440	0.861893	A	0.134426	-2.11653	0.0344005	0.103676	4.14697	3.4844e-05	0.000891034	4.61716	4.0924e-06	0.000188654	0.216663	0.828489	0.960422	1.56065	0.118736	0.582351	-1.48031	0.138919	0.720286	-3.19441	0.00141905	0.120561	-0.450298	0.652535	0.971352	-1.96194	0.0498828	0.778802	0.313218	0.754142	0.991538	0.642844	0.520386	0.969417	1.29542	0.195299	0.909141	1.49114	0.136054	0.922463	-1.18259	0.237088
ENSG00000134285.11	FKBP11	12:48924763:rs2293449:G_A	A/G	G	2440	0.307756	A	0.456762	-5.72678	1.14946e-08	2.62588e-07	-0.253129	0.80019	0.935197	1.90698	0.0566409	0.365374	0.409181	0.682443	0.915299	-1.10734	0.268257	0.740728	1.63181	0.10285	0.681038	2.45344	0.0142193	0.385142	1.73394	0.0830551	0.827857	1.46093	0.144164	0.84849	0.922664	0.356274	0.955943	-1.07642	0.281844	0.952469	0.0527918	0.957902	0.997086	0.0504384	0.959777	0.999176	-0.469301	0.638896
ENSG00000144559.10	TAMM41	3:11808893:rs6442289:G_T	G/T	T	2438	0.28284	T	0.430066	5.25797	1.5834e-07	2.89633e-06	-3.73022	0.000195689	0.00371159	-1.32593	0.184988	0.586033	3.38776	0.000715877	0.0179931	-3.85379	0.000119312	0.00434938	2.72082	0.00655837	0.262335	-0.420023	0.674506	0.95551	0.297144	0.766382	0.97747	0.909539	0.363156	0.945301	0.268897	0.788031	0.991538	-0.516334	0.605668	0.974367	-2.59995	0.00938015	0.65853	0.196883	0.843935	0.996934	-1.28269	0.199723
ENSG00000142632.17	ARHGEF19	1:16210794:rs221063:T_G	T/G	G	2439	0.187292	T	0.258918	4.03119	5.72007e-05	0.00052596	-1.50641	0.132091	0.440491	1.12436	0.26097	0.658501	0.37682	0.70634	0.925131	0.420199	0.674377	0.927438	-1.45628	0.145444	0.727603	-2.02709	0.0427621	0.574688	-1.80703	0.070881	0.817939	-0.132553	0.894558	0.99689	1.27061	0.20399	0.923072	0.267806	0.788871	0.991515	-0.240967	0.809601	0.991714	-0.897159	0.369723	0.976261	0.361911	0.71745
ENSG00000182362.14	YBEY	21:46333581:rs7283664:G_A	A/G	G	2433	0.0959771	G	0.159474	-6.02716	1.92287e-09	5.121e-08	-0.937653	0.348516	0.685331	1.31729	0.187865	0.589783	0.184309	0.853786	0.965498	-0.908532	0.363688	0.810652	-1.63117	0.102985	0.681038	0.871232	0.383713	0.868925	0.91423	0.360687	0.93094	-0.704725	0.481049	0.961671	-2.59436	0.00953365	0.632296	-0.334998	0.737655	0.98901	0.934646	0.350064	0.938336	-0.23519	0.814081	0.996934	0.835514	0.40351
ENSG00000143631.10	FLG	1:152211673:rs4845743:T_C	T/C	C	2275	0.110377	T	0.416264	4.68265	2.99901e-06	4.0143e-05	-2.20552	0.0275174	0.188711	0.688988	0.490902	0.821995	0.108985	0.913224	0.983835	-1.99667	0.0459807	0.419757	0.243008	0.808021	0.971527	-0.604046	0.545873	0.925356	1.37469	0.169364	0.878037	-0.811177	0.417349	0.951448	0.476812	0.633541	0.982067	-0.218548	0.827021	0.993773	0.157443	0.87491	0.994658	-0.802284	0.422472	0.980952	0.152588	0.878737
ENSG00000160282.14	FTCD	21:46229888:rs915804:G_C	C/G	G	2438	0.369867	G	0.460008	-1.45469	0.145883	0.294574	4.47095	8.14434e-06	0.000259207	0.225299	0.821766	0.948759	5.19545	2.21178e-07	1.84854e-05	-1.88746	0.0592178	0.454067	-1.27747	0.201558	0.776089	-0.2089	0.834544	0.980358	-0.013539	0.989199	0.999734	0.785469	0.432255	0.954158	-1.15598	0.247803	0.933776	-0.201124	0.840618	0.993773	-0.986244	0.324111	0.933023	2.00508	0.0450649	0.837513	1.37693	0.168661
ENSG00000131808.10	FSHB	11:30227818:rs12578061:T_A	T/A	A	1435	0.0718399	A	0.202439	-1.26415	0.206381	0.37339	1.28945	0.19745	0.540054	4.71748	2.62118e-06	0.000134058	-2.34136	0.0193505	0.225281	1.45754	0.145188	0.618564	-0.340846	0.73327	0.959068	8.95821	1.00314e-18	6.06606e-16	-0.315274	0.7526	0.977339	-0.141733	0.887311	0.99689	1.04761	0.294995	0.945931	-0.783168	0.433658	0.96456	-0.275538	0.782943	0.988479	-1.19341	0.232906	0.948953	1.25074	0.211235
ENSG00000157111.13	TMEM171	5:73116775:rs481619:G_A	G/A	A	2440	0.885696	A	0.302869	-2.32391	0.0202122	0.0687789	7.12274	1.38702e-12	1.73885e-10	-1.95893	0.0502345	0.344734	1.02369	0.306083	0.735524	-1.48165	0.138563	0.611664	-1.84597	0.0650175	0.600125	-1.10567	0.26898	0.824049	0.294449	0.76844	0.97816	-1.56989	0.116569	0.83096	-0.578573	0.562931	0.975442	-0.822218	0.411033	0.963884	-0.479758	0.631442	0.97276	0.626644	0.530951	0.981317	0.341331	0.732884
ENSG00000145692.15	BHMT	5:79115501:rs7700970:C_T	C/T	T	2437	0.0805483	T	0.311449	9.91654	9.46936e-23	1.49762e-20	0.980938	0.326721	0.664581	-0.89813	0.369205	0.745079	-0.266567	0.789825	0.947268	0.365378	0.714861	0.937347	0.330063	0.741381	0.960969	0.781399	0.434644	0.888556	-0.365456	0.714803	0.976276	0.851733	0.394446	0.946326	-1.00569	0.314664	0.948099	-0.552986	0.580324	0.971683	-0.0133309	0.989365	0.998075	-1.47329	0.140803	0.926669	-0.287302	0.773906
ENSG00000086619.14	ERO1B	1:236260939:rs2695072:G_C	G/C	C	2435	0.170735	C	0.275359	-4.85928	1.25315e-06	1.85892e-05	0.0226133	0.981961	0.995244	2.5313	0.0114265	0.157037	4.44875	9.02622e-06	0.000405195	-1.14101	0.253977	0.728688	0.484784	0.627873	0.934087	0.349212	0.726961	0.962422	-2.14768	0.0318376	0.732194	-0.844286	0.398592	0.946326	1.84316	0.0654276	0.836317	1.4657	0.142861	0.940919	-6.92823	5.43649e-12	4.65726e-09	-1.4878	0.136933	0.922463	0.253082	0.800227
ENSG00000106868.16	SUSD1	9:112176453:rs3860162:C_A	C/A	A	2439	0.887609	A	0.312628	2.56177	0.0104737	0.0387721	-2.46102	0.0139233	0.122754	-0.36042	0.718564	0.914206	-0.295029	0.767997	0.939111	-0.876596	0.380793	0.818058	-0.169653	0.865297	0.980744	-0.847875	0.396591	0.878633	0.748243	0.454386	0.9395	-0.286963	0.774165	0.989273	1.15795	0.246998	0.933776	-0.424599	0.671166	0.983524	-0.459514	0.645906	0.973856	1.41109	0.158346	0.931091	0.351146	0.725509
ENSG00000204516.10	MICB	6:31495714:rs2516408:G_A	G/A	A	2306	0.202093	A	0.328057	-7.0451	2.43823e-12	1.08978e-10	-1.83585	0.066508	0.31507	2.12584	0.0336227	0.288275	-2.79626	0.00521272	0.0990513	-1.09839	0.27215	0.744862	0.587341	0.557032	0.91067	0.636986	0.524197	0.91534	7.67954e-06	0.999994	0.999994	-0.217142	0.828117	0.992733	0.250711	0.80206	0.992011	0.1668	0.867542	0.996996	-0.637408	0.523923	0.958015	-0.471249	0.637508	0.991	-0.747132	0.45506
ENSG00000145113.22	MUC4	3:195932298:rs4927680:A_G	A/G	G	2438	0.139602	G	0.36977	-4.96146	7.47954e-07	1.1884e-05	1.43815	0.150519	0.472594	-0.0871809	0.930535	0.978909	-1.97393	0.0485031	0.360529	-1.29362	0.19592	0.676994	-0.104197	0.917022	0.98708	-2.22739	0.0260124	0.488893	1.37696	0.168653	0.878037	-0.437424	0.661843	0.978086	-0.67665	0.498692	0.968371	0.867488	0.38576	0.962712	1.23586	0.216629	0.910333	-0.0176214	0.985942	0.999176	-3.01979	0.00255579
ENSG00000136243.17	NUP42	7:23184748:rs2286272:T_C	T/C	C	2440	0.659081	C	0.355943	5.7663	9.12818e-09	2.13753e-07	-1.63947	0.101245	0.388356	-1.37906	0.168004	0.564658	4.71294	2.57914e-06	0.000141029	0.604941	0.545275	0.887172	0.107545	0.914365	0.986531	-1.73647	0.0826068	0.654583	-0.350076	0.726312	0.976276	-1.93023	0.0536944	0.787035	-0.492017	0.622752	0.982067	-0.621359	0.534422	0.96964	0.0353717	0.971786	0.997086	-0.46749	0.640191	0.991301	0.775087	0.438364
ENSG00000118322.14	ATP10B	5:160879949:rs10039306:A_G	G/A	A	2433	0.564528	A	0.169544	-4.02053	5.98369e-05	0.00054669	-2.0315	0.0423131	0.244528	5.48662	4.52133e-08	4.04168e-06	0.312571	0.754633	0.933849	9.55926	2.7938e-21	3.59004e-18	0.255405	0.798432	0.971342	-2.84863	0.00442771	0.23105	0.00486624	0.996118	0.999734	-2.27167	0.0231937	0.708547	0.79477	0.426825	0.965818	-0.0697897	0.944367	0.999202	1.84971	0.0644764	0.821459	-2.21361	0.0269485	0.818767	-0.885404	0.376026
ENSG00000169609.14	C15orf40	15:83080406:rs62010177:C_T	C/T	T	2439	0.594353	T	0.218737	3.65129	0.000266427	0.00198613	0.754106	0.450859	0.761995	-3.52123	0.000437447	0.00997107	1.50707	0.131923	0.545523	0.200012	0.841488	0.96092	1.55601	0.119836	0.698865	0.0389749	0.968914	0.994631	0.47902	0.631968	0.967336	1.4059	0.15988	0.862064	-1.59016	0.111928	0.861999	0.766048	0.443722	0.965837	-1.16612	0.243681	0.917278	-0.607984	0.543255	0.98245	0.402938	0.687029
ENSG00000214087.8	ARL16	17:81682485:rs7503637:G_A	G/A	A	2435	0.432083	A	0.171253	0.334751	0.737842	0.850384	-2.92306	0.00349807	0.0408638	-7.74021	1.44453e-14	4.36757e-12	0.9608	0.336748	0.759827	-1.90632	0.0567268	0.446859	3.10453	0.00192774	0.11071	0.708151	0.47892	0.899897	1.27423	0.202702	0.887606	0.555808	0.578393	0.966871	-1.19612	0.231764	0.933776	0.0760832	0.939359	0.999202	0.819785	0.412419	0.940785	0.287873	0.773469	0.995431	-0.120723	0.903921
ENSG00000267368.1	UPK3BL1	7:102718470:rs12537647:T_C	C/T	T	2435	0.102912	T	0.337782	-3.21576	0.00131808	0.00743275	-0.05562	0.955649	0.98905	1.32975	0.183724	0.583088	-9.10256e-05	0.999927	0.999961	0.0325013	0.974075	0.992811	0.673831	0.500483	0.892926	-0.405031	0.685491	0.956126	-1.24539	0.213109	0.889645	-0.101701	0.919003	0.99689	-0.249936	0.802658	0.992011	0.295076	0.767961	0.98901	0.840127	0.40092	0.940572	-0.95228	0.34105	0.975636	-1.85406	0.0638511
ENSG00000235098.8	ANKRD65	1:1418181:rs4970447:A_G	A/G	G	2440	0.683764	G	0.0811475	9.25438	4.57416e-20	5.25201e-18	4.39318	1.16485e-05	0.00035428	-0.218721	0.826886	0.950541	0.821213	0.411606	0.803209	-1.09948	0.271667	0.744134	1.35807	0.174567	0.754987	0.224624	0.82229	0.978163	0.438155	0.661313	0.972439	-0.220975	0.82513	0.992733	1.21092	0.226045	0.928378	2.57374	0.0101192	0.779412	-0.630078	0.528703	0.958015	0.683619	0.494281	0.980952	1.64243	0.10063
ENSG00000164106.8	SCRG1	4:173410236:rs9996723:G_C	C/G	G	2438	0.742573	C	0.440525	3.67705	0.00024105	0.00180875	-4.87215	1.17484e-06	4.85036e-05	-0.324365	0.745689	0.923911	0.20886	0.834575	0.96085	-6.13536	9.88793e-10	1.49482e-07	0.408198	0.683164	0.949173	0.974569	0.329871	0.844467	2.26347	0.0236945	0.674736	-0.657645	0.510829	0.961671	0.841561	0.400116	0.95889	-0.409649	0.682099	0.985609	-2.1293	0.0333296	0.782256	-0.128744	0.897571	0.997064	0.267186	0.789348
ENSG00000135898.10	GPR55	2:230930676:rs6742145:G_C	G/C	C	2437	0.0315127	C	0.271645	5.55995	2.99305e-08	6.33097e-07	-1.28139	0.200179	0.543689	-3.95685	7.8118e-05	0.00232096	5.01217	5.76894e-07	4.03434e-05	-1.10174	0.270684	0.742787	-1.98874	0.0468418	0.56954	0.190955	0.848577	0.98269	-0.532522	0.594413	0.963773	0.267354	0.789219	0.992039	0.465239	0.641802	0.982341	-1.32635	0.184849	0.946155	0.444159	0.656967	0.974655	-1.81938	0.0689768	0.891137	0.22973	0.818321
ENSG00000188039.14	NWD1	19:16720249:rs12983375:C_T	C/T	T	2436	0.424887	T	0.406199	4.58658	4.7342e-06	5.96417e-05	-2.01505	0.0440096	0.250609	1.04593	0.295696	0.690493	-0.98412	0.325154	0.751143	-6.21787	5.91306e-10	9.35173e-08	1.11788	0.26373	0.819608	-0.58407	0.559228	0.930387	0.528275	0.597357	0.963773	-1.01548	0.309977	0.921573	1.27879	0.201094	0.920268	0.0724204	0.942273	0.999202	0.030952	0.97531	0.997752	0.241814	0.808945	0.996934	2.11391	0.0346244
ENSG00000183066.14	WBP2NL	22:42000564:rs133307:C_A	C/A	A	2438	0.350126	A	0.471288	-3.7779	0.00016195	0.0013027	0.241326	0.809322	0.937763	2.42551	0.015359	0.188189	-0.873803	0.382312	0.787766	0.0935403	0.925482	0.979061	0.407889	0.683391	0.949221	0.569509	0.569063	0.933137	0.879758	0.379078	0.93203	0.310219	0.756421	0.987314	0.00115064	0.999082	0.999779	-0.129228	0.897188	0.999202	1.57765	0.114775	0.8786	0.926148	0.354461	0.976261	0.779718	0.435632
ENSG00000188629.12	ZNF177	19:9324196:rs28384491:C_T	C/T	T	2440	0.80244	T	0.0887295	6.69281	2.70741e-11	1.03851e-09	-1.0482	0.294651	0.637151	-1.84604	0.0650082	0.388086	-0.0619648	0.950596	0.990586	0.0159	0.987315	0.995742	2.45722	0.0140708	0.357854	1.17422	0.240422	0.802288	-0.399891	0.689272	0.973543	1.44863	0.147569	0.852018	2.77037	0.00564172	0.590566	0.333459	0.738816	0.98901	1.49096	0.136103	0.892968	-1.33376	0.182408	0.93559	-0.939267	0.347687
ENSG00000153714.6	LURAP1L	9:12760648:rs7025842:G_A	G/A	A	2437	0.353686	G	0.401313	5.97931	2.57064e-09	6.69309e-08	19.8128	4.09465e-81	1.05233e-77	3.17239	0.00153072	0.0312219	2.58606	0.00976563	0.150963	-6.58604	5.51618e-11	1.06993e-08	-0.816517	0.414285	0.870908	2.35649	0.0185274	0.423249	0.974969	0.329672	0.929626	-0.216439	0.828664	0.992733	1.10356	0.269894	0.943392	1.15804	0.246961	0.946172	-0.829406	0.406956	0.940572	1.49392	0.135327	0.922463	0.517808	0.60464
ENSG00000184647.11	PRSS55	8:10496666:rs74894644:C_G	C/G	G	2440	0.411604	G	0.0956967	-6.45349	1.31434e-10	4.41158e-09	0.159407	0.873361	0.961208	-1.24821	0.212075	0.612158	-3.34939	0.000822226	0.0204216	-0.161543	0.871679	0.971908	-0.265161	0.790908	0.96995	1.33802	0.181014	0.757769	0.372966	0.709207	0.975729	1.35296	0.176193	0.874873	0.080218	0.936071	0.997655	1.64567	0.0999599	0.921302	0.490027	0.624159	0.969435	1.0137	0.310825	0.975095	-0.181708	0.855827
ENSG00000166582.10	CENPV	17:16345592:rs3112527:C_T	C/T	T	2430	0.0712249	T	0.44856	0.241561	0.809141	0.896623	4.91831	9.31356e-07	4.04008e-05	1.63446	0.102292	0.467151	0.140564	0.888226	0.976156	4.25078	2.21085e-05	0.000971263	0.205825	0.836945	0.976594	-0.495336	0.620408	0.945698	0.566255	0.571273	0.959678	-1.08432	0.278332	0.916752	0.645943	0.518377	0.968704	2.07809	0.0378064	0.850438	0.833254	0.404783	0.940572	-1.39623	0.162774	0.932468	-0.141638	0.887378
ENSG00000153802.12	TMPRSS11D	4:67624404:rs12331690:G_A	G/A	A	2314	0.136551	A	0.147148	-3.4748	0.00052066	0.00350516	3.76767	0.000168901	0.00331804	-0.629329	0.529196	0.842117	1.1217	0.262105	0.700946	1.78937	0.0736859	0.490823	-0.264829	0.791165	0.96995	7.06636	2.09725e-12	4.89994e-10	-1.24286	0.214046	0.889645	-1.01886	0.308378	0.920602	-0.679416	0.496942	0.967926	0.29524	0.767837	0.98901	-1.3428	0.179467	0.90153	-0.217612	0.827751	0.996934	-0.437962	0.661455
ENSG00000036565.15	SLC18A1	8:20175596:rs58116035:C_T	C/T	T	2438	0.245372	T	0.378794	-8.39149	8.02485e-17	5.93492e-15	1.7689	0.0770351	0.339298	0.778556	0.436317	0.792489	1.90222	0.0572597	0.391376	-4.28759	1.87658e-05	0.000846108	-1.50467	0.13254	0.714998	-0.262524	0.79294	0.9724	0.396269	0.691941	0.973543	-0.962651	0.335818	0.930063	-0.281126	0.778638	0.991538	0.636129	0.524752	0.969417	1.2498	0.211491	0.910333	1.29256	0.196286	0.941993	-1.22175	0.221922
ENSG00000149292.16	TTC12	11:113358943:rs7939992:T_C	C/T	T	2439	0.839278	C	0.476015	-4.35123	1.40962e-05	0.000156489	-0.372668	0.709428	0.899876	1.21422	0.224782	0.626393	5.61194	2.2273e-08	2.56886e-06	3.91308	9.36247e-05	0.00346209	-1.25553	0.209407	0.776089	-0.224465	0.822414	0.978163	-0.335778	0.737067	0.97654	-1.89652	0.0580092	0.788831	-0.697375	0.485635	0.967926	-1.26516	0.205934	0.946172	0.055273	0.955925	0.997086	-1.06717	0.286001	0.969777	-1.3116	0.189777
ENSG00000259511.2	UBE2Q2L	15:84159574:rs61148413:A_T	T/A	A	2439	0.0151254	A	0.499795	-3.4343	0.000604021	0.00396004	0.990217	0.322166	0.660625	1.22614	0.220265	0.620397	0.63958	0.522506	0.854756	0.823483	0.410315	0.830185	0.689479	0.490588	0.892926	1.31199	0.189648	0.762283	1.60213	0.109257	0.871346	-1.07055	0.284479	0.916752	0.556215	0.578115	0.976891	-0.898762	0.368868	0.962712	-0.905249	0.365423	0.940572	-1.28854	0.19768	0.941993	0.461847	0.644232
ENSG00000163281.12	GNPDA2	4:44681524:rs62305372:A_G	A/G	G	2436	0.171865	G	0.245895	-0.137388	0.890735	0.942744	1.69516	0.0901722	0.364335	-1.22594	0.220338	0.6204	0.713151	0.475821	0.833966	4.13786	3.62473e-05	0.00151018	-1.57163	0.116166	0.693806	-0.211831	0.832257	0.978756	0.491355	0.62322	0.965438	-0.560312	0.575318	0.966871	0.363591	0.716195	0.987505	-1.21867	0.223086	0.946172	1.38496	0.166193	0.90153	1.24611	0.212842	0.944501	0.902542	0.366859
ENSG00000075131.10	TIPIN	15:66335489:rs12906324:C_T	C/T	T	2439	0.771965	T	0.0758508	-6.19361	6.88126e-10	1.99266e-08	0.557069	0.577531	0.835847	1.58203	0.113773	0.488847	-0.985844	0.324308	0.750213	2.74303	0.00613204	0.147283	0.031784	0.974647	0.995173	-1.25284	0.210385	0.779826	-0.484773	0.627881	0.966984	1.05186	0.292967	0.920602	0.177397	0.859211	0.992011	-2.45222	0.0142676	0.779412	0.0835109	0.933452	0.997086	0.982263	0.326068	0.975095	-0.444199	0.656938
ENSG00000231887.7	PRH1	12:10966520:rs6488331:C_T	C/T	T	2439	0.945789	T	0.181837	-9.40921	1.11642e-20	1.39961e-18	0.179562	0.857512	0.956896	1.07793	0.28117	0.678344	-0.243516	0.807626	0.952546	-0.394887	0.692961	0.930612	-0.362672	0.716881	0.954086	-4.8075	1.6214e-06	0.000179226	-0.39383	0.693741	0.973543	1.35823	0.174518	0.873699	-1.289	0.197521	0.920014	0.702555	0.4824	0.96828	-0.524705	0.599836	0.968557	0.184633	0.853533	0.996934	1.60832	0.107895
ENSG00000127311.9	HELB	12:66302630:rs3741604:C_T	C/T	T	2439	0.902832	C	0.465355	-6.11293	1.13582e-09	3.14723e-08	0.424482	0.671252	0.882871	0.857119	0.391463	0.763576	-0.804908	0.420952	0.808452	-0.381832	0.702619	0.933615	-1.1684	0.242761	0.803212	-1.45733	0.145154	0.734524	1.16637	0.243579	0.891895	-1.64766	0.0995512	0.8193	0.757773	0.448661	0.967926	-1.36408	0.172667	0.944002	-0.304134	0.761052	0.983487	-0.12769	0.898405	0.997064	0.112444	0.91048
ENSG00000197362.15	ZNF786	7:149075231:rs1534198:C_T	C/T	T	2388	0.459104	T	0.377303	4.13266	3.70975e-05	0.000362857	-0.998552	0.318113	0.658386	-0.842003	0.399871	0.768994	7.69338	2.08206e-14	7.92724e-12	-0.8013	0.423038	0.836973	-0.106343	0.915319	0.98687	1.13593	0.256099	0.814734	1.08649	0.277371	0.908579	-0.46469	0.642196	0.978086	3.09562	0.00198683	0.471663	0.094555	0.924676	0.999202	0.499382	0.617556	0.969435	0.0140508	0.988791	0.999176	-1.42155	0.155287
ENSG00000123219.13	CENPK	5:65613660:rs16894099:A_G	A/G	G	2438	0.640914	G	0.318704	-5.86384	5.13654e-09	1.26932e-07	0.226325	0.820968	0.943065	1.46295	0.143611	0.533324	-0.676261	0.498939	0.843404	0.901457	0.367435	0.810825	0.107425	0.91446	0.986531	-0.873969	0.382221	0.867489	0.581993	0.560625	0.957565	-1.28688	0.198259	0.886489	-0.213039	0.831315	0.992011	2.7586	0.00584829	0.77793	-0.391318	0.695597	0.980557	0.812682	0.41648	0.980952	0.345207	0.729969
ENSG00000171806.12	METTL18	1:169799708:rs12118559:C_T	T/C	C	2439	1	T	0.102091	-2.98424	0.00287111	0.013988	2.14547	0.0320147	0.206868	2.38462	0.0171731	0.202454	-1.82171	0.0686227	0.422602	0.704716	0.481054	0.857804	0.618669	0.536192	0.902803	0.849578	0.395644	0.878259	0.0669368	0.946638	0.994853	0.789856	0.42969	0.954158	-0.699598	0.484246	0.967926	0.428065	0.668642	0.983524	-0.401381	0.688175	0.980206	-0.00322395	0.997428	0.999374	1.47421	0.140555
ENSG00000243646.10	IL10RB	21:33268483:rs2834167:A_G	A/G	G	2440	0.796014	G	0.267213	-7.38366	2.10293e-13	1.06493e-11	-0.66377	0.5069	0.797529	0.278948	0.780309	0.933936	-5.91919	3.69128e-09	5.42092e-07	-0.793792	0.427394	0.838685	-0.31872	0.749966	0.963055	-0.118405	0.905756	0.988435	0.82498	0.409464	0.934254	0.454369	0.649604	0.978086	0.166635	0.867671	0.992119	0.933714	0.350544	0.960398	-0.332465	0.739567	0.982068	-0.713661	0.475505	0.980952	0.355017	0.722607
ENSG00000113396.13	SLC27A6	5:128976799:rs2577424:A_G	A/G	G	2439	0.4031	G	0.358754	-1.38024	0.167638	0.324665	-11.6073	2.34468e-30	1.33907e-27	-0.761633	0.446353	0.797823	-0.706093	0.480198	0.837109	2.24822	0.0246514	0.32826	2.56092	0.0104993	0.311945	-1.16537	0.243984	0.806125	-0.0294509	0.976507	0.997508	-0.223939	0.822823	0.992733	-1.02077	0.307466	0.948099	1.19139	0.233616	0.946172	0.173868	0.861984	0.992325	-0.734618	0.462643	0.980952	0.203954	0.838407
ENSG00000164615.5	CAMLG	5:134741752:rs79706599:C_A	C/A	A	2438	0.282009	A	0.0937244	-6.58934	5.39661e-11	1.97428e-09	0.145487	0.884339	0.965592	-0.606756	0.544069	0.848905	0.158385	0.874166	0.971279	2.74846	0.0060318	0.145991	-0.420529	0.674136	0.945446	0.250045	0.802574	0.974352	-0.0450563	0.964066	0.995827	-1.3131	0.189274	0.882224	-0.291867	0.770413	0.991538	-0.88856	0.374327	0.962712	2.19978	0.0279163	0.77145	-0.573435	0.566403	0.986552	-0.976754	0.328788
ENSG00000124588.20	NQO2	6:3020531:rs6919219:G_A	G/A	A	2437	0.440651	G	0.478252	-4.41235	1.0671e-05	0.000122158	3.48888	0.00049366	0.00783873	-1.17435	0.240369	0.642483	-1.9576	0.0503914	0.367653	2.10942	0.0350105	0.380267	2.54341	0.011039	0.319665	1.91358	0.0557915	0.603722	-0.729854	0.46555	0.9395	2.19869	0.0279941	0.717967	0.591841	0.554013	0.973521	-1.15926	0.246464	0.946172	0.420427	0.674211	0.978734	0.893358	0.371754	0.977438	0.943076	0.345736
ENSG00000167711.13	SERPINF2	17:1734897:rs8070192:G_A	G/A	A	2438	0.68054	A	0.221083	1.32753	0.184457	0.346215	5.00351	6.03161e-07	2.70764e-05	2.32886	0.0199481	0.221212	-3.32407	0.000900281	0.0219831	1.05189	0.292956	0.760988	1.46194	0.143886	0.72543	-0.0167084	0.986671	0.99724	-0.137479	0.890663	0.988748	1.23417	0.217259	0.893015	0.806302	0.420147	0.965381	0.426014	0.670135	0.983524	-0.0353161	0.971831	0.997086	0.272078	0.785585	0.996207	1.12786	0.259491
ENSG00000243284.1	VSIG8	1:159856126:rs11587021:C_T	C/T	T	2439	0.932502	T	0.394834	-2.2995	0.021561	0.0722213	1.69974	0.0893083	0.362606	0.260346	0.794619	0.937999	-1.86279	0.0626126	0.408147	0.512826	0.60812	0.906253	-0.0129326	0.989683	0.996682	6.69141	2.73321e-11	5.01739e-09	0.558896	0.576284	0.960722	1.37747	0.168494	0.870051	-0.258168	0.796299	0.992011	0.604872	0.545321	0.96964	1.72501	0.0846517	0.845317	-1.07795	0.281163	0.968853	-0.403587	0.686552
ENSG00000050628.20	PTGER3	1:70529879:rs2651244:G_A	G/A	A	2438	0.270218	A	0.394176	-6.41019	1.73958e-10	5.62354e-09	1.0026	0.316154	0.657775	-0.048977	0.960942	0.989895	0.402947	0.687023	0.916583	-1.66111	0.0968206	0.542248	1.64016	0.101101	0.677707	1.40001	0.161639	0.746808	1.46848	0.142102	0.873803	2.17339	0.0298472	0.723653	-0.834242	0.404226	0.95889	0.125882	0.899835	0.999202	1.41431	0.157399	0.90153	0.250087	0.802541	0.996934	-0.827949	0.407781
ENSG00000105668.7	UPK1A	19:35658859:rs4806187:A_G	A/G	G	2438	0.311189	G	0.497334	-1.56658	0.117343	0.253956	1.72648	0.0843873	0.354082	5.31444	1.1671e-07	9.52206e-06	-5.08891	3.87643e-07	2.99622e-05	-0.375977	0.706967	0.935364	-0.125495	0.900142	0.985297	-0.0264912	0.978868	0.99638	-0.169451	0.865456	0.985592	0.844995	0.398197	0.946326	-0.358789	0.719784	0.988473	-1.46512	0.143017	0.940919	0.391872	0.695187	0.980557	-1.86363	0.0624939	0.889957	-1.52478	0.127444
ENSG00000116791.14	CRYZ	1:74747360:rs28583318:A_G	G/A	A	2438	0.484145	A	0.318089	-6.77204	1.58635e-11	6.34538e-10	1.35448	0.175709	0.509964	-4.57763	4.93921e-06	0.000217919	1.52603	0.127132	0.538046	0.584556	0.5589	0.890412	1.25934	0.208027	0.776089	1.59675	0.110452	0.692769	-1.48783	0.136925	0.873803	-0.365929	0.71445	0.984663	0.224182	0.822635	0.992011	-0.123333	0.901854	0.999202	-0.442139	0.658428	0.97504	-1.13112	0.258117	0.958815	0.125608	0.900053
ENSG00000070371.16	CLTCL1	22:19292645:rs45618939:A_G	A/G	G	2440	1	G	0.0663934	-9.49824	4.91165e-21	6.47331e-19	-4.36603	1.31812e-05	0.000390499	-3.40305	0.000677162	0.0144424	-1.36346	0.172865	0.60076	0.973631	0.330336	0.788928	0.814963	0.415173	0.870986	1.89789	0.0578291	0.607235	0.0591197	0.952862	0.994863	0.655761	0.51204	0.961671	-1.30303	0.192688	0.919047	-1.06582	0.286609	0.952469	-0.574029	0.566001	0.964704	0.771966	0.440209	0.980952	0.78844	0.430516
ENSG00000196584.3	XRCC2	7:152655054:rs3218499:C_G	C/G	G	2438	0.175939	G	0.220673	-0.394052	0.693577	0.820763	5.49257	4.37251e-08	2.40371e-06	2.70753	0.00682607	0.113363	1.77838	0.0754667	0.435139	0.674998	0.499741	0.863692	-1.62632	0.104012	0.682554	-0.794049	0.427244	0.887567	0.970872	0.331708	0.929626	0.575731	0.56485	0.966871	0.247991	0.804162	0.992011	-0.954068	0.340144	0.959061	2.22105	0.0264391	0.766976	2.75041	0.00599616	0.65575	0.675705	0.499292
ENSG00000118197.14	DDX59	1:200677522:rs10919997:C_T	C/T	T	2437	0.900057	T	0.410135	2.29789	0.0216526	0.0724808	-1.81865	0.0690872	0.320495	-1.27124	0.203766	0.604248	1.66755	0.0955346	0.478838	1.13317	0.257256	0.731834	-1.63941	0.101258	0.677707	-0.0627289	0.949987	0.993154	1.43667	0.150939	0.873803	0.211512	0.832505	0.992733	-1.46698	0.142511	0.889495	0.178705	0.858184	0.99538	-0.21597	0.829029	0.992325	-0.904655	0.365738	0.976261	-1.724	0.0848344
ENSG00000129451.12	KLK10	19:51016944:rs2569451:C_T	C/T	T	2439	0.743725	C	0.452645	7.9737	2.34545e-15	1.55556e-13	0.583826	0.559391	0.825921	-0.603597	0.546168	0.850647	1.27151	0.20367	0.641414	-1.35531	0.175446	0.655555	-1.41828	0.156237	0.736459	-0.303369	0.761635	0.968119	-1.84419	0.0652774	0.805811	-1.34338	0.179274	0.875783	1.27108	0.203821	0.923072	1.07628	0.281908	0.952469	-0.639941	0.522271	0.958015	0.0501863	0.959978	0.999176	-0.75199	0.45213
ENSG00000163682.16	RPL9	4:39452110:rs2608828:G_C	C/G	G	2438	0.147954	G	0.300041	-5.06922	4.29504e-07	7.10998e-06	0.507166	0.612084	0.855155	0.171056	0.864194	0.962296	0.750918	0.452775	0.823697	0.276179	0.782434	0.95085	0.0953754	0.924025	0.987888	1.26263	0.206843	0.776429	0.861786	0.38889	0.932228	0.589818	0.555367	0.966421	-1.65338	0.0983826	0.853619	-1.41468	0.157289	0.940919	-0.440918	0.659312	0.975352	-1.23652	0.216383	0.944501	0.898314	0.369107
ENSG00000186470.14	BTN3A2	6:26357050:rs9379852:A_G	A/G	G	2436	0.639058	G	0.0954433	6.1337	9.99112e-10	2.80625e-08	-1.26782	0.204984	0.548411	0.0124348	0.99008	0.997688	-0.804864	0.420977	0.808452	-0.51858	0.604101	0.90516	-1.89526	0.0581758	0.580956	9.58469	2.2019e-21	1.88629e-18	1.70838	0.0876932	0.839159	0.464436	0.642377	0.978086	0.67276	0.501164	0.968704	-1.77732	0.0756398	0.914331	-1.39921	0.161879	0.90153	0.875584	0.381343	0.980028	-1.51524	0.129842
ENSG00000232859.9	LYRM9	17:27879388:rs3751972:C_A	A/C	C	2438	0.285296	C	0.254102	6.26587	4.37058e-10	1.30609e-08	1.06356	0.287634	0.630888	1.1344	0.256737	0.654455	1.22859	0.219345	0.661833	0.117365	0.90658	0.976246	-0.913688	0.360971	0.853023	-0.587275	0.557073	0.929742	0.763424	0.445285	0.9395	-1.83625	0.0664433	0.796126	-1.04164	0.297684	0.946923	2.06714	0.0388268	0.858189	-1.03435	0.301077	0.925952	0.431536	0.666117	0.992	0.892257	0.372343
ENSG00000122194.18	PLG	6:160776853:rs1652482:G_A	A/G	G	2440	0.465166	G	0.47623	5.23321	1.80813e-07	3.2439e-06	-0.347408	0.728314	0.907308	-2.23739	0.0253511	0.251311	0.652235	0.514311	0.850019	-0.412863	0.679744	0.928254	-0.401508	0.688081	0.949399	0.403661	0.686498	0.956126	0.289373	0.77232	0.97868	-0.196202	0.844468	0.993443	-0.741496	0.458464	0.967926	-1.86443	0.0623816	0.891909	1.64391	0.100324	0.862886	2.68372	0.0073301	0.703132	1.17374	0.240612
ENSG00000163959.10	SLC51A	3:196234383:rs60631199:C_T	C/T	T	2437	0.854065	T	0.208863	4.88577	1.0972e-06	1.67595e-05	-2.91103	0.00363514	0.0423208	-0.813531	0.415993	0.778945	0.0432438	0.965511	0.993638	-0.178461	0.858376	0.96734	-1.36923	0.171055	0.749706	-1.61174	0.107149	0.691456	0.412695	0.679867	0.973086	0.994395	0.320129	0.924938	1.17164	0.241457	0.933776	0.179416	0.857626	0.99538	0.470469	0.638062	0.973327	0.317525	0.750872	0.992906	-0.472747	0.636436
ENSG00000244731.8	C4A	6:31951083:rs1270942:A_G	A/G	G	2308	0.0324827	G	0.103769	4.65341	3.45014e-06	4.51239e-05	-1.56155	0.11853	0.419256	-0.0396862	0.968347	0.991885	0.449883	0.652837	0.904127	1.20525	0.228231	0.706267	-2.85796	0.00430204	0.205698	-0.630897	0.52817	0.916696	-0.308236	0.757931	0.977339	1.02713	0.304468	0.920602	-0.463205	0.643261	0.982341	1.64573	0.099955	0.921302	-1.30931	0.190559	0.903692	1.93384	0.0532546	0.864861	-1.63037	0.10316
ENSG00000177666.17	PNPLA2	11:820268:rs7925131:A_G	G/A	A	2440	0.100738	A	0.299385	-11.8977	9.06135e-32	2.91096e-29	-1.23707	0.21618	0.561399	-0.777397	0.437	0.792489	-3.0665	0.00218957	0.0479931	-0.413567	0.679228	0.928254	-0.490473	0.623844	0.933749	1.34716	0.178054	0.756361	1.52162	0.128234	0.873803	0.729579	0.465718	0.960713	0.0595462	0.952522	0.998046	0.00867021	0.993083	0.999989	-1.07971	0.280376	0.921582	-1.26456	0.206151	0.944501	1.54263	0.123051
ENSG00000133805.15	AMPD3	11:10452342:rs11042811:C_T	C/T	T	2438	0.902984	T	0.471903	-1.47708	0.139784	0.285796	9.06965	2.39554e-19	6.48056e-17	0.847354	0.396881	0.767586	1.71591	0.0863064	0.461253	-4.82964	1.45273e-06	9.39248e-05	1.36402	0.172687	0.751814	-0.278381	0.780744	0.970032	0.798773	0.4245	0.93738	0.102192	0.918613	0.99689	-1.77874	0.0754072	0.837021	0.0501345	0.960019	0.999989	0.338714	0.734854	0.982021	-0.187291	0.851448	0.996934	-0.348115	0.727784
ENSG00000130943.7	PKDREJ	22:46264045:rs12167567:G_C	G/C	C	2438	0.0765988	C	0.147457	3.50965	0.000456849	0.00314597	-1.97711	0.0481415	0.263944	-1.23564	0.21671	0.617115	0.646488	0.518025	0.852683	0.244896	0.806557	0.955992	-0.39867	0.690171	0.949399	-1.19611	0.231769	0.79272	0.267983	0.788735	0.979036	1.73058	0.0836529	0.816693	-0.157657	0.87474	0.992903	2.69861	0.00701111	0.779412	0.0691894	0.944845	0.997086	-2.59852	0.00941915	0.708588	-1.58399	0.113326
ENSG00000198633.10	ZNF534	19:52424612:rs75774622:G_A	G/A	A	2438	0.706243	A	0.0883921	-1.1203	0.262696	0.439537	2.26524	0.0235853	0.171117	-0.417754	0.676164	0.901201	-0.429068	0.667912	0.910386	0.606102	0.544503	0.887172	0.1789	0.858031	0.980445	-1.097	0.27275	0.824049	-0.540887	0.588635	0.9627	-0.050234	0.95994	0.997748	0.109573	0.912757	0.995488	1.56449	0.117832	0.940755	-0.892316	0.372312	0.940572	0.170122	0.864928	0.996934	-0.570192	0.5686
ENSG00000203663.4	OR2L2	1:247965627:rs6664332:G_A	G/A	A	2439	0.0616953	A	0.333333	-1.59213	0.111484	0.244467	1.36255	0.173152	0.504821	-0.0615967	0.950889	0.985547	0.360957	0.718163	0.926859	-0.829366	0.406978	0.828749	-0.720403	0.471346	0.887224	-1.43739	0.150735	0.736132	0.496862	0.619331	0.964636	-0.171164	0.864109	0.995298	0.629922	0.528805	0.968704	1.06733	0.28593	0.952469	-0.37406	0.708392	0.980557	0.656513	0.511556	0.980952	-1.04256	0.297254
ENSG00000161692.18	DBF4B	17:44708845:rs61749923:G_C	G/C	C	2436	0.0020259	C	0.165846	1.2392	0.215391	0.383722	-3.62038	0.000300175	0.00522132	-2.61193	0.00905873	0.137553	0.582182	0.560498	0.870064	-0.680493	0.496257	0.86346	-0.222726	0.823767	0.973685	-0.30043	0.763875	0.968119	-1.07362	0.283098	0.909669	-0.524214	0.600177	0.972708	-1.14022	0.254308	0.934433	0.75549	0.450028	0.967928	-1.07439	0.282756	0.921582	-0.960167	0.337067	0.975095	0.72153	0.470653
ENSG00000215915.10	ATAD3C	1:1440430:rs4590:G_C	C/G	G	2306	0.251511	G	0.190807	3.29092	0.00101367	0.00600258	-3.99295	6.73011e-05	0.00155125	1.75737	0.0789874	0.416346	2.31688	0.0205975	0.233299	2.85384	0.00435801	0.113707	0.288403	0.773064	0.967497	-1.11078	0.26678	0.822093	1.01197	0.311659	0.922558	-1.68856	0.0914398	0.819213	0.834929	0.403844	0.95889	1.33405	0.182319	0.946155	-1.26017	0.207735	0.910333	-1.12358	0.261308	0.961194	-0.0195354	0.984416
ENSG00000214491.8	SEC14L6	22:30539442:rs5753193:C_G	G/C	C	2438	0.29213	C	0.240566	3.37927	0.000738243	0.00463035	-1.98125	0.0476758	0.262089	-1.28272	0.199714	0.602247	0.728645	0.466289	0.830341	1.02443	0.305735	0.769765	-0.30705	0.758832	0.964609	-0.480751	0.630736	0.94843	0.640915	0.521639	0.947378	-1.09861	0.272046	0.914243	0.194656	0.845679	0.992011	-1.11983	0.262898	0.95237	0.947754	0.343349	0.933763	0.142678	0.886557	0.996934	1.48771	0.136956
ENSG00000164344.16	KLKB1	4:186199715:rs2292427:T_C	T/C	C	2440	0.832672	C	0.17377	-3.05352	0.00228621	0.0116579	1.29627	0.195006	0.537155	1.86777	0.0619141	0.380257	-2.615	0.0089779	0.143908	-0.860487	0.389605	0.822383	0.245611	0.806004	0.971342	0.43865	0.660954	0.953615	-1.06235	0.288184	0.91122	0.337133	0.736045	0.984663	0.554396	0.579359	0.976891	0.759436	0.447665	0.966442	0.63687	0.52427	0.958015	0.642222	0.52079	0.980952	0.361283	0.717919
ENSG00000157978.11	LDLRAP1	1:25565807:rs4400597:G_T	G/T	T	2439	0.463055	T	0.459	-0.808092	0.419116	0.601412	6.68085	2.93378e-11	3.11942e-09	4.8783	1.13912e-06	6.84806e-05	-4.46707	8.29216e-06	0.00037886	-1.95643	0.0505288	0.428407	-0.190424	0.848993	0.979366	0.586831	0.557372	0.929742	0.321305	0.748007	0.977339	-1.41258	0.157906	0.859268	-0.516187	0.60577	0.982067	1.45982	0.144468	0.940919	-1.81442	0.0697356	0.834313	-1.2493	0.211677	0.944501	-1.94636	0.0517263
ENSG00000175711.8	B3GNTL1	17:83051760:rs57923322:T_G	T/G	G	2436	0.611453	G	0.234195	5.12158	3.26747e-07	5.55199e-06	-2.28044	0.0226678	0.16848	0.00318625	0.997458	0.998791	0.259914	0.794952	0.947848	-1.59492	0.11086	0.567835	1.41848	0.156178	0.736459	-0.983636	0.325392	0.843764	1.34186	0.179766	0.881055	0.236276	0.813238	0.992733	-0.182795	0.854974	0.992011	2.94038	0.003309	0.694214	-1.47989	0.139033	0.892968	-0.0305263	0.97565	0.999176	-0.833648	0.404561
ENSG00000066230.12	SLC9A3	5:463783:rs2561666:A_G	A/G	G	2438	0.344433	A	0.310705	-5.16538	2.59416e-07	4.51235e-06	0.605066	0.545192	0.819742	-0.589946	0.555282	0.852826	-3.91497	9.2897e-05	0.00291153	0.586406	0.557657	0.890143	-0.0829244	0.933918	0.989847	-0.744565	0.456607	0.893152	-1.54119	0.123401	0.873803	1.57783	0.114734	0.83096	-0.318621	0.750041	0.991538	-2.76537	0.00572877	0.774892	-1.17823	0.238821	0.917278	-0.722317	0.470169	0.980952	-1.30401	0.192355
ENSG00000230453.9	ANKRD18B	9:33524777:rs7866888:C_A	C/A	A	2437	0.768951	A	0.406853	-1.14665	0.25164	0.427157	5.59517	2.45091e-08	1.45638e-06	2.59957	0.00939042	0.139097	-0.856228	0.391956	0.792978	1.36055	0.173783	0.654909	0.721262	0.470818	0.887222	0.227828	0.819799	0.978151	-0.525522	0.599268	0.963773	0.328094	0.742869	0.985838	1.76433	0.0778016	0.837769	0.0113666	0.990932	0.999989	-1.9196	0.0550251	0.814916	0.325746	0.744645	0.992858	-2.02646	0.0428262
ENSG00000242866.10	STRC	15:43646409:rs2957636:A_G	A/G	G	2435	0.0634072	G	0.280493	-2.09159	0.0365789	0.108335	1.22828	0.219461	0.566137	-1.58035	0.114156	0.489376	-1.87589	0.06079	0.403169	2.14407	0.0321263	0.37219	0.194848	0.845528	0.978539	0.493438	0.621748	0.945698	-1.36977	0.170885	0.879226	-0.310265	0.756386	0.987314	0.112398	0.910517	0.995239	-0.2284	0.819355	0.993773	0.223183	0.823412	0.991987	-0.198014	0.843051	0.996934	-0.867424	0.385796
ENSG00000100162.15	CENPM	22:41940779:rs12483944:C_T	C/T	T	2440	0.143868	T	0.126639	-4.30541	1.73273e-05	0.000186518	-0.108392	0.913693	0.977029	0.128657	0.897639	0.970535	0.434796	0.663749	0.907963	-0.208783	0.834635	0.960564	0.815735	0.414731	0.870986	0.834253	0.40422	0.87878	-0.152012	0.87919	0.987559	-1.08876	0.276366	0.915284	-1.37175	0.170269	0.911477	-2.48906	0.0128745	0.779412	0.391389	0.695544	0.980557	-0.17768	0.858989	0.996934	0.329085	0.74212
ENSG00000163382.12	NAXE	1:156607997:rs6427323:G_C	G/C	C	2439	0.561368	C	0.258713	6.9496	4.68543e-12	2.04094e-10	1.29439	0.195653	0.538071	-0.407291	0.68383	0.905082	2.15719	0.0310881	0.291385	0.0583775	0.953453	0.988353	0.510005	0.610094	0.929061	0.0451225	0.964014	0.993571	-1.46245	0.143748	0.873803	0.599709	0.548756	0.966421	1.06431	0.287294	0.945931	-0.824432	0.409775	0.963884	-2.36853	0.0179365	0.748289	-0.879749	0.379082	0.978822	-1.72716	0.0842658
ENSG00000078246.17	TULP3	12:2922666:rs758615:T_C	C/T	T	2432	0.228793	C	0.424548	-4.73668	2.29765e-06	3.15773e-05	6.18693	7.17791e-10	6.04827e-08	1.93004	0.0537185	0.35513	-1.26299	0.206712	0.643355	7.27716	4.58049e-13	1.51895e-10	0.0126036	0.989945	0.996682	1.23694	0.216228	0.782962	-1.17307	0.240884	0.89069	-0.637436	0.523901	0.96221	0.344452	0.730536	0.990524	-0.562339	0.573937	0.970331	2.04531	0.0409323	0.796683	-2.05892	0.039608	0.836474	0.78854	0.430458
ENSG00000136457.10	CHAD	17:50476555:rs2898945:C_G	G/C	C	2440	0.708795	C	0.421107	2.61673	0.00893249	0.0340029	0.440998	0.659253	0.878891	-1.87473	0.0609492	0.377217	11.3566	3.67207e-29	9.43722e-26	-0.301718	0.762893	0.9468	-7.23391	6.25682e-13	2.29715e-10	3.0111	0.00262982	0.174767	1.74484	0.0811384	0.825395	-0.187824	0.85103	0.993443	-0.10373	0.917392	0.995562	-0.178044	0.858703	0.995517	0.512067	0.60865	0.969435	0.209858	0.833796	0.996934	0.379402	0.704423
ENSG00000228198.3	OR2M3	1:247965627:rs6664332:G_A	G/A	A	2439	0.0616953	A	0.333333	-1.49625	0.134718	0.279101	1.07639	0.28186	0.626084	0.118743	0.905489	0.972117	1.80341	0.0714479	0.42653	-0.112721	0.910261	0.977588	0.875088	0.381612	0.856997	1.36203	0.173314	0.754259	-0.287419	0.773816	0.978763	-1.78224	0.0748354	0.799816	0.063095	0.949696	0.998046	0.0393099	0.968646	0.999989	-1.2994	0.19393	0.906869	-0.303311	0.761679	0.993649	0.821742	0.411304
ENSG00000143891.17	GALM	2:38660265:rs6732137:T_C	T/C	C	2438	0.152402	C	0.130025	-10.6225	8.51563e-26	1.71648e-23	-1.98918	0.0467929	0.258502	-0.577181	0.563871	0.855217	-2.21316	0.026979	0.271374	-10.127	1.22367e-23	1.79705e-20	3.12603	0.00179274	0.105313	0.520544	0.602732	0.942135	0.487981	0.625607	0.965438	-1.49736	0.13443	0.845712	1.30663	0.191461	0.919047	0.795155	0.426601	0.96456	-0.817055	0.413977	0.940785	0.988377	0.323066	0.975095	-0.233968	0.81503
ENSG00000155393.13	HEATR3	16:50063533:rs12933325:G_C	G/C	C	2438	0.014971	G	0.28548	-2.82879	0.00471072	0.0206596	4.25875	2.1338e-05	0.00058651	-6.56571	6.30863e-11	9.82617e-09	-3.47404	0.000521638	0.0135622	3.50908	0.000457829	0.0158467	0.605928	0.544619	0.904301	-0.465701	0.641471	0.951288	-1.31443	0.188825	0.885808	1.34356	0.179217	0.875783	1.09155	0.275139	0.945656	0.355979	0.721888	0.98901	1.34759	0.177917	0.90153	-0.137441	0.890694	0.996934	-0.204745	0.837788
ENSG00000167332.9	OR51E2	11:4734381:rs4910669:T_G	T/G	G	2439	0.538344	G	0.132841	-6.3248	3.0073e-10	9.3399e-09	-0.0997323	0.920565	0.979346	-1.37877	0.168091	0.564674	-2.28527	0.0223823	0.245368	-0.684452	0.493755	0.86346	0.569194	0.569277	0.91505	0.5024	0.615432	0.945686	-0.229244	0.818699	0.983404	-0.608857	0.542676	0.965012	-0.270241	0.786998	0.991538	0.132071	0.894939	0.999202	-1.4513	0.146826	0.896382	-0.705003	0.480876	0.980952	0.335321	0.737412
ENSG00000109163.6	GNRHR	4:67649336:rs6840867:A_G	A/G	G	2439	0.199374	G	0.148421	-0.901942	0.367177	0.549862	3.3498	0.000821033	0.0118709	-0.0313138	0.975022	0.994101	-0.339571	0.734209	0.929245	-0.775461	0.438142	0.842639	-1.49879	0.134057	0.717081	1.30854	0.190813	0.762363	-0.112599	0.910358	0.991362	-1.27843	0.201221	0.886653	0.905972	0.36504	0.955943	0.134524	0.893	0.999202	-1.86164	0.0627737	0.821459	-2.24492	0.0248626	0.807027	-0.530283	0.595964
ENSG00000041802.11	LSG1	3:194648851:rs3821403:C_A	C/A	A	2440	0.877762	A	0.155738	-1.11387	0.265445	0.441907	3.24857	0.00117563	0.0157158	2.53152	0.0114192	0.157037	-6.86166	8.60154e-12	2.2106e-09	1.85619	0.063547	0.469974	-1.895	0.0582102	0.580956	-0.572405	0.5671	0.933137	-1.11625	0.264425	0.902909	1.28285	0.199665	0.886653	-0.0351586	0.971956	0.998046	0.709385	0.478153	0.96828	-0.32898	0.742199	0.982495	0.777026	0.437219	0.980952	-0.270001	0.787183
ENSG00000196655.12	TRAPPC4	11:119023577:rs569:A_G	A/G	G	2440	0.24292	G	0.239139	-4.71138	2.59888e-06	3.50151e-05	0.791321	0.428834	0.744655	-0.141913	0.88716	0.967922	1.36579	0.172132	0.599597	-0.31011	0.756504	0.946205	1.26321	0.206636	0.776089	-1.60603	0.108397	0.691683	-1.128	0.259432	0.901914	0.845237	0.398061	0.946326	1.31677	0.18804	0.919047	-2.68557	0.00728982	0.779412	1.00261	0.316147	0.92837	-0.0164947	0.986841	0.999176	-0.210385	0.833384
ENSG00000105492.16	SIGLEC6	19:51531686:rs1551559:C_T	C/T	T	2439	0.479914	C	0.419639	8.89952	1.07045e-18	1.00956e-16	0.362396	0.717087	0.901786	-0.120633	0.903991	0.972117	1.09279	0.274592	0.711472	0.582457	0.560313	0.890953	-1.76955	0.0769269	0.623005	-0.842375	0.39966	0.87878	0.874604	0.381875	0.93203	0.371169	0.710544	0.984663	0.688879	0.490965	0.967926	1.51709	0.129374	0.940919	-1.2481	0.212116	0.910333	-0.0892428	0.928895	0.999176	0.416917	0.676776
ENSG00000181625.17	SLX1B	16:30176192:rs12373113:C_T	C/T	T	2420	0.807215	T	0.491529	2.11071	0.0348999	0.10472	-1.48422	0.137881	0.450115	-1.61996	0.105371	0.474054	4.79548	1.72157e-06	0.000101711	-1.9383	0.052703	0.431244	1.6322	0.102767	0.681038	-1.02418	0.305854	0.839495	0.707267	0.479469	0.941422	0.921932	0.356656	0.944991	-1.38379	0.16655	0.90745	0.115471	0.908082	0.999202	-1.29097	0.196837	0.909141	0.928577	0.353201	0.976261	1.83117	0.0671982
ENSG00000117748.10	RPA2	1:27914572:rs17185052:G_A	G/A	A	2439	0.161321	A	0.0612956	-6.50459	9.42282e-11	3.277e-09	2.86529	0.004202	0.0481567	0.570435	0.568436	0.85657	0.838714	0.401712	0.798144	1.36224	0.173249	0.654909	-0.69707	0.485825	0.892613	-0.0900403	0.928263	0.990033	-0.231432	0.816999	0.983404	-0.187588	0.851215	0.993443	-0.483682	0.628655	0.982067	-0.709258	0.478232	0.96828	-1.85574	0.0636111	0.821459	0.106914	0.914866	0.99902	1.44234	0.149336
ENSG00000166896.9	ATP23	12:57941843:rs3751325:T_A	A/T	T	2440	0.962914	T	0.320287	1.85477	0.0637496	0.163591	-2.81933	0.00485133	0.0545641	-0.803772	0.421607	0.783886	-2.11876	0.0342118	0.303187	-0.748958	0.453955	0.849377	-0.163065	0.870481	0.980744	2.86736	0.00417465	0.23105	-2.00007	0.0456041	0.777346	-0.188419	0.850564	0.993443	1.711	0.0872077	0.844158	1.13529	0.256367	0.946172	-0.450739	0.652218	0.973877	-0.692773	0.488519	0.980952	1.88216	0.0599338
ENSG00000139537.11	CCDC65	12:48924763:rs2293449:G_A	A/G	G	2440	0.307756	A	0.456762	-7.75791	1.25986e-14	7.48636e-13	-0.445565	0.655951	0.877488	2.68746	0.0072487	0.118816	-1.30346	0.192541	0.628634	-2.13873	0.032557	0.374016	1.6503	0.0990109	0.673615	0.762834	0.445636	0.891955	2.51717	0.0118939	0.567281	2.0347	0.0419894	0.762635	1.78628	0.0741779	0.836722	-1.96767	0.0492196	0.868863	0.362559	0.716966	0.980557	1.24408	0.213589	0.944501	-0.664858	0.506204
ENSG00000128294.16	TPST2	22:26525759:rs4275:A_G	A/G	G	2435	0.901533	G	0.43347	-4.41897	1.03521e-05	0.00011864	0.608093	0.543183	0.818516	0.977949	0.328197	0.716393	1.95442	0.0507662	0.368817	-0.216131	0.828904	0.959587	-0.612588	0.540206	0.903943	7.21292	7.28209e-13	1.91949e-10	-0.506475	0.612569	0.963773	0.024383	0.980549	0.997748	0.258965	0.795684	0.992011	-0.202782	0.839322	0.993773	-0.510115	0.610017	0.969435	-0.959877	0.337212	0.975095	0.610042	0.541891
ENSG00000163219.12	ARHGAP25	2:68735005:rs10048745:G_A	G/A	A	2440	0.791059	A	0.257172	9.75315	4.50624e-22	6.52453e-20	5.23921	1.75098e-07	8.61245e-06	1.49411	0.135275	0.52299	2.80124	0.00513082	0.0977349	2.07871	0.0377489	0.384038	0.823543	0.41028	0.868523	0.220981	0.825126	0.978756	0.284626	0.775955	0.978763	0.432938	0.665098	0.978291	-2.15955	0.0309046	0.778029	0.253844	0.799637	0.992172	0.862673	0.388402	0.940572	-1.02394	0.305966	0.975095	-0.262273	0.793133
ENSG00000085491.17	SLC25A24	1:108197797:rs828994:C_T	C/T	T	2438	0.44754	T	0.223134	7.59763	4.27365e-14	2.41391e-12	-3.8158	0.000139126	0.00282094	-1.61141	0.10722	0.476294	-1.26792	0.204947	0.641747	0.0705416	0.943768	0.984968	-0.168342	0.866328	0.980744	1.38886	0.165002	0.750313	0.0601577	0.952035	0.994853	0.698536	0.484908	0.961671	-0.109303	0.912971	0.995488	-0.614613	0.538868	0.96964	0.968716	0.332783	0.933416	0.64936	0.516167	0.980952	-1.34116	0.179995
ENSG00000080166.16	DCT	13:94509743:rs9556387:A_G	A/G	G	2438	0.113335	G	0.319524	-6.25436	4.69987e-10	1.40042e-08	0.896758	0.369937	0.702337	-1.8121	0.0700932	0.400235	-4.41275	1.06514e-05	0.000463966	0.751247	0.452577	0.849149	-0.303542	0.761503	0.964845	-0.0663781	0.947082	0.993154	1.34096	0.180058	0.881055	0.209011	0.834457	0.992911	1.12192	0.262008	0.938146	-0.670434	0.502645	0.96828	-0.469607	0.638678	0.973327	1.02328	0.306279	0.975095	0.161706	0.871551
ENSG00000142102.16	PGGHG	11:295527:rs1060819:T_C	T/C	C	2439	0.47638	T	0.244567	-1.41324	0.157714	0.312088	-0.379647	0.704241	0.897694	1.19112	0.233721	0.634783	0.0809949	0.935453	0.988635	-1.41435	0.157386	0.634999	-0.174257	0.861678	0.980445	-0.705865	0.48034	0.899897	1.34391	0.179104	0.881055	-1.00398	0.31549	0.923361	0.780567	0.435133	0.966325	-3.36511	0.000776994	0.399375	0.51064	0.609649	0.969435	0.43339	0.66477	0.992	1.16091	0.245791
ENSG00000103226.18	NOMO3	16:16263363:rs4992353:G_C	G/C	C	2435	0.0672977	C	0.201027	7.51655	7.85932e-14	4.23004e-12	-0.265145	0.79092	0.933164	-1.86949	0.0616754	0.380257	-2.16388	0.030571	0.289917	-0.41017	0.681717	0.928254	0.187909	0.850964	0.979689	-1.09184	0.27501	0.824049	-2.44142	0.0147004	0.605264	-0.994549	0.320055	0.924938	-0.884259	0.376644	0.957178	0.592106	0.553835	0.96964	-0.515705	0.606107	0.969188	-0.19185	0.847876	0.996934	1.68069	0.0929511
ENSG00000198128.4	OR2L3	1:247965627:rs6664332:G_A	G/A	A	2439	0.0616953	A	0.333333	-1.38373	0.166569	0.323345	1.96026	0.0500797	0.269963	1.04206	0.297488	0.692209	1.09009	0.275783	0.713041	-0.278882	0.780359	0.9507	-0.103981	0.917193	0.98708	-0.819034	0.412847	0.88215	-0.0192021	0.984681	0.998835	-0.227815	0.819809	0.992733	0.245599	0.806013	0.992011	-0.490874	0.62356	0.977077	-0.184386	0.853725	0.992325	0.913424	0.36111	0.976261	0.753278	0.451355
ENSG00000078487.17	ZCWPW1	7:100405149:rs76913697:A_G	A/G	G	2437	0.271464	G	0.194501	-5.08019	4.05682e-07	6.78115e-06	0.191544	0.848115	0.952981	-0.212025	0.832105	0.951178	-0.36701	0.713643	0.926303	-0.861717	0.388928	0.822383	-1.20039	0.230105	0.791723	-0.0982232	0.921763	0.989513	-0.738835	0.460078	0.9395	-0.469058	0.639071	0.978086	-0.0578982	0.953834	0.998046	-0.480856	0.630662	0.978763	1.06057	0.288989	0.922919	0.189314	0.849863	0.996934	-0.0233262	0.981392
ENSG00000204909.8	SPINK9	5:148330877:rs6865972:C_T	C/T	T	2439	0.362316	T	0.252973	-9.28638	3.42451e-20	4.00045e-18	-2.41336	0.0158794	0.134474	-1.44014	0.149958	0.540142	0.0741751	0.940877	0.989629	0.0489383	0.960973	0.989456	-0.0355217	0.971667	0.995173	-5.87722	4.74321e-09	6.01978e-07	-1.11123	0.266577	0.902909	0.926632	0.35421	0.943434	-1.66768	0.0955073	0.853619	-0.1774	0.859209	0.995517	-1.28311	0.199576	0.909141	-0.775981	0.437836	0.980952	-0.436629	0.662419
ENSG00000148690.12	FRA10AC1	10:93707752:rs7909452:T_C	T/C	C	2439	0.19952	T	0.426814	5.43585	5.99623e-08	1.20158e-06	-0.992202	0.321198	0.660414	0.192203	0.847599	0.956296	-0.838209	0.401995	0.798245	-1.97131	0.0488014	0.426522	-0.828219	0.407628	0.868523	-0.00253218	0.99798	0.999385	-0.282912	0.777268	0.978763	-1.32854	0.184125	0.881254	0.966144	0.334068	0.955943	0.238853	0.81124	0.993065	1.02192	0.306918	0.925952	2.87368	0.00409238	0.560838	0.833888	0.404426
ENSG00000182986.13	ZNF320	19:52897507:rs3810115:C_A	C/A	A	2436	0.807097	A	0.46757	4.44858	9.03298e-06	0.000105642	2.46205	0.0138835	0.122716	-0.857646	0.391173	0.763458	4.95869	7.58632e-07	5.19915e-05	0.332854	0.739273	0.943557	0.461244	0.644664	0.938501	-1.53165	0.12574	0.713752	-1.27691	0.201756	0.887105	0.755699	0.449903	0.954767	-1.63033	0.103162	0.85498	-1.73339	0.0831528	0.917639	1.19697	0.231435	0.913714	0.537722	0.590818	0.988379	0.707665	0.479221
ENSG00000164008.16	C1orf50	1:42779889:rs10493114:A_G	A/G	G	2440	0.416678	G	0.248975	-2.11675	0.0343826	0.103652	2.21961	0.0265367	0.185223	2.09701	0.0360956	0.296893	-1.23243	0.217909	0.6591	-0.118605	0.905598	0.975872	0.698748	0.484776	0.892461	6.82582	1.09959e-11	2.1328e-09	-0.141188	0.887733	0.988613	-0.0235989	0.981174	0.997748	1.23029	0.218708	0.926816	2.22125	0.0264255	0.838664	-1.3156	0.188431	0.901654	2.24149	0.0250843	0.807027	0.287219	0.773969
ENSG00000170209.5	ANKK1	11:113322484:rs7947310:C_G	C/G	G	2439	0.781174	G	0.124641	-4.42556	1.00431e-05	0.000115613	-1.02289	0.306462	0.647675	-0.888668	0.374269	0.748248	-3.40335	0.000676418	0.0170431	-0.934291	0.350247	0.801722	0.585013	0.558593	0.911482	0.160152	0.872775	0.984752	2.22296	0.0263099	0.704337	-0.767483	0.442869	0.954158	0.347195	0.728475	0.990524	-1.93221	0.053449	0.874007	-2.30614	0.0211866	0.76152	0.427624	0.668963	0.992	1.42234	0.155055
ENSG00000214078.12	CPNE1	20:35664060:rs73905926:G_C	G/C	C	2440	0.169251	C	0.0983607	7.69464	2.04597e-14	1.1816e-12	-1.57588	0.115182	0.412313	-6.02392	1.96052e-09	2.37107e-07	-2.65836	0.00790352	0.132111	0.56565	0.571684	0.893308	0.23285	0.815897	0.973169	-1.45717	0.145199	0.734524	-0.720663	0.471186	0.9395	-2.57804	0.00999452	0.577211	-1.63075	0.103073	0.85498	2.07277	0.0382984	0.856562	-0.378226	0.705296	0.980557	1.15055	0.250029	0.955212	-0.00952938	0.992398
ENSG00000198092.6	TMPRSS11F	4:67741216:rs2319658:T_C	T/C	C	2439	0.304886	C	0.165642	-2.9063	0.00369039	0.017036	0.901627	0.367344	0.700885	-1.24157	0.214516	0.613415	0.62852	0.529722	0.857701	2.61	0.00910981	0.192192	0.954069	0.340144	0.848717	2.88097	0.00399916	0.228396	-0.742476	0.457871	0.9395	-1.44851	0.147604	0.852018	-1.71153	0.0871108	0.844158	-0.188054	0.85085	0.994907	-1.52771	0.126714	0.892968	-1.20053	0.23005	0.944501	1.00514	0.314931
ENSG00000230657.6	PRB4	12:10986084:rs10772397:T_C	C/T	T	2438	0.767175	C	0.397047	1.13577	0.256166	0.432235	-3.71265	0.000209702	0.00392667	-2.43918	0.0147916	0.183954	-0.174987	0.861104	0.968047	-4.61871	4.06245e-06	0.000226967	-0.747623	0.45476	0.884895	0.611965	0.540618	0.922179	0.0960232	0.92351	0.991646	0.794941	0.426725	0.954158	-0.889887	0.373615	0.957178	-0.85124	0.39472	0.963884	1.06704	0.286062	0.921582	-0.509828	0.610218	0.988379	1.62296	0.104728
ENSG00000185187.13	SIGIRR	11:403545:rs35828848:T_C	C/T	T	2436	0.190987	T	0.204433	6.01322	2.09288e-09	5.53079e-08	0.327436	0.743366	0.913053	-0.794685	0.426874	0.786569	0.640932	0.521627	0.854418	1.51499	0.129904	0.598918	-1.93745	0.0528056	0.575963	-0.917586	0.358927	0.857261	0.715976	0.474075	0.940171	-1.22029	0.222473	0.893015	1.22344	0.221283	0.926816	-0.149754	0.880971	0.999131	-1.229	0.21919	0.910333	1.38875	0.165037	0.932468	-2.28028	0.0226772
ENSG00000169689.15	CENPX	17:82022880:rs3934983:C_A	C/A	A	2439	0.804428	C	0.431119	-5.48553	4.54802e-08	9.29497e-07	-1.76998	0.0768557	0.338653	0.0967707	0.922916	0.977667	-0.803766	0.42161	0.808579	-0.061674	0.950828	0.987282	-0.118627	0.90558	0.98546	0.532687	0.594299	0.939433	-1.80276	0.0715502	0.817939	-1.47936	0.139173	0.845712	1.76604	0.0775141	0.837021	0.40138	0.688175	0.986907	0.904347	0.365901	0.940572	-0.663591	0.507015	0.980952	-0.808815	0.4187
ENSG00000176222.9	ZNF404	19:43863459:rs2191564:T_C	T/C	C	2439	0.0969104	T	0.49713	0.656521	0.511551	0.682623	-5.96273	2.84114e-09	2.13189e-07	-0.267177	0.789355	0.93715	-0.209463	0.834105	0.960837	-0.638349	0.523306	0.875591	-0.128899	0.897448	0.98501	-2.0047	0.0451051	0.57877	-1.12279	0.261639	0.902266	0.215478	0.829412	0.992733	0.293419	0.769227	0.991538	1.31679	0.188034	0.946155	-0.464324	0.642457	0.973406	0.240311	0.81011	0.996934	-0.104826	0.916523
ENSG00000158683.8	PKD1L1	7:47968203:rs2686839:T_C	T/C	C	2435	0.626791	T	0.496099	5.23673	1.77465e-07	3.20059e-06	-1.08455	0.278229	0.623	-1.61253	0.106976	0.476294	-0.511793	0.608842	0.891434	-1.76712	0.0773336	0.498739	-0.319356	0.749484	0.963055	-1.22863	0.219329	0.786582	-1.81527	0.0696059	0.817749	0.168925	0.865869	0.995635	0.435494	0.663242	0.983582	-0.0273544	0.978179	0.999989	1.94536	0.0518469	0.814611	-1.56836	0.116927	0.912649	0.260697	0.794348
ENSG00000123975.5	CKS2	9:89348767:rs10119002:G_A	A/G	G	2440	0.814998	G	0.0954918	8.18218	4.43869e-16	3.0624e-14	1.85499	0.0637181	0.30771	-1.13043	0.258408	0.655866	-1.16785	0.242983	0.682925	-2.27915	0.0227443	0.312972	1.36645	0.171925	0.751104	0.594604	0.552164	0.928854	0.866158	0.386489	0.932228	0.156192	0.875895	0.99689	-0.296538	0.766844	0.991538	0.88705	0.375139	0.962712	1.03057	0.302844	0.925952	-2.05353	0.0401279	0.836474	0.598262	0.549721
ENSG00000188672.18	RHCE	1:25358993:rs3093638:G_A	G/A	A	2440	0.683746	A	0.459016	4.88678	1.0916e-06	1.66988e-05	-4.48749	7.54177e-06	0.000243803	0.951136	0.34163	0.72546	-0.754025	0.450907	0.823649	-5.12191	3.26154e-07	2.42961e-05	-0.235392	0.813924	0.972181	8.20041	3.83003e-16	1.78967e-13	1.56229	0.11835	0.872533	-1.74401	0.0812842	0.815352	2.79936	0.00516081	0.590566	-0.9852	0.324624	0.958264	-0.837536	0.402373	0.940572	-0.481897	0.629922	0.989681	0.73927	0.459815
ENSG00000126790.12	L3HYPDH	14:59482730:rs1253103:G_C	G/C	C	2440	0.529523	C	0.407172	6.42885	1.54187e-10	5.03187e-09	-4.12319	3.86165e-05	0.000970606	4.66671	3.2264e-06	0.000159459	-2.22863	0.0259293	0.265491	0.823039	0.410566	0.830292	0.815032	0.415134	0.870986	1.91422	0.0557093	0.603468	1.20148	0.229682	0.889645	-0.596042	0.551203	0.966421	0.952789	0.340792	0.955943	0.644599	0.519248	0.969159	-2.16917	0.030166	0.776226	-0.387701	0.698271	0.992	18.4005	6.65779e-71
ENSG00000198467.15	TPM2	9:35690533:rs13291033:T_A	T/A	A	2440	0.617391	A	0.282377	4.1909	2.87753e-05	0.000290295	-1.07966	0.280403	0.625163	3.4352	0.000602041	0.0130569	4.56543	5.2325e-06	0.000251356	-1.32101	0.186622	0.665546	0.397084	0.69134	0.949399	-0.767579	0.442812	0.891534	0.90882	0.363535	0.93094	0.645965	0.518363	0.961671	0.942497	0.346032	0.955943	0.588768	0.556071	0.96964	-0.164718	0.86918	0.992711	-2.4974	0.0125764	0.708588	-0.0452695	0.963896
ENSG00000113048.16	MRPS27	5:72219789:rs6831:A_G	G/A	A	2438	0.043352	A	0.360541	-9.90257	1.08273e-22	1.68644e-20	-3.68824	0.000230753	0.00425877	-2.21882	0.0265907	0.257582	-1.4164	0.156788	0.581551	-2.11097	0.0348762	0.380267	1.35257	0.17632	0.75713	1.01828	0.308646	0.840442	1.09648	0.272976	0.905551	1.2263	0.220204	0.893015	0.844392	0.398533	0.95889	-0.153463	0.878046	0.99857	-1.36584	0.172115	0.90153	-0.729688	0.465651	0.980952	0.48229	0.629643
ENSG00000196381.11	ZNF781	19:37706183:rs2891657:G_C	G/C	C	2428	0.114063	G	0.388797	7.03104	2.65514e-12	1.1765e-10	-1.24653	0.212689	0.555398	-0.786839	0.431453	0.790191	-0.450154	0.652639	0.904127	-0.219613	0.826191	0.959243	-0.805203	0.420781	0.874395	0.0266399	0.978749	0.99638	-0.444866	0.656456	0.971848	1.64802	0.0994772	0.8193	-1.04374	0.296709	0.946923	-0.0278019	0.977823	0.999989	0.957787	0.338266	0.933416	-0.072161	0.94248	0.999176	-0.297393	0.766192
ENSG00000148655.15	LRMDA	10:76429770:rs61866893:A_G	A/G	G	2438	0.752365	G	0.340853	0.793488	0.427571	0.609292	-0.572049	0.567342	0.830335	-2.11532	0.0345036	0.290735	1.73411	0.0830258	0.454234	-1.79153	0.0733324	0.489309	-0.550472	0.582046	0.918229	-0.279492	0.779891	0.970032	0.670024	0.502906	0.945155	0.498556	0.618137	0.975772	-0.446309	0.655414	0.983582	0.499689	0.617339	0.975295	-0.910259	0.362776	0.940572	-1.12093	0.26243	0.961194	-7.08862	1.76726e-12
ENSG00000158022.6	TRIM63	1:26120074:rs17184884:G_A	G/A	A	2438	0.579662	A	0.17781	-3.48618	0.000498644	0.0033865	2.72793	0.00641905	0.0687498	-3.56705	0.00036799	0.00850099	-0.352963	0.724147	0.927252	1.8745	0.0609806	0.460942	-1.05855	0.28991	0.827789	-0.283127	0.777104	0.969847	-0.940442	0.347084	0.929626	1.48541	0.137565	0.845712	-1.41128	0.158289	0.906022	2.28706	0.0222776	0.81191	-0.571418	0.567769	0.965217	2.5247	0.0116426	0.708588	0.651295	0.514918
ENSG00000203710.11	CR1	1:207577223:rs679515:T_C	C/T	T	2436	0.169125	T	0.179803	-4.22293	2.50011e-05	0.000257011	3.04405	0.00235915	0.0285655	-2.55381	0.0107157	0.150441	-1.00306	0.315933	0.744907	-0.26933	0.787698	0.951164	-0.844309	0.39858	0.864068	1.504	0.132712	0.71922	0.279068	0.780216	0.978763	-0.420909	0.673859	0.979012	-1.26544	0.205836	0.924419	0.644339	0.519416	0.969159	0.0244365	0.980506	0.997985	0.899813	0.368309	0.976261	1.17433	0.240379
ENSG00000020922.12	MRE11	11:94453355:rs509744:T_C	T/C	C	2440	0.0766671	C	0.319262	-2.60753	0.00917542	0.0348185	1.59936	0.10987	0.403667	4.68817	2.90872e-06	0.000145861	0.132119	0.894901	0.978263	-1.85433	0.0638131	0.47041	-0.504825	0.613727	0.929061	-0.322275	0.747273	0.965828	-0.614873	0.538696	0.948949	1.19288	0.233034	0.898772	-0.458317	0.646766	0.982868	1.3937	0.163535	0.940919	-0.61097	0.541276	0.961521	0.423046	0.672299	0.992	2.6294	0.00860749
ENSG00000164251.5	F2RL1	5:76808687:rs4703719:G_T	T/G	G	2438	0.96733	G	0.445857	-4.08053	4.63805e-05	0.000439844	0.365542	0.714739	0.901155	1.57408	0.115599	0.492085	-0.187693	0.851133	0.964778	0.304942	0.760436	0.9468	0.311028	0.755806	0.964162	-1.41944	0.155898	0.743596	0.543682	0.58671	0.9627	-2.06483	0.0390444	0.759141	-0.222471	0.823966	0.992011	-1.01595	0.309753	0.953978	0.162903	0.870608	0.993104	-0.0477338	0.961932	0.999176	-0.3462	0.729222
ENSG00000136059.14	VILL	3:38004532:rs9843506:A_C	A/C	C	2438	0.153893	C	0.218007	4.66574	3.24169e-06	4.28336e-05	-3.29185	0.00100953	0.0138176	1.65858	0.0973297	0.454793	-3.6648	0.000252828	0.00691241	-5.39385	7.56183e-08	7.13171e-06	1.38766	0.165367	0.745768	0.0522948	0.958298	0.993571	-2.77417	0.00557657	0.51977	-0.987272	0.323607	0.926137	-1.30989	0.190358	0.919047	-0.631232	0.527948	0.96964	1.03982	0.298525	0.925796	-1.53857	0.12404	0.913253	-2.21575	0.0268011
ENSG00000172687.13	ZNF738	19:21364327:rs7245848:T_C	T/C	C	2435	0.289715	C	0.238604	7.65733	2.7204e-14	1.55365e-12	1.4032	0.160686	0.48705	-0.577335	0.563767	0.855217	-0.887139	0.375092	0.782892	-3.39566	0.000695628	0.0232933	0.215927	0.829063	0.975083	1.34748	0.177952	0.756242	-3.31144	0.000941748	0.274517	-1.47965	0.139097	0.845712	-0.240385	0.810052	0.992011	-1.77878	0.0754002	0.914331	0.764744	0.444498	0.948166	0.561005	0.574846	0.988379	1.31042	0.190177
ENSG00000169402.15	RSPH10B2	7:6822249:rs2711224:G_C	G/C	C	2424	0.347218	C	0.461427	2.94318	0.00327951	0.0155361	-1.85933	0.0631018	0.305544	0.475279	0.634631	0.885571	-1.7619	0.0782129	0.441531	-1.48016	0.138961	0.61231	1.08613	0.277529	0.825421	0.0508044	0.959486	0.993571	2.77397	0.00558017	0.51977	-1.5047	0.132531	0.845712	-1.10953	0.26731	0.940435	-0.251714	0.801283	0.992783	2.15568	0.0312071	0.776226	-2.04838	0.0406307	0.836474	-0.861254	0.389183
ENSG00000136682.15	CBWD2	2:113458351:rs72611930:A_C	A/C	C	2436	0.661577	C	0.203202	1.18967	0.234294	0.407055	-1.53668	0.124502	0.428895	-2.43018	0.0151631	0.186679	9.55038	3.03148e-21	2.3972e-18	-1.69737	0.0897542	0.527489	0.0705791	0.943738	0.991457	-0.00860606	0.993134	0.998673	-0.4936	0.621633	0.964733	-0.315493	0.752414	0.986632	1.41577	0.156972	0.902805	-0.965946	0.334167	0.959061	-0.691093	0.489573	0.956698	1.62535	0.104217	0.912649	0.459221	0.646116
ENSG00000284713.1	SMIM38	11:69088127:rs1060435:A_G	A/G	G	2440	1	G	0.37541	2.04715	0.0407503	0.117946	-1.69148	0.090874	0.36622	0.0965679	0.923077	0.977667	-0.232604	0.816089	0.955936	-0.678859	0.497291	0.86346	0.817584	0.413675	0.870577	-0.128735	0.897578	0.987122	-1.84739	0.0648116	0.805811	0.563504	0.573144	0.966871	0.734737	0.46257	0.967926	0.12487	0.900637	0.999202	-1.66167	0.0967087	0.862572	-0.538199	0.590489	0.988379	2.006	0.0449671
ENSG00000165806.20	CASP7	10:113679635:rs7918733:T_C	C/T	T	2439	0.608635	T	0.387249	-2.65609	0.00795692	0.0310073	0.585626	0.558181	0.825389	-2.00583	0.0449852	0.326127	0.25964	0.795163	0.947848	1.68564	0.091993	0.531717	7.26172	5.11832e-13	1.94875e-10	0.954265	0.340044	0.84967	0.464791	0.642123	0.969678	-7.44454	1.34208e-13	5.3064e-11	-0.370489	0.711051	0.986975	1.50628	0.132126	0.940919	-0.0452046	0.963948	0.997086	-0.0340149	0.972868	0.999176	0.453899	0.649942
ENSG00000100987.14	VSX1	20:25081509:rs6050306:C_T	C/T	T	2438	0.25046	T	0.228261	1.52979	0.1262	0.267258	-2.19282	0.0284144	0.192147	-2.17625	0.0296321	0.269626	-1.57975	0.114293	0.517136	-1.47133	0.141332	0.614057	-1.19151	0.233571	0.792935	0.422116	0.672977	0.95502	0.0387429	0.969099	0.997267	1.88245	0.059894	0.788871	-1.29773	0.194503	0.919047	2.53806	0.0112088	0.779412	-1.62556	0.104173	0.867793	0.569636	0.568977	0.988379	0.1445	0.885118
ENSG00000124116.19	WFDC3	20:45793734:rs6032544:C_T	T/C	C	2439	0.406055	T	0.364084	-5.46517	5.09495e-08	1.029e-06	0.938202	0.348234	0.685268	0.731833	0.464341	0.807942	0.142127	0.886991	0.975621	2.56652	0.0103317	0.208664	0.868992	0.384937	0.857551	-2.74507	0.00609426	0.272648	-0.526495	0.598592	0.963773	0.68819	0.491399	0.961671	-1.86387	0.0624608	0.831319	1.23092	0.218473	0.946172	1.57189	0.116107	0.880906	1.40688	0.15959	0.931091	1.3608	0.173704
ENSG00000228049.7	POLR2J2	7:102747020:rs56304424:G_T	G/T	T	2438	0.607913	T	0.110747	-5.67824	1.52264e-08	3.39187e-07	-0.449029	0.65345	0.876695	-1.12916	0.258941	0.656129	1.89759	0.0578684	0.394226	1.02925	0.303463	0.768685	-0.466639	0.6408	0.938501	-2.32183	0.0203244	0.441722	-0.123017	0.902104	0.991029	0.283363	0.776923	0.989273	0.267715	0.788941	0.991538	-0.206999	0.836028	0.993773	0.308634	0.757626	0.982495	-1.13672	0.255767	0.957495	-0.793463	0.427585
ENSG00000204540.11	PSORS1C1	6:31116271:rs3094216:A_G	A/G	G	2309	1	G	0.227588	1.04844	0.294544	0.473852	-4.10684	4.15103e-05	0.00102332	-0.141056	0.887838	0.967922	0.137022	0.891026	0.976448	1.28711	0.198187	0.678591	-1.02255	0.30663	0.833022	-0.160188	0.872747	0.984752	-0.460225	0.645398	0.969678	-2.92815	0.00344333	0.401882	-1.489	0.136625	0.88737	0.749121	0.45386	0.967928	2.12477	0.033712	0.782731	2.86143	0.00425539	0.560838	-1.23417	0.217267
ENSG00000185149.6	NPY2R	4:155161607:rs13132330:C_A	C/A	A	2432	0.341909	A	0.0690789	9.32178	2.48788e-20	2.9755e-18	20.0114	1.39134e-82	4.76765e-79	0.361398	0.717834	0.913995	3.17641	0.00150981	0.0346446	-1.40651	0.159702	0.636605	1.60548	0.108519	0.682772	-0.787098	0.431301	0.888354	-1.59379	0.111113	0.872533	-1.3644	0.172569	0.873372	0.744365	0.456728	0.967926	0.232871	0.815881	0.993065	-0.122656	0.90239	0.994686	0.0823852	0.934347	0.999176	-1.61727	0.105949
ENSG00000130653.16	PNPLA7	9:137546725:rs2254149:A_G	G/A	A	2440	0.838867	G	0.467008	3.37449	0.00075112	0.00470328	-0.202875	0.83925	0.950583	-1.85348	0.0639347	0.386141	-0.340995	0.733137	0.929245	-0.951394	0.341499	0.797142	-1.03083	0.302725	0.831129	-1.37927	0.167938	0.754026	-0.0592522	0.952756	0.994853	0.124239	0.901136	0.99689	0.940657	0.346974	0.955943	-0.428335	0.668445	0.983524	-2.52474	0.0116415	0.701595	0.190699	0.848777	0.996934	-0.645821	0.518456
ENSG00000147576.17	ADHFE1	8:66468910:rs2555570:A_T	T/A	A	2437	0.96762	T	0.47538	6.61831	4.45395e-11	1.65295e-09	-0.295691	0.767491	0.923541	-1.41957	0.155862	0.548719	2.20195	0.0277625	0.27552	-0.728719	0.466244	0.85131	-0.292564	0.769881	0.967388	1.80687	0.0709067	0.640657	-2.70508	0.00687634	0.51977	1.03679	0.299937	0.920602	1.85821	0.0632593	0.832657	-0.760465	0.44705	0.966442	1.31682	0.188023	0.90153	3.48957	0.000492401	0.223627	-0.740823	0.458872
ENSG00000163453.11	IGFBP7	4:57087112:rs4242004:C_A	A/C	C	2436	0.235561	C	0.360837	6.12944	1.02587e-09	2.86709e-08	0.601057	0.547858	0.820861	0.940963	0.346817	0.728352	0.507982	0.611512	0.892248	-4.26086	2.11398e-05	0.000932692	-2.36202	0.0182539	0.40705	-1.20916	0.22672	0.791389	0.116822	0.907011	0.991362	13.6105	1.03427e-40	1.77205e-37	-0.890423	0.373327	0.957178	0.873187	0.382648	0.962712	0.29532	0.767775	0.985286	-1.02381	0.306029	0.975095	1.33155	0.183133
ENSG00000187553.10	CYP26C1	10:93042515:rs10786067:C_T	C/T	T	2437	0.107945	T	0.294625	5.02581	5.37769e-07	8.69223e-06	-1.65635	0.0977797	0.380494	2.48903	0.0128756	0.169258	0.18795	0.850932	0.964778	1.26211	0.20703	0.688428	0.757104	0.449061	0.884895	0.449543	0.65308	0.952428	0.6074	0.543642	0.950558	-1.59105	0.111729	0.829916	0.970287	0.332	0.955943	0.527815	0.597676	0.974367	-0.159329	0.873423	0.994439	0.635194	0.525362	0.980952	-0.304846	0.76051
ENSG00000138381.10	ASNSD1	2:189661479:rs2289226:C_T	T/C	C	2438	0.958227	C	0.261485	5.62711	2.04251e-08	4.43911e-07	-2.17149	0.0299903	0.197882	-0.588971	0.555936	0.852826	-1.1303	0.258463	0.698098	-0.830641	0.406258	0.828749	-0.422786	0.672489	0.944246	-1.4665	0.142641	0.734319	0.232912	0.815849	0.983404	-0.665867	0.505559	0.961671	0.0730705	0.941756	0.997823	0.943853	0.345339	0.959061	-1.14389	0.252783	0.917278	-0.0411062	0.967215	0.999176	0.936515	0.349101
ENSG00000137713.16	PPP2R1B	11:111752364:rs4936675:T_A	T/A	A	2439	0.295728	T	0.334768	2.16977	0.0301211	0.0937465	-0.608122	0.543163	0.818516	-1.77415	0.076163	0.412654	0.44638	0.655362	0.904434	-2.48303	0.0130939	0.234914	2.39806	0.016557	0.387153	-0.445254	0.656176	0.952898	-0.796656	0.425728	0.93738	0.146145	0.88382	0.99689	-0.521805	0.601854	0.981761	1.07239	0.283652	0.952469	2.44873	0.0144063	0.727297	-0.898511	0.369003	0.976261	0.447686	0.65442
ENSG00000156795.8	WDYHV1	8:123437945:rs3765211:T_C	T/C	C	2435	1	C	0.333881	6.37283	2.21266e-10	6.9988e-09	0.816443	0.414327	0.732529	1.00994	0.312623	0.705065	-1.36563	0.17218	0.599597	-1.61403	0.10665	0.559656	-0.115848	0.907782	0.98546	0.985429	0.324511	0.84302	-0.0862758	0.931254	0.992902	-1.31881	0.187355	0.882224	0.147516	0.882737	0.992903	-0.63011	0.528682	0.96964	0.704451	0.481219	0.956698	-0.455196	0.649009	0.992	0.811756	0.417011
ENSG00000104497.14	SNX16	8:81827278:rs56125566:C_T	C/T	T	2314	0.326991	T	0.256482	3.07794	0.00210883	0.0108993	-1.57917	0.114433	0.410976	0.599903	0.54863	0.851311	-2.53942	0.0111688	0.163554	0.891357	0.37283	0.815275	-6.16545	8.27051e-10	1.41701e-07	0.826997	0.408324	0.87981	-0.286797	0.774294	0.978763	-0.219157	0.826547	0.992733	0.824838	0.409549	0.960695	0.20723	0.835849	0.993773	1.42788	0.153463	0.901086	0.9815	0.326449	0.975095	-0.764261	0.44479
ENSG00000213937.4	CLDN9	16:3007883:rs2526267:G_C	C/G	G	2364	0.690337	G	0.366963	1.94642	0.0517225	0.140292	-1.05886	0.289772	0.632225	1.07271	0.283513	0.681171	0.826841	0.408411	0.801374	-2.21802	0.0266482	0.341129	-0.879201	0.379382	0.856997	-0.48207	0.629801	0.948421	-0.982575	0.325917	0.929626	-2.43548	0.0149457	0.668143	-0.629887	0.528829	0.968704	-2.73304	0.00632198	0.779412	0.195968	0.844652	0.992325	-0.750464	0.45305	0.980952	0.3655	0.714771
ENSG00000116830.12	TTF2	1:117061994:rs3767773:G_A	G/A	A	2440	0.0128257	A	0.0518443	-5.76404	9.24989e-09	2.16111e-07	0.576024	0.564652	0.828749	1.96524	0.0494996	0.343358	-1.00076	0.317042	0.745792	0.673754	0.500532	0.864203	0.608131	0.543157	0.903943	-0.839525	0.401257	0.87878	1.33725	0.181267	0.882138	0.241081	0.809513	0.992733	0.682874	0.494752	0.967926	0.243891	0.807336	0.993065	0.118252	0.905877	0.994735	-0.670941	0.502322	0.980952	1.58241	0.113685
ENSG00000151849.15	CENPJ	13:24968791:rs2483382:C_T	C/T	T	2437	0.189889	T	0.39721	8.826	2.02911e-18	1.81384e-16	1.2227	0.22156	0.566436	-2.46809	0.0136518	0.174906	-1.47073	0.141494	0.560917	0.342841	0.731748	0.940698	-0.796186	0.426001	0.877067	1.67779	0.0935159	0.664621	-0.0964598	0.923163	0.991646	0.535134	0.592606	0.970577	-1.84117	0.0657183	0.836317	-0.535734	0.592191	0.97313	0.270029	0.787161	0.988479	-1.12492	0.260735	0.961194	-1.08747	0.276935
ENSG00000204084.13	INPP5B	1:37816186:rs67164465:G_A	G/A	A	2439	0.0612627	A	0.276958	-6.04495	1.72454e-09	4.61675e-08	-0.205635	0.837093	0.949907	-1.17536	0.239966	0.641944	-5.92002	3.67318e-09	5.42092e-07	1.29009	0.197141	0.677538	-0.512277	0.608504	0.929061	-1.5481	0.121727	0.706765	0.874445	0.381962	0.93203	0.142682	0.886553	0.99689	0.628705	0.529601	0.969	-1.46431	0.143239	0.940919	1.37228	0.170104	0.90153	0.993826	0.320406	0.975095	-0.337706	0.735614
ENSG00000175575.12	PAAF1	11:73904554:rs7942963:G_A	G/A	A	2438	0.0438111	A	0.0707547	8.4535	4.7973e-17	3.68031e-15	2.32082	0.0203791	0.157398	-5.59973	2.38802e-08	2.33798e-06	-3.12142	0.00182096	0.0407856	0.153079	0.878349	0.972218	3.58525	0.000343382	0.0232235	-0.13044	0.896229	0.987122	0.0386685	0.969158	0.997267	2.69023	0.00718903	0.5022	-1.8616	0.0627799	0.831319	-1.12763	0.259588	0.948036	-1.46768	0.14232	0.8937	1.75728	0.0789967	0.893338	-0.166729	0.867597
ENSG00000189306.11	RRP7A	22:42514504:rs4822145:G_A	G/A	A	2435	0.0498991	A	0.131006	2.1794	0.0293977	0.0920397	-2.92618	0.00346329	0.0405036	-0.0319885	0.974484	0.994101	0.391242	0.695653	0.92031	0.788291	0.430604	0.840138	-2.12714	0.0335085	0.514899	-0.927821	0.353592	0.854072	-2.48628	0.0129752	0.579936	-0.100823	0.919699	0.99689	0.8993	0.368582	0.955943	0.333535	0.738759	0.98901	-0.908112	0.363909	0.940572	0.332414	0.739605	0.992	-0.620591	0.534927
ENSG00000222014.6	RAB6C	2:129936499:rs6760544:A_C	C/A	A	2437	0.137127	A	0.286418	-2.35273	0.0187156	0.0643466	-13.4043	1.39653e-39	1.30512e-36	-1.99882	0.045739	0.329962	-0.737227	0.461055	0.826669	0.678436	0.497559	0.86346	1.10053	0.271208	0.825229	2.92858	0.00343675	0.204897	0.297448	0.76615	0.977416	-0.248199	0.804001	0.992733	-1.50958	0.131281	0.878687	1.30677	0.191414	0.946155	0.0111835	0.991078	0.998075	-0.298466	0.765373	0.9951	-1.49945	0.133887
ENSG00000164627.18	KIF6	6:39728936:rs111529654:G_A	G/A	A	2440	0.00929599	A	0.0860656	-10.1104	1.43937e-23	2.46613e-21	-4.5422	5.8382e-06	0.00019405	-0.705779	0.480393	0.815597	0.605014	0.545226	0.865203	-0.438268	0.661231	0.92333	-1.93135	0.0535554	0.575963	-0.150814	0.880135	0.984752	0.176837	0.859651	0.985425	1.11268	0.265955	0.914243	-0.23786	0.812009	0.992011	0.0838044	0.933219	0.999202	-0.838294	0.401948	0.940572	-0.740543	0.459042	0.980952	2.93725	0.00334245
ENSG00000015592.16	STMN4	8:27245507:rs17366947:A_G	A/G	G	2440	0.020172	G	0.378689	-6.71187	2.38186e-11	9.38144e-10	-24.0162	1.43803e-114	1.47829e-110	2.27378	0.0230656	0.239588	-2.6819	0.00736993	0.125643	4.8458	1.34025e-06	8.83192e-05	4.65473	3.41808e-06	0.000270291	0.0465884	0.962845	0.993571	-0.514591	0.606886	0.963773	0.381371	0.702961	0.983814	1.29362	0.195919	0.919657	-0.303512	0.761526	0.98901	1.15159	0.249604	0.917278	0.0316558	0.974749	0.999176	0.434059	0.664284
ENSG00000143520.6	FLG2	1:152198985:rs1552994:A_G	A/G	G	2439	0.360582	G	0.230012	-3.49729	0.000478433	0.0032658	0.0901526	0.928173	0.98074	1.32422	0.185555	0.587226	-0.659605	0.50957	0.849391	1.64256	0.100603	0.548838	0.256798	0.797357	0.971342	2.36354	0.0181794	0.419185	-0.465774	0.641419	0.969658	-0.759031	0.447907	0.954694	-0.337531	0.735746	0.990816	0.659188	0.509837	0.96828	-0.649177	0.516285	0.956698	0.356267	0.721672	0.992	-1.95055	0.0512258
ENSG00000011590.14	ZBTB32	19:35713788:rs107068:A_G	A/G	G	2439	0.167591	G	0.47499	-1.6956	0.0900902	0.210054	2.39901	0.0165143	0.138247	-2.01693	0.0438121	0.322329	0.305661	0.759889	0.935697	1.56083	0.118694	0.582351	1.98399	0.0473691	0.571577	-0.0299103	0.976141	0.9963	2.31795	0.0205347	0.659678	1.73967	0.0820441	0.816195	-0.437797	0.661572	0.983582	-0.972227	0.331034	0.959061	-0.772753	0.439744	0.945441	0.471049	0.637648	0.991	-0.563339	0.573256
ENSG00000204033.9	LRIT2	10:84190650:rs7099098:C_T	C/T	T	2435	0.651489	T	0.33922	-4.80921	1.6079e-06	2.31827e-05	-0.380673	0.703479	0.897617	0.408965	0.682601	0.904092	-1.20913	0.226731	0.669384	-0.439265	0.660508	0.92333	0.755675	0.449917	0.884895	1.10554	0.269033	0.824049	0.940046	0.347288	0.929626	1.75777	0.0789117	0.809417	0.199308	0.842039	0.992011	1.22537	0.220553	0.946172	-0.514448	0.606985	0.969188	0.0649013	0.948258	0.999176	-1.37282	0.169934
ENSG00000204152.11	TIMM23B	10:49892796:rs4495813:T_C	T/C	C	2438	0.446619	C	0.275431	-10.7584	2.10198e-26	4.40986e-24	-6.05465	1.62525e-09	1.27538e-07	1.56812	0.116983	0.494686	0.36563	0.714673	0.926319	-1.24519	0.213183	0.696375	0.711212	0.477021	0.889681	-1.60005	0.109718	0.691683	-0.737601	0.460828	0.9395	1.19623	0.231723	0.898772	1.5147	0.129978	0.878687	-0.780305	0.435288	0.96473	0.0395534	0.968452	0.997086	0.556007	0.578257	0.988379	1.25532	0.209483
ENSG00000157379.14	DHRS1	14:24299328:rs12892419:T_G	G/T	T	2438	0.373086	G	0.494053	3.71571	0.0002072	0.00159671	-1.20401	0.228703	0.574753	2.62141	0.00881108	0.135139	-1.71867	0.0858024	0.460349	-0.965111	0.334585	0.790153	0.250195	0.802458	0.971342	0.360846	0.718246	0.962023	0.0722038	0.942446	0.993712	-1.06415	0.287367	0.91783	-0.994444	0.320106	0.949908	-0.442876	0.657895	0.982527	-1.71123	0.0871658	0.84626	-1.25627	0.209139	0.944501	-0.997889	0.318432
ENSG00000277462.2	ZNF670	1:247078021:rs6701582:T_C	T/C	C	2439	0.0404467	C	0.306478	3.55105	0.000390976	0.00275667	-0.205981	0.836823	0.949764	-8.96435	6.06866e-19	3.46588e-16	1.98272	0.0475105	0.357808	-3.38934	0.000711781	0.0237568	-0.429911	0.667298	0.943433	-0.213067	0.831292	0.978756	-0.948918	0.342756	0.929626	2.30308	0.0213581	0.70287	-1.4158	0.156962	0.902805	-1.42893	0.153151	0.940919	-0.579266	0.562463	0.964393	-0.701466	0.483079	0.980952	1.2991	0.194031
ENSG00000164111.15	ANXA5	4:121677480:rs2306411:A_G	A/G	G	2434	0.584512	G	0.284922	3.54901	0.000394015	0.00277371	0.390613	0.696118	0.89316	-0.345656	0.729631	0.917608	-1.30834	0.190881	0.626439	-7.24795	5.65756e-13	1.76241e-10	-0.303386	0.761622	0.964845	-0.685055	0.493374	0.90403	-0.717218	0.473309	0.940095	-0.304701	0.76062	0.988164	-1.55751	0.11948	0.865741	1.24385	0.213676	0.946172	0.6287	0.529604	0.958015	-0.655057	0.512493	0.980952	-0.472261	0.636783
ENSG00000214946.14	TBC1D26	17:15683986:rs149261:A_G	A/G	G	2438	0.0394669	A	0.269278	-4.81433	1.56754e-06	2.27926e-05	1.12632	0.260141	0.606788	4.4806	7.78751e-06	0.000325429	0.141866	0.887197	0.975651	1.7186	0.0858148	0.518317	0.556823	0.577699	0.917684	0.212493	0.83174	0.978756	2.04768	0.0406986	0.765963	-0.337625	0.735675	0.984663	-0.0917501	0.926904	0.996732	1.66372	0.0962977	0.921302	1.29814	0.194363	0.906971	0.875301	0.381496	0.980028	-0.989394	0.322569
ENSG00000140104.14	CLBA1	14:104980738:rs2033932:C_T	C/T	T	2440	0.0221148	T	0.191598	-4.17551	3.07775e-05	0.000308676	1.08592	0.277624	0.622233	0.507896	0.611572	0.875512	0.0384231	0.969354	0.994241	0.270375	0.786895	0.951164	1.62336	0.104642	0.682554	1.71383	0.0866876	0.657817	0.281629	0.778251	0.978763	-0.779155	0.435964	0.954158	0.194518	0.845787	0.992011	1.09052	0.275592	0.952469	0.143987	0.885523	0.994686	-0.214436	0.830225	0.996934	-0.237929	0.811956
ENSG00000168385.18	SEPTIN2	2:241249816:rs12475607:T_C	T/C	C	2440	0.734211	C	0.0991803	-6.44354	1.40196e-10	4.64907e-09	2.88847	0.00390541	0.045059	-1.40605	0.159838	0.555301	-0.87978	0.379065	0.785213	-0.693776	0.487889	0.860565	-0.328872	0.74228	0.961036	-1.33298	0.182662	0.75785	-0.893476	0.371691	0.931421	1.36934	0.171018	0.87249	-1.42322	0.154802	0.8986	0.0317679	0.97466	0.999989	1.26923	0.204479	0.909147	0.644035	0.519613	0.980952	0.219271	0.826457
ENSG00000176209.11	SMIM19	8:42558974:rs2974355:C_T	C/T	T	2437	0.278407	C	0.371769	2.94998	0.00320832	0.0152763	-0.848711	0.396126	0.719465	-4.65627	3.39302e-06	0.00016453	0.984501	0.324967	0.750895	-1.42146	0.155312	0.632206	-2.70635	0.00685025	0.269015	0.422905	0.672402	0.95502	0.894951	0.370901	0.931421	2.25454	0.024251	0.708547	-1.50217	0.133183	0.881588	0.663482	0.507085	0.96828	-0.919162	0.358102	0.940572	0.692884	0.488449	0.980952	1.00642	0.314314
ENSG00000139780.7	METTL21C	13:102695078:rs966724:T_G	T/G	G	2439	0.154927	T	0.350964	-7.35726	2.55264e-13	1.28006e-11	0.362126	0.717289	0.901786	-1.24032	0.214977	0.614311	0.656528	0.511547	0.849537	-0.571601	0.567645	0.893276	0.168441	0.866251	0.980744	2.48746	0.0129323	0.374599	1.96242	0.0498274	0.780826	-0.268638	0.788231	0.992008	-0.207289	0.835801	0.992011	0.296122	0.767162	0.98901	-0.163582	0.870074	0.992992	0.0796726	0.936504	0.999176	1.33401	0.182324
ENSG00000153495.11	TEX29	13:111327803:rs942650:T_C	T/C	C	2439	0.962921	C	0.320418	-2.84638	0.00445894	0.0198089	1.12296	0.261567	0.607248	0.221339	0.824847	0.949499	-0.688994	0.490893	0.840082	-1.05902	0.289697	0.757493	-0.605634	0.544814	0.904301	1.5426	0.123058	0.709895	2.00938	0.0446068	0.770685	-0.422881	0.672419	0.979003	0.850383	0.395196	0.95889	-0.0664796	0.947001	0.999202	0.407851	0.683419	0.979968	-1.2001	0.230216	0.944501	-1.85067	0.0643383
ENSG00000185627.18	PSMD13	11:240867:rs7481518:T_G	T/G	G	2431	0.323911	T	0.265734	0.831392	0.405835	0.58822	0.502886	0.61509	0.856909	-0.338939	0.734685	0.91913	1.36976	0.170887	0.598951	-1.3461	0.178397	0.657462	-0.174979	0.86111	0.980445	0.758572	0.448182	0.891955	-0.798283	0.424784	0.93738	1.03198	0.302183	0.920602	0.651971	0.514482	0.968704	1.64121	0.100884	0.921542	0.496677	0.619462	0.969435	0.995725	0.319483	0.975095	-2.24077	0.0251311
ENSG00000125450.11	NUP85	17:75195171:rs73995800:C_G	C/G	G	2420	1	G	0.220248	-0.211347	0.832634	0.911349	4.54653	5.72283e-06	0.000191631	8.7316	4.59602e-18	2.36236e-15	-0.341598	0.732683	0.92914	-0.553261	0.580136	0.89619	-1.92365	0.0545157	0.575963	-0.935052	0.349855	0.851866	-0.0980315	0.921915	0.991646	-0.36093	0.718184	0.984663	1.16274	0.24505	0.933776	-1.81548	0.0695738	0.909765	-2.2859	0.0223464	0.76152	0.936012	0.34936	0.976261	2.136	0.0327797
ENSG00000187054.15	TMPRSS11A	4:67662742:rs9991141:C_T	C/T	T	2437	0.234796	T	0.16311	-4.7661	1.98896e-06	2.77806e-05	3.9201	9.0957e-05	0.00198101	0.141394	0.887571	0.967922	0.924285	0.35543	0.772865	0.91419	0.360708	0.807978	0.0302089	0.975903	0.995173	7.20103	7.93005e-13	1.98831e-10	0.189099	0.850031	0.984045	-1.81377	0.0698368	0.799816	0.195801	0.844782	0.992011	1.02705	0.304498	0.953978	0.0162231	0.987058	0.998075	1.77014	0.0768298	0.891137	0.38928	0.697103
ENSG00000158553.4	POM121L2	6:27399807:rs75221862:G_A	G/A	A	2440	0.400033	A	0.0930328	-2.92966	0.00342488	0.0160766	1.10696	0.268421	0.612787	-4.31896	1.63042e-05	0.000618477	-4.98231	6.72383e-07	4.67033e-05	0.240366	0.810067	0.956852	-2.11201	0.0347871	0.522061	1.43896	0.150291	0.734662	0.409941	0.681885	0.973086	-1.83756	0.0662482	0.796126	-0.34562	0.729658	0.990524	0.221746	0.82453	0.993773	1.06922	0.285078	0.921582	-0.194694	0.845649	0.996934	0.125389	0.900226
ENSG00000111615.14	KRR1	12:75512214:rs1552039:G_A	A/G	G	2363	0.346837	A	0.246509	4.63949	3.68386e-06	4.7825e-05	-0.0286155	0.977174	0.994637	-0.500499	0.616771	0.879146	2.25801	0.0240361	0.255788	0.345526	0.729729	0.94017	1.54365	0.122808	0.699362	-1.21856	0.223135	0.789885	0.530053	0.596125	0.963773	-0.861247	0.38919	0.946326	0.428407	0.668394	0.983582	-0.269028	0.787931	0.991515	1.2626	0.206857	0.909147	2.11724	0.0343437	0.83464	2.08679	0.0370145
ENSG00000092036.18	HAUS4	14:22946929:rs1815231:A_G	A/G	G	2436	0.683142	A	0.457307	5.34578	9.8417e-08	1.88053e-06	-1.23745	0.216038	0.561399	1.00567	0.314677	0.706881	0.298763	0.765147	0.938192	1.17579	0.239795	0.718268	-0.862692	0.388392	0.858493	1.37632	0.16885	0.754026	0.333995	0.738412	0.97654	1.05915	0.289635	0.919533	0.199307	0.842039	0.992011	-0.810389	0.417795	0.964045	1.06674	0.286196	0.921582	-1.03674	0.299961	0.974715	-0.415063	0.678133
ENSG00000120332.16	TNN	1:175093364:rs4408114:G_T	T/G	G	2440	0.332939	T	0.297541	7.17498	9.55528e-13	4.40485e-11	0.271435	0.786079	0.931046	-0.695956	0.486524	0.819106	1.87579	0.0608042	0.403169	1.5695	0.116662	0.578436	0.733809	0.463136	0.886263	-1.72852	0.0840212	0.65571	-1.38906	0.164942	0.877888	0.190024	0.849306	0.993443	-1.6987	0.0895039	0.84942	-0.122243	0.902716	0.999202	-0.816296	0.414411	0.940926	1.02674	0.304646	0.975095	-1.93417	0.0532081
ENSG00000144026.12	ZNF514	2:95235517:rs11686534:A_G	A/G	G	2396	0.433236	A	0.451795	-1.99614	0.0460321	0.12901	1.478	0.139539	0.453227	1.59736	0.110318	0.482422	-0.349967	0.726394	0.927252	-0.0904649	0.927925	0.979216	-0.657719	0.510782	0.894827	0.575412	0.565067	0.932778	-0.174128	0.861779	0.985425	1.28117	0.200258	0.886653	1.61302	0.106873	0.859936	-0.982588	0.325909	0.959061	-1.40441	0.160328	0.90153	1.57732	0.114854	0.912649	-0.428093	0.668622
ENSG00000116783.15	TNNI3K	1:74204488:rs12046751:A_G	A/G	G	2439	1	G	0.401394	-2.78114	0.00545862	0.0230829	-0.0888509	0.929208	0.981003	4.67409	3.11368e-06	0.000154631	1.52827	0.126575	0.536797	1.82674	0.067862	0.478806	1.91001	0.0562494	0.578243	-1.09425	0.273952	0.824049	-0.427717	0.668895	0.973086	-0.708958	0.478418	0.961671	1.06264	0.288051	0.945931	1.11085	0.266741	0.952469	0.470967	0.637706	0.973198	-1.2891	0.197486	0.941993	1.37433	0.169464
ENSG00000185860.13	CCDC190	1:162865750:rs12136599:A_G	A/G	G	2440	0.210817	G	0.176639	-7.81273	8.2522e-15	5.04956e-13	-0.120644	0.903983	0.973298	1.44946	0.147339	0.536995	-0.164449	0.869391	0.970501	3.03732	0.00241222	0.0722772	-5.70376	1.31369e-08	1.73138e-06	0.758163	0.448427	0.891955	1.40651	0.159701	0.876988	-0.743808	0.457064	0.957925	0.040811	0.96745	0.998046	0.701363	0.483143	0.96828	1.73492	0.0828819	0.845317	1.21605	0.224083	0.944501	-0.257049	0.797163
ENSG00000067533.6	RRP15	1:218285209:rs946213:C_T	C/T	T	2432	0.966654	C	0.413651	7.3912	1.99137e-13	1.01847e-11	-2.32859	0.0199624	0.155369	-4.888	1.08511e-06	6.63984e-05	-4.28791	1.8741e-05	0.000746733	-0.54672	0.584621	0.89861	-0.592872	0.553322	0.90994	1.90675	0.0566711	0.605087	-1.10673	0.268521	0.902909	0.806671	0.419935	0.953453	0.155548	0.876403	0.992903	0.114578	0.908789	0.999202	0.512151	0.608592	0.969435	0.368013	0.712896	0.992	-0.0973605	0.922448
ENSG00000196151.10	WDSUB1	2:159252747:rs10490002:C_G	C/G	G	2439	0.665464	G	0.301558	6.98707	3.60888e-12	1.57869e-10	-1.2363	0.216466	0.561512	0.455208	0.649	0.889894	-4.86849	1.19654e-06	7.54628e-05	2.18588	0.0289194	0.352304	0.707432	0.479366	0.889991	-0.879074	0.379448	0.865866	-0.0985025	0.921541	0.991646	0.569861	0.568825	0.966871	-0.753326	0.451327	0.967926	-0.849502	0.395685	0.963884	-0.243631	0.807537	0.991714	-0.641356	0.521352	0.980952	-0.680602	0.496188
ENSG00000250565.7	ATP6V1E2	2:46541996:rs3754553:T_C	T/C	C	2439	0.80778	C	0.479705	3.47948	0.000511213	0.0034506	-0.77206	0.440154	0.754582	-1.90299	0.0571601	0.367484	-0.303139	0.76181	0.936881	0.299698	0.764433	0.9468	-1.65752	0.0975434	0.672445	0.201814	0.840079	0.981493	1.44641	0.148191	0.873803	-1.15497	0.248218	0.904911	-2.76228	0.00578301	0.590566	1.19551	0.232005	0.946172	-0.311277	0.755617	0.982495	0.559156	0.576107	0.988379	0.382739	0.701947
ENSG00000095383.20	TBC1D2	9:98244161:rs10818669:T_C	C/T	T	2390	0.305978	T	0.485356	2.08436	0.0372336	0.109863	-4.65726	3.38036e-06	0.000119828	0.992958	0.320831	0.710892	-0.471123	0.637596	0.902134	0.467217	0.640387	0.91675	1.50796	0.131697	0.713936	0.561939	0.57421	0.934444	0.821078	0.411684	0.934254	0.148441	0.882008	0.99689	-1.46998	0.1417	0.889495	-1.40802	0.159254	0.940919	-0.198875	0.842377	0.992325	0.834811	0.403908	0.980952	-2.1774	0.0295486
ENSG00000156239.12	N6AMT1	21:28844692:rs9983003:C_T	C/T	T	2430	0.516764	T	0.194239	8.90369	1.03458e-18	9.8477e-17	1.85032	0.0643882	0.309594	0.743297	0.457374	0.80469	-3.18069	0.00148778	0.0342157	-1.39901	0.161937	0.640686	-0.487152	0.626195	0.933749	0.485543	0.627335	0.947129	0.101925	0.918824	0.991646	-0.436071	0.662824	0.978086	-0.219797	0.826048	0.992011	0.864264	0.387528	0.96361	-0.282167	0.77784	0.985845	-0.909515	0.363169	0.976261	0.0459702	0.963338
ENSG00000278535.5	DHRS11	17:36603432:rs2078447:A_G	A/G	G	2436	0.217595	G	0.391831	5.13438	3.05507e-07	5.22564e-06	0.457638	0.647253	0.873862	-0.687865	0.491603	0.82259	2.58034	0.00992838	0.153019	-0.0776223	0.938135	0.982991	-0.434963	0.663628	0.942372	0.582015	0.56061	0.93103	0.0701565	0.944075	0.99417	0.595506	0.551561	0.966421	-0.47522	0.634673	0.982067	-0.943902	0.345314	0.959061	-0.17384	0.862005	0.992325	-0.400191	0.689051	0.992	1.20942	0.226619
ENSG00000103479.16	RBL2	16:53463133:rs11859538:A_G	G/A	A	2439	0.330248	G	0.47909	-4.84531	1.34358e-06	1.97596e-05	0.972095	0.3311	0.668688	0.274317	0.783865	0.935577	-7.64225	3.04882e-14	1.11935e-11	-1.06614	0.286467	0.755443	1.35966	0.174064	0.754377	-0.937244	0.348726	0.851866	-0.00157625	0.998742	0.999811	-0.523252	0.600846	0.972708	-0.159214	0.873514	0.992903	2.30978	0.0209836	0.81191	-0.263773	0.791977	0.988479	-0.0103507	0.991742	0.999176	0.87031	0.384217
ENSG00000167653.5	PSCA	8:142670280:rs4736369:T_C	T/C	C	2438	0.870507	C	0.458778	-2.16144	0.0307584	0.0952399	2.29601	0.0217601	0.163878	-0.253491	0.799911	0.941071	3.27497	0.00107155	0.0254401	-2.18638	0.0288825	0.352304	2.1633	0.0306151	0.49798	-0.640369	0.521993	0.914105	0.208751	0.83466	0.98401	-1.62765	0.103729	0.824454	-0.827204	0.408203	0.960477	-0.411795	0.680526	0.985433	-1.07932	0.280551	0.921582	-0.972306	0.330995	0.975095	0.699674	0.484198
ENSG00000163749.17	CCDC158	4:76414763:rs72657839:G_T	G/T	T	2440	0.709384	T	0.255328	-2.14802	0.0318104	0.0977903	0.565814	0.571572	0.832733	0.826691	0.408493	0.77478	-1.40578	0.159917	0.585233	0.693429	0.488106	0.860675	0.425377	0.6706	0.944171	-1.23275	0.217787	0.784459	0.654506	0.512848	0.945155	-0.893951	0.371437	0.946326	0.726656	0.467506	0.967926	-0.364406	0.715586	0.98901	0.659302	0.509764	0.956698	-0.289605	0.772143	0.995431	-0.854284	0.393032
ENSG00000197454.2	OR2L5	1:247965627:rs6664332:G_A	G/A	A	2439	0.0616953	A	0.333333	-2.00754	0.0448029	0.126116	2.07744	0.0378653	0.229243	2.06595	0.0389392	0.304658	2.73142	0.00635171	0.113954	-1.1325	0.257535	0.732131	0.608388	0.542987	0.903943	-1.09702	0.272742	0.824049	-0.36104	0.718101	0.976276	-1.84229	0.0655541	0.793752	0.210763	0.83309	0.992011	-0.298449	0.765386	0.98901	0.858942	0.390457	0.940572	1.09036	0.275663	0.966893	-0.0584571	0.953389
ENSG00000169299.14	PGM2	4:37826564:rs2059483:C_T	C/T	T	2438	0.124521	C	0.421657	-0.983382	0.325517	0.507479	-4.83436	1.41904e-06	5.67617e-05	-4.87841	1.1385e-06	6.84806e-05	-0.124915	0.900602	0.979383	-8.6997	6.01297e-18	4.41523e-15	-1.8258	0.0680031	0.601093	2.06547	0.0389844	0.562794	1.21293	0.225273	0.889645	0.529961	0.596186	0.971116	-0.449142	0.653369	0.983582	-0.924075	0.355539	0.961179	-0.71978	0.471729	0.955462	-0.615088	0.538554	0.98245	-0.0776379	0.938122
ENSG00000137274.13	BPHL	6:3138265:rs7765391:A_G	G/A	A	2439	0.222521	A	0.134276	7.52759	7.23285e-14	3.95498e-12	-2.19344	0.02837	0.191997	1.26808	0.204891	0.604779	-1.12238	0.261813	0.700902	-1.13848	0.255033	0.730086	2.00826	0.0447257	0.565007	0.377285	0.705995	0.958229	-1.14143	0.253805	0.897582	-3.11684	0.00184936	0.279579	-0.487147	0.626198	0.982067	0.181968	0.855623	0.99538	0.346198	0.729224	0.980602	-0.235248	0.814036	0.996934	-0.151625	0.879495
ENSG00000147408.14	CSGALNACT1	8:19457523:rs10888163:G_T	G/T	T	2440	1	T	0.429713	-3.54887	0.000394201	0.00277371	3.95938	7.72984e-05	0.00173566	-6.80544	1.26379e-11	2.36214e-09	-1.68554	0.0920115	0.471525	8.18136	4.46823e-16	2.41755e-13	-0.400908	0.688523	0.949399	-1.10374	0.269817	0.824049	-0.82739	0.408097	0.934254	0.0752893	0.939991	0.997748	1.02581	0.305084	0.948099	-0.258265	0.796224	0.991572	-0.676284	0.498924	0.956698	-0.954255	0.340049	0.975636	-0.138782	0.889634
ENSG00000237765.7	FAM200B	4:15697727:rs28402170:C_T	C/T	T	2436	0.520049	T	0.286946	6.34925	2.57325e-10	8.08961e-09	0.0101516	0.991901	0.997915	2.63396	0.00849292	0.131685	-0.556839	0.577689	0.878654	0.759828	0.447431	0.846963	0.892099	0.372428	0.856323	-0.175713	0.860534	0.983798	-1.40888	0.158999	0.875552	2.13193	0.0331122	0.742196	-0.680019	0.496557	0.967926	0.502093	0.615648	0.974484	-0.122262	0.902702	0.994686	-1.12389	0.261171	0.961194	-0.486318	0.626785
ENSG00000197841.15	ZNF181	19:34734627:rs2862789:C_T	T/C	C	2437	0.819789	T	0.333402	-5.91665	3.74846e-09	9.46786e-08	3.25051	0.00116771	0.0156302	-1.85556	0.0636367	0.385268	-0.853128	0.393672	0.793971	0.972216	0.33104	0.789141	0.848297	0.396356	0.863276	1.61404	0.106649	0.691356	-2.73917	0.00620439	0.51977	0.208944	0.834509	0.992911	-0.101754	0.918961	0.995562	-0.772279	0.440024	0.965837	0.824571	0.409696	0.940785	-0.266096	0.790187	0.996739	-0.296072	0.767201
ENSG00000167656.5	LY6D	8:142785741:rs60714144:C_T	C/T	T	2440	1	T	0.380328	6.46098	1.25192e-10	4.22545e-09	-0.468155	0.639716	0.870475	-0.335244	0.73747	0.920382	0.187083	0.851611	0.964928	0.250764	0.802017	0.955907	-0.503259	0.614827	0.929061	-0.456576	0.648017	0.951992	-1.47271	0.140959	0.873803	0.426243	0.669968	0.979003	0.484604	0.628001	0.982067	-1.00704	0.314015	0.953978	-0.430221	0.667073	0.978461	0.0311358	0.975164	0.999176	0.907754	0.364098
ENSG00000171160.18	MORN4	10:97635266:rs10882972:G_C	G/C	C	2439	0.734234	C	0.182452	4.289	1.86484e-05	0.000199071	-1.81693	0.06935	0.320895	-1.70186	0.0889091	0.438783	-0.541481	0.588226	0.883025	-1.80608	0.0710295	0.485463	1.75289	0.0797467	0.631437	0.301926	0.762734	0.968119	-1.17578	0.239796	0.89069	0.484815	0.627851	0.978086	0.729454	0.465794	0.967926	-2.11474	0.0345538	0.838664	1.65178	0.0987081	0.862886	0.74985	0.453417	0.980952	-0.886394	0.375493
ENSG00000131435.13	PDLIM4	5:132258935:rs71583465:G_C	G/C	C	2438	0.0746969	G	0.369565	9.78667	3.28008e-22	4.81703e-20	2.17477	0.0297431	0.197113	0.259248	0.795466	0.938483	0.904729	0.365698	0.77641	-0.00356716	0.997154	0.998806	4.14535	3.50896e-05	0.00250501	-2.87332	0.00409708	0.23105	-1.44754	0.147874	0.873803	1.39171	0.164138	0.867525	0.157226	0.875079	0.992903	0.408551	0.682905	0.985882	1.56989	0.116571	0.881139	0.176193	0.860157	0.996934	-0.673917	0.500428
ENSG00000261649.6	GOLGA6L7	15:28830504:rs4572359:G_C	G/C	C	1202	0.370041	C	0.175957	2.11895	0.0343001	0.103434	-2.41643	0.0158223	0.134313	-4.08258	4.7493e-05	0.0015305	0.304786	0.760582	0.93601	-1.81258	0.070147	0.484943	-1.25744	0.208838	0.776089	-0.521241	0.602296	0.942135	-1.74959	0.0804458	0.825395	-2.2885	0.0222819	0.704619	0.518466	0.604229	0.982067	1.95102	0.0512879	0.874007	-3.29932	0.000997702	0.34874	0.383138	0.701685	0.992	1.50566	0.132419
ENSG00000110074.11	FOXRED1	11:126208606:rs631372:G_T	G/T	T	2438	0.0193029	G	0.23872	-4.03578	5.6101e-05	0.000516706	2.43958	0.0147752	0.127853	-0.795593	0.426346	0.786438	-0.516087	0.60584	0.890527	2.29472	0.021834	0.305458	0.300015	0.764191	0.966161	0.743132	0.457474	0.893152	2.08478	0.0371936	0.764495	-1.98349	0.0474251	0.777829	1.91337	0.055818	0.816926	-2.14449	0.0320923	0.838664	0.0839874	0.933073	0.997086	1.4428	0.149207	0.931091	-0.777502	0.436938
ENSG00000134245.18	WNT2B	1:112617797:rs11102514:C_T	C/T	T	2438	0.0189836	T	0.207137	-16.2628	1.55499e-56	1.59853e-53	-4.15693	3.33705e-05	0.000859771	-2.11032	0.0349322	0.291772	1.19492	0.232233	0.674204	-0.558577	0.576502	0.894751	3.99136	6.76386e-05	0.0047301	-1.22617	0.220254	0.786582	0.977886	0.328228	0.929626	1.30792	0.191024	0.882304	-0.956586	0.338871	0.955943	-0.616019	0.53794	0.96964	0.355408	0.722314	0.980557	0.697409	0.485613	0.980952	1.88666	0.0593246
ENSG00000103852.13	TTC23	15:99233065:rs7178124:T_C	T/C	C	2438	0.167552	C	0.476415	4.01795	6.04884e-05	0.000550771	-4.87347	1.16712e-06	4.8379e-05	1.49514	0.135008	0.522931	0.0980765	0.92188	0.984802	1.04985	0.293891	0.761338	1.75979	0.0785693	0.627578	-0.165963	0.8682	0.984752	0.732457	0.46396	0.9395	-0.551841	0.581108	0.966923	-1.82803	0.0676666	0.836722	-0.183488	0.85443	0.994907	-1.13052	0.25837	0.917278	1.41131	0.158281	0.931091	-1.03967	0.298598
ENSG00000184293.7	CLECL1	12:9724600:rs7306304:G_A	A/G	G	2431	0.0962471	G	0.496915	1.07494	0.282508	0.461421	5.19591	2.20686e-07	1.07519e-05	1.52182	0.128185	0.513712	2.12384	0.0337844	0.301479	-0.614748	0.538779	0.884771	1.45973	0.144494	0.726004	-0.612351	0.540363	0.922179	0.157023	0.87524	0.987034	3.20687	0.00135933	0.268729	1.48795	0.136894	0.88737	-0.844539	0.398452	0.963884	-1.24287	0.214036	0.910333	6.48843	1.04778e-10	8.28556e-08	-0.964607	0.334837
ENSG00000122432.17	SPATA1	1:84506416:rs2271620:G_T	G/T	T	2440	0.555093	T	0.190574	4.22639	2.46219e-05	0.000254129	-2.28206	0.0225714	0.168263	0.62073	0.534835	0.846495	-0.555098	0.578879	0.878924	-4.23224	2.39941e-05	0.00104961	0.903675	0.366257	0.85386	-1.49352	0.135429	0.722852	-0.611239	0.541098	0.948949	-0.364587	0.715452	0.984663	-2.27541	0.0229681	0.743493	-0.566574	0.571056	0.970331	-0.0564611	0.954979	0.997086	0.116431	0.907321	0.998564	-1.43877	0.150345
ENSG00000100290.3	BIK	22:43124257:rs2076079:A_G	A/G	G	2435	0.385038	A	0.331417	3.71888	0.00020463	0.00158404	-1.56772	0.117076	0.416164	0.0626733	0.950032	0.985199	1.85011	0.0644187	0.414408	-0.232362	0.816277	0.957931	-0.542493	0.587529	0.92042	0.819107	0.412806	0.88215	-0.709971	0.47779	0.94062	-0.947595	0.34343	0.937457	0.292437	0.769977	0.991538	0.366045	0.714363	0.98901	-2.01459	0.0440573	0.799409	0.599502	0.548894	0.98245	-0.0196022	0.984362
ENSG00000164307.13	ERAP1	5:96774231:rs27433:T_G	G/T	T	2440	0.0774994	T	0.148361	-1.40397	0.160454	0.31593	4.58118	4.85658e-06	0.000164229	1.51115	0.13088	0.517478	0.583313	0.559737	0.869808	1.35766	0.174697	0.655555	-0.472545	0.63658	0.938501	0.477791	0.632842	0.94843	-0.41563	0.677717	0.973086	-0.559903	0.575597	0.966871	1.43845	0.150434	0.894907	0.00972465	0.992242	0.999989	-1.39339	0.16363	0.90153	0.0456449	0.963597	0.999176	-1.8246	0.0681835
ENSG00000102858.13	MGRN1	16:4685527:rs865775:C_T	C/T	T	2440	0.868518	C	0.425205	0.96752	0.33338	0.51637	9.70036	7.42507e-22	2.3853e-19	-0.738191	0.460469	0.806598	-7.02729	2.72255e-12	7.77441e-10	-0.594105	0.552498	0.888507	-0.560897	0.574919	0.916306	-1.20118	0.229798	0.792618	-1.96475	0.0495571	0.780826	0.537588	0.590911	0.96973	0.961654	0.336319	0.955943	0.294545	0.768366	0.98901	-2.77313	0.00559436	0.58381	0.00721847	0.994241	0.999176	0.95952	0.337392
ENSG00000163138.19	PACRGL	4:20691447:rs62410096:C_A	C/A	A	2440	1	A	0.0911885	4.62504	3.9412e-06	5.08351e-05	0.52435	0.600083	0.849177	-4.05638	5.14053e-05	0.00164625	-2.12545	0.0336493	0.301057	0.20931	0.834224	0.960338	-1.51106	0.130903	0.713104	1.79258	0.0731647	0.640657	1.43633	0.151036	0.873803	-0.438894	0.660777	0.978086	0.078803	0.937196	0.997655	-1.0674	0.285897	0.952469	0.057171	0.954414	0.997086	1.65902	0.0972411	0.906394	1.239	0.215465
ENSG00000122971.9	ACADS	12:120725715:rs2239760:C_A	A/C	C	2435	0.584937	A	0.405133	5.53067	3.53128e-08	7.39339e-07	4.20045	2.75982e-05	0.000727461	-0.654295	0.512983	0.830729	-0.0678077	0.945944	0.989629	-0.851165	0.394761	0.824702	-0.295947	0.767296	0.967235	-0.0446506	0.96439	0.993571	-1.55033	0.121194	0.873069	-0.891661	0.372663	0.946326	1.87061	0.0615188	0.826991	-0.480281	0.631071	0.978763	0.144775	0.8849	0.994686	0.610639	0.541496	0.98245	0.303737	0.761354
ENSG00000084636.18	COL16A1	1:31707795:rs4354582:C_T	C/T	T	2436	0.20869	C	0.486248	-1.37577	0.169021	0.326053	4.85329	1.29121e-06	5.2673e-05	3.43945	0.000592716	0.0129366	-1.08589	0.277636	0.715671	0.185057	0.8532	0.965426	-0.928625	0.353176	0.851153	-0.506124	0.612816	0.94526	-0.760841	0.446826	0.9395	0.604557	0.54553	0.966207	1.16705	0.243305	0.933776	-1.06267	0.288039	0.952469	0.72272	0.469921	0.955462	-0.185783	0.852631	0.996934	-0.0936878	0.925365
ENSG00000164347.18	GFM2	5:74786118:rs12187244:T_C	T/C	C	2438	0.484204	C	0.251231	3.61137	0.000310738	0.00226713	2.08796	0.0369056	0.225961	-3.9666	7.50096e-05	0.00225467	2.27297	0.0231147	0.249338	1.39196	0.16406	0.643239	-1.43805	0.150548	0.733608	-0.157192	0.875107	0.984752	-0.673645	0.500601	0.945155	1.05659	0.290803	0.9204	-1.95936	0.0501846	0.805055	0.00284901	0.997727	0.999989	-0.502963	0.615036	0.969435	-0.486461	0.626685	0.988692	-0.190909	0.848613
ENSG00000197181.12	PIWIL2	8:22300637:rs7357478:A_G	A/G	G	2436	0.392236	A	0.462849	7.09838	1.64957e-12	7.47032e-11	0.966721	0.333779	0.671082	-4.214	2.60032e-05	0.000924956	-3.99172	6.75377e-05	0.00223244	0.868498	0.385208	0.822053	2.80447	0.00508004	0.228749	-1.20427	0.228602	0.792095	-1.16238	0.245197	0.891895	0.543812	0.58662	0.968281	0.638668	0.523099	0.968704	-1.63246	0.102712	0.925585	0.355906	0.721942	0.980557	1.14743	0.251318	0.955486	0.130687	0.896033
ENSG00000106392.10	C1GALT1	7:7185820:rs4720726:G_A	G/A	A	2437	0.118262	A	0.328272	-2.55262	0.0107523	0.039632	4.40248	1.11642e-05	0.00034157	-2.38415	0.0171948	0.202478	-0.00454551	0.996374	0.999581	-0.878125	0.379962	0.817396	-0.503216	0.614858	0.929061	-0.198218	0.842891	0.98269	1.52569	0.127216	0.873803	0.206483	0.836431	0.993111	0.788915	0.430239	0.965818	-0.0843902	0.932753	0.999202	-0.0742223	0.94084	0.997086	-0.25684	0.797324	0.996934	0.111109	0.911539
ENSG00000167695.15	TLCD3A	17:731840:rs2657621:A_C	A/C	C	2437	0.967632	C	0.480304	-1.48192	0.138491	0.284112	-0.628171	0.529951	0.808917	9.4796	5.84148e-21	4.61926e-18	1.15773	0.247089	0.686497	0.41006	0.681798	0.928254	-0.906725	0.364642	0.85386	-1.59142	0.111644	0.695601	0.409084	0.682514	0.973086	1.2673	0.205168	0.887306	-1.30974	0.190407	0.919047	-0.383368	0.70148	0.98901	-0.131214	0.895617	0.994686	-1.49023	0.136293	0.922463	0.763989	0.444948
ENSG00000103227.18	LMF1	16:962393:rs7404696:T_C	T/C	C	2396	0.958964	C	0.272955	-4.76196	2.03183e-06	2.83409e-05	-2.23043	0.0258112	0.182627	2.08009	0.0376232	0.301083	-4.89363	1.05581e-06	6.74142e-05	1.04549	0.295903	0.76238	-1.67169	0.0947159	0.665992	0.916178	0.359666	0.857261	2.47992	0.0132095	0.583628	1.83548	0.066559	0.796126	-1.27263	0.203275	0.922992	-0.507123	0.612116	0.974367	-1.60234	0.109212	0.872056	-0.987515	0.32349	0.975095	0.0356054	0.9716
ENSG00000166529.15	ZSCAN21	7:100073252:rs6960432:G_C	G/C	C	2438	0.230956	G	0.430271	3.22793	0.00126348	0.00716809	0.783064	0.433666	0.748193	-1.47726	0.139736	0.530266	0.546005	0.585112	0.882204	0.314077	0.75349	0.945666	-0.850354	0.395212	0.863276	0.79769	0.425128	0.887193	1.5449	0.122501	0.873803	-0.71414	0.475209	0.960986	1.26653	0.205444	0.923959	-0.350378	0.726085	0.98901	-0.324842	0.745329	0.982495	0.141943	0.887137	0.996934	-1.28614	0.198515
ENSG00000133661.16	SFTPD	10:79981386:rs7903576:A_G	A/G	G	2437	0.7702	A	0.414034	-1.82847	0.0676017	0.171245	1.79992	0.0719972	0.32681	0.454626	0.649419	0.889899	1.74334	0.0814007	0.450376	4.40893	1.08394e-05	0.0005281	-0.0584179	0.95342	0.992221	-1.55751	0.11948	0.703998	0.397756	0.690845	0.973543	-1.31444	0.188823	0.882224	-0.581249	0.561126	0.97492	2.02646	0.0428268	0.868863	-0.156169	0.875912	0.994686	0.970795	0.331746	0.975095	1.14095	0.254003
ENSG00000178623.12	GPR35	2:240621671:rs4676411:G_T	G/T	T	2439	0.549262	T	0.384379	4.22729	2.45249e-05	0.000253383	-0.470742	0.637867	0.869195	1.31855	0.187442	0.589476	-0.562324	0.573947	0.876269	-0.205613	0.83711	0.96069	0.225546	0.821573	0.973197	1.2025	0.229287	0.792292	0.827446	0.408066	0.934254	1.26137	0.207298	0.888861	1.08618	0.277507	0.945931	-1.26646	0.205468	0.946172	0.106802	0.914955	0.995525	-0.683279	0.494495	0.980952	0.636086	0.52478
ENSG00000198874.13	TYW1	7:67101219:rs56106251:A_G	A/G	G	2440	0.820399	G	0.232377	0.322464	0.747129	0.856528	11.5421	4.81869e-30	2.60717e-27	-5.50757	4.01987e-08	3.69639e-06	2.74397	0.0061146	0.111057	-0.250073	0.802552	0.955907	-2.61735	0.00891623	0.298621	-7.39439	1.94322e-13	5.54898e-11	-0.385142	0.700166	0.974634	-1.02851	0.303811	0.920602	-0.389385	0.697026	0.986975	1.23148	0.218264	0.946172	0.260452	0.794537	0.988479	-0.882838	0.377411	0.978138	2.57162	0.0101811
ENSG00000107959.16	PITRM1	10:3153491:rs2388553:C_T	C/T	T	2438	0.865891	C	0.399303	-6.06746	1.50264e-09	4.07576e-08	0.0316819	0.974728	0.993883	1.83364	0.0668289	0.392348	1.36391	0.172722	0.600468	-1.15151	0.249636	0.725341	1.15628	0.247679	0.806478	-1.0847	0.278164	0.824855	-0.231988	0.816567	0.983404	-0.946617	0.343928	0.938112	1.01012	0.31254	0.948099	0.280172	0.779369	0.989747	1.02345	0.306197	0.925952	1.45862	0.144799	0.930107	-2.05153	0.040322
ENSG00000109270.13	LAMTOR3	4:99927653:rs10516458:A_G	G/A	A	2432	0.90754	G	0.225329	-6.54147	7.40367e-11	2.62447e-09	-0.019454	0.984481	0.995814	-0.339946	0.733928	0.91913	-0.0249145	0.980125	0.995687	-1.18809	0.234913	0.714892	1.35321	0.176113	0.75713	2.45279	0.0142453	0.385142	0.51113	0.609307	0.963773	1.64255	0.100605	0.8193	1.57012	0.116516	0.862626	-0.651785	0.514601	0.96828	0.33786	0.735498	0.982068	-1.04218	0.297433	0.972695	1.15764	0.247126
ENSG00000169515.8	CCDC8	19:46435226:rs8100952:C_T	T/C	C	2436	0.678197	C	0.423235	-2.67839	0.00744744	0.0293783	1.12426	0.261013	0.606788	-0.610999	0.541257	0.848496	-1.49185	0.135867	0.552934	4.07225	4.80499e-05	0.00192199	0.864907	0.387175	0.858493	-1.5999	0.10975	0.691683	-0.0542495	0.956741	0.995521	-3.01508	0.00259569	0.355782	-0.0885547	0.929443	0.996732	0.755815	0.449834	0.967907	0.7992	0.424253	0.942173	-0.0537097	0.957171	0.999176	-0.0754308	0.939878
ENSG00000180953.11	AC015871.1	15:79914616:rs8024713:C_G	C/G	G	2439	0.271719	G	0.359574	3.19489	0.0014167	0.00787673	-1.14498	0.252328	0.599806	-2.13067	0.0332166	0.285746	2.25736	0.0240738	0.255924	-0.256094	0.7979	0.954768	0.431634	0.666045	0.943433	0.750048	0.453298	0.892703	16.7421	1.23028e-59	6.32365e-56	0.277072	0.781748	0.990717	2.11631	0.0344193	0.79076	0.406573	0.684357	0.98611	1.22924	0.219102	0.910333	-1.51842	0.129039	0.918847	0.149025	0.881546
ENSG00000112339.15	HBS1L	6:135004780:rs12526055:C_T	C/T	T	2434	0.967625	T	0.483155	-5.56998	2.82815e-08	5.99452e-07	-8.16651	5.04264e-16	9.09445e-14	-0.0740947	0.940941	0.981753	1.15969	0.246289	0.68558	1.20825	0.227068	0.704845	1.8487	0.0646231	0.599572	-5.50079	4.17654e-08	4.87896e-06	0.0234736	0.981274	0.997873	-0.359815	0.719017	0.984663	15.3932	4.33148e-51	7.42126e-48	-1.49009	0.136329	0.940919	0.362253	0.717195	0.980557	0.374505	0.708061	0.992	-1.67368	0.0943217
ENSG00000170324.21	FRMPD2	10:48184532:rs931743:C_G	C/G	G	2439	0.633867	C	0.372079	10.615	9.19334e-26	1.81745e-23	4.50313	7.01175e-06	0.000229556	1.35758	0.174722	0.574215	1.08784	0.276773	0.714164	0.683797	0.494169	0.86346	0.879718	0.379099	0.856997	-0.277528	0.781399	0.970442	0.781111	0.434813	0.937887	0.0612576	0.951159	0.997748	-1.83728	0.0662901	0.836317	2.18873	0.028711	0.838664	-0.543847	0.586597	0.967173	1.89551	0.0581428	0.877453	-1.30995	0.190337
ENSG00000197915.6	HRNR	1:152189259:rs10788826:C_T	C/T	T	2439	0.81723	C	0.323698	-3.94247	8.29203e-05	0.000719342	0.806407	0.420087	0.737448	0.251033	0.801809	0.941994	1.68579	0.0919644	0.471518	0.969829	0.332228	0.789377	-1.21985	0.22264	0.785151	-1.04328	0.296923	0.835181	-0.0785116	0.937428	0.993712	0.654794	0.512662	0.961671	-0.132684	0.894454	0.993909	1.31749	0.187798	0.946155	-0.14746	0.882781	0.994686	0.91678	0.359349	0.976261	-1.08783	0.276776
ENSG00000171943.12	SRGAP2C	1:121375092:rs1286833607:A_G	A/G	G	2257	0.5423	A	0.409615	5.27065	1.48892e-07	2.7529e-06	-0.534488	0.593057	0.845279	-0.754704	0.450505	0.800552	-3.91204	9.42316e-05	0.00292811	-1.79205	0.07326	0.489309	-0.4733	0.636045	0.938501	-0.39539	0.692592	0.957725	0.772065	0.440156	0.939417	1.72282	0.0850582	0.818725	-1.79211	0.0732502	0.836722	0.088442	0.929533	0.999202	-0.598744	0.549403	0.962228	2.62304	0.0087738	0.708588	-0.6926	0.488632
ENSG00000179639.10	FCER1A	1:159302270:rs2251746:T_C	T/C	C	2440	0.193311	C	0.264344	-3.1653	0.00156835	0.00854861	0.290569	0.771406	0.925627	6.6264	4.2196e-11	6.88531e-09	1.01374	0.310807	0.739721	1.73706	0.0825034	0.510003	-1.25542	0.209448	0.776089	0.046544	0.96288	0.993571	2.99936	0.00273289	0.426616	21.1893	1.34684e-91	1.38455e-87	-0.694962	0.487145	0.967926	-0.375225	0.707526	0.98901	-0.322281	0.747268	0.982495	1.84958	0.0644948	0.889957	-0.428005	0.668685
ENSG00000163827.13	LRRC2	3:46561246:rs2139633:A_G	G/A	A	2438	0.415545	G	0.337777	-2.81449	0.00492481	0.0214051	2.11225	0.0347669	0.218462	1.89232	0.0585669	0.370275	-1.69218	0.0907403	0.467988	0.548948	0.583092	0.897467	-0.237776	0.812075	0.97199	1.64166	0.100789	0.68031	1.95907	0.0502189	0.780826	-2.51573	0.0119423	0.621743	-0.113314	0.909791	0.995239	-0.80931	0.418416	0.964045	-0.921863	0.356691	0.940572	0.276606	0.782106	0.995697	-0.0147028	0.988271
ENSG00000148824.19	MTG1	10:133419150:rs2297031:C_T	C/T	T	2439	0.154777	T	0.206027	-5.329	1.07826e-07	2.04889e-06	0.282439	0.777631	0.927559	-1.24907	0.211759	0.612	1.46288	0.143628	0.563979	0.513753	0.607471	0.906183	3.18748	0.00145339	0.0878876	-1.08911	0.276214	0.824573	1.37935	0.167913	0.878037	-0.491478	0.623133	0.976197	-0.122081	0.902845	0.995144	0.233097	0.815705	0.993065	-0.769125	0.441894	0.946135	-0.467789	0.639977	0.991299	-1.95277	0.0509619
ENSG00000173262.11	SLC2A14	12:7929353:rs2300141:T_C	T/C	C	2434	0.631773	C	0.0932621	-4.91037	9.6942e-07	1.50538e-05	0.83228	0.405333	0.727125	2.07172	0.0383969	0.303995	-0.393452	0.69402	0.920183	0.122783	0.902289	0.975791	0.969315	0.332484	0.846907	0.883586	0.377007	0.862504	0.135763	0.89202	0.988748	1.47691	0.139829	0.845712	1.38778	0.165332	0.90745	-0.289905	0.771914	0.98901	-1.09884	0.271949	0.920707	-0.437051	0.662113	0.992	-1.22865	0.21932
ENSG00000145217.14	SLC26A1	4:989272:rs3796622:T_C	T/C	C	2440	0.26922	T	0.355328	7.33771	2.94493e-13	1.45547e-11	0.0343029	0.972638	0.993759	0.263996	0.791805	0.937476	6.85386	9.07483e-12	2.27535e-09	1.15872	0.246682	0.722858	-0.913084	0.361289	0.853023	-0.0337587	0.973073	0.995937	0.454178	0.649741	0.970339	0.169361	0.865526	0.995628	-2.01924	0.0435716	0.799067	-1.32536	0.185178	0.946155	1.06373	0.287558	0.921762	0.0333351	0.97341	0.999176	0.333447	0.738825
ENSG00000122507.21	BBS9	7:33155214:rs4723263:G_C	G/C	C	2439	0.900266	C	0.412464	0.280864	0.778839	0.876556	-6.41267	1.7119e-10	1.57128e-08	-1.24706	0.212496	0.612238	-0.826598	0.408546	0.801374	1.06733	0.28593	0.755443	-0.361917	0.717445	0.954239	0.0179904	0.985648	0.99724	-0.941207	0.346692	0.929626	-1.3249	0.18533	0.882224	0.923761	0.355702	0.955943	0.801062	0.423174	0.964449	-0.919498	0.357926	0.940572	0.0622177	0.950395	0.999176	-0.607001	0.543907
ENSG00000257335.8	MGAM	7:141805518:rs62477743:G_T	T/G	G	2437	0.168438	G	0.495897	7.94896	2.85119e-15	1.86689e-13	0.644448	0.519346	0.803563	2.02297	0.0431853	0.321002	-1.90511	0.056883	0.39093	1.65598	0.0978544	0.543857	0.888329	0.374452	0.856397	-2.01893	0.0436037	0.577681	-0.744082	0.456899	0.9395	0.795615	0.426333	0.954158	0.451228	0.651866	0.983582	-1.79334	0.0730425	0.914331	0.00593344	0.995266	0.999349	-0.0773674	0.938338	0.999176	-0.0395211	0.968478
ENSG00000148584.15	A1CF	10:50763927:rs4381321:C_T	C/T	T	2438	0.543275	C	0.487695	-4.52096	6.45071e-06	7.8292e-05	-0.625204	0.531896	0.809935	0.61008	0.541865	0.848496	-1.42473	0.154364	0.579308	-0.0938458	0.925239	0.979061	0.635496	0.525165	0.90109	0.123697	0.901565	0.988002	-0.818623	0.413082	0.934254	1.65999	0.0970453	0.8193	-1.51656	0.129507	0.878687	-2.38894	0.0169729	0.80482	-0.865525	0.386836	0.940572	-0.13653	0.891414	0.996934	1.17845	0.238733
ENSG00000169826.8	CSGALNACT2	10:43185803:rs2505553:G_T	G/T	T	2439	0.00415236	G	0.187167	-0.419013	0.675244	0.808758	-10.5313	2.15916e-25	8.87847e-23	2.20926	0.0272496	0.260882	5.52452	3.65482e-08	3.71996e-06	-0.63792	0.523586	0.875767	1.39794	0.162258	0.742329	1.76026	0.0784889	0.644147	0.0445956	0.964433	0.995827	-0.13467	0.892884	0.99689	-0.617097	0.537229	0.970429	0.0232279	0.98147	0.999989	1.6983	0.0895791	0.849514	0.0972983	0.922497	0.999176	0.157058	0.875213
ENSG00000185532.19	PRKG1	10:51196288:rs10740166:C_T	C/T	T	2431	0.22282	C	0.47861	-0.0464742	0.962936	0.980291	-3.36819	0.000768447	0.0113013	-2.08483	0.0371888	0.30014	0.028842	0.976993	0.995303	-6.88101	7.53629e-12	1.72162e-09	-0.794417	0.42703	0.877667	1.20556	0.228106	0.791586	-0.709199	0.478269	0.94074	-0.370469	0.711065	0.984663	0.344232	0.730702	0.990524	0.228067	0.819613	0.993773	0.571444	0.567752	0.965217	0.659314	0.509757	0.980952	-1.88372	0.0597223
ENSG00000257949.7	TEN1	17:76001393:rs2069528:G_A	A/G	G	2438	0.138034	G	0.257588	3.60988	0.000312523	0.0022771	-0.587414	0.55698	0.824395	-0.117279	0.906649	0.972375	2.37111	0.0178121	0.212723	-1.12667	0.259991	0.733858	0.703575	0.481764	0.891262	-1.37761	0.16845	0.754026	0.680751	0.496094	0.944737	-1.79361	0.0729995	0.799816	0.636436	0.524552	0.968704	-0.625039	0.532004	0.96964	-1.48392	0.137961	0.892968	-0.380015	0.703968	0.992	-1.3785	0.168177
ENSG00000105928.16	GSDME	7:24709810:rs2721811:A_G	A/G	G	2365	0.615775	G	0.434884	-4.03582	5.6144e-05	0.000516706	6.20139	6.58682e-10	5.64271e-08	0.350963	0.725648	0.916945	2.5945	0.00953156	0.149462	-1.42631	0.153911	0.629328	-0.187755	0.851085	0.979689	1.65294	0.0984756	0.67805	1.9851	0.0472485	0.780826	-2.28452	0.0224293	0.704619	1.26325	0.206625	0.924521	-1.13924	0.254717	0.946172	0.0569014	0.954629	0.997086	1.55729	0.119535	0.912649	0.871654	0.383486
ENSG00000103148.16	NPRL3	16:128544:rs2562191:G_A	G/A	A	2439	0.0998081	A	0.372694	4.6453	3.57668e-06	4.65421e-05	0.473556	0.635859	0.867732	-0.371205	0.710517	0.91239	-0.223748	0.822972	0.95725	0.743437	0.457289	0.849377	1.27906	0.200997	0.776089	-0.0798757	0.936343	0.991648	-1.75886	0.0787269	0.821893	0.0607133	0.951592	0.997748	-1.37694	0.168657	0.911195	-2.34225	0.0192481	0.80482	0.559294	0.576013	0.967148	0.0675381	0.946159	0.999176	-2.04225	0.0412344
ENSG00000168071.22	CCDC88B	11:64343211:rs479552:G_C	G/C	C	2438	0.340016	C	0.371616	7.40044	1.85905e-13	9.55553e-12	0.125724	0.899961	0.972158	0.211163	0.832777	0.951428	2.03874	0.0415837	0.333841	-0.0750155	0.940209	0.983657	0.254187	0.799373	0.971342	0.186401	0.852146	0.982925	-0.868801	0.385042	0.932228	0.276595	0.782114	0.990717	0.928242	0.353374	0.955943	-0.0369211	0.970551	0.999989	0.330346	0.741167	0.982278	-1.92353	0.0545305	0.869106	-0.166371	0.867879
ENSG00000137804.14	NUSAP1	15:41296564:rs6650519:A_G	G/A	A	2437	0.926012	G	0.321092	3.06932	0.00216914	0.011155	-0.592804	0.553367	0.822572	1.46937	0.141863	0.531666	-0.20601	0.8368	0.961904	-0.399688	0.689421	0.929737	1.14651	0.251699	0.809133	-0.270862	0.78652	0.971098	-1.43237	0.152165	0.873803	0.482625	0.629406	0.978086	1.12482	0.260778	0.938146	0.04052	0.967682	0.999989	-1.75782	0.0789031	0.843164	-0.174406	0.861561	0.996934	1.70371	0.0885627
ENSG00000160321.15	ZNF208	19:21947679:rs2666451:T_C	T/C	C	2438	0.563125	C	0.429655	-5.02665	5.35415e-07	8.66782e-06	-0.103068	0.917917	0.979061	0.655797	0.512016	0.830393	-1.91698	0.0553579	0.385034	2.48893	0.0128791	0.234117	1.7551	0.0793677	0.630525	3.02752	0.00249159	0.16851	-1.32121	0.186556	0.885808	0.983613	0.325403	0.9276	-0.867873	0.38555	0.958745	-1.12422	0.26103	0.948864	-1.27434	0.202666	0.909147	0.427842	0.668803	0.992	-1.44827	0.14767
ENSG00000114021.12	NIT2	3:100352226:rs13082297:G_C	G/C	C	2440	0.583735	C	0.331762	12.4606	1.35514e-34	5.15955e-32	1.36489	0.172412	0.503379	2.49671	0.0126006	0.166671	-0.756947	0.449155	0.823136	-0.987257	0.323615	0.783874	0.203155	0.83903	0.977151	2.81362	0.00493798	0.251299	0.292945	0.769589	0.978204	-2.46754	0.0136726	0.650716	0.342487	0.732014	0.990524	-0.238716	0.811346	0.993065	0.650015	0.515744	0.956698	-0.822392	0.410935	0.980952	1.66767	0.0955102
ENSG00000104938.17	CLEC4M	19:7766280:rs868875:A_G	A/G	G	2438	0.558248	G	0.293683	9.0502	2.84635e-19	2.9556e-17	0.243563	0.807589	0.937256	-1.98506	0.0472494	0.334061	-0.19553	0.844994	0.963842	1.08711	0.277096	0.74782	0.201148	0.840599	0.977425	0.326349	0.744188	0.965828	-1.03647	0.300088	0.915913	0.42911	0.667882	0.979003	1.13719	0.255572	0.936352	0.31509	0.75272	0.98901	0.377257	0.706015	0.980557	0.645007	0.518983	0.980952	-0.567183	0.570642
ENSG00000204147.10	ASAH2B	10:50785115:rs9794357:A_G	A/G	G	2439	0.308302	A	0.152317	2.6302	0.00858755	0.0329035	-2.1706	0.0300582	0.197972	-3.51375	0.000449864	0.0102314	1.41607	0.156884	0.581551	1.05406	0.29196	0.760028	0.950149	0.342131	0.849233	1.48765	0.136974	0.727319	-0.510143	0.609997	0.963773	-0.592732	0.553416	0.966421	-2.42216	0.0155013	0.671822	-0.124908	0.900606	0.999202	-0.155614	0.876351	0.994686	-0.448134	0.654096	0.992	0.12769	0.898404
ENSG00000144895.12	EIF2A	3:150577589:rs6440683:C_T	C/T	T	2314	0.368265	C	0.149309	-2.19146	0.028518	0.0900659	-4.09187	4.42591e-05	0.00107668	-1.50541	0.132356	0.519219	-1.09185	0.275011	0.711939	-2.1556	0.031218	0.365514	1.39201	0.164055	0.743356	-1.71981	0.0856018	0.656338	0.367749	0.713094	0.976155	-0.369437	0.711836	0.984663	-0.107469	0.914426	0.995488	-2.15183	0.0315139	0.838664	-0.573732	0.566207	0.964704	-0.222273	0.824121	0.996934	-0.476518	0.63375
ENSG00000137310.12	TCF19	6:31158455:rs17197087:C_T	C/T	T	2309	0.178086	T	0.0848852	-3.867	0.000113233	0.000951011	0.879619	0.379157	0.70729	-0.0865462	0.93104	0.978964	-1.81381	0.0698372	0.42369	-2.16479	0.0305063	0.36213	-0.926339	0.354367	0.851153	0.555785	0.578412	0.935274	-0.279176	0.780135	0.978763	-1.54263	0.123057	0.834998	1.14314	0.253097	0.933873	0.0360825	0.97122	0.999989	-0.670695	0.502482	0.956698	1.91531	0.0555762	0.870888	1.09785	0.272384
ENSG00000187987.9	ZSCAN23	6:28450262:rs2859368:T_C	T/C	C	2432	0.284293	C	0.437294	-5.32778	1.08571e-07	2.05546e-06	3.56527	0.000370505	0.00617107	-0.3075	0.758489	0.927918	0.224435	0.822438	0.957059	-1.79558	0.0726851	0.489063	-0.912484	0.361605	0.853263	0.0483	0.961481	0.993571	0.480995	0.630564	0.967336	-0.0737103	0.941247	0.997748	-0.313093	0.754237	0.991538	-0.559222	0.576062	0.970488	1.27256	0.203297	0.909147	-0.583746	0.559446	0.984104	-3.04507	0.00235124
ENSG00000134365.13	CFHR4	1:196913214:rs7522952:A_G	A/G	G	2435	0.33559	G	0.119713	-7.19959	8.01427e-13	3.7279e-11	0.677595	0.498093	0.79263	-0.627047	0.530687	0.843585	1.33857	0.180836	0.612922	-1.48296	0.138213	0.611664	-1.31755	0.187777	0.764544	-0.430724	0.666707	0.954948	-0.669127	0.503478	0.945155	-1.65369	0.0983206	0.8193	-0.630103	0.528687	0.968704	-0.310999	0.755828	0.98901	0.324756	0.745394	0.982495	-0.813319	0.416115	0.980952	-0.19618	0.844486
ENSG00000196284.16	SUPT3H	6:45110177:rs12198982:C_A	C/A	A	2439	0.878266	A	0.272653	-6.44873	1.3557e-10	4.51024e-09	-1.17016	0.24205	0.5892	-1.50312	0.132939	0.520019	-0.0602339	0.951974	0.991118	-1.06467	0.28713	0.755443	0.89425	0.371276	0.856323	-0.547352	0.584187	0.936572	-0.155307	0.876592	0.987034	0.189651	0.849598	0.993443	1.5654	0.117618	0.863038	-0.786315	0.431759	0.96456	-0.690682	0.489831	0.956698	1.79593	0.0726289	0.891137	0.520014	0.603101
ENSG00000172322.14	CLEC12A	12:9965829:rs12231833:G_A	G/A	A	2440	0.151324	A	0.255738	0.110739	0.911833	0.954123	3.06593	0.00219378	0.0267521	1.97007	0.0489432	0.342503	-0.852278	0.394143	0.794003	1.16782	0.242992	0.720996	5.62716	2.04177e-08	2.58475e-06	0.139589	0.888996	0.985954	0.919118	0.358125	0.93094	1.28029	0.200565	0.886653	-0.606599	0.544173	0.972266	-2.27483	0.0230026	0.821064	-0.16469	0.869201	0.992711	0.82309	0.410537	0.980952	0.561274	0.574662
ENSG00000196502.11	SULT1A1	16:28595749:rs4149406:A_G	A/G	G	2436	0.123107	G	0.358169	1.97855	0.0479788	0.133159	-1.34707	0.178082	0.513515	1.40697	0.159563	0.555285	2.191	0.0285463	0.279553	-1.34012	0.180331	0.657721	1.16025	0.24606	0.805263	-0.197024	0.843825	0.98269	1.07726	0.281472	0.909669	-1.40723	0.159488	0.861556	0.746972	0.455153	0.967926	-0.650422	0.515481	0.96828	0.0835072	0.933455	0.997086	0.428189	0.668551	0.992	1.87788	0.060517
ENSG00000205002.4	AARD	8:116938529:rs16889283:G_C	G/C	C	2440	0.227364	C	0.320902	-6.88673	7.23869e-12	3.11355e-10	1.04001	0.298436	0.64058	0.709975	0.477788	0.814942	-0.687499	0.491834	0.840472	1.58059	0.114102	0.574431	-0.397865	0.690764	0.949399	-0.330767	0.740849	0.965581	0.724473	0.468845	0.9395	0.0746632	0.940489	0.997748	-0.75575	0.449872	0.967926	0.198247	0.842868	0.994771	1.37174	0.170272	0.90153	-0.694708	0.487305	0.980952	0.856137	0.392006
ENSG00000205810.8	KLRC3	12:10462335:rs7138294:T_C	C/T	T	2396	0.27709	T	0.184474	-2.62983	0.00859749	0.0329293	4.16336	3.24701e-05	0.000838676	-1.0701	0.284682	0.682199	-1.0373	0.2997	0.730422	-0.818399	0.413211	0.831164	1.42778	0.153487	0.733608	1.97144	0.0487887	0.587959	-0.126409	0.899419	0.991029	0.107981	0.91402	0.99689	-1.0421	0.297469	0.946923	0.702182	0.482634	0.96828	1.29136	0.196703	0.909141	-0.134465	0.893046	0.996934	2.60836	0.00915441
ENSG00000055732.13	MCOLN3	1:84997425:rs7552445:C_T	T/C	C	2438	0.272709	T	0.473339	-6.65775	3.42464e-11	1.28957e-09	-0.1224	0.902592	0.972911	-1.69689	0.0898446	0.44044	-1.55953	0.119002	0.525942	-0.737939	0.460623	0.850216	2.47038	0.0135649	0.355733	1.87329	0.0611479	0.62097	-0.0487956	0.961087	0.995767	0.240629	0.809863	0.992733	-0.913963	0.360827	0.955943	-1.14817	0.25101	0.946172	1.26669	0.205388	0.909147	-0.0772755	0.938411	0.999176	1.91731	0.0553159
ENSG00000271425.9	NBPF10	1:146040842:nors:C_T	C/T	T	2235	0.070128	T	0.119463	-0.419009	0.67525	0.808758	1.69039	0.0910925	0.366796	0.02864	0.977154	0.994101	-0.742527	0.457846	0.825296	0.224066	0.822726	0.958682	1.10752	0.26819	0.822904	0.559678	0.575756	0.93508	-1.42476	0.154368	0.874509	0.115772	0.907844	0.99689	-0.491145	0.623372	0.982067	0.263599	0.792113	0.991572	1.38355	0.166636	0.90153	0.872883	0.382821	0.980933	1.01898	0.308323
ENSG00000010626.15	LRRC23	12:6904912:rs2239163:C_G	C/G	G	2439	0.764536	G	0.282698	-3.42087	0.000634497	0.00410745	1.32024	0.18688	0.526912	1.83455	0.0666944	0.392149	1.42149	0.155304	0.580342	1.31209	0.189614	0.668462	-0.926469	0.354294	0.851153	0.188011	0.850884	0.982925	-2.02888	0.0425788	0.770685	-0.996728	0.318996	0.924247	0.0921482	0.926588	0.996732	0.358775	0.719794	0.98901	1.77656	0.0757653	0.834313	0.838619	0.401766	0.980952	-0.864713	0.387282
ENSG00000110871.15	COQ5	12:120492995:rs4767904:T_G	T/G	G	2436	0.0867869	G	0.307471	-6.87936	7.61884e-12	3.24661e-10	-2.59122	0.00962089	0.0936579	0.731216	0.464718	0.807942	0.40757	0.683625	0.915299	1.50176	0.133288	0.604678	1.94585	0.0517877	0.575963	-0.791142	0.428938	0.887633	-0.638123	0.523454	0.948237	1.22328	0.221344	0.893015	-2.56483	0.0103821	0.644391	-1.22823	0.219479	0.946172	1.27955	0.200825	0.909141	0.542305	0.587658	0.988379	-1.01264	0.311332
ENSG00000152778.9	IFIT5	10:89406076:rs303208:C_T	C/T	T	2439	0.743823	T	0.246822	4.2339	2.38194e-05	0.000246838	-0.417785	0.676142	0.884993	-0.685165	0.493305	0.82259	2.47829	0.0132686	0.180002	-0.587422	0.556975	0.889965	-0.107239	0.914608	0.986587	-1.47275	0.140947	0.731204	0.353079	0.72406	0.976276	-0.317479	0.750908	0.986526	0.297564	0.766061	0.991538	-2.23966	0.0252027	0.838664	-0.0351942	0.971928	0.997086	-1.93645	0.0529282	0.862286	-0.190193	0.849174
ENSG00000151917.18	BEND6	6:56976272:rs7741507:T_A	A/T	T	2431	0.717774	T	0.214315	3.74332	0.000185823	0.00146044	-1.72727	0.0842472	0.353639	-4.08041	4.64084e-05	0.00150981	-0.120953	0.903738	0.980068	0.447725	0.654392	0.921653	-1.10471	0.269396	0.823434	0.70167	0.482952	0.899897	0.666859	0.504925	0.945155	-0.121446	0.903348	0.99689	0.527196	0.598105	0.980782	-1.16227	0.245242	0.946172	0.229336	0.818627	0.991972	0.970624	0.331832	0.975095	-0.877268	0.380428
ENSG00000124839.13	RAB17	2:237590675:rs2292875:A_G	A/G	G	2436	0.231732	G	0.386084	-8.84226	1.76301e-18	1.59043e-16	-1.2331	0.217656	0.562958	1.65221	0.0986201	0.456879	2.86038	0.0042675	0.084846	1.38976	0.164729	0.644571	-0.722648	0.469965	0.887222	-2.41908	0.0156326	0.401757	2.12118	0.0340072	0.745278	-2.22336	0.0262831	0.710501	0.178838	0.85808	0.992011	0.0643839	0.94867	0.999202	-0.820541	0.411988	0.940785	0.855406	0.392411	0.980952	0.0484235	0.961383
ENSG00000197870.12	PRB3	12:10986084:rs10772397:T_C	C/T	T	2438	0.767175	C	0.397047	1.5225	0.128013	0.269392	-1.17121	0.241629	0.5892	-2.08634	0.0370521	0.299946	2.048	0.0406674	0.330483	-1.61423	0.106607	0.559656	0.396364	0.691871	0.949399	-2.40964	0.0160422	0.40797	0.592896	0.553306	0.95404	3.12441	0.00180263	0.276582	-1.0485	0.294511	0.945931	-0.357619	0.720659	0.98901	1.71338	0.0867703	0.84626	0.519474	0.603477	0.988379	-0.632118	0.527369
ENSG00000233232.7	NPIPB7	16:28526650:rs2106480:T_C	T/C	C	2438	0.0180368	C	0.399303	1.62522	0.104246	0.233067	1.75552	0.0792969	0.345894	-10.1036	1.53973e-23	1.58285e-20	2.47561	0.0133685	0.180589	-0.183574	0.854363	0.965883	1.00034	0.317246	0.841839	6.7898	1.40609e-11	2.67679e-09	-1.44746	0.147896	0.873803	0.0767449	0.938833	0.997748	0.527922	0.597602	0.980582	-0.352915	0.724182	0.98901	-0.197216	0.843675	0.992325	1.18885	0.234615	0.94917	-2.15161	0.0315265
ENSG00000214872.8	SMTNL1	11:57546186:rs2649658:G_A	G/A	A	2440	0.407366	A	0.42459	-2.87604	0.00406204	0.0183712	1.78569	0.0742736	0.332501	2.34413	0.0191513	0.216767	-1.03714	0.299773	0.730427	-0.244418	0.806928	0.955992	-0.414085	0.678848	0.947717	-1.70158	0.0889624	0.660251	0.844272	0.398601	0.93276	0.287665	0.773628	0.989273	0.588529	0.556232	0.97415	-0.690529	0.489927	0.96828	-2.16943	0.0301462	0.776226	-0.176901	0.859601	0.996934	1.70754	0.0878484
ENSG00000178078.11	STAP2	19:4334405:rs55913120:C_T	C/T	T	2436	0.901978	T	0.442939	-2.89777	0.00379185	0.0174096	2.35255	0.0187245	0.148985	1.12723	0.259755	0.656916	1.74406	0.081275	0.450244	0.201801	0.840089	0.96069	-0.901714	0.367298	0.85386	-0.409494	0.682213	0.955945	0.39797	0.690687	0.973543	-0.16262	0.870831	0.996822	-0.510687	0.609616	0.982067	1.57248	0.11597	0.940755	-1.22343	0.221287	0.910333	0.20085	0.840833	0.996934	0.53474	0.592879
ENSG00000111664.10	GNB3	12:6839304:rs1129649:T_C	T/C	C	2435	0.423415	C	0.350513	4.05024	5.27674e-05	0.000490017	-3.57185	0.000361352	0.00605987	2.17579	0.0296667	0.269626	1.15682	0.247461	0.686902	-0.904737	0.365695	0.810825	0.134082	0.893349	0.98445	-1.95024	0.0512628	0.595642	1.27863	0.20115	0.885808	-0.967259	0.333511	0.930063	-0.476094	0.63405	0.982067	-0.0232036	0.98149	0.999989	-0.0133626	0.98934	0.998075	-0.825865	0.408962	0.980952	-1.17973	0.238222
ENSG00000116771.6	AGMAT	1:15493546:rs4646100:C_T	C/T	T	2439	1	T	0.300943	-2.99981	0.00272884	0.0134544	0.193963	0.846221	0.952806	4.58456	4.77948e-06	0.000212494	1.05635	0.290914	0.724994	2.31335	0.0207863	0.300016	0.442394	0.658243	0.942372	-0.15211	0.879112	0.984752	-1.20011	0.230213	0.889645	0.785678	0.432133	0.954158	1.59217	0.111477	0.861999	1.05202	0.292896	0.952469	0.488709	0.625092	0.969435	0.662525	0.507697	0.980952	-0.00195163	0.998443
ENSG00000117245.12	KIF17	1:20717668:rs601329:A_G	A/G	G	2438	0.4498	A	0.311116	-4.50034	7.10364e-06	8.54098e-05	0.0656428	0.947667	0.986834	2.55976	0.0105343	0.148754	-0.924633	0.355248	0.772865	-1.31901	0.18729	0.666105	0.672204	0.501518	0.892926	-0.385785	0.69969	0.957725	0.869895	0.384443	0.932228	-0.682111	0.495233	0.961671	-0.892628	0.372144	0.957178	0.646412	0.518073	0.969159	0.515947	0.605938	0.969188	-0.54272	0.587373	0.988379	1.06508	0.286944
ENSG00000115935.17	WIPF1	2:174575588:rs11675139:G_A	G/A	A	2439	1	G	0.460845	3.96689	7.49198e-05	0.000659962	-2.78429	0.00540598	0.0598852	2.32471	0.0201692	0.221564	0.736852	0.461283	0.826669	0.910757	0.362514	0.810652	1.4622	0.143815	0.725424	-0.608279	0.543059	0.92343	-1.58301	0.113549	0.872533	0.360866	0.718231	0.984663	-0.254425	0.799189	0.992011	-1.33799	0.181026	0.946155	0.565068	0.57208	0.965781	0.34909	0.727052	0.992	-0.851215	0.394734
ENSG00000183891.6	TTC32	2:19936531:rs6755153:G_A	G/A	A	2437	0.429355	A	0.0839146	-7.61096	3.86507e-14	2.19519e-12	-0.627654	0.53029	0.808917	0.763332	0.445339	0.797823	-0.160362	0.872609	0.971001	2.43583	0.0149291	0.25482	1.23368	0.217442	0.781068	-0.159283	0.873459	0.984752	0.277253	0.781609	0.978763	1.91671	0.0553916	0.787035	0.506778	0.612356	0.982067	0.0266428	0.978747	0.999989	-1.77853	0.075442	0.834313	0.793136	0.427776	0.980952	-1.50609	0.132173
ENSG00000154227.13	CERS3	15:100564837:rs72761238:C_T	C/T	T	2440	0.230395	T	0.13709	3.92979	8.73871e-05	0.000755542	-2.02121	0.0433671	0.248088	-0.428005	0.668685	0.897846	-2.2496	0.0245634	0.259252	1.41113	0.158335	0.635903	0.450449	0.652427	0.940254	1.72249	0.0851075	0.65571	0.420003	0.674521	0.973086	0.441846	0.65864	0.978086	0.247301	0.804696	0.992011	-0.205991	0.836815	0.993773	-0.190776	0.848717	0.992325	-0.340398	0.733586	0.992	-1.3186	0.187425
ENSG00000167670.16	CHAF1A	19:4454086:rs1127888:C_T	C/T	T	2437	0.761759	T	0.27739	0.54821	0.583598	0.740051	-8.24219	2.73055e-16	5.10364e-14	-2.77714	0.005526	0.0961206	0.635428	0.525209	0.855875	-1.27662	0.201859	0.682947	1.07679	0.281682	0.826091	-0.589831	0.555359	0.929277	-1.31266	0.189421	0.885808	-1.52602	0.127134	0.841625	1.05052	0.293586	0.945931	-0.630377	0.528507	0.96964	0.457118	0.647627	0.973877	-1.37843	0.168199	0.932468	1.65161	0.0987428
ENSG00000103485.19	QPRT	16:29680919:rs12596940:C_T	C/T	T	2432	0.593073	T	0.254523	-4.05249	5.22693e-05	0.000486827	1.28185	0.200019	0.543689	0.416869	0.676811	0.901362	-1.30708	0.19131	0.626439	-0.250115	0.802519	0.955907	-0.0314534	0.974911	0.995173	-1.28027	0.200572	0.773225	-0.953055	0.340657	0.929626	0.731587	0.464491	0.960713	-0.238795	0.811285	0.992011	0.852535	0.394001	0.963884	0.130141	0.896466	0.994686	0.838768	0.401682	0.980952	0.231761	0.816743
ENSG00000101198.15	NKAIN4	20:63252015:rs75829408:C_T	C/T	T	2440	0.823263	T	0.101025	-3.42207	0.00063171	0.00409969	1.11776	0.263778	0.608486	1.49882	0.13405	0.521567	-0.871563	0.383533	0.787845	1.41707	0.156591	0.634511	0.50528	0.613408	0.929061	0.994626	0.320017	0.84128	-0.612843	0.540037	0.948949	-0.33584	0.73702	0.984663	-0.269403	0.787642	0.991538	-1.10485	0.269334	0.952469	1.14907	0.25064	0.917278	0.333959	0.738439	0.992	-0.216081	0.828942
ENSG00000262246.6	CORO7	16:4410048:rs11076830:A_G	A/G	G	2440	0.821273	A	0.234016	1.06266	0.288042	0.466973	6.75041	1.83654e-11	2.05213e-09	1.28368	0.199375	0.601982	-0.0380446	0.969655	0.994241	0.82908	0.407141	0.828749	-4.34384	1.45749e-05	0.00108572	-1.30096	0.193395	0.765537	-0.248642	0.803659	0.982158	0.107592	0.914328	0.99689	-0.352595	0.724423	0.990524	-1.01162	0.311818	0.953978	-0.0521864	0.958384	0.997086	-0.758675	0.448121	0.980952	1.27281	0.203206
ENSG00000117335.19	CD46	1:207769813:rs2724360:C_T	T/C	C	2437	0.346266	C	0.202093	3.40881	0.000663086	0.00425767	-3.25564	0.0011469	0.0153718	0.293996	0.768786	0.930903	4.09563	4.34775e-05	0.00153591	1.0072	0.31394	0.775956	1.77565	0.0759148	0.621011	-1.05832	0.290016	0.830871	-1.32909	0.183942	0.884022	-0.0223447	0.982175	0.997802	-0.84215	0.399787	0.95889	1.2704	0.204062	0.946172	0.855334	0.39245	0.940572	-0.0429194	0.965769	0.999176	-1.7597	0.0785849
ENSG00000164122.9	ASB5	4:176229774:rs2046262:A_G	A/G	G	2438	0.486946	G	0.450369	-0.185665	0.852723	0.921779	4.2221	2.5092e-05	0.000669989	-0.383723	0.701217	0.910881	1.39939	0.161824	0.586381	1.53346	0.125292	0.593548	0.00982749	0.99216	0.997657	-0.749202	0.453808	0.892851	0.763972	0.444958	0.9395	0.555171	0.578829	0.966871	-2.62916	0.0086135	0.617104	1.56779	0.117059	0.940755	1.32246	0.186138	0.90153	0.529892	0.596235	0.988379	-0.276785	0.781969
ENSG00000167767.14	KRT80	12:52201242:rs7958529:C_G	C/G	G	2440	0.262632	G	0.344877	-6.06123	1.56086e-09	4.22255e-08	2.45612	0.014114	0.124117	-0.435652	0.663128	0.895067	-2.13412	0.0329322	0.298764	1.24414	0.213567	0.696427	-0.10508	0.916321	0.98708	1.47399	0.140612	0.730787	0.648002	0.517045	0.945515	-0.11588	0.907757	0.99689	-0.266329	0.790008	0.991538	0.4149	0.678252	0.984483	1.65853	0.0973385	0.862687	-1.21348	0.225066	0.944501	1.36083	0.173695
ENSG00000164978.18	NUDT2	9:34151465:rs10971957:C_T	C/T	T	2435	0.195027	C	0.412115	-1.86697	0.0620263	0.16045	1.7319	0.0834177	0.351161	2.45495	0.0141601	0.178828	0.747771	0.454671	0.823869	1.42611	0.153964	0.629328	-1.32838	0.184176	0.764135	0.173583	0.862209	0.983798	1.17615	0.239651	0.89069	-0.67026	0.502755	0.961671	-0.91289	0.361391	0.955943	-0.0445758	0.964449	0.999989	-1.36676	0.171826	0.90153	0.180059	0.857122	0.996934	-0.653002	0.513817
ENSG00000169203.16	NPIPB12	16:30324709:rs7195216:A_T	A/T	T	2437	0.623686	T	0.45199	-3.47019	0.000529152	0.00354839	3.85926	0.000116688	0.00243318	1.31063	0.190105	0.592163	-1.72673	0.0843424	0.457782	1.47553	0.1402	0.613687	-1.12209	0.261936	0.817954	0.170492	0.864637	0.984752	0.559711	0.575728	0.960722	0.7448	0.456464	0.95763	0.522006	0.601714	0.981761	0.652482	0.514152	0.96828	-0.908109	0.36391	0.940572	0.127859	0.898271	0.997064	-0.452896	0.650664
ENSG00000242612.7	DECR2	16:406416:rs3743890:T_G	T/G	G	2435	0.223019	T	0.477207	0.716924	0.473489	0.649515	-5.09581	3.73955e-07	1.76342e-05	-0.93139	0.351744	0.733125	0.999478	0.317663	0.746002	0.245211	0.806314	0.955992	0.111958	0.910865	0.985727	-0.274563	0.783675	0.97093	-0.00715466	0.994292	0.999734	0.190197	0.84917	0.993443	-1.85124	0.064256	0.836142	-0.225393	0.821693	0.993773	1.17428	0.240397	0.917278	-0.100538	0.919926	0.999176	-1.15042	0.250086
ENSG00000213625.9	LEPROT	1:65391774:rs4575118:A_C	C/A	A	2440	0.26782	A	0.440574	-2.73326	0.00631632	0.0258355	2.72506	0.00647494	0.0691198	1.30197	0.19305	0.594285	1.2936	0.195925	0.631383	6.18522	7.25147e-10	1.12947e-07	-1.46552	0.142907	0.724743	-0.249247	0.803191	0.974352	0.063096	0.949695	0.994853	-1.97195	0.0487285	0.778802	1.59664	0.110475	0.861999	0.0825079	0.93425	0.999202	0.506713	0.612402	0.969435	-1.52901	0.126391	0.917587	-1.17247	0.241122
ENSG00000162039.15	MEIOB	16:1829421:rs72762855:G_A	G/A	A	2439	0.314132	A	0.154777	4.86978	1.18882e-06	1.78671e-05	-1.75213	0.0798768	0.347029	-0.840944	0.400462	0.769342	3.07533	0.00212606	0.0469108	-0.736043	0.461775	0.850366	-0.719301	0.472025	0.887321	-0.144219	0.88534	0.985397	0.216733	0.828435	0.98401	0.179009	0.857946	0.994327	2.20242	0.0277287	0.768332	-0.180534	0.856748	0.99538	-1.08063	0.279967	0.921582	-1.90827	0.0564738	0.875643	-0.0398779	0.968194
ENSG00000057468.7	MSH4	1:75797873:rs1146643:G_A	A/G	G	2438	0.477394	G	0.412223	4.07634	4.72181e-05	0.000445732	-1.95251	0.0509927	0.272881	1.70786	0.0877889	0.435976	-0.101391	0.919249	0.984802	-1.34395	0.17909	0.657462	0.547049	0.584395	0.918591	1.19403	0.232581	0.79272	1.46875	0.14203	0.873803	1.09039	0.275647	0.915011	-0.688837	0.490991	0.967926	0.249868	0.802711	0.99281	0.28589	0.774986	0.985286	0.0292573	0.976662	0.999176	-0.793165	0.427759
ENSG00000180914.10	OXTR	3:8769960:rs3806675:G_A	G/A	A	2440	0.0512478	A	0.394262	-0.400628	0.688729	0.817379	3.71879	0.000204697	0.00384914	0.826767	0.40845	0.77478	-0.791185	0.428913	0.81276	8.06688	1.11985e-15	5.48193e-13	18.1826	2.23665e-69	2.29927e-65	-2.90076	0.00375595	0.219382	-0.892712	0.3721	0.931421	-0.817222	0.413882	0.951309	-0.848672	0.396147	0.95889	0.961626	0.336333	0.959061	1.15695	0.247407	0.917278	-3.42119	0.000633745	0.241293	-0.952104	0.341139
ENSG00000115665.9	SLC5A7	2:107987172:rs333238:A_G	G/A	A	2439	0.0608287	A	0.194547	-7.24607	5.73144e-13	2.74043e-11	-1.54434	0.122637	0.426033	0.401679	0.687956	0.906288	1.70486	0.0883484	0.465358	-0.533187	0.593953	0.903097	1.59444	0.110966	0.682772	-0.328207	0.742783	0.965581	-0.96459	0.334846	0.929626	0.802681	0.422237	0.954158	0.0875369	0.930252	0.996854	-1.33664	0.181466	0.946155	-1.13315	0.257261	0.917278	0.00951825	0.992406	0.999176	-2.64038	0.00833418
ENSG00000139629.16	GALNT6	12:51362485:rs3782473:T_C	C/T	T	2438	0.485457	C	0.252461	-5.08284	4.0011e-07	6.70985e-06	4.53728	5.9752e-06	0.000197508	0.900612	0.367884	0.744059	2.41894	0.0156389	0.196538	1.63818	0.101514	0.551273	-2.60996	0.00911085	0.301156	-1.47132	0.141335	0.731953	0.403544	0.686584	0.973086	-0.521748	0.601894	0.972999	-0.380236	0.703804	0.986975	0.615946	0.537988	0.96964	0.199029	0.842257	0.992325	0.360137	0.718776	0.992	1.22889	0.219232
ENSG00000145287.10	PLAC8	4:83226254:rs2868729:A_G	A/G	G	2438	0.758931	G	0.361567	1.27917	0.200959	0.366482	-1.5168	0.129446	0.435678	-2.5464	0.0109453	0.152877	2.16053	0.0308286	0.290285	1.20652	0.227736	0.705797	-6.93136	5.31853e-12	1.70858e-09	-2.21074	0.0271468	0.491318	-0.820534	0.411992	0.934254	-2.92474	0.00347933	0.401882	1.73166	0.0834605	0.842823	-0.723783	0.469269	0.96828	0.642576	0.52056	0.957603	-2.20257	0.0277186	0.820308	0.205452	0.837236
ENSG00000196748.10	CLPSL2	6:35776526:rs2766578:C_G	C/G	G	2439	0.840932	G	0.280033	-6.55628	6.71239e-11	2.42117e-09	-0.289948	0.771881	0.925627	0.550178	0.582248	0.862808	-2.0844	0.0372277	0.317436	0.0624833	0.950183	0.986954	-1.37158	0.17032	0.748094	0.320843	0.748357	0.965828	-0.456921	0.647768	0.969935	0.52522	0.599478	0.972485	-0.311837	0.755191	0.991538	-0.701297	0.483185	0.96828	1.05265	0.292605	0.922919	-0.0137879	0.989	0.999176	1.72481	0.0846892
ENSG00000159674.12	SPON2	4:1208236:rs1250106:G_A	G/A	A	2438	0.932408	A	0.39397	-4.90628	9.89516e-07	1.53196e-05	1.86374	0.0624779	0.303819	1.40082	0.161394	0.557501	0.127181	0.898808	0.979193	0.242163	0.808674	0.956432	1.09298	0.27451	0.825421	-0.484308	0.628211	0.947756	-1.61511	0.106416	0.86616	1.23764	0.215969	0.893015	-1.89183	0.0586316	0.820045	-1.59765	0.11025	0.935951	-0.203048	0.839115	0.992325	0.9534	0.340482	0.975636	0.329686	0.741666
ENSG00000125877.13	ITPA	20:3204667:rs11699145:G_A	G/A	A	2437	0.571691	A	0.122487	4.32142	1.61258e-05	0.000176167	0.880316	0.378775	0.70729	-1.62003	0.105355	0.474054	0.296468	0.766898	0.938806	1.57567	0.115232	0.576719	0.462246	0.643946	0.938501	-1.00709	0.31399	0.84128	-0.643662	0.519855	0.946243	0.877232	0.380447	0.946326	-1.16152	0.245546	0.933776	0.307417	0.758552	0.98901	-0.234676	0.81448	0.991727	0.140814	0.888029	0.996934	0.122549	0.902475
ENSG00000217442.4	SYCE3	22:50562842:rs78789402:G_A	G/A	A	2439	0.747748	A	0.0676507	-6.79841	1.3259e-11	5.42703e-10	3.50101	0.000471835	0.00754349	-1.38707	0.165547	0.562187	0.121725	0.903127	0.980068	1.01109	0.312072	0.774426	-0.061205	0.951201	0.991964	0.566641	0.57101	0.933137	-1.62461	0.104376	0.86616	-0.563187	0.573359	0.966871	-2.26327	0.0237068	0.743493	0.137539	0.890616	0.999202	-0.0426772	0.965962	0.997086	-0.141439	0.887535	0.996934	0.416895	0.676792
ENSG00000120647.10	CCDC77	12:387529:rs10774154:G_A	A/G	G	2439	0.705498	G	0.201312	2.04875	0.0405935	0.117583	-3.31637	0.000925327	0.0129624	0.992003	0.321295	0.710892	1.17249	0.241117	0.682446	0.86032	0.389697	0.822383	0.727954	0.466712	0.886675	0.430049	0.667198	0.954948	1.46121	0.144086	0.873803	0.47565	0.634366	0.978086	0.646464	0.51804	0.968704	-1.16448	0.244344	0.946172	-0.600583	0.548174	0.962228	0.267015	0.78948	0.996739	1.16533	0.244
ENSG00000171928.14	TVP23B	17:18806265:rs10886:A_G	A/G	G	2437	0.180823	A	0.484202	3.29854	0.000985893	0.00586176	-0.293915	0.768848	0.924307	-0.168104	0.866515	0.96342	1.51661	0.129494	0.541479	-1.26238	0.206932	0.688428	0.0795962	0.936565	0.990014	-0.706348	0.480039	0.899897	-1.40823	0.159192	0.875552	-0.844203	0.398639	0.946326	-0.0266839	0.978714	0.998046	-0.755027	0.450306	0.967928	-0.686087	0.492724	0.956698	-1.50165	0.133317	0.921868	0.367977	0.712922
ENSG00000012223.13	LTF	3:46469678:rs885485:C_A	A/C	C	2440	0.130272	A	0.404303	-1.74158	0.0817086	0.195796	-8.32283	1.41208e-16	2.7389e-14	0.922043	0.356597	0.737566	3.79585	0.000150727	0.00428031	0.89864	0.368934	0.812302	-9.71825	6.27107e-22	8.05833e-19	1.21149	0.225827	0.791389	-0.733432	0.463366	0.9395	-1.70332	0.0886354	0.819213	0.118843	0.90541	0.995144	0.171019	0.864223	0.996996	-0.0612616	0.951156	0.997086	-0.00533842	0.995741	0.999201	-0.404517	0.685868
ENSG00000140575.13	IQGAP1	15:90425963:rs2301827:A_T	A/T	T	2439	1	T	0.186142	-6.4896	1.03919e-10	3.56096e-09	4.07546	4.73948e-05	0.00114371	-2.03305	0.0421561	0.316178	-6.31766	3.14713e-10	6.47051e-08	-0.64106	0.521544	0.874605	-6.51827	8.61585e-11	1.92546e-08	-0.735558	0.46207	0.895229	0.293055	0.769505	0.978204	-0.18691	0.851746	0.993443	1.10144	0.270815	0.943723	0.5785	0.56298	0.96964	-0.558196	0.576762	0.967148	-1.19317	0.23292	0.948953	-1.71862	0.0858113
ENSG00000205560.12	CPT1B	22:50583170:rs131756:C_T	T/C	C	2430	0.745237	C	0.484156	4.59009	4.65648e-06	5.8879e-05	-0.219828	0.826023	0.945288	0.676502	0.498787	0.825531	2.73403	0.00630183	0.113537	0.310506	0.756203	0.945944	0.0192757	0.984623	0.996068	0.143162	0.886174	0.985397	-1.3483	0.177688	0.881055	0.195975	0.844646	0.993443	-3.74715	0.000183024	0.117593	0.998498	0.318138	0.955562	-0.355662	0.722125	0.980557	2.15907	0.0309426	0.821362	-0.297007	0.766487
ENSG00000101751.10	POLI	18:54253095:rs635857:C_G	C/G	G	2440	0.107652	C	0.294262	1.6236	0.10459	0.233585	-1.40859	0.159084	0.485382	-1.29333	0.196022	0.597426	1.22057	0.222368	0.664376	-0.0999022	0.92043	0.978861	-0.423844	0.671717	0.944246	0.588738	0.556091	0.929742	-0.199139	0.84217	0.98401	2.30561	0.0212161	0.70287	1.58591	0.11289	0.861999	-0.804189	0.421366	0.964045	0.697133	0.485786	0.956698	0.0910511	0.92746	0.999176	0.0344922	0.972488
ENSG00000078674.17	PCM1	8:17935344:rs478420:G_A	A/G	G	2440	0.359032	G	0.364959	-3.7184	0.000205016	0.00158583	4.78254	1.83424e-06	7.11548e-05	-4.58384	4.79559e-06	0.000212494	-9.83643	2.03938e-22	2.09648e-19	0.473217	0.636101	0.915793	-2.23879	0.0252596	0.460966	-1.53321	0.125354	0.7136	-0.938666	0.347996	0.929626	-0.638652	0.523109	0.96221	0.772784	0.439725	0.967638	-0.397036	0.691376	0.987102	-1.41444	0.15736	0.90153	0.636887	0.524259	0.980952	0.53624	0.591841
ENSG00000160284.15	SPATC1L	21:46185053:rs12482343:G_A	G/A	A	2440	0.505735	A	0.0827869	3.55015	0.000392298	0.0027641	-3.23826	0.00121875	0.0161661	1.29807	0.194388	0.594734	-1.70469	0.0883794	0.465358	0.504348	0.614062	0.908166	0.964794	0.334744	0.847261	0.742306	0.457974	0.893183	-1.08726	0.27703	0.908418	-0.0235356	0.981225	0.997748	-1.46018	0.144369	0.891639	-0.0105314	0.991598	0.999989	-1.90991	0.0562622	0.814916	-0.695146	0.48703	0.980952	-0.271106	0.786332
ENSG00000140832.9	MARVELD3	16:71687610:rs9940217:G_A	A/G	G	2435	0.589128	A	0.342094	1.49559	0.134891	0.279291	-2.02441	0.0430371	0.247025	0.98779	0.323354	0.71149	-0.467168	0.640421	0.902433	-0.925077	0.355018	0.804369	-1.08795	0.276727	0.825421	-1.44837	0.147642	0.734662	1.31994	0.186979	0.885808	0.0601842	0.952014	0.997748	1.64672	0.0997449	0.853619	-1.34092	0.180071	0.946155	0.227571	0.819999	0.991972	0.522521	0.601354	0.988379	-0.473973	0.635562
ENSG00000197165.11	SULT1A2	16:28583228:rs4788073:A_G	A/G	G	2439	0.134611	G	0.358754	-6.12462	1.0567e-09	2.94388e-08	0.236513	0.813054	0.93915	-0.243924	0.80731	0.943487	1.40704	0.159544	0.584842	-0.589756	0.555409	0.889486	0.680964	0.495959	0.892926	1.17521	0.240025	0.801771	-0.425245	0.670695	0.973086	0.98606	0.324202	0.927322	0.809579	0.418261	0.964788	0.676797	0.498599	0.96828	0.102859	0.918084	0.995827	0.544477	0.586163	0.988379	-0.726698	0.467481
ENSG00000171298.13	GAA	17:80101429:rs2304850:C_T	C/T	T	2433	0.554795	T	0.252158	1.55933	0.119049	0.256083	-0.316078	0.751971	0.916833	-2.1564	0.0311502	0.276293	-0.630335	0.528534	0.857191	-0.541869	0.587959	0.899704	0.478353	0.632442	0.937445	-1.36501	0.172376	0.754026	-0.151516	0.879581	0.987559	-0.325069	0.745157	0.985838	-0.445493	0.656004	0.983582	-0.234105	0.814923	0.993065	0.644139	0.519546	0.9575	0.339042	0.734608	0.992	-0.596215	0.551087
ENSG00000119227.8	PIGZ	3:196949287:rs745738:T_C	T/C	C	2435	0.459975	C	0.289322	-0.571005	0.568049	0.72884	2.72974	0.00638408	0.0685771	0.272384	0.78535	0.936318	-1.26581	0.205704	0.641951	2.4375	0.0148606	0.254286	-1.72657	0.0843715	0.646853	-1.90072	0.0574565	0.606742	-1.21685	0.22378	0.889645	-2.12542	0.0336523	0.742196	2.56753	0.010302	0.644391	1.72519	0.0846195	0.917639	0.419977	0.67454	0.978734	-2.1217	0.0339635	0.83191	0.504947	0.613642
ENSG00000160999.10	SH2B2	7:102285204:rs803074:G_C	C/G	G	2437	0.827897	G	0.369307	-8.24167	2.74209e-16	1.9176e-14	-0.794832	0.426789	0.74287	0.893455	0.371702	0.746573	-2.15995	0.0308741	0.290285	-0.0549109	0.956214	0.988922	-1.83911	0.0660214	0.600125	0.517303	0.604992	0.943035	0.368655	0.712416	0.976095	-1.51372	0.130227	0.845329	1.49522	0.134988	0.884431	1.03697	0.299852	0.953978	0.0836047	0.933378	0.997086	0.90777	0.36409	0.976261	0.0549068	0.956217
ENSG00000186510.12	CLCNKA	1:16019124:rs945422:T_C	T/C	C	2438	0.565741	T	0.442371	3.93889	8.41626e-05	0.000729504	-0.753465	0.451243	0.761995	-0.741569	0.45842	0.805703	-0.462048	0.644088	0.903149	-0.106542	0.915161	0.978658	1.36707	0.17173	0.751104	1.37451	0.169409	0.754026	-0.21812	0.827354	0.98401	1.7384	0.0822667	0.816195	0.305565	0.759962	0.991538	0.946559	0.343957	0.959061	-0.0175548	0.985995	0.998075	-0.113663	0.909514	0.99862	0.0573873	0.954241
ENSG00000138472.11	GUCA1C	3:108724488:rs3902849:T_C	T/C	C	2439	0.319892	C	0.284543	-5.81043	7.0453e-09	1.69219e-07	-1.94119	0.052351	0.277979	-0.148823	0.881706	0.966613	-1.32397	0.185638	0.619343	-1.46085	0.144185	0.617846	1.67276	0.0945026	0.664946	-1.02768	0.304201	0.839158	0.262312	0.793104	0.980172	-0.0143396	0.98856	0.998737	-1.14213	0.253513	0.934091	0.64868	0.516607	0.96828	0.140056	0.888627	0.994686	-1.19933	0.230515	0.944501	1.23303	0.217683
ENSG00000175164.15	ABO	9:133259473:rs626792:A_C	C/A	A	2439	0.124075	C	0.243747	-5.19609	2.20415e-07	3.89994e-06	-0.481513	0.630195	0.865403	-0.603492	0.546237	0.850647	-1.75626	0.0791703	0.444495	-0.339722	0.734096	0.9419	2.02626	0.0428468	0.555873	0.330703	0.740897	0.965581	-0.466492	0.640905	0.969468	-1.06613	0.286471	0.917213	-0.421202	0.673645	0.983665	-0.26738	0.789199	0.991515	-1.97284	0.0486265	0.805942	0.00341616	0.997275	0.999374	1.31231	0.18954
ENSG00000145949.11	MYLK4	6:2770970:rs160660:A_T	A/T	T	2440	0.305227	T	0.293238	-3.07817	0.00210597	0.01089	-0.335232	0.737479	0.911221	0.684969	0.493429	0.82259	-0.750547	0.452998	0.823778	0.22658	0.820769	0.957931	0.143889	0.8856	0.983574	-0.767524	0.442844	0.891534	-0.910764	0.36251	0.93094	-1.75583	0.0792428	0.809417	-1.39913	0.161902	0.90745	0.355866	0.721972	0.98901	0.591115	0.554498	0.962228	-1.01254	0.31138	0.975095	1.28743	0.198066
ENSG00000177238.14	TRIM72	16:31219142:rs7186832:C_T	C/T	T	2436	0.700794	C	0.302135	-4.33713	1.5024e-05	0.00016536	0.589075	0.555866	0.823861	1.88042	0.0601705	0.375108	-1.04974	0.293944	0.727037	-0.718604	0.472454	0.853478	0.902455	0.366905	0.85386	1.66648	0.0957474	0.669581	0.546772	0.584586	0.9627	-2.72303	0.00651471	0.496083	1.40207	0.161023	0.90745	-1.34489	0.178787	0.946155	0.657886	0.510673	0.956698	1.20898	0.226789	0.944501	0.781286	0.43471
ENSG00000183426.17	NPIPA1	16:15036083:rs3198697:C_T	C/T	T	2227	0.600596	T	0.414234	3.4513	0.000568316	0.00377409	-0.345085	0.730063	0.908162	-1.35171	0.176605	0.575685	-0.837955	0.402146	0.798267	1.37539	0.169149	0.649565	-0.702556	0.482406	0.891262	0.623946	0.532727	0.918681	-0.0617121	0.950798	0.994853	2.43587	0.014934	0.668143	-1.15301	0.249032	0.933776	-1.05088	0.293426	0.952469	-1.09047	0.275625	0.920707	-0.626963	0.530748	0.981317	-0.295025	0.768003
ENSG00000178201.4	VN1R1	19:57525940:rs2079034:C_T	C/T	T	2438	0.870622	C	0.461444	4.03711	5.57863e-05	0.000514796	-3.1135	0.00187034	0.0231094	1.60072	0.109569	0.480947	-0.261785	0.793509	0.947822	-1.53885	0.12397	0.591475	-0.703382	0.481885	0.891262	-0.827795	0.407868	0.879719	-0.714752	0.474831	0.940171	0.543923	0.586545	0.968281	0.967225	0.333528	0.955943	-0.443593	0.657377	0.982527	-0.227297	0.820212	0.991972	0.656557	0.511528	0.980952	-0.0397071	0.96833
ENSG00000176623.12	RMDN1	8:86501240:rs6471360:T_C	T/C	C	2439	0.629649	C	0.252973	-0.510502	0.609746	0.761139	2.12207	0.0339323	0.214926	-0.650291	0.515565	0.832694	-0.260057	0.794842	0.947848	2.77488	0.00556444	0.137837	-0.170631	0.864528	0.980445	-0.484558	0.628034	0.947756	-2.61192	0.0090589	0.526133	1.10406	0.269677	0.914243	-1.74264	0.0815228	0.841826	1.68939	0.0912727	0.919867	0.871552	0.383539	0.940572	-1.05949	0.28948	0.969777	1.63372	0.102447
ENSG00000165891.16	E2F7	12:77050333:rs10161028:T_C	C/T	T	2437	0.646718	C	0.329298	-2.02338	0.0431434	0.122687	4.11891	3.93387e-05	0.000977629	-4.14039	3.5852e-05	0.00122445	1.7352	0.0828311	0.453994	5.12706	3.17478e-07	2.39976e-05	-0.0568156	0.954697	0.992903	0.964016	0.335134	0.846006	-0.741928	0.458203	0.9395	-0.702794	0.482252	0.961671	-0.886499	0.375436	0.957178	-0.261372	0.793828	0.991572	0.0927705	0.926093	0.997086	-0.747089	0.455083	0.980952	-0.285515	0.775274
ENSG00000136908.17	DPM2	9:127938982:rs3824530:C_G	C/G	G	2429	0.459745	G	0.144298	-5.48033	4.68397e-08	9.51605e-07	-4.90043	1.01939e-06	4.36638e-05	-3.9872	6.8834e-05	0.00209353	0.500971	0.616437	0.893903	-0.175597	0.860625	0.968038	-0.0512556	0.959126	0.993329	1.38711	0.165536	0.750648	0.507703	0.611708	0.963773	0.378595	0.705021	0.983814	1.25233	0.21057	0.924521	-0.281995	0.777971	0.989497	-0.831179	0.405955	0.940572	-1.13298	0.257336	0.958109	-0.0699146	0.944267
ENSG00000198515.13	CNGA1	4:47991059:rs3098642:C_A	C/A	A	2358	0.661994	A	0.251696	-2.03871	0.0415901	0.119778	-1.02647	0.304778	0.64592	0.283369	0.776919	0.9327	1.82387	0.0682977	0.422602	-0.503977	0.614325	0.908166	-1.59184	0.111555	0.683426	-3.05201	0.00229852	0.158582	1.16372	0.244657	0.891895	0.800066	0.423753	0.954158	-0.173961	0.861911	0.992011	1.26043	0.207638	0.946172	-0.724511	0.468824	0.955462	2.12889	0.0333671	0.830512	0.377255	0.706018
ENSG00000151773.13	CCDC122	13:43872025:rs12428350:G_A	G/A	A	2427	0.0881335	A	0.49588	0.17963	0.857458	0.924551	2.75484	0.00591602	0.0643241	5.10418	3.58026e-07	2.50375e-05	2.26094	0.0238516	0.25488	0.178268	0.858528	0.96734	0.176624	0.859818	0.980445	1.22535	0.220562	0.786582	1.17634	0.239576	0.89069	-1.15311	0.248978	0.906185	0.470108	0.63832	0.982067	-0.423286	0.672124	0.983524	-0.719858	0.471682	0.955462	-0.850188	0.395304	0.980952	-0.568241	0.569924
ENSG00000167766.18	ZNF83	19:52615776:rs7257138:T_C	T/C	C	2440	0.115992	C	0.365369	0.618909	0.536034	0.703048	2.33528	0.0196095	0.154	-0.726067	0.467867	0.809029	-4.261	2.1125e-05	0.000819489	1.68732	0.0916693	0.531206	2.00935	0.0446105	0.564773	0.429797	0.667382	0.954948	-0.320725	0.748446	0.977339	-0.036546	0.97085	0.997748	-1.08121	0.279709	0.945931	1.0836	0.278651	0.952469	-1.00774	0.313677	0.92767	-1.05643	0.290878	0.970216	0.127405	0.89863
ENSG00000120451.10	SNX19	11:130916450:rs3751033:C_A	C/A	A	2438	0.155604	A	0.480107	0.0313138	0.975022	0.987024	-6.51512	8.79618e-11	8.22043e-09	-1.4145	0.157342	0.550913	-1.67813	0.0934494	0.474172	-2.34405	0.0191556	0.290762	-1.62326	0.104663	0.682554	1.11839	0.263512	0.820802	0.55225	0.580828	0.962595	-0.318757	0.749938	0.986526	0.281703	0.778195	0.991538	-0.658211	0.510465	0.96828	0.548745	0.583231	0.967173	-0.168567	0.866152	0.996934	-1.18544	0.235959
ENSG00000104432.14	IL7	8:78691589:rs6980663:C_G	G/C	C	2433	0.248573	C	0.281134	4.42426	1.01042e-05	0.000116057	-0.847271	0.396927	0.720525	-1.31454	0.188788	0.590549	0.828459	0.407492	0.801374	1.80606	0.0710334	0.485463	3.55225	0.000389219	0.0261514	-0.495655	0.620183	0.945698	1.55458	0.120177	0.872533	-1.26422	0.206274	0.888034	0.25864	0.795935	0.992011	0.939996	0.347313	0.959359	0.499566	0.617426	0.969435	-0.92676	0.354143	0.976261	0.259534	0.795245
ENSG00000140043.11	PTGR2	14:73852011:rs8020267:A_G	G/A	A	2439	0.711254	A	0.0899959	-2.01982	0.0435112	0.123358	2.57942	0.00995478	0.0960893	2.22962	0.0258638	0.253584	0.672553	0.501296	0.844391	-0.425991	0.670152	0.926173	-0.701199	0.483246	0.891262	-1.27374	0.202876	0.775752	0.997337	0.3187	0.928381	-1.5304	0.126049	0.839954	0.535102	0.592628	0.978764	1.1547	0.248325	0.946172	-1.51384	0.130197	0.892968	0.194177	0.846053	0.996934	-0.154228	0.877442
ENSG00000173540.12	GMPPB	3:49636229:rs62262675:A_G	A/G	G	2439	0.526395	G	0.173842	-0.629749	0.528917	0.696461	5.48545	4.54998e-08	2.47481e-06	0.90176	0.367274	0.743809	0.871285	0.383685	0.787845	2.16124	0.0307736	0.363642	0.768927	0.442011	0.88387	-0.946572	0.343951	0.851192	-1.6074	0.108096	0.867465	0.908792	0.36355	0.945301	-0.944737	0.344887	0.955943	-1.43169	0.152362	0.940919	-0.248684	0.803626	0.990576	0.628577	0.529685	0.981317	0.306687	0.759108
ENSG00000029559.7	IBSP	4:87811540:rs1054627:G_A	A/G	G	2439	0.022646	A	0.332718	8.24809	2.60146e-16	1.83172e-14	4.11871	3.93715e-05	0.000977629	1.96017	0.0500899	0.344153	-1.24326	0.213893	0.653828	-1.65424	0.0982082	0.544519	1.76859	0.0770878	0.623005	0.947177	0.343643	0.851095	-0.0596015	0.952478	0.994853	2.83705	0.00459084	0.458192	-0.386753	0.698972	0.986975	-1.22069	0.222321	0.946172	-0.511268	0.609209	0.969435	0.230779	0.817506	0.996934	-0.170374	0.86473
ENSG00000120008.16	WDR11	10:120876627:rs2000378:C_A	C/A	A	2432	0.523102	A	0.33347	-0.00211482	0.998313	0.999285	-4.95317	7.80346e-07	3.42819e-05	0.320607	0.748536	0.924685	4.87296	1.17024e-06	7.42599e-05	-0.985827	0.324317	0.784792	1.87013	0.0615859	0.593844	1.01706	0.309226	0.840442	2.11025	0.0349385	0.754068	0.356377	0.72159	0.984663	-0.4714	0.637398	0.982067	-0.59	0.555245	0.96964	1.3487	0.177561	0.90153	1.00399	0.315483	0.975095	0.972966	0.330667
ENSG00000163389.12	POGLUT1	3:119464831:rs6772749:C_A	C/A	A	2438	0.0997282	A	0.0664479	-3.00922	0.0026461	0.0130904	-0.0462604	0.963107	0.990217	-0.394378	0.693336	0.908421	-2.18243	0.0291734	0.28266	1.81872	0.0690769	0.480779	0.0416012	0.96682	0.994428	-0.159834	0.873025	0.984752	-0.796736	0.425682	0.93738	0.351035	0.725593	0.984663	0.66776	0.50435	0.968704	-0.797713	0.425115	0.96456	-0.373348	0.708922	0.980557	-0.369966	0.71144	0.992	0.540297	0.589042
ENSG00000196260.5	SFTA2	6:30955750:rs17189763:C_T	C/T	T	2308	0.193036	T	0.365468	-2.1247	0.0337181	0.102158	2.00647	0.0449232	0.253742	-2.33715	0.0195167	0.218553	-0.0845637	0.932616	0.987694	-1.47906	0.139261	0.612808	2.31657	0.0206147	0.43073	-0.613908	0.539337	0.922179	-1.63328	0.102547	0.86616	-0.659773	0.509465	0.961671	0.701834	0.482854	0.967926	0.495077	0.620593	0.97608	0.0734018	0.941493	0.997086	0.368449	0.712572	0.992	-1.50834	0.131606
ENSG00000134324.11	LPIN1	2:11784824:rs3795974:T_C	C/T	T	2439	0.641722	T	0.396884	-0.275102	0.783261	0.879415	-4.25531	2.16653e-05	0.000592339	-0.914681	0.36045	0.739901	1.57123	0.11626	0.521444	-0.47079	0.637833	0.9159	1.16159	0.245518	0.804924	1.21694	0.223745	0.790906	-0.210478	0.833312	0.98401	-1.66947	0.0951521	0.8193	0.801747	0.422778	0.965818	-1.90648	0.0567053	0.878652	-0.387463	0.698447	0.980557	0.522826	0.601143	0.988379	0.351599	0.725169
ENSG00000184389.9	A3GALT2	1:33324895:rs11554674:G_A	G/A	A	2436	0.605644	A	0.228859	-1.04793	0.294773	0.473884	1.17624	0.239616	0.586069	0.606546	0.544209	0.848905	-1.27317	0.203078	0.641414	0.701181	0.483257	0.85822	0.757311	0.448937	0.884895	-0.892457	0.372236	0.86199	-0.40444	0.685925	0.973086	0.00647851	0.994831	0.998875	-0.648845	0.5165	0.968704	0.499241	0.617655	0.975434	-0.875595	0.381336	0.940572	0.467121	0.640455	0.991301	-0.902565	0.366846
ENSG00000122512.16	PMS2	7:6070006:rs13231797:G_A	G/A	A	2430	0.490192	G	0.490741	-1.82733	0.0677736	0.171404	0.239609	0.810654	0.938354	1.65836	0.0973736	0.454793	-1.46581	0.142831	0.562716	0.750378	0.4531	0.849377	-0.266085	0.790196	0.96995	-1.99605	0.0460402	0.583529	0.538049	0.590592	0.96347	1.42849	0.153279	0.856196	-0.0839784	0.933081	0.997655	-0.875445	0.381419	0.962712	0.394389	0.693329	0.980557	-1.67508	0.0940464	0.906371	-0.0102824	0.991797
ENSG00000183281.14	PLGLB1	2:86944029:rs72936559:C_A	C/A	A	2315	0.759841	A	0.0730022	4.54905	5.66747e-06	6.9858e-05	-0.797323	0.425346	0.741614	-1.22481	0.220772	0.620581	1.22755	0.219741	0.661944	1.79147	0.0733488	0.489309	-1.08313	0.278862	0.825463	1.25355	0.210132	0.779826	0.786957	0.431388	0.937887	-0.619209	0.53584	0.963686	-1.78404	0.0745477	0.836722	-0.126921	0.899014	0.999202	-0.309808	0.756735	0.982495	-1.23049	0.21864	0.944501	-1.05412	0.291937
ENSG00000213672.8	NCKIPSD	3:48692683:rs12493578:T_C	C/T	T	2439	0.861073	T	0.363674	2.24729	0.0247106	0.0803113	-1.10165	0.270722	0.61354	-3.42916	0.000615533	0.0133214	-0.668036	0.504174	0.846794	0.0460434	0.963279	0.990548	-0.822963	0.41061	0.868523	0.0692452	0.9448	0.993154	-0.17992	0.85723	0.985425	1.10998	0.267116	0.914243	-0.890283	0.373402	0.957178	-0.975358	0.32948	0.959061	0.898028	0.369259	0.940572	0.621727	0.53418	0.981317	-0.357013	0.721113
ENSG00000267795.6	SMIM22	16:4796532:rs56400014:G_A	A/G	G	2434	0.132462	A	0.472268	4.52846	6.22828e-06	7.5861e-05	1.24387	0.213668	0.557348	0.613687	0.53948	0.847471	0.475352	0.634579	0.901831	0.188351	0.850617	0.964523	0.0807367	0.935658	0.989847	1.02833	0.303897	0.839158	-0.369105	0.712082	0.976095	0.264947	0.791073	0.992219	-1.086	0.277587	0.945931	-1.18019	0.238041	0.946172	1.09741	0.272572	0.920707	0.541602	0.588143	0.988379	1.25391	0.209994
ENSG00000204257.15	HLA-DMA	6:32978734:rs73409636:G_A	G/A	A	2309	0.0739328	A	0.0695106	-4.52558	6.32914e-06	7.69982e-05	-2.08061	0.0375795	0.22805	-3.4744	0.000521459	0.011603	-8.7611	3.67216e-18	2.22058e-15	-0.398936	0.689977	0.929737	-5.8727	4.90771e-09	7.10581e-07	3.12285	0.00181332	0.138131	-0.826322	0.408707	0.934254	-11.4194	2.03428e-29	2.09124e-26	-0.0309667	0.975299	0.998046	-2.23123	0.0257616	0.838664	-0.970858	0.331721	0.933416	-3.24055	0.00120998	0.357391	0.501888	0.615794
ENSG00000263528.8	IKBKE	1:206470431:rs2297549:A_G	A/G	G	2440	0.955364	G	0.236885	6.82181	1.13015e-11	4.72273e-10	1.63147	0.10292	0.391714	0.47534	0.634587	0.885571	2.59284	0.00957558	0.149795	-0.131764	0.895181	0.974144	0.291449	0.770733	0.967388	0.280973	0.778755	0.970032	-0.446075	0.655583	0.971848	1.18091	0.237752	0.898772	-1.53333	0.125324	0.874866	-0.418446	0.675658	0.983524	0.295848	0.767372	0.985286	-0.991709	0.321438	0.975095	-1.21076	0.226105
ENSG00000140522.12	RLBP1	15:89220304:rs2283434:C_T	C/T	T	2439	0.517033	T	0.48852	-3.64859	0.000269224	0.00200552	0.346278	0.729164	0.907624	0.244299	0.80702	0.943389	-0.268148	0.788608	0.947252	-0.377071	0.706154	0.934869	2.36096	0.0183061	0.40733	1.05802	0.290149	0.830871	0.677272	0.498298	0.945155	0.322988	0.746732	0.985838	-1.49867	0.13409	0.882971	-0.00619173	0.99506	0.999989	0.198158	0.842938	0.992325	1.07619	0.281947	0.968853	-0.972829	0.330735
ENSG00000032742.17	IFT88	13:20663274:rs17055251:G_A	G/A	A	2439	0.33196	A	0.193932	-5.07352	4.19985e-07	6.96362e-06	-2.3053	0.0212336	0.161094	-0.471334	0.637445	0.886444	0.13682	0.891185	0.976448	0.179535	0.857533	0.967241	-0.594091	0.552506	0.90994	1.38406	0.166466	0.752538	1.76169	0.0782479	0.821893	-0.373627	0.708714	0.984557	-1.30924	0.190577	0.919047	-0.00343174	0.997262	0.999989	0.25032	0.802361	0.990462	0.936541	0.349088	0.976261	-0.119365	0.904996
ENSG00000187258.14	NPSR1	7:34658764:rs2530552:A_G	A/G	G	2440	0.0178869	G	0.361885	-4.79988	1.6837e-06	2.39397e-05	1.20588	0.227979	0.573574	-0.536807	0.59145	0.868911	0.965171	0.334555	0.758047	1.08141	0.279621	0.750131	-0.0481796	0.961577	0.993565	-0.00857617	0.993158	0.998673	-0.86556	0.386817	0.932228	-1.08956	0.276016	0.915011	0.785159	0.432437	0.965818	0.626914	0.530774	0.96964	-2.69252	0.00713996	0.616796	-0.0586253	0.953255	0.999176	-0.927361	0.353831
ENSG00000010030.14	ETV7	6:36386437:rs7745437:C_A	C/A	A	2436	0.876304	A	0.26601	-5.93638	3.33016e-09	8.51594e-08	-2.72738	0.00642976	0.0687498	-0.773078	0.439551	0.794375	-0.401511	0.688079	0.916583	-1.56792	0.117029	0.578436	-0.413961	0.678939	0.947717	1.11461	0.265127	0.8212	0.0911267	0.927399	0.991763	-1.66226	0.0965894	0.8193	0.177132	0.85942	0.992011	-0.446703	0.655129	0.981663	-0.605869	0.544658	0.961991	-0.746219	0.455607	0.980952	0.68665	0.492369
ENSG00000239713.9	APOBEC3G	22:39076172:rs6519166:C_A	A/C	C	2431	0.71759	C	0.339778	-2.0605	0.039457	0.114841	0.60319	0.546439	0.820047	1.59702	0.110391	0.482422	-2.63405	0.00849101	0.138552	1.39097	0.164361	0.64416	-1.20233	0.229353	0.790808	-0.52193	0.601767	0.942135	-2.71442	0.00668618	0.51977	-0.233983	0.815018	0.992733	-0.530107	0.596086	0.979815	0.459764	0.645727	0.981364	-0.237509	0.812282	0.991714	0.81669	0.414186	0.980952	1.44601	0.148304
ENSG00000187848.15	P2RX2	12:132623501:rs4883630:T_C	T/C	C	2438	0.407587	C	0.425964	9.43232	9.03119e-21	1.14618e-18	1.77957	0.0752714	0.33454	1.5686	0.11687	0.494686	-1.76392	0.0778702	0.440695	0.187631	0.851182	0.964523	2.2371	0.0253701	0.460966	1.25242	0.210539	0.779826	-0.140137	0.888563	0.988748	2.42633	0.0153246	0.670371	1.25606	0.209216	0.924521	0.739168	0.459877	0.967928	-1.25872	0.208252	0.910333	0.143161	0.886175	0.996934	1.14444	0.252555
ENSG00000176153.12	GPX2	14:64937186:rs4902345:T_C	T/C	C	2366	0.526831	C	0.203719	5.0403	5.00057e-07	8.18564e-06	-3.75999	0.000174043	0.003395	3.85694	0.000117887	0.00330212	0.538532	0.590261	0.883441	-0.221463	0.824751	0.958991	-0.849083	0.395921	0.863276	-0.913051	0.361309	0.857542	1.07256	0.283578	0.909669	2.44651	0.0144969	0.668143	-0.689565	0.490536	0.967926	0.699687	0.484192	0.96828	0.382517	0.702112	0.980557	1.57248	0.115973	0.912649	-0.548899	0.583127
ENSG00000116874.11	WARS2	1:119012523:rs2645303:G_T	G/T	T	2440	0.900812	T	0.420287	7.4156	1.66205e-13	8.62924e-12	-0.144238	0.885324	0.96574	1.42375	0.154648	0.547453	-1.84732	0.0648222	0.414567	0.205577	0.837138	0.96069	-0.527982	0.59756	0.923191	1.78118	0.0750075	0.640657	-0.803799	0.421591	0.93738	0.103396	0.917657	0.99689	11.8486	1.57843e-31	1.47511e-28	0.0885736	0.929428	0.999202	1.00986	0.312663	0.92767	0.274816	0.78348	0.995953	0.0212475	0.98305
ENSG00000156414.19	TDRD9	14:103933822:rs6576012:T_C	C/T	T	2435	0.0834351	T	0.301848	-3.13429	0.00174324	0.0092756	1.96668	0.0493337	0.268192	0.431102	0.666433	0.897046	-0.933725	0.350538	0.77189	-0.104887	0.916474	0.978675	-1.1731	0.240872	0.800678	-0.0219563	0.982485	0.997095	-0.000631428	0.999496	0.999811	0.967737	0.333272	0.930063	0.18563	0.85275	0.992011	-0.636561	0.524471	0.969417	-0.257703	0.796658	0.988479	-0.0873189	0.930425	0.999176	-3.25215	0.00116102
ENSG00000162669.16	HFM1	1:91355946:rs282057:A_G	A/G	G	2438	0.354924	A	0.323831	4.43808	9.48095e-06	0.000110254	-2.18803	0.0287623	0.193234	0.286491	0.774527	0.932481	-0.298667	0.76522	0.938192	0.437309	0.661927	0.92333	-0.136684	0.891292	0.98445	-0.853244	0.393608	0.87601	-1.2653	0.205885	0.889645	-1.70948	0.0874892	0.819213	0.22831	0.819425	0.992011	-0.0247409	0.980264	0.999989	0.678749	0.497361	0.956698	1.01572	0.309862	0.975095	-1.08981	0.275906
ENSG00000120322.4	PCDHB8	5:141155645:rs62378894:G_A	G/A	A	2440	0.690783	A	0.231967	-9.13022	1.39609e-19	1.5432e-17	0.0191829	0.984697	0.995854	-1.44938	0.14736	0.536995	3.89861	9.93612e-05	0.00306737	-3.84933	0.000121489	0.00441311	-0.280868	0.778835	0.969378	-2.96854	0.00302132	0.192914	1.08219	0.279273	0.909098	-0.497151	0.619127	0.975772	1.16214	0.245291	0.933776	-1.14086	0.254041	0.946172	-0.122912	0.902187	0.994686	1.86347	0.0625167	0.889957	-2.84547	0.0044716
ENSG00000203697.11	CAPN8	1:223623468:rs34537618:C_T	T/C	C	2439	0.44129	T	0.484625	-1.27934	0.200898	0.366457	1.69503	0.0901978	0.364335	-0.827787	0.407872	0.774452	-4.30101	1.76723e-05	0.000715708	-0.524013	0.600317	0.904082	-0.622818	0.533462	0.902803	0.500359	0.616868	0.945698	-0.137433	0.8907	0.988748	1.25339	0.210184	0.88991	-0.172271	0.863239	0.992011	-0.385715	0.699742	0.98901	-0.311898	0.755145	0.982495	-1.02699	0.304528	0.975095	-0.237479	0.812305
ENSG00000163879.11	DNALI1	1:37545150:rs6704190:C_T	T/C	C	2436	0.617032	C	0.416667	-4.31855	1.63355e-05	0.000177703	-1.18126	0.237614	0.584117	-0.352596	0.724421	0.916405	-4.25505	2.16913e-05	0.000838295	-0.924066	0.355544	0.804478	0.682787	0.494806	0.892926	1.15437	0.248462	0.809509	-0.14857	0.881905	0.987571	-0.870126	0.384317	0.946326	0.830022	0.406608	0.95986	0.0214701	0.982872	0.999989	-0.853224	0.393619	0.940572	0.315927	0.752085	0.992906	-0.261901	0.79342
ENSG00000127337.7	YEATS4	12:69391968:rs11177644:A_G	G/A	A	2439	0.902635	G	0.457155	-6.53212	7.8678e-11	2.77942e-09	3.94447	8.22377e-05	0.00183385	-0.990346	0.322104	0.710992	-0.721189	0.470862	0.832728	0.591112	0.5545	0.889344	1.62615	0.104048	0.682554	-0.765379	0.44412	0.891955	-0.855973	0.392097	0.932398	-0.547278	0.584238	0.96808	-0.218773	0.826845	0.992011	-0.599234	0.549073	0.96964	0.228669	0.819145	0.991972	1.29506	0.195422	0.941993	1.9652	0.049505
ENSG00000129422.14	MTUS1	8:17650455:rs4921799:A_G	G/A	A	2439	0.404895	A	0.264453	1.51785	0.129183	0.271131	-8.42665	5.99563e-17	1.25786e-14	1.8938	0.0583699	0.36994	-0.908608	0.363647	0.776136	5.57096	2.8119e-08	2.88611e-06	0.489931	0.624227	0.933749	-2.11631	0.0344197	0.534494	2.56328	0.0104285	0.550759	-1.2616	0.207213	0.888861	-0.510176	0.609974	0.982067	-1.90814	0.0564905	0.878652	-1.06227	0.288216	0.92248	-1.15725	0.247283	0.95436	0.0137844	0.989003
ENSG00000126005.17	MMP24OS	20:35278225:rs591590:A_G	G/A	A	2434	0.813857	A	0.221035	0.941659	0.346461	0.529222	-3.33211	0.000874799	0.0124902	1.41307	0.157764	0.552	-0.210437	0.833344	0.960621	-1.18945	0.23438	0.714116	-0.538457	0.590311	0.921408	0.318286	0.750296	0.965828	-0.222397	0.824024	0.983404	-0.197094	0.84377	0.993443	0.427927	0.668743	0.983582	0.347074	0.728566	0.98901	-0.159604	0.873207	0.994439	2.32324	0.0202487	0.782543	-0.210352	0.83341
ENSG00000139197.10	PEX5	12:7206088:rs10161542:C_T	C/T	T	2440	0.128621	T	0.276025	-4.05241	5.22818e-05	0.000486827	-5.3606	9.07473e-08	4.83359e-06	-7.27044	4.80458e-13	1.09758e-10	-0.712921	0.475963	0.833969	-3.995	6.66138e-05	0.00256476	0.742437	0.457894	0.884895	-1.19599	0.231817	0.79272	1.14282	0.253225	0.896566	1.09065	0.275537	0.915011	0.176369	0.860018	0.992011	1.13889	0.254859	0.946172	2.0914	0.0365959	0.782731	0.779092	0.436001	0.980952	-1.71336	0.0867733
ENSG00000185917.13	SETD4	21:36053004:rs2835259:T_C	T/C	C	2440	0.225609	C	0.372746	6.22608	5.61455e-10	1.65855e-08	-0.295332	0.767766	0.923655	1.7921	0.0732403	0.405446	-5.09024	3.84941e-07	2.99622e-05	-0.491512	0.623109	0.911295	-0.133368	0.893913	0.98445	-0.191583	0.848085	0.98269	1.87546	0.0608495	0.803415	-0.794898	0.426751	0.954158	0.795093	0.426637	0.965818	-0.797768	0.425083	0.96456	-1.47462	0.140444	0.892968	-0.420517	0.674145	0.992	-1.28388	0.199306
ENSG00000233024.7	NPIPA9	16:18564935:rs13337852:C_A	C/A	A	2305	0.0239409	C	0.30564	-1.26569	0.205751	0.372764	0.973039	0.330636	0.668462	1.84788	0.0647489	0.387742	0.33244	0.739587	0.930203	-0.15603	0.876023	0.972218	-0.549817	0.582498	0.918229	0.0456346	0.963605	0.993571	0.613034	0.539915	0.948949	1.14673	0.251613	0.907684	2.38679	0.0170766	0.69314	1.23296	0.217717	0.946172	-0.866582	0.386261	0.940572	-0.93342	0.350701	0.976261	0.261079	0.794055
ENSG00000134077.16	THUMPD3	3:9383692:rs7638655:C_T	C/T	T	2439	0.0541726	T	0.187987	5.28055	1.40199e-07	2.59684e-06	-0.260229	0.794709	0.934357	-0.841298	0.400264	0.769105	-0.101088	0.919489	0.984802	0.843873	0.398824	0.827094	2.68975	0.00719941	0.27513	-1.71622	0.0862498	0.657263	-0.216602	0.828537	0.98401	0.443091	0.657739	0.978086	-0.0590698	0.952901	0.998046	-0.267948	0.788762	0.991515	0.925074	0.355019	0.940572	0.649642	0.515985	0.980952	-1.69973	0.0893089
ENSG00000283361.2	CFAP97D2	13:114154360:rs2987458:G_A	A/G	G	2439	0.463871	A	0.46556	2.56525	0.0103694	0.0385039	0.304146	0.761042	0.920089	-0.545171	0.585686	0.864466	-0.384801	0.700419	0.922532	-1.35458	0.175678	0.655555	-0.933043	0.35089	0.851153	1.23012	0.218772	0.78608	-0.212469	0.831759	0.98401	0.858705	0.390588	0.946326	-0.346526	0.728978	0.990524	1.63585	0.102001	0.923395	0.346934	0.728671	0.980557	0.865245	0.38699	0.980952	0.63769	0.523736
ENSG00000198951.12	NAGA	22:42010816:rs133325:G_A	G/A	A	2435	0.416019	A	0.470842	-3.79459	0.000151498	0.0012292	-0.871132	0.383768	0.710597	-1.96635	0.0493716	0.342869	-5.01582	5.66209e-07	4.01423e-05	2.18792	0.0287702	0.352304	-2.70187	0.0069429	0.270352	1.95784	0.0503635	0.592351	0.27317	0.784746	0.978763	-0.763705	0.445117	0.954158	-2.0967	0.036123	0.79076	-0.289329	0.772354	0.98901	-1.16828	0.242809	0.917278	-1.40963	0.158776	0.931091	-1.53751	0.124298
ENSG00000091536.19	MYO15A	17:18151603:rs865923:T_C	T/C	C	2440	0.826138	T	0.360041	-1.89819	0.0577892	0.152129	0.258296	0.796201	0.934461	1.76717	0.0773257	0.413668	-0.662828	0.507503	0.848845	-0.84009	0.40094	0.827289	1.15895	0.246592	0.805263	2.58865	0.0096925	0.33165	-0.253839	0.799641	0.98184	0.436608	0.662435	0.978086	0.528787	0.597002	0.980503	-0.0349322	0.972137	0.999989	-0.457025	0.647694	0.973877	2.54957	0.0108463	0.708588	-1.26678	0.205354
ENSG00000125207.7	PIWIL1	12:130337847:rs34990411:G_T	G/T	T	2206	0.6702	T	0.488894	6.45611	1.31747e-10	4.41158e-09	0.687674	0.491731	0.790189	-1.63934	0.101286	0.464209	1.81385	0.0698368	0.42369	0.171686	0.8637	0.969344	-0.663852	0.506855	0.893594	-0.519426	0.603516	0.942135	0.768366	0.442352	0.9395	-0.736716	0.461373	0.958113	0.761133	0.446659	0.967926	0.894776	0.371005	0.962712	-1.33723	0.181285	0.90153	0.00670957	0.994647	0.999176	1.03155	0.302398
ENSG00000143882.12	ATP6V1C2	2:10722062:rs12468286:G_A	G/A	A	2438	0.0485222	A	0.44032	3.81472	0.000139728	0.00114546	0.594364	0.552324	0.822188	2.1922	0.0284595	0.266373	2.59095	0.00962831	0.149868	-1.67891	0.0932988	0.534059	0.344119	0.730786	0.958176	-0.276949	0.781843	0.970659	2.18257	0.0291631	0.723502	-1.05826	0.29004	0.919953	0.0609105	0.951436	0.998046	-0.33896	0.734669	0.98901	-0.0383437	0.969417	0.997086	0.434031	0.664304	0.992	-0.762233	0.445995
ENSG00000141013.17	GAS8	16:90018731:rs76265950:A_C	A/C	C	2439	0.877102	C	0.0705207	-2.76073	0.00581045	0.0242024	2.55406	0.0107079	0.101641	1.52649	0.127017	0.511851	-8.29177	1.82169e-16	8.51226e-14	2.13556	0.0328146	0.374747	-0.72375	0.469289	0.887222	2.59144	0.00961453	0.33165	-0.472031	0.636947	0.968294	0.551359	0.581438	0.966923	-1.2295	0.219005	0.926816	1.4044	0.160328	0.940919	-1.4376	0.150676	0.899464	1.2005	0.23006	0.944501	0.0600782	0.952098
ENSG00000136881.11	BAAT	9:101358629:rs74489735:C_T	C/T	T	2440	0.547841	T	0.0928279	2.02804	0.0426647	0.121696	-1.125	0.2607	0.606788	1.19862	0.230791	0.633305	-0.241441	0.809234	0.953349	-0.0835189	0.933446	0.981268	0.248792	0.803542	0.971342	1.74137	0.0817445	0.654465	-0.393559	0.693941	0.973543	-0.713456	0.475632	0.960986	-0.428209	0.668537	0.983582	-0.75803	0.448506	0.966795	-0.604332	0.545679	0.961991	-0.38186	0.702599	0.992	1.49663	0.13462
ENSG00000168582.5	CRYGA	2:208165326:rs10191088:T_A	T/A	A	2439	0.0335335	T	0.324108	-4.87966	1.1314e-06	1.72309e-05	-0.629284	0.529223	0.808742	-0.88088	0.378469	0.75211	-0.630284	0.528568	0.857191	-0.134968	0.892649	0.974066	0.839132	0.401478	0.865421	-0.857461	0.391274	0.873464	0.666407	0.505214	0.945155	-0.952052	0.341165	0.935248	1.02848	0.303827	0.948099	-0.0379549	0.969727	0.999989	-0.3005	0.763821	0.984609	-0.525881	0.599019	0.988379	-0.818629	0.413078
ENSG00000102547.19	CAB39L	13:49376417:rs2407611:T_C	C/T	T	2438	0.745383	T	0.47621	-3.23383	0.00123774	0.00705713	-4.00155	6.48089e-05	0.00150392	-5.14194	2.93567e-07	2.12526e-05	-1.22172	0.22193	0.66396	-6.88186	7.48744e-12	1.72162e-09	-0.243563	0.80759	0.971527	0.215935	0.829057	0.978756	1.4257	0.154082	0.874509	-1.759	0.0787039	0.809161	0.314952	0.752825	0.991538	1.49785	0.134301	0.940919	-0.781824	0.434394	0.943948	1.73294	0.0832322	0.901609	-0.456789	0.647863
ENSG00000206503.13	HLA-A	6:29940334:rs9260052:C_T	C/T	T	2301	0.750263	T	0.110169	5.839	5.99601e-09	1.45375e-07	-1.62253	0.104827	0.395168	-1.8274	0.0677694	0.393271	2.08276	0.0373834	0.317656	-0.552072	0.580953	0.89678	1.37915	0.167982	0.747235	-0.705353	0.480662	0.899897	-1.74904	0.0804179	0.825395	-0.402651	0.687242	0.981883	1.88588	0.0594369	0.823529	-0.085055	0.932225	0.999202	-0.910993	0.362394	0.940572	0.735351	0.462201	0.980952	-2.58239	0.00987314
ENSG00000135951.15	TSGA10	2:99157239:rs2516830:T_G	G/T	T	2436	0.699398	T	0.381979	5.52559	3.63339e-08	7.59171e-07	0.376493	0.706583	0.898645	2.13332	0.032998	0.28458	1.0627	0.288025	0.723866	-1.42533	0.15419	0.629746	-1.50762	0.131781	0.713936	-0.20624	0.836621	0.980918	1.29685	0.194806	0.885808	-2.42663	0.0153118	0.670371	-1.04212	0.297461	0.946923	0.00286067	0.997718	0.999989	1.34087	0.180089	0.90153	-1.10187	0.270627	0.966893	0.269363	0.787673
ENSG00000136011.15	STAB2	12:103778741:rs11111765:G_C	G/C	C	2440	1	C	0.262295	-3.98137	7.05255e-05	0.000627164	-0.248879	0.803476	0.935735	-1.59642	0.110525	0.482462	-4.12085	3.90089e-05	0.00140214	0.773356	0.439387	0.842639	0.78953	0.429879	0.878229	0.436671	0.662389	0.953735	0.628877	0.529489	0.948949	0.340802	0.733282	0.984663	-1.01163	0.311818	0.948099	0.648816	0.516518	0.96828	1.99294	0.0463792	0.799409	-0.699075	0.484572	0.980952	0.837576	0.402351
ENSG00000128335.14	APOL2	22:36239710:rs5756111:G_A	G/A	A	2437	0.393278	A	0.387362	11.1958	2.08858e-28	5.11205e-26	0.710446	0.477496	0.780019	1.03136	0.302476	0.696095	1.52736	0.126802	0.537315	-0.397877	0.690756	0.930153	1.27174	0.203585	0.776089	-0.805756	0.420462	0.884351	1.5111	0.130892	0.873803	1.18301	0.236919	0.898772	-0.030257	0.975864	0.998046	-1.07152	0.284042	0.952469	0.546448	0.584808	0.967173	-0.986871	0.323804	0.975095	-0.795724	0.42627
ENSG00000105607.13	GCDH	19:12899706:rs8012:A_G	G/A	A	2436	0.436606	A	0.448892	3.09215	0.00200965	0.0104718	-0.00878936	0.992988	0.998147	-2.16623	0.0303908	0.271904	-0.30866	0.757606	0.934508	0.916887	0.359293	0.807153	-0.162803	0.870687	0.980744	0.654726	0.512706	0.909604	-0.684895	0.493476	0.944737	-0.95018	0.342115	0.936684	-1.43352	0.151839	0.896557	-1.14702	0.251486	0.946172	-0.920828	0.357232	0.940572	-1.65995	0.0970525	0.906371	0.0927022	0.926148
ENSG00000168491.10	CCDC110	4:185470744:rs66481949:C_T	C/T	T	2225	0.282237	T	0.180449	-4.86704	1.21244e-06	1.8169e-05	-0.246938	0.804979	0.936436	-0.829127	0.407122	0.774452	0.509311	0.610585	0.891751	-0.71631	0.473875	0.854189	0.786624	0.431586	0.878432	-0.913973	0.36083	0.857542	0.911204	0.362287	0.93094	-0.928093	0.35346	0.943388	-1.5094	0.131339	0.878687	-0.880032	0.378937	0.962712	0.692244	0.488856	0.956698	-1.6622	0.0966139	0.906371	0.70883	0.478504
ENSG00000163956.13	LRPAP1	4:3507532:rs2858029:C_T	C/T	T	2437	0.535889	T	0.354945	-8.23278	2.94759e-16	2.04738e-14	-0.0977774	0.922117	0.979346	-0.479642	0.631525	0.883719	-0.212579	0.831674	0.960422	-0.729117	0.466	0.85131	0.575094	0.565281	0.91454	-1.3366	0.181477	0.757769	0.961343	0.336475	0.929626	-1.19269	0.233109	0.898772	-0.690768	0.489777	0.967926	0.639064	0.522842	0.969417	0.176373	0.860016	0.992325	-0.0707439	0.943607	0.999176	0.0517169	0.958759
ENSG00000119673.14	ACOT2	14:73566890:rs11626972:A_G	A/G	G	2437	0.264428	G	0.428601	0.286147	0.77479	0.873791	-3.0205	0.00254988	0.0305866	-4.89637	1.04025e-06	6.40344e-05	-1.50717	0.131898	0.545523	-1.25426	0.209867	0.691223	-0.850258	0.395265	0.863276	0.279729	0.779709	0.970032	0.47415	0.635435	0.967799	-0.400706	0.688671	0.981883	-0.138726	0.889678	0.992903	0.975172	0.329572	0.959061	-0.159846	0.873016	0.994439	0.885462	0.375995	0.978084	-0.86479	0.387239
ENSG00000164002.11	EXO5	1:40552495:rs4660419:T_C	T/C	C	2275	0.626019	C	0.184615	-3.90551	9.67714e-05	0.000828318	-0.127463	0.898586	0.97175	-0.838102	0.402062	0.771102	1.03253	0.301936	0.732225	2.08865	0.0368501	0.383131	0.0918652	0.926813	0.988447	0.100907	0.919633	0.989176	0.519256	0.603633	0.963773	1.3874	0.165457	0.869133	0.96018	0.337067	0.955943	1.89003	0.0588812	0.878652	0.130391	0.896269	0.994686	-0.153499	0.878018	0.996934	1.27542	0.202292
ENSG00000174226.9	SNX31	8:100665465:rs1693568:G_A	G/A	A	2396	0.162641	A	0.464733	-0.360279	0.71867	0.838299	12.3097	8.28224e-34	6.08153e-31	-6.57896	5.80019e-11	9.17323e-09	8.67385	7.57324e-18	4.09752e-15	-0.133559	0.893763	0.974144	-0.4275	0.669053	0.943583	-1.38475	0.166257	0.752253	0.356689	0.721356	0.976276	14.0274	5.11545e-43	1.31467e-39	-1.47108	0.141401	0.889495	0.76227	0.445974	0.965837	-0.847747	0.396664	0.940572	-1.54221	0.123155	0.912649	-0.414992	0.678185
ENSG00000277399.4	GPR179	17:38343912:rs61706454:G_C	G/C	C	2309	0.497137	C	0.165006	7.43756	1.43864e-13	7.54554e-12	1.32623	0.184895	0.523614	0.568153	0.569986	0.857183	1.86256	0.0626513	0.408147	-0.671711	0.501835	0.864469	-0.258419	0.796107	0.970948	1.03908	0.298877	0.835727	0.0514741	0.958952	0.995521	0.79028	0.429446	0.954158	-1.31101	0.189987	0.919047	-0.457324	0.647481	0.981364	0.177304	0.859285	0.992325	-0.0566533	0.954826	0.999176	-0.508341	0.611263
ENSG00000137806.9	NDUFAF1	15:41454427:rs316614:A_G	G/A	A	2434	0.89094	G	0.331758	-7.26754	4.91e-13	2.35863e-11	-4.72963	2.37809e-06	8.85751e-05	-1.04206	0.297488	0.692209	-0.419613	0.674806	0.913196	1.65941	0.0971615	0.542248	1.37409	0.16954	0.748094	1.57383	0.115658	0.69941	0.25146	0.80148	0.981911	0.186043	0.852426	0.993443	-0.0389904	0.968901	0.998046	-0.435797	0.663022	0.983524	-0.593011	0.553229	0.962228	-1.07865	0.280851	0.968518	0.830704	0.406222
ENSG00000108556.10	CHRNE	17:4908320:rs7214776:T_C	T/C	C	2440	0.616904	C	0.0887295	-0.47536	0.634573	0.779287	1.6489	0.0992966	0.383748	3.87289	0.000110387	0.00312612	0.890126	0.373486	0.781486	0.0796271	0.93654	0.982512	0.320369	0.748716	0.963055	-0.291447	0.770735	0.9686	-0.221922	0.824393	0.983404	-0.283796	0.776591	0.989273	1.64304	0.100503	0.853619	-0.113875	0.909346	0.999202	0.465893	0.641334	0.973368	-0.750987	0.452733	0.980952	-0.291024	0.771058
ENSG00000254685.6	FPGT	1:74212920:rs488813:G_A	G/A	A	2416	0.713966	A	0.485306	2.30105	0.0214737	0.0720462	0.267693	0.788958	0.932347	-1.54607	0.122218	0.502771	-0.114243	0.909055	0.981833	-0.176367	0.86002	0.967973	0.663128	0.507312	0.893594	0.189322	0.849856	0.982925	0.275257	0.783142	0.978763	-0.169573	0.86536	0.995624	-0.136646	0.891321	0.993256	1.35391	0.175892	0.946155	0.372272	0.709723	0.980557	-0.512466	0.608373	0.988379	-1.94719	0.0516276
ENSG00000164048.14	ZNF589	3:48245275:rs11928691:C_T	C/T	T	2436	0.576478	T	0.320197	-2.68179	0.00737247	0.0291272	5.14899	2.82878e-07	1.36525e-05	-11.1805	2.46134e-28	4.21709e-25	-5.91239	3.84562e-09	5.56802e-07	3.10008	0.00195683	0.0602281	6.04227	1.75326e-09	2.73083e-07	2.47572	0.0133643	0.377877	0.21481	0.829934	0.98401	-0.852119	0.394232	0.946326	-0.90369	0.366249	0.955943	0.0463826	0.963009	0.999989	-0.759303	0.447745	0.948996	-1.966	0.0494125	0.850739	-1.40483	0.1602
ENSG00000005436.14	GCFC2	2:75666727:rs754657023:A_C	C/A	A	2313	0.781841	C	0.250324	4.70483	2.6909e-06	3.62074e-05	0.242828	0.808161	0.937474	-1.28665	0.198347	0.601052	-3.91174	9.42804e-05	0.00292811	2.22468	0.0261993	0.337169	-0.574544	0.565656	0.91454	-0.135555	0.892184	0.986593	-2.19619	0.0281772	0.715213	-1.18971	0.234281	0.898772	0.610501	0.54159	0.971658	-2.44643	0.0145022	0.779412	-2.0838	0.037288	0.782731	-1.203	0.229098	0.944501	-0.914083	0.360769
ENSG00000197978.9	GOLGA6L9	15:82214561:rs72749575:G_T	G/T	T	2432	0.629538	T	0.30037	4.45095	8.93537e-06	0.000104738	-1.52981	0.126195	0.431722	0.366329	0.714152	0.912761	-0.120155	0.90437	0.980068	-1.28935	0.1974	0.677538	-0.341518	0.732743	0.958956	0.0691429	0.944882	0.993154	0.0907736	0.92768	0.991763	3.17506	0.00151683	0.276582	-0.296616	0.766785	0.991538	0.637928	0.523581	0.969417	-0.278241	0.780851	0.987228	-0.650877	0.515188	0.980952	-0.257574	0.796758
ENSG00000184925.12	LCN12	9:136967937:rs60414152:T_C	T/C	C	2309	0.763892	C	0.294716	1.86109	0.062858	0.16199	-1.75684	0.0790787	0.345312	-1.09301	0.274502	0.671713	-0.595982	0.551246	0.866397	-0.871816	0.3834	0.82028	-0.803257	0.421909	0.874963	-2.59468	0.0095278	0.33165	0.847059	0.39705	0.93276	-2.35478	0.0186171	0.702369	-0.296475	0.766894	0.991538	0.307117	0.758782	0.98901	1.57589	0.115187	0.8786	-1.22599	0.220328	0.944501	-0.325071	0.745157
ENSG00000170430.10	MGMT	10:129467281:rs16906252:C_T	C/T	T	2438	0.285997	T	0.0609106	3.15666	0.00161541	0.00873101	-1.73527	0.0828205	0.350946	-1.76882	0.0770492	0.413654	1.99174	0.0465109	0.353648	-0.26024	0.794701	0.952873	-2.52963	0.0114808	0.327098	2.52559	0.0116134	0.361031	0.410201	0.681695	0.973086	-0.115247	0.908259	0.99689	1.56558	0.117578	0.863038	0.0616704	0.95083	0.999202	-2.42346	0.0154457	0.727297	0.138815	0.889608	0.996934	0.042029	0.966479
ENSG00000183476.12	SH2D7	15:78131254:rs11547207:A_C	A/C	C	2309	0.230788	C	0.257254	-3.31828	0.000919818	0.00553614	1.66117	0.096816	0.379294	1.08697	0.277162	0.674721	-0.390809	0.695975	0.920445	1.65572	0.0979148	0.543857	-0.259064	0.795609	0.970859	0.32973	0.741634	0.965581	-0.0417239	0.966722	0.996781	0.641634	0.521175	0.961671	-0.409021	0.682562	0.98522	0.735411	0.462164	0.968126	-1.02066	0.307523	0.925952	0.405533	0.685123	0.992	-0.587893	0.556662
ENSG00000111364.16	DDX55	12:123613219:rs11057306:A_G	A/G	G	2440	0.0774242	G	0.132377	4.40969	1.08015e-05	0.000122967	-1.51374	0.130222	0.437477	-1.70453	0.0884105	0.438005	1.99202	0.0464801	0.353648	-1.71491	0.0864897	0.520558	0.8643	0.387508	0.858493	-0.473548	0.635865	0.948879	0.832566	0.405171	0.932986	0.0703979	0.943883	0.997748	0.813881	0.415793	0.96355	-1.57421	0.115568	0.940755	0.951306	0.341544	0.933416	-0.044582	0.964444	0.999176	1.30957	0.190464
ENSG00000187080.9	OR2AK2	1:247937031:rs6701018:G_A	G/A	A	1237	0.0298999	G	0.466855	1.37646	0.168929	0.325998	-0.382146	0.702419	0.896841	-1.64409	0.100412	0.462059	-0.748147	0.454514	0.823869	-3.90667e-05	0.999969	0.999969	0.260925	0.794195	0.970689	-1.32107	0.186723	0.760647	-0.498096	0.618505	0.964636	-1.7347	0.0830443	0.816195	-0.917674	0.358969	0.955943	-1.36662	0.171995	0.944002	-1.2399	0.215249	0.910333	-0.115679	0.907925	0.998564	-0.219669	0.826165
ENSG00000084207.17	GSTP1	11:67575109:rs4930444:G_A	G/A	A	2435	0.0088943	A	0.421971	6.80207	1.29367e-11	5.31957e-10	-0.508428	0.6112	0.854914	0.204709	0.837817	0.953097	0.833456	0.40467	0.800407	-0.587181	0.557136	0.889965	0.0836031	0.933379	0.989847	-0.59084	0.554683	0.929277	-0.456815	0.647844	0.969935	1.90119	0.057395	0.788831	0.22086	0.82522	0.992011	-1.68623	0.0918792	0.919867	0.0443904	0.964597	0.997086	-0.647357	0.517462	0.980952	0.271367	0.786132
ENSG00000203734.11	ECT2L	6:138896126:rs1138990:C_T	T/C	C	2302	0.0676596	C	0.352302	-1.0015	0.31669	0.497641	2.90943	0.00365565	0.0424633	1.65015	0.0990496	0.458043	-5.29701	1.28925e-07	1.13277e-05	0.385458	0.699934	0.932761	-0.608606	0.542846	0.903943	0.966852	0.33372	0.845913	-0.399972	0.689214	0.973543	0.34118	0.733	0.984663	0.962117	0.336092	0.955943	0.128657	0.89764	0.999202	0.212935	0.831397	0.992325	-0.203223	0.838978	0.996934	-0.946125	0.344184
ENSG00000167311.14	ART5	11:3642192:rs3813888:A_G	A/G	G	2440	0.564882	G	0.43832	1.83934	0.0659869	0.167907	-1.34682	0.178164	0.513608	-2.6825	0.0073569	0.119477	0.0674316	0.946244	0.989629	-2.10407	0.0354743	0.380267	-0.437349	0.661897	0.942372	1.06758	0.285817	0.828128	-0.118432	0.905735	0.991362	3.21431	0.00132467	0.268729	0.521823	0.601841	0.981761	1.11332	0.265679	0.95237	2.00358	0.0452253	0.799409	0.141022	0.887864	0.996934	-0.494594	0.620931
ENSG00000264343.6	NOTCH2NLA	1:146037047:rs587755640:A_G	A/G	G	2226	0.274628	A	0.368374	-0.949508	0.342466	0.525377	0.141757	0.887285	0.96613	-0.223396	0.823248	0.949191	-0.614872	0.538702	0.860969	1.43056	0.152698	0.629328	0.45754	0.647327	0.939423	2.23056	0.0258095	0.488893	-0.713859	0.47539	0.940171	-0.623989	0.5327	0.962648	-1.98417	0.0473594	0.799067	-0.676808	0.498598	0.96828	-0.503199	0.614875	0.969435	1.08629	0.277469	0.968065	-1.25839	0.208382
ENSG00000105127.9	AKAP8	19:15406884:rs7253443:A_C	C/A	A	2439	0.589927	A	0.250513	-10.6525	6.25965e-26	1.28698e-23	-1.26733	0.20516	0.548411	6.35247	2.52034e-10	3.54919e-08	-2.38353	0.0172239	0.208512	-4.82644	1.47598e-06	9.48314e-05	6.03729	1.80711e-09	2.7727e-07	0.715254	0.474521	0.898861	0.910421	0.362691	0.93094	0.132253	0.894795	0.99689	2.41913	0.0156307	0.672316	-0.289716	0.772058	0.98901	1.29245	0.196325	0.909141	1.85418	0.0638348	0.889957	0.301233	0.763262
ENSG00000056558.11	TRAF1	9:120929191:rs1930786:C_G	G/C	C	2440	0.27247	C	0.330738	1.46369	0.143407	0.290947	-4.84053	1.37594e-06	5.54693e-05	1.00488	0.315055	0.707243	-2.14096	0.0323762	0.297168	0.678712	0.497385	0.86346	0.746268	0.455577	0.884895	-0.161555	0.87167	0.984752	1.11692	0.26414	0.902909	1.09184	0.275013	0.915011	-0.496334	0.619704	0.982067	-0.725422	0.468263	0.96828	-0.416026	0.677427	0.978734	-1.31808	0.187601	0.938843	1.11704	0.264089
ENSG00000129204.16	USP6	17:5250721:rs143649705:G_A	G/A	A	2436	0.288979	A	0.0611658	-2.78151	0.00545243	0.0230662	6.62505	4.25908e-11	4.37833e-09	-5.09563	3.74289e-07	2.58234e-05	0.00309646	0.99753	0.999581	12.9159	5.83985e-37	3.00168e-33	-0.835208	0.403682	0.867141	-1.35302	0.176176	0.754305	-1.36194	0.173342	0.879677	3.47958	0.000511041	0.145931	17.3503	1.14341e-63	2.93857e-60	-1.013	0.311159	0.953978	-0.919687	0.357827	0.940572	2.17376	0.0298192	0.821362	-0.897764	0.3694
ENSG00000198892.6	SHISA4	1:201889759:rs7539696:C_T	C/T	T	2440	0.485609	T	0.19918	-0.723245	0.469599	0.646037	-5.61845	2.14598e-08	1.321e-06	-2.16237	0.0306868	0.273362	0.27341	0.784561	0.945916	-1.61825	0.105739	0.558808	2.58989	0.00965776	0.302688	-1.68922	0.0913045	0.663884	-0.995265	0.319706	0.929559	-0.728874	0.466149	0.960713	0.182071	0.855542	0.992011	2.12782	0.033452	0.838664	-0.296178	0.767119	0.985286	-0.318828	0.749884	0.992906	0.97145	0.331421
ENSG00000132911.4	NMUR2	5:152377075:rs55689355:C_G	C/G	G	2435	0.301062	G	0.178645	2.81673	0.0048907	0.0212765	1.18671	0.23546	0.581472	-0.52477	0.599791	0.872398	0.765229	0.444209	0.820865	-0.433601	0.664617	0.923405	-1.68157	0.0927809	0.660986	0.59276	0.553397	0.928854	0.436666	0.662393	0.972632	0.214593	0.830103	0.992733	-0.367457	0.71331	0.987041	0.781716	0.434458	0.96456	-0.913498	0.361071	0.940572	-0.892505	0.372211	0.977665	-0.216342	0.828739
ENSG00000104518.11	GSDMD	8:143560684:rs11551202:G_A	G/A	A	2440	0.699968	A	0.196107	2.04193	0.0412664	0.119062	-1.8805	0.0601592	0.298617	2.07206	0.0383646	0.303995	-1.25655	0.209039	0.646485	-4.3619	1.34304e-05	0.000633321	0.955784	0.339276	0.847846	0.359228	0.719456	0.962023	-0.858969	0.390442	0.932228	-0.0534078	0.957411	0.997748	0.182474	0.855226	0.992011	-0.111299	0.911388	0.999202	-2.20235	0.027734	0.77145	0.675766	0.499253	0.980952	-0.392746	0.694542
ENSG00000101076.16	HNF4A	20:44423930:rs2273618:T_C	T/C	C	2439	0.0504199	T	0.390734	-2.99276	0.00279243	0.0136826	0.855759	0.392215	0.717305	1.82024	0.0688446	0.396261	0.248562	0.80372	0.951078	0.430192	0.667094	0.924658	0.576815	0.564118	0.914415	1.21521	0.224405	0.791298	1.00221	0.316342	0.925702	-1.61706	0.105994	0.82861	0.325688	0.744689	0.991247	-0.29727	0.766286	0.98901	0.238822	0.811264	0.991714	1.28751	0.19804	0.941993	1.5673	0.117175
ENSG00000065457.10	ADAT1	16:75538815:rs2641800:G_A	G/A	A	2439	0.708371	A	0.253998	-1.27349	0.202967	0.369096	-0.0871622	0.93055	0.981435	1.861	0.0628641	0.383527	-4.18595	2.94052e-05	0.00108346	0.451862	0.651409	0.920914	0.422331	0.67282	0.944246	1.37798	0.168335	0.754026	-0.118973	0.905307	0.991362	-0.171654	0.863724	0.995178	-0.333849	0.738522	0.990866	0.13199	0.895003	0.999202	-0.696798	0.485996	0.956698	-0.496421	0.619642	0.988379	-0.791302	0.428845
ENSG00000151348.14	EXT2	11:44116219:rs12807350:C_G	C/G	G	2439	0.351581	G	0.291513	8.50695	3.06991e-17	2.40906e-15	0.835261	0.403653	0.726364	-5.39601	7.47217e-08	6.29622e-06	-0.319073	0.749698	0.933409	2.13043	0.0332364	0.37664	0.520945	0.602452	0.926434	-1.33602	0.181669	0.757769	-1.9735	0.048552	0.780826	0.446732	0.655108	0.978086	-1.47893	0.139289	0.889039	-0.808205	0.419051	0.964045	-0.0648809	0.948274	0.997086	-0.297582	0.766048	0.9951	-0.402127	0.687626
ENSG00000006744.19	ELAC2	17:12992498:rs2523:C_T	C/T	T	2436	0.545668	C	0.375821	-4.21368	2.60401e-05	0.000266096	2.03895	0.0415629	0.242627	-0.0725615	0.942161	0.981927	0.986281	0.324093	0.750098	0.990499	0.322029	0.783013	-0.451166	0.65191	0.940075	0.460802	0.644983	0.951992	0.0641496	0.948856	0.994853	2.70873	0.00680143	0.49942	0.778239	0.436503	0.966325	0.106202	0.915431	0.999202	0.344278	0.730667	0.980944	0.0822073	0.934488	0.999176	-1.00965	0.312763
ENSG00000125409.13	TEKT3	17:15548270:rs2954742:G_A	G/A	A	2440	0.64746	A	0.330328	4.34125	1.47466e-05	0.000162813	1.19687	0.231474	0.576949	-1.04551	0.29589	0.690493	-0.608262	0.543071	0.864322	-0.247418	0.804606	0.955992	-1.16348	0.244751	0.804617	0.128432	0.897818	0.987122	-1.00711	0.313982	0.92346	-0.454173	0.649745	0.978086	1.34334	0.179285	0.919047	0.779725	0.435628	0.96473	-1.47623	0.140011	0.892968	-1.53373	0.125226	0.915861	-1.54509	0.122453
ENSG00000100413.17	POLR3H	22:41538957:rs28530678:G_C	G/C	C	2436	0.377586	C	0.201355	-6.18989	7.04468e-10	2.03425e-08	0.983318	0.325549	0.663621	-2.35489	0.0186075	0.212538	1.7945	0.0728582	0.428858	-0.181141	0.856272	0.966774	0.464717	0.642176	0.938501	-1.71779	0.0859616	0.657218	-0.313971	0.75357	0.977339	-0.795014	0.426683	0.954158	-0.0724513	0.942249	0.997823	-1.53122	0.125846	0.940919	-0.62269	0.533547	0.95838	-0.60631	0.544366	0.98245	1.50771	0.131758
ENSG00000151632.17	AKR1C2	10:4962103:rs72769971:C_T	C/T	T	2440	0.780784	T	0.124385	1.30959	0.190459	0.353734	4.14231	3.55547e-05	0.000906954	0.222788	0.823719	0.949271	-3.76573	0.000169992	0.00477465	4.21659	2.5708e-05	0.0011151	0.185415	0.852919	0.979809	0.715368	0.47445	0.898861	0.500236	0.616954	0.964636	0.0939802	0.925133	0.997748	-0.636014	0.524827	0.968704	2.41447	0.0158316	0.80482	0.361795	0.717536	0.980557	-1.03925	0.298793	0.973872	-0.581646	0.560859
ENSG00000092020.10	PPP2R3C	14:35121968:rs1056879:T_C	T/C	C	2435	0.0523357	C	0.357495	3.76068	0.000173451	0.00138037	-0.593411	0.552961	0.82252	-0.53681	0.591448	0.868911	-0.735051	0.462379	0.827373	-5.25265	1.62941e-07	1.40759e-05	-0.291827	0.770444	0.967388	-0.259063	0.795608	0.972978	0.946364	0.344057	0.929626	0.675563	0.499383	0.961671	1.39339	0.163629	0.90745	-0.729011	0.466066	0.96828	0.206505	0.836414	0.992325	1.02357	0.306138	0.975095	1.62154	0.105033
ENSG00000144182.17	LIPT1	2:99151601:rs11123765:T_C	C/T	T	2439	0.60073	T	0.366134	1.44502	0.14858	0.298788	0.159936	0.872945	0.961208	0.396519	0.691757	0.907338	-0.370925	0.710726	0.926303	-4.14047	3.58399e-05	0.00150998	-1.95929	0.0501923	0.572799	-0.393206	0.694202	0.957725	0.44773	0.654388	0.971848	-1.90618	0.0567449	0.787231	-2.11236	0.034757	0.79076	-0.226062	0.821173	0.993773	0.123601	0.901641	0.994686	2.18075	0.029297	0.821362	-0.522809	0.601155
ENSG00000138095.19	LRPPRC	2:43895934:rs6720846:A_T	A/T	T	2438	0.173307	T	0.390484	-3.05618	0.00226609	0.0115897	-0.521113	0.602336	0.85141	2.34681	0.0190149	0.215983	0.184643	0.853524	0.965498	-0.825302	0.409281	0.82921	1.59278	0.111338	0.682772	0.365877	0.714488	0.96087	0.518425	0.604209	0.963773	1.62228	0.104874	0.824999	1.80727	0.070843	0.836722	1.01331	0.311011	0.953978	0.774897	0.438476	0.945441	1.15779	0.247063	0.95436	1.6155	0.106332
ENSG00000171130.18	ATP6V0E2	7:149886060:rs10807975:G_C	C/G	G	2440	0.357545	G	0.361885	1.15956	0.246342	0.421013	-2.64567	0.00820541	0.0826976	0.312072	0.755012	0.926639	-1.70144	0.0889878	0.465418	-1.19414	0.232538	0.710523	-0.520479	0.602777	0.926655	-0.645597	0.518601	0.912412	-0.044862	0.964221	0.995827	1.57003	0.116537	0.83096	-1.09079	0.275475	0.945887	-1.34878	0.177532	0.946155	0.421044	0.67376	0.9787	0.205189	0.837442	0.996934	1.06366	0.287588
ENSG00000108823.16	SGCA	17:50166375:rs2412299:G_A	A/G	G	2439	0.826168	G	0.359779	-4.26802	2.04763e-05	0.000215672	1.14801	0.251079	0.598497	-0.942315	0.346125	0.727968	1.10611	0.268786	0.706743	0.298787	0.765128	0.9468	-1.637	0.101759	0.679273	-1.0323	0.302036	0.838045	-1.27143	0.203699	0.888804	1.15898	0.246578	0.904911	0.658484	0.510289	0.968704	0.867353	0.385834	0.962712	-0.676787	0.498605	0.956698	1.25808	0.208485	0.944501	-0.484938	0.627764
ENSG00000162843.17	WDR64	1:241690335:rs12037241:G_T	G/T	T	2365	0.796013	T	0.393023	-5.14983	2.82278e-07	4.86882e-06	-2.96293	0.00307774	0.0362419	4.36604	1.31978e-05	0.000515868	-2.32703	0.0200477	0.229499	-1.73749	0.0824316	0.509876	-1.57243	0.115984	0.693806	0.564758	0.572292	0.933137	0.534748	0.592875	0.963773	6.83802	1.01895e-11	3.74101e-09	2.39353	0.0167648	0.690603	-0.231619	0.816854	0.993065	0.437371	0.661883	0.97685	0.708061	0.478977	0.980952	-0.389241	0.697133
ENSG00000172167.8	MTBP	8:120470956:rs13248998:G_A	A/G	G	2439	0.890213	G	0.326773	-3.43019	0.000613195	0.00400486	0.454716	0.649354	0.873967	-2.51861	0.0118454	0.160859	-1.08478	0.278127	0.716397	1.47859	0.13938	0.612808	0.00822571	0.993438	0.997657	0.844638	0.398396	0.87878	-1.19029	0.234047	0.89069	0.0216735	0.98271	0.997853	-1.11697	0.264117	0.938146	1.60105	0.109495	0.934119	-0.337566	0.735719	0.982068	0.108231	0.913822	0.99902	-0.158712	0.873909
ENSG00000099866.15	MADCAM1	19:494446:rs7256171:C_T	C/T	T	2309	0.831705	T	0.428107	5.7893	8.03146e-09	1.8943e-07	-0.215364	0.829503	0.946009	0.937294	0.348706	0.730229	0.0826497	0.934137	0.988057	2.41311	0.0158947	0.26397	-0.248565	0.80372	0.971342	0.199459	0.841921	0.982355	-1.14005	0.254384	0.898341	-1.02963	0.303292	0.920602	1.09215	0.274884	0.945656	0.533842	0.593502	0.973136	-0.705328	0.480677	0.956698	0.431382	0.666231	0.992	-2.1341	0.0329399
ENSG00000185303.17	SFTPA2	10:79556699:rs17879335:C_A	C/A	A	2350	0.520616	A	0.341277	3.20822	0.00135358	0.00759542	-3.3138	0.000934363	0.0130506	1.32138	0.186503	0.588113	-0.196661	0.84411	0.963741	-1.64513	0.100077	0.548691	-0.157809	0.874621	0.98188	0.646059	0.518304	0.912129	1.70843	0.087689	0.839159	1.09492	0.273666	0.914243	0.644659	0.519211	0.968704	-1.06232	0.288199	0.952469	-0.886927	0.375209	0.940572	-0.236958	0.81271	0.996934	-0.942759	0.345901
ENSG00000147894.16	C9orf72	9:27565938:rs1031153:T_C	C/T	T	2429	0.758929	T	0.272334	-1.22981	0.218886	0.388023	-1.69889	0.0894682	0.362957	-2.50054	0.012466	0.165784	5.25299	1.62676e-07	1.39359e-05	0.264245	0.791613	0.952451	0.164952	0.868995	0.980744	-0.977054	0.32864	0.844467	2.19966	0.0279254	0.712341	1.311	0.189983	0.882224	-0.16619	0.868021	0.992119	-0.396316	0.691907	0.987102	-0.0309867	0.975283	0.997752	0.874959	0.381683	0.980028	2.29916	0.0215807
ENSG00000221882.3	OR3A2	17:3386296:rs2931819:C_G	C/G	G	2439	0.287197	G	0.448544	0.961133	0.336581	0.518931	0.0779401	0.937882	0.983556	2.19047	0.0285843	0.266891	1.57765	0.114776	0.518036	-0.21077	0.833084	0.960203	-1.2223	0.221714	0.784986	1.60145	0.109407	0.691683	-1.04301	0.297047	0.915913	-0.418625	0.675527	0.979787	-0.158157	0.874346	0.992903	2.0419	0.0412686	0.868863	0.0622697	0.950353	0.997086	1.08989	0.275869	0.966893	0.64989	0.515824
ENSG00000197958.13	RPL12	9:127464630:rs2243608:T_C	T/C	C	2432	0.966626	T	0.412007	-3.53346	0.000417821	0.00290413	2.13385	0.032955	0.2111	-0.385043	0.70024	0.910838	1.81924	0.0689977	0.422602	1.44781	0.1478	0.622952	-0.412035	0.68035	0.947717	0.781587	0.434533	0.888556	1.29399	0.195791	0.885808	0.458772	0.646439	0.978086	0.169369	0.865521	0.992119	-1.73911	0.082142	0.917639	0.783845	0.433207	0.943322	1.74241	0.0815631	0.899644	1.06441	0.287247
ENSG00000198547.9	C20orf203	20:32661173:rs7268795:C_T	C/T	T	2436	0.635961	T	0.260057	-4.06094	5.04214e-05	0.00047207	1.14981	0.250334	0.597777	5.9318	3.42313e-09	3.99884e-07	-9.73697	5.26063e-22	4.85824e-19	0.646455	0.518045	0.873034	-1.14792	0.251114	0.809133	-2.0106	0.0444777	0.577681	-0.761689	0.44632	0.9395	-1.72968	0.0838143	0.816693	-0.0333604	0.97339	0.998046	1.37692	0.168665	0.94162	-0.0110455	0.991188	0.998075	-0.17504	0.861063	0.996934	0.383806	0.701156
ENSG00000163933.10	RFT1	3:53097814:rs2115782:G_A	G/A	A	2436	0.455594	G	0.425287	6.46082	1.25366e-10	4.22545e-09	1.53933	0.123854	0.427972	0.340727	0.733338	0.91913	-0.585472	0.558284	0.869374	0.260188	0.794741	0.952873	-1.01406	0.310655	0.835786	1.56358	0.118046	0.703854	0.246118	0.805612	0.982158	0.907229	0.364376	0.945301	-1.4561	0.145495	0.892192	-0.763731	0.445101	0.965837	-1.91009	0.0562396	0.814916	1.36787	0.17148	0.933875	-0.54763	0.583996
ENSG00000136872.20	ALDOB	9:101420658:rs491979:T_C	T/C	C	2433	0.193276	C	0.407727	4.95531	7.719e-07	1.22079e-05	-1.84945	0.064514	0.309951	-1.92173	0.0547561	0.358988	0.477705	0.632903	0.901391	0.317645	0.750781	0.945397	0.79448	0.426994	0.877667	-0.469063	0.639067	0.94967	-0.318369	0.750233	0.977339	-2.08436	0.0372314	0.744627	1.58722	0.112593	0.861999	0.785511	0.432231	0.96456	-0.189859	0.849436	0.992325	-0.694806	0.487244	0.980952	-0.121618	0.903212
ENSG00000101190.13	TCFL5	20:62859854:rs4809429:G_A	G/A	A	2435	0.255332	A	0.267351	-0.371691	0.710156	0.832239	2.31546	0.0206706	0.158654	-1.30747	0.191176	0.593294	-0.67314	0.500922	0.844391	1.18529	0.236019	0.716349	1.54609	0.122213	0.698865	0.628925	0.529458	0.916743	1.9447	0.0519268	0.780826	-2.02122	0.0433661	0.769966	-0.787758	0.430915	0.965818	-0.0807531	0.935645	0.999202	0.107642	0.914288	0.995383	-0.702002	0.482745	0.980952	1.1421	0.253525
ENSG00000158234.12	FAIM	3:138616085:rs1672928:C_A	C/A	A	2438	0.131503	C	0.460213	-5.64873	1.80447e-08	3.95522e-07	0.0526005	0.958055	0.989433	2.03929	0.0415285	0.313978	-2.20218	0.0277462	0.27552	-0.346994	0.728626	0.93998	0.642144	0.52084	0.900174	1.5069	0.131967	0.71922	-0.953792	0.340284	0.929626	-1.03819	0.299286	0.920602	1.15325	0.248919	0.933776	1.51591	0.129672	0.940919	0.870055	0.384356	0.940572	0.717582	0.473084	0.980952	1.68748	0.09164
ENSG00000177990.12	DPY19L2	12:63687389:rs147075873:C_T	C/T	T	2438	0.0154084	T	0.373462	-3.97811	7.14947e-05	0.000631957	1.76173	0.0782397	0.342549	-0.590173	0.555129	0.852826	-0.817817	0.413541	0.804239	-1.20094	0.229892	0.708395	-0.607151	0.543808	0.904263	2.50505	0.0123081	0.367072	0.0109784	0.991241	0.999734	1.01054	0.312336	0.923361	-0.0727922	0.941978	0.997823	-1.20334	0.228963	0.946172	0.590479	0.554924	0.962267	-1.87889	0.0603791	0.885445	-1.21327	0.225144
ENSG00000111850.11	SMIM8	6:87332131:rs445434:A_G	A/G	G	2434	0.417721	G	0.493632	8.7311	4.60028e-18	3.90834e-16	1.86454	0.0623666	0.303564	0.332142	0.739811	0.921402	0.675928	0.499151	0.843404	1.79439	0.0728752	0.489063	0.663008	0.507389	0.893594	0.877321	0.380399	0.865918	0.427702	0.668906	0.973086	1.02588	0.305052	0.920602	-0.248583	0.803704	0.992011	-1.02804	0.304035	0.953978	0.426223	0.669983	0.978461	-0.887031	0.37515	0.978084	2.42114	0.0155449
ENSG00000122696.14	SLC25A51	9:37878971:rs55889614:G_A	G/A	A	2440	0.0692985	A	0.15082	2.31299	0.0208062	0.0704505	2.20945	0.0272359	0.187406	1.24124	0.214638	0.613593	0.456766	0.64788	0.903161	2.34676	0.0190169	0.290668	0.918354	0.358524	0.852958	-3.09578	0.00198528	0.146825	3.36516	0.000776843	0.241998	-0.252923	0.800349	0.992733	-0.678979	0.497216	0.967926	0.0574276	0.954209	0.999202	-1.0903	0.275688	0.920707	0.787325	0.431168	0.980952	0.749512	0.453621
ENSG00000106018.14	VIPR2	7:159146091:rs35535169:A_G	A/G	G	2437	0.423088	G	0.349815	-4.39312	1.1652e-05	0.00013163	-2.27198	0.0231748	0.170148	-1.02852	0.303807	0.696818	-0.324572	0.745533	0.93245	-1.85932	0.063102	0.468676	-1.29542	0.195298	0.770103	1.0304	0.302926	0.838697	-0.872526	0.383008	0.93203	-0.925235	0.354935	0.943549	0.3168	0.751423	0.991538	0.297932	0.765781	0.98901	-1.11268	0.265954	0.917278	-1.83559	0.0665397	0.891013	0.282216	0.777802
ENSG00000219435.6	CATSPERZ	11:64281440:rs477895:T_C	T/C	C	2440	0.0978893	C	0.151639	4.21889	2.54489e-05	0.00026096	-0.0673714	0.946292	0.986107	1.40411	0.160415	0.556194	0.639877	0.522313	0.854724	-1.13325	0.257221	0.731834	0.57837	0.563068	0.914415	0.0992838	0.920921	0.989176	-0.000578004	0.999539	0.999811	-1.96115	0.0499749	0.778802	-0.843888	0.398815	0.95889	0.122931	0.902172	0.999202	1.37445	0.169428	0.90153	-0.886379	0.375501	0.978084	0.0735527	0.941372
ENSG00000263956.6	NBPF11	1:148259142:rs61810033:A_T	A/T	T	2439	0.525975	T	0.150267	4.61013	4.23213e-06	5.41123e-05	0.0912747	0.927282	0.980302	0.875297	0.381499	0.754553	3.2054	0.00136622	0.0316323	0.226474	0.820852	0.957931	0.405047	0.685479	0.949223	-0.100613	0.919866	0.989176	2.6321	0.00853946	0.52474	0.323583	0.746281	0.985838	0.321753	0.747668	0.991538	0.852239	0.394165	0.963884	-0.0929259	0.92597	0.997086	1.97776	0.0480682	0.841808	0.846851	0.397161
ENSG00000123545.6	NDUFAF4	6:96799992:rs392242:G_A	G/A	A	2440	0.364544	A	0.128074	-1.33356	0.182474	0.343728	1.55806	0.119349	0.420749	-0.491692	0.622981	0.880877	1.3572	0.174845	0.604372	-0.523261	0.60084	0.904151	-1.49421	0.135251	0.717081	0.662532	0.507693	0.909565	-1.24368	0.213736	0.889645	1.31141	0.189842	0.882224	-0.608782	0.542726	0.971867	-0.346934	0.728671	0.98901	0.76389	0.445007	0.948166	1.17854	0.238695	0.951747	0.404596	0.68581
ENSG00000100106.22	TRIOBP	22:37742372:rs4396807:G_C	G/C	C	2432	0.649635	C	0.335732	3.4098	0.000660723	0.00425046	-1.7714	0.0766198	0.338338	-0.160024	0.872876	0.965643	-0.200314	0.841252	0.963144	-0.744675	0.45654	0.849377	0.738406	0.460339	0.884895	1.6437	0.100367	0.68031	1.22798	0.219573	0.889645	2.0715	0.0384179	0.757179	-1.3081	0.190964	0.919047	1.2894	0.197381	0.946172	0.423834	0.671724	0.9787	-1.14685	0.251558	0.955659	1.54412	0.122689
ENSG00000074410.14	CA12	15:63390151:rs1004024:C_G	C/G	G	2440	0.831603	G	0.0504098	-2.95592	0.00314728	0.0150371	3.24548	0.00118843	0.0158663	0.100469	0.91998	0.976802	0.263728	0.792012	0.947391	3.8025	0.000146762	0.00527523	-0.155642	0.876328	0.98188	-0.366419	0.714084	0.960584	0.744355	0.456734	0.9395	0.96815	0.333066	0.930063	0.189239	0.849921	0.992011	0.162796	0.870692	0.997949	-1.09341	0.274321	0.920707	0.766569	0.443412	0.980952	0.477102	0.633332
ENSG00000177465.4	ACOT4	14:73592128:rs3742819:C_T	C/T	T	2436	0.311798	T	0.359811	-8.2927	1.80885e-16	1.29132e-14	1.51966	0.128726	0.435441	-1.135	0.256487	0.654455	0.264884	0.791122	0.947268	-1.35088	0.176861	0.657076	-0.552393	0.58073	0.917923	-1.92752	0.0540307	0.601121	-0.0101446	0.991907	0.999734	1.09783	0.272387	0.914243	-0.44055	0.659578	0.983582	0.959606	0.337349	0.959061	1.51951	0.128765	0.892968	-0.394993	0.692883	0.992	0.167582	0.866926
ENSG00000188295.14	ZNF669	1:247104366:rs2270616:G_T	T/G	G	2439	0.558007	T	0.410209	4.17052	3.14548e-05	0.000314242	-2.31217	0.0208515	0.15937	-0.584297	0.559074	0.854031	-1.05002	0.293811	0.727037	-0.178278	0.858519	0.96734	1.08587	0.277642	0.825421	-2.43063	0.0151446	0.398174	-0.235005	0.814224	0.983404	-0.331966	0.739943	0.985838	-1.24901	0.21178	0.924521	0.870032	0.384369	0.962712	0.291215	0.770912	0.985286	-1.93889	0.0526305	0.862286	-2.05227	0.0402501
ENSG00000148814.18	LRRC27	10:132330501:rs7085852:T_C	T/C	C	2437	0.213139	C	0.178293	-5.79238	7.83525e-09	1.86019e-07	0.536359	0.59176	0.844432	-2.22642	0.0260774	0.254583	-2.49598	0.0126267	0.174936	0.414773	0.678344	0.928254	0.656992	0.511248	0.895185	-0.995697	0.319496	0.84128	-0.350876	0.725712	0.976276	-0.215613	0.829307	0.992733	-1.28488	0.198958	0.920014	0.622966	0.533365	0.96964	1.51333	0.130325	0.892968	1.18289	0.236968	0.951201	1.90226	0.057255
ENSG00000196666.5	FAM180B	11:47600860:rs11039308:G_A	G/A	A	2438	0.706329	A	0.409762	-5.17594	2.45309e-07	4.29604e-06	-3.52349	0.000433744	0.00703295	0.97177	0.331261	0.719039	-0.757145	0.449036	0.823127	-1.70406	0.0884969	0.525113	0.424594	0.671171	0.944246	1.53684	0.124463	0.712746	1.90182	0.0573121	0.787987	0.476507	0.633756	0.978086	0.625752	0.531536	0.969334	-0.0309407	0.975319	0.999989	-0.260369	0.794602	0.988479	-0.544049	0.586457	0.988379	-0.332183	0.73978
ENSG00000167077.13	MEI1	22:41678038:rs949438:A_C	C/A	A	2426	1	A	0.19188	-2.29634	0.0217412	0.0727065	0.0696782	0.944456	0.985086	3.46861	0.000532285	0.0118183	-0.625238	0.531874	0.858746	-0.857433	0.391291	0.822759	2.24223	0.0250364	0.458778	-1.04437	0.296419	0.835181	1.68144	0.0928068	0.858587	0.00603696	0.995183	0.998875	0.599183	0.549107	0.973521	1.17907	0.238486	0.946172	-0.748463	0.454253	0.951839	1.05817	0.290083	0.969777	-0.0817606	0.934844
ENSG00000173210.19	ABLIM3	5:149221680:rs13171669:A_G	A/G	G	2440	0.29268	G	0.401639	-1.18801	0.234947	0.407844	-5.89759	4.20041e-09	3.0196e-07	-4.27869	1.95261e-05	0.000727278	-1.69508	0.0901883	0.467988	-7.08889	1.76353e-12	4.77081e-10	6.57728	5.84367e-11	1.39705e-08	0.932361	0.351242	0.851866	0.743813	0.457062	0.9395	0.0573871	0.954242	0.997748	0.713876	0.475372	0.967926	-0.884247	0.37665	0.962712	-0.170954	0.864274	0.992325	1.23183	0.218131	0.944501	0.447554	0.654515
ENSG00000119913.6	TECTB	10:112235579:rs12358126:G_A	G/A	A	2439	1	A	0.0656007	-3.21623	0.00131587	0.00742843	2.08885	0.0368247	0.225735	1.72066	0.0854391	0.431604	-0.0188391	0.984971	0.996674	1.35124	0.176745	0.656885	-0.308088	0.758042	0.964346	-0.0842788	0.932842	0.990245	0.78868	0.430376	0.937887	0.135511	0.892219	0.99689	-0.691395	0.489383	0.967926	-0.537235	0.591154	0.97313	-1.12373	0.261237	0.917278	-0.0949139	0.924391	0.999176	1.37749	0.168487
ENSG00000178226.11	PRSS36	16:31144137:rs55667375:C_T	C/T	T	2438	0.509608	T	0.275636	-3.20321	0.00137662	0.00771207	1.28163	0.200093	0.543689	1.09001	0.275816	0.673374	1.31448	0.188809	0.623142	-0.234213	0.814839	0.957931	-1.05259	0.292633	0.82933	1.41361	0.157604	0.743596	0.32239	0.747185	0.97719	1.39942	0.161813	0.86585	0.506085	0.612843	0.982067	-0.438568	0.661014	0.983524	-0.423959	0.671633	0.9787	-0.00823731	0.993429	0.999176	0.374475	0.708084
ENSG00000183793.14	NPIPA5	16:15036083:rs3198697:C_T	C/T	T	2227	0.600596	T	0.414234	0.308617	0.757642	0.862807	-0.00695347	0.994453	0.998336	0.705193	0.480764	0.815822	1.70425	0.0884736	0.465358	-0.980017	0.327184	0.786392	0.126883	0.899044	0.985297	-0.972825	0.330746	0.84474	0.618251	0.536474	0.948949	-2.71205	0.00673828	0.49942	-0.645888	0.518419	0.968704	0.310435	0.756259	0.98901	0.868666	0.385123	0.940572	0.473535	0.635878	0.990609	0.113612	0.909556
ENSG00000106066.15	CPVL	7:29153130:rs12700939:A_G	A/G	G	2439	0.342411	G	0.375974	3.78443	0.000157781	0.00127315	-1.84794	0.0647323	0.310495	-4.41196	1.06897e-05	0.000425931	-4.06547	4.94555e-05	0.00171758	-2.67048	0.00762458	0.169289	-0.4758	0.634259	0.93803	1.2571	0.20884	0.779608	-0.811669	0.417061	0.936807	0.34714	0.728516	0.984663	0.132875	0.894303	0.993909	-0.596076	0.55118	0.96964	-0.362224	0.717216	0.980557	-1.49568	0.134866	0.922463	0.262595	0.792885
ENSG00000111077.17	TNS2	12:53045355:rs12368925:T_A	T/A	A	2436	0.572675	T	0.3711	-3.16331	0.00157909	0.0085814	3.35903	0.00079421	0.0115734	-0.388583	0.697619	0.909691	0.776606	0.437467	0.817677	-1.04547	0.295909	0.76238	-1.04932	0.294136	0.82933	-0.380033	0.703954	0.958195	1.01067	0.312276	0.922558	-0.562242	0.574003	0.966871	0.016147	0.987118	0.998353	0.346681	0.728861	0.98901	0.418221	0.675823	0.978734	-0.937742	0.34847	0.976261	2.0538	0.0401017
ENSG00000128928.10	IVD	15:40361837:rs7165012:A_G	A/G	G	2439	0.714285	A	0.466585	-2.88613	0.00393446	0.0179283	-1.61053	0.107411	0.399488	2.286	0.0223401	0.234822	2.63904	0.00836704	0.137621	0.543171	0.587062	0.899683	-1.34373	0.179159	0.758579	-1.72443	0.0847569	0.65571	-1.34136	0.179927	0.881055	-0.468606	0.639393	0.978086	1.93121	0.0535734	0.811539	-0.542742	0.587357	0.97313	0.155611	0.876352	0.994686	-0.316439	0.751697	0.992906	-0.438299	0.661208
ENSG00000014257.16	ACPP	3:132325207:rs61793790:G_C	G/C	C	2440	0.0307027	C	0.0506148	-2.9639	0.00306715	0.0147476	1.28051	0.200489	0.543951	0.728936	0.466111	0.808312	-1.90646	0.0567081	0.390652	0.934506	0.350136	0.801647	-2.99086	0.00280986	0.150444	0.621752	0.534163	0.919424	0.00364251	0.997094	0.999734	0.293859	0.76889	0.989273	-1.913	0.0558657	0.816926	-0.483314	0.628917	0.978763	0.549338	0.582824	0.967173	-0.436136	0.662777	0.992	-0.00136074	0.998914
ENSG00000176927.15	EFCAB5	17:29934004:rs9905638:G_C	G/C	C	2437	0.27398	C	0.497948	2.90402	0.00371724	0.0171347	-1.49229	0.135752	0.445999	-0.0909491	0.92754	0.97828	3.14657	0.00167197	0.0379424	-0.868952	0.384959	0.821886	0.0992308	0.920963	0.987674	-0.453212	0.650437	0.952031	0.0854459	0.931914	0.99315	-0.662592	0.507655	0.961671	1.07268	0.28352	0.945931	-2.36871	0.017928	0.80482	0.138022	0.890234	0.994686	0.773156	0.439505	0.980952	0.485431	0.627415
ENSG00000124299.15	PEPD	19:33387133:rs3556:A_G	A/G	G	2438	0.335243	G	0.253281	-5.73162	1.11766e-08	2.56463e-07	-0.916	0.359758	0.693867	-0.425684	0.670376	0.897856	1.05953	0.289466	0.72415	-1.61533	0.106369	0.559656	-0.349344	0.726861	0.956638	1.15063	0.249998	0.81013	0.241195	0.809424	0.982158	-0.859467	0.390168	0.946326	0.965122	0.33458	0.955943	1.01571	0.309871	0.953978	0.914886	0.360342	0.940572	1.27064	0.203979	0.943813	0.942726	0.345915
ENSG00000100577.19	GSTZ1	14:77324529:rs8016187:T_A	T/A	A	2439	0.659659	A	0.292333	-2.8086	0.0050154	0.0217088	0.637234	0.524032	0.806581	0.361263	0.717934	0.913995	-2.52494	0.0116348	0.167218	2.38431	0.0171871	0.27478	1.78766	0.0739551	0.617093	0.684761	0.49356	0.90403	-1.12617	0.260205	0.902266	0.0161689	0.987101	0.998661	0.281382	0.778441	0.991538	-1.21969	0.2227	0.946172	-1.86082	0.0628901	0.821459	0.706528	0.479928	0.980952	-0.277301	0.781572
ENSG00000186716.21	BCR	22:23315687:rs392389:A_G	G/A	A	2435	0.139903	G	0.370431	-2.52296	0.0117005	0.0427782	-0.137978	0.890269	0.966754	0.36425	0.715703	0.912946	-1.45704	0.145236	0.567133	-3.22764	0.00126476	0.0407352	-1.94393	0.0520192	0.575963	-7.43333	1.45895e-13	4.28515e-11	-1.24378	0.2137	0.889645	2.16015	0.0308589	0.728791	-2.68804	0.00723628	0.590566	-0.196354	0.84435	0.994817	0.0874181	0.930346	0.997086	-0.426988	0.669426	0.992	0.303906	0.761226
ENSG00000161640.15	SIGLEC11	19:49955674:rs8103552:C_A	C/A	A	2437	0.428108	A	0.233484	-3.22885	0.00125942	0.00716483	3.0755	0.00212485	0.0260041	1.69402	0.0903903	0.441012	-2.05126	0.0403485	0.329454	0.942743	0.345906	0.799186	1.25943	0.207995	0.776089	-0.011401	0.990904	0.998673	-0.892826	0.372039	0.931421	0.0245176	0.980442	0.997748	0.858084	0.390931	0.95889	-0.578684	0.562856	0.96964	1.69722	0.0897829	0.849655	0.116431	0.907321	0.998564	1.16936	0.242373
ENSG00000223510.6	CDRT15	17:14042870:rs6502327:T_C	C/T	T	2439	0.114147	T	0.419024	-0.274161	0.783984	0.879843	-1.08152	0.279572	0.624775	-0.991354	0.321611	0.710892	0.651109	0.515037	0.850536	0.565705	0.571647	0.893308	0.391263	0.695637	0.949399	0.379591	0.704282	0.958195	-0.87683	0.380665	0.93203	0.773486	0.43931	0.954158	-0.520005	0.603107	0.982067	0.91866	0.358364	0.961179	1.5629	0.118207	0.884244	0.209074	0.834408	0.996934	-0.0670428	0.946553
ENSG00000154079.6	SDHAF4	6:70587559:rs7739098:A_G	A/G	G	2431	0.862999	G	0.377417	2.75471	0.00591822	0.0245518	-1.27348	0.202968	0.54721	0.527977	0.597564	0.871477	0.876275	0.380967	0.786788	0.508469	0.611171	0.906812	0.337144	0.736038	0.95936	1.33127	0.183227	0.75785	1.037	0.299839	0.915913	-2.53433	0.0113286	0.612143	0.710561	0.477424	0.967926	0.780449	0.435203	0.96473	-1.13317	0.257256	0.917278	-1.32209	0.186263	0.938843	0.54725	0.584257
ENSG00000072858.10	SIDT1	3:113602352:rs3773688:G_A	G/A	A	2439	0.856884	A	0.214432	-4.27371	1.99646e-05	0.000211148	1.2716	0.203636	0.547564	0.99113	0.321721	0.710892	-6.65671	3.44806e-11	8.05592e-09	1.47393	0.140628	0.614057	-4.23289	2.39259e-05	0.00175685	1.0531	0.2924	0.833151	-1.99232	0.0464472	0.780826	0.639831	0.522343	0.961671	-0.597387	0.550305	0.973521	0.41895	0.67529	0.983524	-0.0895627	0.928642	0.997086	1.66098	0.0968468	0.906371	-0.385926	0.699586
ENSG00000173699.16	SPATA3	2:231009411:rs34131272:C_T	C/T	T	2440	0.749846	T	0.332992	2.01109	0.0444261	0.125317	-1.94525	0.05186	0.276085	0.63848	0.523221	0.837806	0.0337598	0.973071	0.994557	-0.230392	0.817807	0.957931	-1.16732	0.243195	0.803842	-1.34603	0.178418	0.756702	1.14519	0.252242	0.896215	-0.12745	0.898595	0.99689	1.06403	0.287422	0.945931	-0.848443	0.396275	0.963884	0.0362101	0.971118	0.997086	-0.114282	0.909023	0.99862	0.128244	0.897966
ENSG00000156711.17	MAPK13	6:36147711:rs10447375:C_T	C/T	T	2440	0.580926	T	0.280123	-5.70235	1.32451e-08	2.97942e-07	0.613891	0.539345	0.815602	3.06061	0.00223297	0.0444124	0.983288	0.325563	0.75155	-1.35728	0.174817	0.655555	1.67063	0.0949224	0.666987	3.99012	6.79887e-05	0.00705983	0.865715	0.386732	0.932228	0.458658	0.646521	0.978086	-0.821709	0.411323	0.961105	-0.180476	0.856794	0.99538	-0.684376	0.493803	0.956698	1.01333	0.311004	0.975095	1.36911	0.171092
ENSG00000159063.13	ALG8	11:78074911:rs11237379:T_C	T/C	C	2439	0.902526	C	0.45449	-6.70035	2.57405e-11	9.98996e-10	-0.318557	0.75009	0.91619	-0.825012	0.409445	0.775299	-0.142633	0.886592	0.975621	0.709981	0.477784	0.856897	-0.121523	0.903287	0.98546	-0.564263	0.572627	0.933137	-0.525032	0.599609	0.963773	0.842476	0.399604	0.946326	-1.43866	0.150375	0.894907	0.289602	0.772145	0.98901	-0.95467	0.339839	0.933416	0.967049	0.333615	0.975095	0.404363	0.685981
ENSG00000184022.4	OR2T10	1:248681796:rs2000390:C_T	T/C	C	2439	0.929349	C	0.131611	4.14522	3.51094e-05	0.000346377	0.0486858	0.961174	0.989868	1.42911	0.153101	0.545394	0.862142	0.388694	0.790929	0.185398	0.852932	0.965336	1.22989	0.218857	0.783103	-9.68219	8.81577e-22	8.61834e-19	1.1586	0.246731	0.893509	-2.91182	0.00362598	0.409616	-0.0967378	0.922943	0.996732	1.42882	0.153184	0.940919	1.09461	0.273798	0.920707	0.452485	0.65096	0.992	-0.758675	0.448121
ENSG00000187905.10	LRRC74B	22:21047544:rs73164869:C_T	C/T	T	2440	0.0143296	T	0.0717213	-2.11493	0.0345373	0.103935	0.899556	0.368445	0.701516	-2.00866	0.0446837	0.32583	-1.48641	0.137301	0.553623	0.559742	0.575707	0.894067	1.59329	0.111226	0.682772	-1.00568	0.314672	0.84128	0.404912	0.685578	0.973086	-0.235473	0.813861	0.992733	0.954623	0.339863	0.955943	-0.0826965	0.9341	0.999202	-0.152852	0.878528	0.994686	-1.20384	0.22877	0.944501	1.28367	0.199379
ENSG00000184949.16	FAM227A	22:38708315:rs5757253:C_T	C/T	T	2440	0.161496	T	0.317623	-2.59588	0.00949151	0.035846	0.314755	0.752975	0.917	0.899174	0.368649	0.744527	1.11245	0.266055	0.705309	-0.38248	0.702139	0.9334	0.555474	0.578622	0.917852	1.24029	0.214986	0.782492	0.117044	0.906835	0.991362	-0.191439	0.848198	0.993443	0.224116	0.822686	0.992011	0.721655	0.470576	0.96828	0.901686	0.367313	0.940572	1.58571	0.112935	0.912649	-0.147793	0.882518
ENSG00000198721.12	ECI2	6:4118817:rs659025:C_T	C/T	T	2440	0.773874	T	0.303074	3.13733	0.00172529	0.00920395	-0.216795	0.828387	0.945773	1.97087	0.0488519	0.342097	-0.254381	0.799223	0.949157	-0.481624	0.630116	0.913882	-0.141402	0.887564	0.983966	-1.81636	0.0694377	0.637767	1.48444	0.137822	0.873803	-0.462226	0.643961	0.978086	-0.795255	0.426543	0.965818	0.594404	0.552297	0.96964	-0.691517	0.489306	0.956698	2.41546	0.0157885	0.74183	0.279891	0.779585
ENSG00000243566.6	UPK3B	7:76541388:rs3901999:A_C	A/C	C	1197	0.469921	A	0.398496	-1.92816	0.0540718	0.144868	-0.436322	0.662682	0.880357	6.03148	2.16392e-09	2.58664e-07	-7.54677	8.82425e-14	3.12804e-11	-0.31667	0.751549	0.945397	0.560406	0.575308	0.916641	-2.72186	0.00658599	0.285671	-2.07853	0.037874	0.764923	-0.124641	0.900829	0.99689	2.04208	0.041363	0.799067	0.0223951	0.982137	0.999989	0.92829	0.353445	0.940326	-1.02886	0.303756	0.975095	-1.99477	0.0462947
ENSG00000186204.15	CYP4F12	19:15638333:rs58918924:T_C	C/T	T	2433	0.565712	T	0.445746	3.45356	0.000562711	0.0037417	-5.04748	4.80858e-07	2.20094e-05	-0.282479	0.7776	0.932784	2.48096	0.01317	0.179321	1.0971	0.272704	0.745483	-1.09801	0.27231	0.825229	-1.02509	0.305425	0.839495	-1.39834	0.162139	0.877888	-0.707525	0.479308	0.961671	-0.814238	0.415588	0.96355	2.78997	0.00531245	0.770449	-1.53824	0.124121	0.892968	1.47941	0.139161	0.924617	-0.550918	0.58174
ENSG00000173535.14	TNFRSF10C	8:23084604:rs72607400:C_T	C/T	T	2438	0.892995	T	0.184578	-3.05185	0.00229896	0.0117112	0.107163	0.914669	0.977204	-0.612392	0.540335	0.847908	0.324173	0.745835	0.93245	4.15846	3.31499e-05	0.00141992	-1.50395	0.132724	0.714998	0.134594	0.892944	0.986945	-0.911944	0.361889	0.93094	-1.08956	0.276014	0.915011	-1.35345	0.176036	0.916872	0.785003	0.432528	0.96456	-1.77806	0.0755192	0.834313	-1.03455	0.30098	0.974715	-0.407294	0.683828
ENSG00000138376.11	BARD1	2:214809366:rs35933323:T_G	T/G	G	2439	0.632035	T	0.303608	-3.85456	0.000118938	0.000991636	0.906094	0.364975	0.698556	0.72267	0.469952	0.810629	-0.534037	0.593365	0.885311	2.05672	0.0398199	0.394197	-0.852063	0.394263	0.862861	0.766897	0.443217	0.891638	0.88991	0.373602	0.931421	-0.959557	0.337374	0.930811	-0.777444	0.436973	0.966474	0.533717	0.593586	0.973136	-0.115909	0.907735	0.995288	-1.0481	0.294696	0.971665	1.4176	0.156435
ENSG00000123297.19	TSFM	12:57781418:rs11172335:T_C	C/T	T	2436	0.962741	T	0.317529	6.26713	4.33655e-10	1.30019e-08	0.819652	0.412495	0.731238	-1.93191	0.0534872	0.35513	-0.994087	0.320279	0.748289	0.458574	0.646581	0.918962	0.0166274	0.986735	0.996147	0.388814	0.697448	0.957725	-2.08978	0.0367409	0.762024	-0.324818	0.745347	0.985838	-1.05092	0.293397	0.945931	2.34013	0.0193574	0.80482	0.75596	0.449747	0.950187	-0.335777	0.737068	0.992	0.180676	0.856637
ENSG00000162623.16	TYW3	1:74782438:rs1409785:G_A	A/G	G	2420	1	G	0.379545	-4.55647	5.46096e-06	6.77186e-05	-0.790078	0.42956	0.745295	0.260813	0.794259	0.937999	-1.75767	0.0789301	0.443661	-0.147487	0.88276	0.972556	0.354618	0.722906	0.955325	0.551213	0.581539	0.936256	-0.492174	0.622641	0.965277	-0.844856	0.398275	0.946326	0.752128	0.452048	0.967926	1.41272	0.157868	0.940919	0.655461	0.512234	0.956698	-0.288539	0.772959	0.995431	-0.206921	0.836089
ENSG00000167555.14	ZNF528	19:52414373:rs162123:A_G	G/A	A	2436	0.86504	A	0.233169	4.41047	1.07637e-05	0.000122886	1.00169	0.316592	0.658012	-1.7754	0.0759576	0.412654	-1.4049	0.160179	0.585233	-0.779145	0.43597	0.842301	0.86519	0.38702	0.858493	1.01759	0.308974	0.840442	0.00125278	0.999001	0.999811	-0.0279724	0.977686	0.997748	-0.152077	0.879139	0.992903	1.6259	0.1041	0.925585	-1.50891	0.131452	0.892968	-0.62014	0.535224	0.981317	0.22809	0.819596
ENSG00000204653.10	ASPDH	19:50514578:rs889131:G_A	A/G	G	2439	0.24496	G	0.320008	-0.594066	0.552523	0.716983	2.13974	0.0324753	0.208784	-0.437663	0.661669	0.894877	0.539792	0.58939	0.883441	0.942984	0.345782	0.799155	1.02029	0.307691	0.833322	-0.813875	0.415796	0.883088	0.856812	0.391633	0.932374	2.39042	0.0169046	0.678826	1.14453	0.252517	0.933776	1.59754	0.110275	0.935951	0.0143937	0.988517	0.998075	0.334548	0.737995	0.992	1.47457	0.140459
ENSG00000162753.13	SLC9C2	1:173611164:rs61828917:C_T	C/T	T	2439	0.476253	T	0.130996	-2.70778	0.00682075	0.0274432	1.12608	0.260241	0.606788	-2.62446	0.00873298	0.134595	-1.13711	0.255604	0.69521	0.424276	0.671402	0.926525	-0.743761	0.457093	0.884895	1.67918	0.0932456	0.664621	-1.58146	0.113903	0.872533	-0.230047	0.818075	0.992733	-2.01268	0.0442585	0.799067	-0.202064	0.839884	0.993773	0.682933	0.494714	0.956698	-1.29551	0.195266	0.941993	-0.253848	0.799634
ENSG00000188997.8	KCTD21	11:78145131:rs579711:C_T	C/T	T	2438	0.71056	T	0.162838	4.80261	1.66116e-06	2.37506e-05	-0.332597	0.739467	0.911955	1.47562	0.140176	0.53115	1.2371	0.216171	0.65805	1.36256	0.173149	0.654909	-1.42178	0.155218	0.73532	0.648206	0.516913	0.911313	-0.119468	0.904915	0.991362	-1.37422	0.169498	0.871308	-1.22214	0.221772	0.926816	-0.228888	0.818975	0.993773	0.673537	0.500669	0.956698	-1.17098	0.241721	0.953106	0.0675585	0.946143
ENSG00000221995.5	TIAF1	17:29085787:rs7209661:T_G	G/T	T	2440	0.368381	G	0.342008	-4.07781	4.69211e-05	0.000444152	2.42282	0.0154733	0.132224	-0.903267	0.366474	0.743067	-0.205421	0.83726	0.9622	-0.21036	0.833404	0.960203	0.150154	0.880655	0.982541	-0.121455	0.903341	0.988251	0.556454	0.577952	0.960722	1.3709	0.170532	0.871308	0.441758	0.658704	0.983582	-0.171151	0.864119	0.996996	-1.80835	0.0706751	0.834313	0.28941	0.772292	0.995431	0.993176	0.320723
ENSG00000262165.2	AC233723.1	17:4801383:rs11654690:G_A	G/A	A	2439	0.236946	A	0.0844608	4.2531	2.18791e-05	0.000229508	-3.5697	0.0003643	0.00608995	0.137586	0.890579	0.967922	-0.089198	0.928932	0.986926	-1.57208	0.116062	0.578436	-2.01785	0.0437164	0.557574	-0.946967	0.34375	0.851095	-1.79323	0.0730595	0.819961	-1.22689	0.219981	0.893015	2.2345	0.0255408	0.754481	-2.16009	0.0308627	0.838664	-0.70988	0.477846	0.956698	0.3516	0.725168	0.992	0.503889	0.614385
ENSG00000165055.15	METTL2B	7:128501969:rs12539729:A_T	A/T	T	2430	0.761214	A	0.371605	4.46264	8.46524e-06	9.99016e-05	0.395456	0.692541	0.891744	0.838383	0.401898	0.771092	0.0730231	0.941794	0.989629	0.352028	0.724848	0.939276	1.10847	0.267767	0.822904	-0.142403	0.886773	0.985397	0.446551	0.655239	0.971848	-1.45833	0.144879	0.850576	-0.732345	0.464029	0.967926	-1.32242	0.186152	0.946155	0.245249	0.806285	0.991697	-1.44373	0.148945	0.931091	1.54139	0.123352
ENSG00000250673.2	REELD1	4:146190089:rs3756081:C_G	C/G	G	2438	0.307915	G	0.3226	-0.761654	0.44634	0.625546	-0.843113	0.399248	0.722631	-3.96177	7.65365e-05	0.00228739	-1.40291	0.160771	0.585902	1.53087	0.125932	0.593626	0.648247	0.516886	0.898516	2.76166	0.00579403	0.272623	-1.01785	0.308848	0.92219	1.65683	0.0976826	0.8193	-0.555191	0.578815	0.976891	0.680514	0.496244	0.96828	-0.0929356	0.925962	0.997086	-0.218973	0.82669	0.996934	-0.751693	0.452309
ENSG00000204138.13	PHACTR4	1:28366281:rs9662045:C_T	C/T	T	2435	0.129015	T	0.30924	5.10921	3.48653e-07	5.89499e-06	-1.37572	0.169034	0.498042	1.61656	0.106103	0.475543	-1.7649	0.0777065	0.440365	1.29072	0.196922	0.677108	0.462897	0.64348	0.938501	0.960861	0.336718	0.847358	-0.958928	0.33769	0.929626	0.463656	0.642936	0.978086	0.940593	0.347007	0.955943	-0.666536	0.505132	0.96828	-0.189983	0.849339	0.992325	-1.17815	0.23885	0.951747	-0.548461	0.583426
ENSG00000125551.19	PLGLB2	2:86899127:rs6724300:G_T	G/T	T	2440	0.372738	T	0.482992	-2.18386	0.0290676	0.0912411	1.2649	0.206026	0.548692	0.614558	0.538904	0.847452	-1.0509	0.293407	0.727037	1.08788	0.276755	0.747675	-0.436193	0.662736	0.942372	0.789568	0.429857	0.888346	-0.654555	0.512816	0.945155	2.4625	0.0138659	0.656874	0.47777	0.632857	0.982067	-0.378886	0.704805	0.98901	-0.243051	0.807986	0.991714	1.27286	0.203189	0.943813	-2.03156	0.0423066
ENSG00000137699.17	TRIM29	11:120147167:rs582071:G_A	G/A	A	2440	0.14018	A	0.116803	-1.11263	0.265976	0.44236	0.509881	0.610181	0.854879	-1.30947	0.190499	0.592981	0.998144	0.318309	0.746961	4.21441	2.59558e-05	0.00112112	0.404846	0.685627	0.949245	-1.61299	0.106876	0.691356	-0.709491	0.478088	0.94062	-0.0329073	0.973751	0.997748	1.03482	0.300855	0.948099	0.0665826	0.946919	0.999202	-0.116125	0.907563	0.995279	0.119143	0.905172	0.998312	-0.529786	0.596308
ENSG00000272047.2	GTF2H5	6:158185583:rs9459620:C_A	C/A	A	2436	0.515594	A	0.282225	4.5376	5.96649e-06	7.29317e-05	-0.566028	0.571427	0.832639	-1.46718	0.142456	0.531753	-0.023402	0.981332	0.996047	-0.433011	0.665045	0.923405	-1.70378	0.0885503	0.655775	-2.88107	0.00399799	0.228396	-0.653889	0.513245	0.945155	1.53416	0.125119	0.839349	-0.660291	0.50913	0.968704	0.94842	0.34301	0.959061	-0.381675	0.702736	0.980557	0.68811	0.491449	0.980952	-0.43285	0.665162
ENSG00000127952.17	STYXL1	7:76008521:rs79180770:G_A	G/A	A	2436	1	A	0.0915435	-5.19508	2.21621e-07	3.91454e-06	-1.61665	0.106084	0.396706	-0.228717	0.819108	0.947606	1.80084	0.0718521	0.426982	-1.40779	0.15932	0.636527	0.422483	0.67271	0.944246	0.0675984	0.946111	0.993154	1.44453	0.148718	0.873803	-2.49024	0.0128319	0.633263	1.66726	0.0955913	0.853619	0.376197	0.706803	0.98901	1.87965	0.060275	0.821459	0.187742	0.851094	0.996934	0.23668	0.812925
ENSG00000166788.10	SAAL1	11:18104401:rs78251200:T_C	T/C	C	2439	0.570199	C	0.232062	3.69207	0.000227323	0.00172209	-1.09006	0.275793	0.619841	-2.13788	0.0326261	0.283897	0.913091	0.361285	0.774804	0.189873	0.849425	0.963806	-0.587559	0.556883	0.91067	2.62956	0.00860338	0.318256	0.298501	0.765346	0.977416	0.641425	0.521307	0.961671	-0.19204	0.847727	0.992011	0.282747	0.777395	0.989355	2.53166	0.0114148	0.698476	1.35781	0.174649	0.933875	1.349	0.177463
ENSG00000166923.12	GREM1	15:32670441:rs8041254:T_C	T/C	C	2440	0.931606	T	0.381148	-0.572896	0.566768	0.727842	4.23784	2.34075e-05	0.000631572	-0.706667	0.479842	0.815334	-0.553854	0.57973	0.879649	-1.14522	0.25223	0.727689	-0.164638	0.869242	0.980744	-1.23463	0.217088	0.783811	1.73321	0.0831853	0.827857	-1.48085	0.138777	0.845712	-1.31513	0.18859	0.919047	1.60324	0.109012	0.934119	0.305292	0.76017	0.983209	0.991731	0.321427	0.975095	1.4562	0.145467
ENSG00000157851.17	DPYSL5	2:26851625:rs13418647:G_A	G/A	A	2438	0.798925	A	0.39233	-1.38684	0.165618	0.322027	-10.9803	2.06688e-27	1.01179e-24	-5.71563	1.22645e-08	1.29978e-06	-0.346281	0.729161	0.927876	0.485172	0.627598	0.912482	0.974699	0.329806	0.845368	-0.426673	0.669655	0.95502	0.688778	0.491029	0.94464	-0.646169	0.518231	0.961671	0.868705	0.385094	0.958367	-0.462189	0.643987	0.981364	-0.115374	0.908158	0.995288	-0.136898	0.891123	0.996934	1.21553	0.22428
ENSG00000188818.12	ZDHHC11	5:761633:rs6865411:G_A	A/G	G	2419	0.198205	G	0.22406	3.08527	0.00205675	0.0106839	-3.30767	0.000954536	0.0132068	1.57996	0.114247	0.489386	-1.35556	0.175367	0.605154	1.5828	0.113598	0.574431	0.144688	0.884969	0.983574	-0.427749	0.668872	0.954948	-0.881016	0.378397	0.93184	-1.14683	0.251567	0.907684	-1.98229	0.0475602	0.799067	-1.12755	0.259621	0.948036	0.485053	0.627683	0.970792	-0.191429	0.848206	0.996934	-0.121527	0.903284
ENSG00000006607.14	FARP2	2:241437825:rs6706691:T_C	C/T	T	2434	0.111158	T	0.198644	7.01225	3.02742e-12	1.3357e-10	0.482904	0.629208	0.864855	2.97475	0.00296117	0.0568988	1.26702	0.205269	0.641951	0.72123	0.470837	0.852449	-0.763698	0.445122	0.884415	-0.901098	0.367626	0.858368	0.105184	0.916238	0.991646	1.10178	0.270668	0.914243	-1.01227	0.31151	0.948099	-1.00527	0.314868	0.953978	-1.31478	0.188706	0.901654	-0.83018	0.406519	0.980952	0.508642	0.611049
ENSG00000004534.15	RBM6	3:50002761:rs4688756:T_A	T/A	A	2439	0.516998	A	0.49795	2.41074	0.0159937	0.0564225	-3.28381	0.00103863	0.0141418	-0.616536	0.537598	0.847452	4.90674	9.87181e-07	6.42706e-05	-0.503196	0.614873	0.908166	0.312289	0.754848	0.964162	1.58612	0.112842	0.696029	2.79993	0.00515169	0.517794	-0.835015	0.403791	0.947703	0.1573	0.875021	0.992903	-0.0106774	0.991482	0.999989	0.257493	0.79682	0.988479	-0.00391531	0.996876	0.999374	-0.0558849	0.955438
ENSG00000165621.8	OXGR1	13:96994329:rs9556649:A_C	C/A	A	2438	0.363802	A	0.430681	-1.2871	0.198182	0.363221	1.84741	0.0648093	0.310495	0.8995	0.368475	0.744482	-0.0600087	0.952154	0.991167	1.00379	0.315581	0.777367	-1.31749	0.187799	0.764544	-0.653023	0.513803	0.909604	-0.254459	0.799162	0.98184	-2.56959	0.0102411	0.588146	1.18304	0.23691	0.933776	-0.198949	0.84232	0.994721	-0.725217	0.468389	0.955462	-0.820213	0.412175	0.980952	-0.311981	0.755081
ENSG00000177201.2	OR2T12	1:247965627:rs6664332:G_A	G/A	A	2439	0.0616953	A	0.333333	-3.39439	0.000698823	0.00442631	0.21854	0.827027	0.945571	0.786488	0.431658	0.790425	0.62484	0.532135	0.858746	-0.831195	0.405945	0.828749	0.093012	0.925902	0.98829	1.38669	0.165663	0.750648	-0.161099	0.872029	0.986164	-1.60996	0.107536	0.829916	-0.703834	0.481603	0.967926	0.212703	0.831576	0.993773	-0.502611	0.615283	0.969435	0.34846	0.727525	0.992	-0.00190705	0.998479
ENSG00000262152.7	LINC00514	16:3004010:rs2524316:C_G	G/C	C	2365	0.536457	C	0.368922	3.28718	0.0010268	0.00605246	-0.937891	0.348396	0.685331	0.757815	0.448637	0.799338	1.70099	0.0890763	0.465418	-0.702191	0.482629	0.857889	-2.36368	0.0181749	0.40705	-1.57374	0.115681	0.69941	-0.533488	0.593746	0.963773	0.438714	0.660909	0.978086	-0.907559	0.364204	0.955943	-2.28468	0.0224198	0.81191	-0.954468	0.339945	0.933416	-0.94325	0.345649	0.975636	-0.133088	0.894135
ENSG00000113273.17	ARSB	5:78840350:rs35839419:T_C	T/C	C	2438	0.741313	C	0.432322	6.12934	1.02635e-09	2.86709e-08	-0.817686	0.413616	0.732473	1.13216	0.25768	0.655332	1.44392	0.148889	0.571113	1.03168	0.302324	0.76721	2.6935	0.00711904	0.275127	1.07771	0.281268	0.826126	0.3612	0.717982	0.976276	0.331753	0.740104	0.985838	1.58213	0.11375	0.861999	-1.21856	0.223129	0.946172	1.73643	0.0826147	0.84522	0.25557	0.798304	0.996934	-0.526871	0.598331
ENSG00000203499.11	IQANK1	8:143740421:rs13252381:C_T	C/T	T	2226	0.796285	C	0.439353	1.20313	0.229053	0.400862	-1.34012	0.180345	0.516363	0.0938707	0.92522	0.978173	-0.147998	0.882358	0.974456	-2.17493	0.0297405	0.35636	1.16468	0.244274	0.804497	-1.85702	0.0634406	0.620992	-0.0487081	0.961156	0.995767	0.183285	0.854591	0.993443	1.63269	0.102676	0.85498	-0.122117	0.902817	0.999202	-0.285463	0.775316	0.985286	0.284402	0.776129	0.995459	-0.590602	0.554847
ENSG00000114529.12	C3orf52	3:112011640:rs3749309:T_C	C/T	T	2440	0.367374	T	0.444057	-2.49358	0.012712	0.0460137	4.17431	3.09388e-05	0.000803849	1.44665	0.148123	0.537642	-4.94092	8.303e-07	5.65264e-05	2.12499	0.0336877	0.376773	0.99737	0.318684	0.841995	0.343538	0.731224	0.963434	0.0756295	0.93972	0.993712	0.477662	0.632934	0.978086	0.560396	0.575261	0.976891	-1.95252	0.0509904	0.874007	-0.611021	0.541243	0.961521	0.348891	0.727201	0.992	-0.338842	0.734758
ENSG00000187815.10	ZFP69	1:40488253:rs4660411:G_A	G/A	A	2439	0.379826	A	0.323698	1.96893	0.0490744	0.135179	-0.450744	0.652214	0.875925	-1.10534	0.26912	0.666479	0.45419	0.649732	0.904127	-1.0358	0.300399	0.766247	-1.81147	0.0701919	0.607896	1.10254	0.270334	0.824049	-0.676653	0.498691	0.945155	-0.440127	0.659884	0.978086	0.157264	0.87505	0.992903	0.632014	0.527437	0.969436	2.4815	0.0131501	0.726644	1.07904	0.280675	0.968518	-0.634498	0.525816
ENSG00000113272.14	THG1L	5:157729871:rs56117345:G_A	G/A	A	2437	0.878002	A	0.156545	-1.82556	0.0680397	0.171855	-0.871115	0.383778	0.710597	0.658159	0.510498	0.829793	-2.01998	0.0434944	0.341576	0.215156	0.829664	0.959794	-0.435668	0.663116	0.942372	-0.741758	0.458306	0.893198	0.786514	0.431643	0.937887	-1.18932	0.234429	0.898772	0.340843	0.733251	0.990524	-1.3514	0.176692	0.946155	0.828796	0.407301	0.940572	-0.112739	0.910247	0.998733	0.570133	0.56864
ENSG00000183889.12	AC138969.1	16:16259309:rs2856553:T_C	T/C	C	2432	0.0976515	C	0.198602	1.15593	0.247823	0.422856	-0.561595	0.574444	0.833834	-2.19869	0.0279936	0.264742	-0.716076	0.474013	0.833029	0.0191518	0.984722	0.995177	-1.00733	0.313877	0.8394	-1.67888	0.0933047	0.664621	-0.202304	0.839697	0.98401	-0.816135	0.414503	0.951309	-0.294623	0.768307	0.991538	1.18577	0.235829	0.946172	-1.84805	0.0647165	0.821459	-1.34357	0.179215	0.933875	0.245778	0.805875
ENSG00000189045.14	ANKDD1B	5:75670537:rs6887314:G_T	G/T	T	2438	0.0515227	T	0.168991	0.771337	0.440582	0.620861	-2.17253	0.0299119	0.197656	-0.444434	0.656768	0.892866	2.7698	0.00565162	0.105061	-0.644759	0.519144	0.873528	-2.16776	0.0302737	0.495824	-0.936435	0.349142	0.851866	0.870572	0.384074	0.932228	0.663385	0.507147	0.961671	-0.77962	0.43569	0.966325	0.674001	0.500375	0.96828	0.753954	0.45095	0.950647	0.918091	0.358662	0.976261	-0.598444	0.549599
ENSG00000082684.16	SEMA5B	3:122913049:rs2276782:A_T	T/A	A	2437	0.330666	A	0.177267	-2.57814	0.00999174	0.0373373	1.76811	0.0771683	0.339448	0.801747	0.422778	0.783991	-5.58143	2.64993e-08	2.86751e-06	0.211953	0.832162	0.960203	0.141343	0.887611	0.983966	-1.31145	0.189829	0.762283	-1.2387	0.215575	0.889645	0.579713	0.562162	0.966421	-3.26374	0.00111474	0.35811	-1.23789	0.215876	0.946172	0.727697	0.466869	0.955462	0.705713	0.480434	0.980952	-0.0700411	0.944167
ENSG00000162746.14	FCRLB	1:161726992:rs11585450:G_C	G/C	C	2437	0.685258	G	0.490152	-3.31919	0.000916086	0.00551691	-0.663836	0.506858	0.797529	2.1749	0.0297337	0.269626	-0.0475135	0.962108	0.993008	1.27609	0.202045	0.683058	-0.8769	0.380628	0.856997	0.327934	0.742989	0.965581	-0.0956129	0.923836	0.991646	-1.8987	0.0577217	0.788831	2.37417	0.0176659	0.698482	0.270901	0.78649	0.991515	2.45054	0.0143342	0.727297	-1.64049	0.101032	0.907172	-0.564231	0.572649
ENSG00000166750.10	SLFN5	17:35236982:rs12940950:C_A	C/A	A	2433	0.220728	A	0.399712	0.875111	0.3816	0.564682	6.66438	3.2774e-11	3.43792e-09	2.04253	0.0412068	0.31295	0.365902	0.71447	0.926319	0.0927955	0.926074	0.979061	-2.08204	0.0374436	0.539501	-0.293181	0.769409	0.9686	-0.859436	0.390185	0.932228	-0.542056	0.587829	0.9691	-0.707299	0.479448	0.967926	-0.305498	0.760013	0.98901	0.319267	0.749552	0.982495	0.758195	0.448408	0.980952	-0.197711	0.843288
ENSG00000180902.18	D2HGDH	2:241758583:rs4425108:C_G	C/G	G	2435	0.0502772	C	0.460986	2.75999	0.00582362	0.0242376	-0.160178	0.872754	0.961208	-4.73764	2.28671e-06	0.000118724	-0.160462	0.872531	0.971001	-0.300146	0.764091	0.9468	1.04384	0.296665	0.829468	0.181362	0.856099	0.983318	-0.997172	0.31878	0.928381	-0.48101	0.630553	0.978086	-0.913138	0.36126	0.955943	-0.73411	0.462952	0.96828	-1.08839	0.276532	0.920707	0.530593	0.595749	0.988379	1.72865	0.083999
ENSG00000146070.17	PLA2G7	6:46735073:rs6935460:A_G	G/A	A	2437	0.107823	G	0.396594	3.40941	0.000661637	0.00425368	0.101341	0.919288	0.979304	0.881214	0.378289	0.752093	-0.146088	0.883864	0.974693	-1.08711	0.277098	0.74782	0.363714	0.716103	0.953735	-2.38551	0.0171313	0.411472	0.85359	0.393416	0.932653	0.261996	0.793347	0.992482	-0.816369	0.414369	0.963186	-1.5077	0.131761	0.940919	1.35592	0.175252	0.90153	-0.78074	0.435031	0.980952	0.93493	0.349917
ENSG00000189129.14	PLAC9	10:80150522:rs7071579:A_G	A/G	G	2437	0.934617	G	0.444604	3.33346	0.000870593	0.00531139	-3.31285	0.000937009	0.0130533	1.65543	0.0979658	0.455696	-1.13189	0.25779	0.698098	-1.54302	0.122955	0.590082	-0.711676	0.476734	0.889528	0.480264	0.631083	0.94843	2.17849	0.0294652	0.723502	0.567654	0.570322	0.966871	0.579699	0.562171	0.97492	-0.79274	0.428007	0.96456	-1.6658	0.0958816	0.861498	1.4804	0.138895	0.924617	-1.23296	0.217708
ENSG00000115085.13	ZAP70	2:97654421:rs1375436:T_C	T/C	C	2365	0.32233	T	0.27019	0.40162	0.688	0.816702	-3.7408	0.000187809	0.00359488	0.902994	0.366621	0.743159	1.54215	0.123173	0.532801	-0.813507	0.416009	0.831546	-0.433436	0.664738	0.942864	0.374071	0.708386	0.958734	-0.866505	0.386301	0.932228	-0.0296847	0.976321	0.997748	-1.11565	0.264687	0.93827	1.393	0.163753	0.940919	-0.134866	0.892729	0.994686	0.608048	0.543214	0.98245	0.154237	0.877436
ENSG00000164334.15	FAM170A	5:119546366:rs80001599:T_C	T/C	C	2439	0.791355	C	0.132226	-1.13156	0.257929	0.434389	1.94352	0.0520679	0.276762	0.21628	0.828787	0.95063	0.837912	0.402162	0.798267	1.20835	0.22703	0.704845	-0.5979	0.549962	0.907763	0.795181	0.426586	0.887382	-0.443322	0.657572	0.972149	0.516019	0.605888	0.97306	1.05264	0.292612	0.945931	-0.0373964	0.970172	0.999989	0.212166	0.831996	0.992325	-0.347476	0.728264	0.992	-0.322015	0.747469
ENSG00000042429.12	MED17	11:93811009:rs11603339:C_T	C/T	T	2434	0.747697	T	0.253081	-5.53862	3.37661e-08	7.08398e-07	-2.3623	0.0182401	0.146148	6.1528	8.87648e-10	1.14063e-07	0.757843	0.448618	0.82312	0.668937	0.5036	0.864579	-0.708423	0.478751	0.889681	-1.14158	0.253743	0.813402	2.5068	0.0122479	0.567281	0.0481735	0.961582	0.997748	1.5177	0.12922	0.878687	1.26133	0.20731	0.946172	-1.04982	0.293907	0.923151	-0.469337	0.638871	0.991299	-0.700905	0.483429
ENSG00000123901.9	GPR83	11:94193894:rs10765657:G_T	G/T	T	2435	0.771446	T	0.423614	-2.79564	0.00522034	0.0223791	2.43682	0.0148885	0.128428	0.192494	0.847371	0.956296	-2.48693	0.0129517	0.177053	-0.444579	0.656664	0.922578	0.902276	0.367	0.85386	-1.1309	0.258208	0.816924	1.58385	0.113357	0.872533	0.0828667	0.933964	0.997748	0.683591	0.494299	0.967926	-0.363151	0.716524	0.98901	-0.501713	0.615915	0.969435	-0.299615	0.764497	0.994978	-0.833649	0.40456
ENSG00000164989.17	CCDC171	9:15638473:rs10810416:T_C	T/C	C	2431	1	C	0.496915	2.66893	0.00765991	0.0301009	-0.700916	0.483422	0.784217	2.13478	0.032879	0.284532	-0.756266	0.449563	0.823167	-0.620399	0.535053	0.88242	-0.855825	0.392179	0.861085	1.33216	0.182934	0.75785	0.0262643	0.979048	0.997508	-2.28888	0.0221722	0.704619	0.376983	0.706219	0.986975	-0.681443	0.495656	0.96828	0.636215	0.524696	0.958015	-0.0750489	0.940182	0.999176	-0.86528	0.386971
ENSG00000085117.12	CD82	11:44615283:rs2303865:G_A	G/A	A	2440	0.873539	A	0.14959	-1.01481	0.310296	0.490519	3.01003	0.00263906	0.0315093	0.911376	0.362188	0.740511	-0.247708	0.804381	0.951234	-2.95892	0.00311699	0.0875482	0.251437	0.801498	0.971342	-0.283268	0.776995	0.969829	0.807365	0.419535	0.93738	1.42899	0.153135	0.856196	-0.325255	0.745016	0.991247	0.333564	0.738737	0.98901	1.87238	0.0612742	0.821459	1.48893	0.136634	0.922463	-1.11939	0.263085
ENSG00000134014.17	ELP3	8:28092491:rs28507502:G_A	G/A	A	2440	0.4352	A	0.328279	-3.6092	0.000313331	0.00227958	0.139056	0.889417	0.966663	1.45717	0.145198	0.534541	-0.124139	0.901216	0.979437	1.84247	0.0655281	0.474053	-1.38474	0.166258	0.746085	-0.9135	0.36107	0.857542	-0.775593	0.438065	0.938324	-0.345304	0.729895	0.984663	0.11584	0.907789	0.995144	-1.45479	0.145856	0.940919	-0.379113	0.704637	0.980557	-0.00734483	0.99414	0.999176	-0.178213	0.858571
ENSG00000173678.14	SPDYE2B	7:102718470:rs12537647:T_C	C/T	T	2435	0.102912	T	0.337782	-2.14986	0.0316649	0.0974595	0.281525	0.778331	0.927995	-0.397166	0.69128	0.90729	-2.44473	0.0145665	0.189549	1.21614	0.224052	0.704139	0.685414	0.493148	0.892926	-0.17409	0.861809	0.983798	-2.30196	0.0214215	0.670445	1.44974	0.147259	0.852018	0.922367	0.356428	0.955943	0.215924	0.829065	0.993773	-0.020263	0.983835	0.997985	-1.01574	0.309854	0.975095	-1.81662	0.0693979
ENSG00000130518.17	IQCN	19:18276639:rs4808778:G_T	G/T	T	2433	0.48079	T	0.278874	1.82181	0.0686073	0.172992	-1.92981	0.0537473	0.282183	0.359274	0.719421	0.914398	0.778031	0.436626	0.817677	1.30874	0.190746	0.670109	-0.187737	0.851098	0.979689	-2.02492	0.0429847	0.574978	0.384825	0.700401	0.974634	0.943172	0.345687	0.938711	0.600453	0.54826	0.973521	0.948771	0.342831	0.959061	-0.273501	0.784491	0.988479	0.743395	0.457315	0.980952	2.32731	0.0200305
ENSG00000110455.14	ACCS	11:44069849:rs7951555:A_G	A/G	G	2439	0.657639	G	0.164002	-3.36315	0.000782494	0.00486633	2.63647	0.0084306	0.0848009	-0.40484	0.685631	0.906002	2.44363	0.0146109	0.189754	-1.11421	0.265301	0.738372	-0.0700286	0.944177	0.991457	-1.76259	0.0780956	0.644147	-2.07176	0.0383925	0.764923	0.529339	0.596619	0.971116	-1.06808	0.285589	0.945931	0.47389	0.635621	0.980079	1.37071	0.170592	0.90153	0.145493	0.884334	0.996934	0.424209	0.671451
ENSG00000188171.16	ZNF626	19:20644064:rs10425463:G_A	G/A	A	2306	0.810069	A	0.223114	-3.37827	0.00074158	0.00464844	1.10383	0.269782	0.613467	3.22331	0.00128489	0.0266303	0.318443	0.750178	0.933409	-1.96269	0.0498021	0.427662	1.24092	0.21476	0.780844	0.382157	0.702381	0.957876	2.0467	0.0408009	0.765963	-0.794954	0.426722	0.954158	-0.531657	0.595015	0.979217	0.0864267	0.931135	0.999202	-0.909519	0.363171	0.940572	-1.08123	0.279709	0.968518	0.217296	0.827997
ENSG00000279263.1	OR2L8	1:247937031:rs6701018:G_A	G/A	A	1237	0.0298999	G	0.466855	1.91168	0.0561489	0.148717	-1.3631	0.1731	0.504814	-1.67536	0.0941176	0.449226	-1.15956	0.246452	0.685703	1.71193	0.0871611	0.522154	0.882601	0.377624	0.856997	0.0315595	0.974829	0.9963	-0.0742761	0.940803	0.993712	-1.2657	0.20586	0.888034	-0.726016	0.467967	0.967926	-1.33481	0.182185	0.946155	0.848177	0.396504	0.940572	-0.379033	0.704728	0.992	0.326964	0.743751
ENSG00000206127.11	GOLGA8O	15:32607667:rs12594943:C_T	C/T	T	2437	0.0847411	T	0.377513	-1.81333	0.0699039	0.175064	3.95162	7.98341e-05	0.00178412	0.67074	0.50245	0.826853	-0.822486	0.410881	0.80316	0.84253	0.399574	0.827289	-0.8104	0.41779	0.872869	0.587506	0.556919	0.929742	0.861903	0.388826	0.932228	0.396864	0.691502	0.981883	0.645966	0.518362	0.968704	0.652602	0.514074	0.96828	0.974869	0.329722	0.933416	-0.0649891	0.948188	0.999176	-1.38768	0.165363
ENSG00000277494.2	GPIHBP1	8:143212707:rs34039115:C_T	C/T	T	2439	0.0937432	T	0.451825	-3.49073	0.000490277	0.00333778	-1.47594	0.140089	0.454151	1.76287	0.0780475	0.415284	-1.78903	0.0737345	0.429944	-0.256569	0.797533	0.954745	-0.107722	0.914225	0.986485	1.22277	0.221535	0.788019	0.77166	0.440391	0.939417	-1.44742	0.147909	0.852018	1.4249	0.154314	0.8986	0.810409	0.417784	0.964045	-0.57498	0.565358	0.964704	1.34321	0.179328	0.933875	-1.93752	0.0527976
ENSG00000105186.16	ANKRD27	19:32673853:rs259286:C_T	T/C	C	2434	0.218245	C	0.310394	7.26821	4.88623e-13	2.35823e-11	1.46845	0.142112	0.45725	0.809399	0.418365	0.780826	3.40744	0.000666417	0.0168324	-0.130187	0.89643	0.974571	0.805893	0.420383	0.874032	1.46453	0.14318	0.734319	-0.245559	0.806045	0.982158	-0.865595	0.386797	0.946326	-0.381625	0.702773	0.986975	0.67494	0.499778	0.96828	1.76081	0.0783961	0.841244	0.232021	0.816542	0.996934	-0.876724	0.380723
ENSG00000007516.13	BAIAP3	16:1335649:rs4984814:A_C	C/A	A	2439	0.30695	C	0.45121	-2.14825	0.0317925	0.0977645	-5.88208	4.60819e-09	3.26705e-07	-2.01809	0.0436912	0.322329	1.39842	0.162114	0.586871	-6.51123	9.02214e-11	1.62715e-08	0.748091	0.454477	0.884895	0.695405	0.486868	0.901233	0.42519	0.670736	0.973086	-0.062974	0.949792	0.997748	-0.0423959	0.966187	0.998046	-0.924696	0.355216	0.961179	-1.07344	0.283182	0.921582	-0.701867	0.482829	0.980952	-0.335195	0.737507
ENSG00000086967.10	MYBPC2	19:50448622:rs2463242:A_G	G/A	A	2434	0.558789	A	0.342646	-6.14888	9.0953e-10	2.56867e-08	-1.15107	0.249818	0.59702	-1.48381	0.137988	0.527066	-0.303022	0.761899	0.936881	0.0592443	0.952762	0.987988	-7.01089	3.05647e-12	1.01357e-09	-0.688299	0.49133	0.903388	0.000841304	0.999329	0.999811	0.870836	0.38393	0.946326	0.476881	0.63349	0.982067	0.678804	0.497327	0.96828	-0.0463998	0.962995	0.997086	0.146573	0.883481	0.996934	-0.775378	0.438192
[truncated: 9,422 more rows]
[truncated: 89 more columns]
